# Supplementary material for: Social vulnerability of the people exposed to wildfires in U.S. West Coast states
Source: Sci Adv. 2023 Sep 20;9(38):eadh4615. doi: 10.1126/sciadv.adh4615 (PMC10511185; doi:10.1126/sciadv.adh4615)
Supplement: Supplementary file 2 — Data S1 to S11 [file sciadv.adh4615_data_s1_to_s11.zip]

Archive with 11 entries (11 files):
- adh4615_Data_S1.xlsx
- adh4615_Data_S10.xlsx
- adh4615_Data_S11.xlsx
- adh4615_Data_S2.xlsx
- adh4615_Data_S3.xlsx
- adh4615_Data_S4.xlsx
- adh4615_Data_S5.xlsx
- adh4615_Data_S6.xlsx
- adh4615_Data_S7.xlsx
- adh4615_Data_S8.xlsx
- adh4615_Data_S9.xlsx
