# Supplementary material for: Social vulnerability of the people exposed to wildfires in U.S. West Coast states
Source: Sci Adv. 2023 Sep 20;9(38):eadh4615. doi: 10.1126/sciadv.adh4615 (PMC10511185; doi:10.1126/sciadv.adh4615)
Supplement: Supplementary file 2 — Data S1 to S11 [file sciadv.adh4615_data_s1_to_s11.zip › adh4615_Data_S11.xlsx]

## Sheet: Data description
This dataset provides census tract-level information on the background vulnerability of the population, proportion of residents that are classified as urban, and the number of people exposed to wildfire
Other information such as the surface area and perimeter of the census tracts are also provided
Wildfires are categorized as SM (size <= 40 ha / 0.4 sq.km), ME (40 ha < size <= 400 ha / 40 sq.km) and LA (400 ha < size)
Fires are categorized into three classes based on size and exposure to fires is estimated based on the fire size category. Total exposed population is the sum of the three categories
Wildland surface areas (not built-up areas) and wildland fire surface areas are provided in sq.km
For each census tract, there are two counts of total population, one provided by the CDC SVI data and one estimated from the WorldPop gridded population data
Each sheet provides data for one year
Description for all columns except for the last 13 columns can be found in the US CDC Social Vulnerability dcumentation: https://www.atsdr.cdc.gov/placeandhealth/svi/documentation/pdf/SVI2020Documentation_08.05.22.pdf
Description of column names that directly relate to this study (i.e., overall SVI, its dimensions, and its subdimensions) are provided in the table below
Note that the values in the columns associated with vulnerability level range between 0 and 1. Unavailable data are shown with -999
Description of the coulmns added by this work is below:
SUM_population_SM	Population exposed to SM fires (size <= 40 ha)
Wildland_Area_km2_SM	Wildland surface area in sq.km			This is the same as Wildland_Area_km2_ME & Wildland_Area_km2_LA
WildlandFire_Area_km2_SM	SM fire burned area in sq.km
SUM_population_ME	Population exposed to ME fires (40 ha < size <= 400 ha)
Wildland_Area_km2_ME	Wildland surface area in sq.km			This is the same as Wildland_Area_km2_SM & Wildland_Area_km2_LA
WildlandFire_Area_km2_ME	ME fire burned area in sq.km
SUM_population_LA	Population exposed to LA fires (400 ha < size)
Wildland_Area_km2_LA	Wildland surface area in sq.km			This is the same as Wildland_Area_km2_ME & Wildland_Area_km2_SM
WildlandFire_Area_km2_LA	LA fire burned area in sq.km
Year	Year
SUM_population_T	Total population in the tract, estimated from WorlPop gridded dataset
COUNTY_code	County code
Urban_ratio	Proportion of urban resident in the tract (urban:total)
NOTE THAT ALL COLUMNS PROVIDE TRACT-LEVEL INFORMATION
If a fire, for example, impacted multiple tracts, the size provided in each row is associated with the burned area in this tract not the total burned area associated with this fire

## Sheet: 2020
	AREA_SQMI	COUNTY	EPL_AGE17	EPL_AGE65	EPL_CROWD	EPL_DISABL	EPL_GROUPQ	EPL_LIMENG	EPL_MINRTY	EPL_MOBILE	EPL_MUNIT	EPL_NOHSDP	EPL_NOVEH	EPL_PCI	EPL_POV	EPL_SNGPNT	EPL_UNEMP	EP_AGE17	EP_AGE65	EP_CROWD	EP_DISABL	EP_GROUPQ	EP_LIMENG	EP_MINRTY	EP_MOBILE	EP_MUNIT	EP_NOHSDP	EP_NOVEH	EP_PCI	EP_POV	EP_SNGPNT	EP_UNEMP	EP_UNINSUR	E_AGE17	E_AGE65	E_CROWD	E_DAYPOP	E_DISABL	E_GROUPQ	E_HH	E_HU	E_LIMENG	E_MINRTY	E_MOBILE	E_MUNIT	E_NOHSDP	E_NOVEH	E_PCI	E_POV
0	1.44892	Clackamas	0.2249	0.8783	0.3601	0.36	0.8224	0	0.244	0.5088	0	0.3176	0.2714	0.2004	0.0317	0.2504	0.4732	18.1	23.2	1.1	10.7	2.6	0	12.2	0.8	0	6.6	2.7	41267	2	4.8	5.1	3.5	1099	1411	24	2391	653	156	2248	2248	0	741	18	0	297	60	41267	122
1	1.12904	Clackamas	0.2401	0.4828	0.4495	0.8058	0.882	0.2381	0.2508	0	0.7643	0.3625	0.8336	0.4789	0.4098	0.6149	0.4601	18.4	15	1.6	18	4.1	0.3	12.6	0	17.2	7.4	15.2	29169	9.9	9.6	5	8.7	744	605	28	5759	713	164	1706	1788	12	510	0	307	215	259	29169	385
2	20.8874	Deschutes	0.6714	0.4887	0.3792	0.2474	0.8328	0.2009	0.2073	0.6173	0.2956	0.2191	0.0313	0.2447	0.2397	0.5223	0.6185	24.7	15.1	1.2	9.2	2.8	0.2	10.3	2.2	0.9	4.9	0.3	38499	6.4	8.2	6.4	4.9	3015	1844	52	18209	1096	346	4429	4871	22	1261	106	43	420	15	38499	767
3	0.760165	Jackson	0.554	0.5627	0.7766	0.5154	0.8924	0.5866	0.403	0	0.7374	0.5511	0.672	0.7792	0.8471	0.7555	0.8375	23	16.3	4.9	12.8	4.5	2.1	22	0	15.2	11.3	8.6	20873	26.7	12.4	9.8	5.3	1028	727	86	4499	558	200	1748	1785	89	985	0	271	345	150	20873	1161
4	5.61129	Josephine	0.4558	0.8625	0.627	0.7939	0.8947	0	0.2113	0.7055	0.3217	0.4507	0.6005	0.4767	0.513	0.3022	0.1943	21.7	22.6	2.9	17.7	4.6	0	10.5	5.2	1.2	9.1	7	29241	12.4	5.4	3	10.7	1348	1403	74	9356	1063	287	2596	2661	0	650	139	33	404	183	29241	739
5	14.1686	Klamath	0.6454	0.6718	0.8217	0.5968	0.8554	0.7272	0.3653	0.8073	0.3732	0.3893	0.3599	0.5128	0.3642	0.5963	0.0537	24.3	18.1	5.9	14	3.3	4.2	19.5	11.4	1.9	7.9	3.6	28181	8.9	9.3	1.6	12.7	1274	951	117	3651	713	172	1976	2227	195	1025	254	43	284	71	28181	447
6	0.542043	Lane	0.2923	0.4156	0	0.8058	0.8588	0.2767	0.361	0.7385	0.589	0.3233	0.4387	0.644	0.7716	0.7387	0.7121	19.3	13.9	0	18	3.4	0.4	19.2	6.9	7.5	6.7	4.5	24629	21.8	12	7.5	5	555	400	0	1886	502	99	1253	1358	11	551	94	102	140	56	24629	606
7	1.0856	Lane	0.1298	0.3973	0.2952	0.0544	0.8969	0	0.3301	0	0.6889	0.0597	0.5559	0.2453	0.8571	0.2589	0.3411	15.6	13.6	0.8	5.7	4.7	0	17.2	0	12.2	2	6.2	38470	27.5	4.9	4.1	4.6	720	630	13	2422	264	218	1692	1906	0	797	0	233	46	105	38470	1233
8	29.0256	Malheur	0.8559	0.8103	0.8553	0.7305	0.8328	0.7908	0.5936	0.8774	0.5395	0.6303	0.7017	0.7617	0.7582	0.8747	0.0232	28.5	21	6.9	16.3	2.8	6	38.9	17.9	5.8	13.4	9.4	21383	21.1	16.4	1	8.4	1396	1029	125	2952	779	139	1813	1974	272	1904	353	114	425	171	21383	1005
9	7.0862	Malheur	0.6838	0.7534	0.7229	0.899	0.8875	0.7029	0.5846	0.6843	0.7719	0.6751	0.8678	0.6815	0.8237	0.5769	0.4082	24.9	19.7	4	21	4.3	3.7	37.9	4.3	17.9	14.8	18	23638	25	9	4.6	5.3	1032	815	68	6746	864	180	1685	1910	143	1568	83	341	372	303	23638	981
10	142.632	Malheur	0.8177	0.6988	0.6373	0.6992	0.8224	0.6676	0.3319	0.8915	0.4695	0.7321	0.3781	0.7798	0.7563	0.6089	0.7332	27.5	18.6	3	15.7	2.6	3.1	17.3	19.6	3.8	16.9	3.8	20852	21	9.5	7.8	9.3	1143	776	45	3513	639	107	1518	1767	120	719	347	68	458	57	20852	847
11	0.8078	Marion	0.6519	0.1665	0.5682	0.7051	0.8328	0.8181	0.6133	0	0.7489	0.7992	0.7211	0.8318	0.8353	0.4396	0.8203	24.4	9.3	2.4	15.8	2.8	7.1	41.1	0	16	20	10	19138	25.8	7.1	9.4	9.1	1137	434	47	5443	739	130	1943	2084	301	1917	0	333	636	195	19138	1206
12	5.311	Marion	0.7954	0.2339	0.8727	0.7648	0.8663	0.748	0.6492	0.8694	0.6278	0.6982	0.7361	0.8955	0.8975	0.868	0.4601	27	10.7	7.6	17	3.6	4.7	45.6	17	9.1	15.6	10.5	16667	31.3	16.1	5	8.7	1189	472	119	23219	728	160	1556	1689	190	2006	287	154	408	164	16667	1324
13	39.8462	Marion	0.1808	0.8252	0.3792	0.4862	0.8468	0.2767	0.2034	0.8436	0.2726	0.3118	0.1722	0.2484	0.2349	0.1125	0.7398	17.1	21.4	1.2	12.4	3.1	0.4	10.1	14.5	0.7	6.5	1.8	38294	6.3	2.9	7.9	3.1	1530	1916	39	5580	1112	281	3265	3515	38	902	509	25	435	60	38294	551
14	49.1032	Marion	0.4036	0.5753	0.4325	0.1544	0.8947	0.7525	0.3251	0.8616	0.2852	0.5385	0.1609	0.3468	0.4188	0.1868	0.1454	21	16.5	1.5	7.8	4.6	4.8	16.9	16.2	0.8	11	1.7	33661	10.1	4	2.6	4.4	309	242	7	2435	114	67	471	519	68	249	84	4	109	8	33661	148
15	0.287612	Multnomah	0.0861	0.1619	0.6049	0.2405	0.8554	0.4116	0.2898	0	0.8339	0.0838	0.8121	0.1443	0.4456	0.2756	0.1575	13.6	9.2	2.7	9.1	3.3	0.9	14.8	0	24.2	2.5	13.8	46134	10.7	5.1	2.7	6.7	557	379	52	3665	363	136	1906	2099	34	607	0	507	82	263	46134	425
16	0.451286	Multnomah	0.0907	0.2885	0.4156	0.3294	0.8663	0.3103	0.3431	0	0.8734	0.19	0.8052	0.3025	0.4899	0.4396	0.232	13.9	11.7	1.4	10.3	3.6	0.5	18	0	30.1	4.4	13.4	35561	11.8	7.1	3.3	4.9	634	533	29	6005	453	164	2142	2189	21	822	0	658	161	287	35561	520
17	0.544973	Multnomah	0.046	0.0604	0.6159	0.8289	0.8588	0.5536	0.4686	0	0.8829	0.2191	0.8668	0.2449	0.7058	0.2415	0.2452	10.2	6.3	2.8	18.6	3.4	1.8	27.1	0	31.9	4.9	17.9	38489	18.7	4.7	3.4	6.7	403	247	51	6206	730	133	1843	1957	66	1070	0	624	160	329	38489	735
18	1.12521	Multnomah	0.2982	0.4647	0.8015	0.6093	0.8947	0.7182	0.5293	0.6069	0.6712	0.4002	0.6912	0.5026	0.6648	0.4319	0.855	19.4	14.7	5.4	14.2	4.6	4	32.4	2	11.2	8.1	9.1	28484	17.1	7	10.3	6.7	1089	825	111	3170	794	256	2069	2165	208	1822	43	242	309	188	28484	923
19	0.56995	Multnomah	0.145	0.4094	0	0.6162	0.8554	0.7908	0.6274	0	0.7786	0.5297	0.8624	0.3948	0.6677	0.4396	0.4859	16.1	13.8	0	14.3	3.3	6	42.8	0	18.5	10.8	17.5	31864	17.2	7.1	5.2	12.5	744	635	0	2769	641	153	1969	2033	264	1976	0	376	393	344	31864	763
20	0.608257	Multnomah	0.2353	0.8599	0	0.3749	0.8626	0	0.1082	0	0.5426	0.0469	0.5437	0.0609	0.0833	0.1585	0.3138	18.3	22.5	0	10.9	3.5	0	5.8	0	5.9	1.7	6	59777	3.3	3.6	3.9	0.8	476	586	0	1915	274	90	1108	1127	0	150	0	67	34	67	59777	84
21	0.714413	Multnomah	0.4558	0.7093	0	0.5571	0.882	0.4326	0.3151	0.4741	0.8186	0.0552	0.7914	0.1398	0.1466	0.1797	0.0609	21.7	18.8	0	13.4	4.1	1	16.3	0.6	22.4	1.9	12.7	46620	4.6	3.9	1.7	0.9	709	617	0	1985	422	135	1373	1440	32	533	8	322	46	175	46620	144
22	0.833723	Multnomah	0.5394	0.1985	0.6658	0.3138	0.8328	0.7356	0.5919	0.5312	0.6654	0.4458	0.6681	0.5183	0.6648	0.7511	0.7194	22.8	10	3.3	10.1	2.8	4.4	38.7	1	10.9	9	8.5	28025	17.1	12.3	7.6	11.2	1253	549	58	3512	542	153	1782	1996	219	2127	20	217	357	151	28025	921
23	0.848352	Multnomah	0.547	0.3451	0.73	0.5898	0.8924	0.8862	0.6199	0	0.5781	0.774	0.6984	0.5844	0.6338	0.5147	0.7978	22.9	12.7	4.1	13.9	4.5	11.3	41.9	0	7.1	18.8	9.3	26229	16	8.1	8.9	10.7	1119	620	65	2654	666	220	1576	1609	518	2049	0	115	626	146	26229	765
24	1.15116	Multnomah	0.3293	0.2828	0	0.665	0.8379	0.6475	0.4739	0.6939	0.7448	0.4364	0.4915	0.579	0.5999	0.649	0.4346	19.9	11.6	0	15.1	2.9	2.8	27.5	4.7	15.7	8.8	5.2	26379	14.9	10.2	4.8	8.2	760	441	0	1933	567	111	1472	1581	101	1051	74	249	236	76	26379	558
25	1.05371	Multnomah	0.6187	0.704	0.8985	0.7409	0.8276	0.8656	0.6213	0	0.7709	0.5385	0.8459	0.6742	0.6983	0.5362	0.1344	23.9	18.7	8.9	16.5	2.7	9.7	42.1	0	17.8	11	16.1	23833	18.4	8.4	2.5	5.1	1174	921	156	2713	806	134	1752	1812	444	2070	0	323	350	282	23833	888
26	1.64101	Multnomah	0.5903	0.4584	0.7604	0.5082	0.8663	0.6314	0.3901	0.4282	0.5587	0.5711	0.6254	0.4766	0.5774	0.5223	0.6555	23.5	14.6	4.6	12.7	3.6	2.6	21.1	0.3	6.4	11.8	7.5	29242	14.2	8.2	6.8	9.9	1359	847	89	7326	715	209	1917	2010	141	1220	7	128	436	143	29242	796
27	182.178	Multnomah	0.3628	0.7627	0	0.543	0.8901	0.4116	0.361	0.779	0.243	0.3843	0.1283	0.3297	0.3878	0.0654	0.4473	20.4	19.9	0	13.2	4.4	0.9	19.2	9.4	0.5	7.8	1.4	34377	9.4	2	4.9	7.6	798	781	0	2158	514	173	1468	1594	35	751	150	8	216	20	34377	362
28	414.369	Umatilla	0.8416	0.8213	0.675	0.5836	0.8224	0.2009	0.3285	0.8414	0.4949	0.2528	0.4915	0.621	0.5877	0.82	0.7263	28.1	21.3	3.4	13.8	2.6	0.2	17.1	14.3	4.5	5.5	5.2	25218	14.5	14.3	7.7	4.6	1345	1020	61	3154	651	126	1789	1911	7	817	273	86	172	93	25218	678
29	679.746	Union	0.3828	0.7197	0	0.543	0.882	0.3656	0.2403	0.6868	0.434	0.2705	0.6395	0.3185	0.4859	0.4237	0.578	20.7	19	0	13.2	4.1	0.7	12	4.4	3	5.8	7.8	34861	11.7	6.9	6	5.1	804	740	0	4210	495	159	1547	1749	26	467	77	52	151	120	34861	436
30	623.65	Adams	0.3898	0.7197	0.181	0.6032	0.8759	0.5014	0.255	0.7215	0.5395	0.5034	0.6563	0.5572	0.4582	0.4476	0.1575	20.8	19	0.2	14.1	3.9	1.4	12.8	6	5.8	10.2	8.2	26947	11	7.2	2.7	5	518	474	2	2149	338	96	1062	1187	32	318	71	69	187	87	26947	260
31	1.31147	Clark	0.554	0.7814	0.6566	0.5154	0.8379	0.4326	0.2403	0.4741	0.6418	0.2248	0.3312	0.2084	0.2654	0.3994	0.2724	23	20.3	3.2	12.8	2.9	1	12	0.6	9.7	5	3.3	40706	6.9	6.6	3.6	3.9	934	824	51	2035	510	116	1590	1705	38	489	11	166	145	53	40706	274
32	0.952487	Clark	0.3164	0.7197	0.7604	0.5705	0.8626	0.8421	0.5045	0.5088	0.8035	0.5831	0.5184	0.5298	0.6731	0.7298	0.4219	19.7	19	4.6	13.6	3.5	8.3	30.1	0.8	20.8	12.1	5.6	27707	17.4	11.8	4.7	12.4	1020	985	94	6568	680	182	2055	2186	386	1556	18	454	456	116	27707	848
33	0.801887	Clark	0.304	0.4887	0.513	0.7815	0.8425	0.748	0.466	0.7414	0.6618	0.4696	0.2821	0.477	0.2955	0.6382	0.7047	19.5	15.1	2	17.4	3	4.7	26.9	7.1	10.7	9.5	2.8	29230	7.5	10	7.4	5.8	1100	853	45	4854	962	170	2227	2297	256	1515	164	246	388	63	29230	417
34	0.45417	Clark	0.1247	0.7249	0.1883	0.773	0.8425	0.2381	0.3117	0	0.8012	0.3893	0.8744	0.277	0.2654	0.4708	0.7529	15.4	19.1	0.3	17.2	3	0.3	16.1	0	20.6	7.9	18.7	36846	6.9	7.5	8.1	5.7	315	391	3	2947	341	61	961	1044	5	329	0	215	128	180	36846	137
35	2.25	Grays Harbor	0.2401	0.854	0.1883	0.8324	0.8554	0.6314	0.3626	0.4524	0.6637	0.5427	0.6759	0.3009	0.5454	0.5	0.4859	18.4	22.3	0.3	18.7	3.3	2.6	19.3	0.5	10.8	11.1	8.7	35648	13.3	7.9	5.2	8.4	778	942	5	3481	770	140	1814	1999	102	816	9	216	356	158	35648	548
36	0.440762	King	0.1111	0.8484	0	0.36	0.8276	0.2009	0.3509	0	0.536	0.172	0.1828	0.0827	0.4056	0.3107	0.3816	14.9	22.1	0	10.7	2.7	0.2	18.5	0	5.7	4.1	1.9	54582	9.8	5.5	4.4	2.8	405	598	0	1120	284	73	1116	1141	6	502	0	65	87	21	54582	260
37	0.494296	King	0.1043	0.4031	0.7362	0.5292	0.8425	0.5286	0.4801	0	0.8665	0.1545	0.8121	0.1686	0.4323	0.2756	0.1818	14.6	13.7	4.2	13	3	1.6	28	0	28.9	3.8	13.8	43788	10.4	5.1	2.9	3.2	731	686	100	1982	638	149	2356	2465	77	1405	0	712	147	326	43788	511
38	0.516891	King	0.0721	0.3684	0.2418	0.0328	0.8511	0	0.3985	0	0.868	0.0469	0.5055	0.0247	0.3305	0.2095	0.1818	12.7	13.1	0.6	4.9	3.2	0	21.7	0	29.2	1.7	5.4	76416	8.2	4.3	2.9	1.6	749	773	15	5025	285	187	2650	2896	0	1285	0	847	76	142	76416	468
39	0.282775	King	0.1621	0.0366	0.5935	0.4933	0.8425	0.4857	0.6687	0	0.7775	0.3893	0.8842	0.1625	0.814	0.6267	0.2862	16.6	5.2	2.6	12.5	3	1.3	48.2	0	18.4	7.9	19.9	44355	24.3	9.8	3.7	5.6	760	237	48	2863	565	139	1851	2046	58	2202	0	376	242	368	44355	1094
40	0.660694	King	0.251	0.4769	0.7715	0.7555	0.8224	0.8088	0.6659	0	0.8853	0.6751	0.8472	0.2569	0.3592	0.6544	0.5217	18.6	14.9	4.8	16.8	2.6	6.7	47.8	0	32.4	14.8	16.2	37830	8.8	10.3	5.5	5	704	564	72	4519	637	100	1508	1508	244	1811	0	489	420	244	37830	334
41	1.82465	King	0.1415	0.8177	0.5416	0.3677	0.8626	0.6859	0.5323	0.4524	0.8105	0.3843	0.4043	0.1208	0.3351	0.2839	0.5882	16	21.2	2.2	10.8	3.5	3.4	32.7	0.5	21.5	7.8	4.1	48771	8.3	5.2	6.1	7	585	771	31	9011	385	129	1411	1511	121	1193	8	325	223	58	48771	294
42	0.895169	King	0.2862	0.3104	0.1999	0.4254	0.8224	0.6979	0.5342	0	0.6187	0.172	0.2275	0.1666	0.1626	0.1253	0.3946	19.2	12.1	0.4	11.6	2.6	3.6	32.9	0	8.7	4.1	2.3	43947	4.9	3.1	4.5	5.6	971	614	8	3162	586	133	1933	1992	170	1666	0	173	159	44	43947	250
43	0.543982	King	0.1735	0.8064	0.6916	0.1306	0.8728	0.8088	0.458	0	0.7678	0.2947	0.5559	0.0834	0.2905	0.2839	0.2724	16.9	20.9	3.6	7.4	3.8	6.7	26.2	0	17.5	6.2	6.2	54418	7.4	5.2	3.6	3.1	661	815	63	2328	277	148	1747	1843	245	1025	0	323	189	108	54418	278
44	0.976669	King	0.5171	0.7445	0.4815	0.3294	0.8425	0.7401	0.6456	0.4247	0.243	0.1486	0.3876	0.0766	0.1466	0.1011	0.368	22.5	19.5	1.8	10.3	3	4.5	45.1	0.2	0.5	3.7	3.9	55908	4.6	2.7	4.3	2.8	931	808	26	1456	425	124	1437	1511	175	1867	3	8	112	56	55908	188
45	1.44449	King	0.5609	0.4709	0.513	0.5082	0.8379	0.8421	0.6978	0	0.784	0.5634	0.783	0.2045	0.3204	0.4633	0.3544	23.1	14.8	2	12.7	2.9	8.3	52.4	0	19	11.6	12.3	40980	8	7.4	4.2	6	918	591	31	18471	507	116	1569	1592	304	2084	0	303	321	193	40980	318
46	0.860822	King	0.3759	0.5566	0.5935	0.6474	0.8511	0.8815	0.6789	0.4741	0.7405	0.865	0.6157	0.5919	0.5969	0.4396	0.1454	20.6	16.2	2.6	14.8	3.2	10.9	49.6	0.6	15.4	24.2	7.3	26029	14.8	7.1	2.6	14.9	999	788	46	3792	703	157	1751	1875	512	2405	11	289	837	128	26029	701
47	0.991176	King	0.2304	0.4031	0.5416	0.6992	0.8511	0.7272	0.7162	0.4938	0.6597	0.6597	0.2488	0.3838	0.2499	0.2756	0.2193	18.2	13.7	2.2	15.7	3.2	4.2	55.2	0.7	10.6	14.3	2.5	32253	6.6	5.1	3.2	6.4	789	593	29	1931	674	138	1303	1507	177	2386	11	160	428	32	32253	284
48	4.2734	King	0.7014	0.6484	0.8858	0.7051	0.8728	0.8088	0.653	0.7746	0.8539	0.5711	0.8688	0.5751	0.5774	0.7063	0.5985	25.2	17.7	8.2	15.8	3.8	6.7	46.1	9.1	26.9	11.8	18.1	26488	14.2	11.3	6.2	13.3	2072	1457	237	9822	1269	315	2877	3093	513	3787	280	831	650	521	26488	1141
49	1.26109	King	0.6319	0.4456	0.6159	0.3526	0.8468	0.7847	0.7291	0	0.8114	0.3346	0.5497	0.4757	0.6812	0.8851	0.5554	24.1	14.4	2.8	10.6	3.1	5.8	57.4	0	21.6	6.9	6.1	29268	17.7	16.9	5.8	8.4	1682	1007	69	7155	722	215	2474	2653	378	4001	0	574	322	151	29268	1207
50	2.55202	Kitsap	0.1086	0.7678	0	0.659	0.8789	0.4857	0.3431	0.7233	0	0.2016	0.3312	0.294	0.053	0.2839	0.4346	14.8	20	0	15	4	1.3	18	6.1	0	4.6	3.3	35972	2.6	5.2	4.8	2.9	431	582	0	2926	402	117	1148	1244	36	524	76	0	107	38	35972	72
51	46.2969	Mason	0.2625	0.6131	0.6049	0.6709	0.8875	0.6736	0.3901	0.8424	0.3377	0.6268	0.3216	0.4808	0.4498	0.293	0.6972	18.8	17.1	2.7	15.2	4.3	3.2	21.1	14.4	1.4	13.3	3.2	29114	10.8	5.3	7.3	9.4	1948	1767	98	8553	1493	447	3580	4909	314	2179	706	71	1019	115	29114	1068
52	580.194	Pacific	0.532	0.8706	0.1883	0.8736	0.8224	0.4857	0.3018	0.8993	0	0.4557	0.2488	0.5692	0.56	0.1656	0.2996	22.7	22.9	0.3	20	2.6	1.3	15.5	20.5	0	9.2	2.5	26630	13.7	3.7	3.8	5.7	847	857	4	3483	723	99	1477	2016	45	579	414	0	249	37	26630	497
53	0.534295	Pierce	0.6384	0.2828	0.7075	0.7599	0.8626	0.6979	0.6376	0.627	0.5426	0.4942	0.7361	0.6093	0.6451	0.671	0.2193	24.2	11.6	3.8	16.9	3.5	3.6	44.1	2.4	5.9	10	10.5	25558	16.4	10.6	3.2	6.4	678	325	41	2384	457	99	1080	1186	96	1234	28	70	182	113	25558	448
54	0.90395	Pierce	0.3687	0.4948	0.8291	0.5571	0.8224	0.8421	0.6574	0	0.3451	0.785	0.672	0.5314	0.6451	0.5502	0.6891	20.5	15.2	6.1	13.4	2.6	8.3	46.7	0	1.5	19.3	8.6	27667	16.4	8.6	7.2	9.9	946	698	98	2788	601	121	1599	1717	360	2149	0	25	622	138	27667	736
55	5.38662	Pierce	0.4258	0.758	0.6049	0.7692	0.8468	0.6234	0.2567	0.806	0.4566	0.4458	0.1931	0.4041	0.2298	0.7016	0.3816	21.3	19.8	2.7	17.1	3.1	2.5	12.9	11.3	3.5	9	2	31551	6.2	11.2	4.4	5.1	874	812	43	2550	681	128	1588	1636	98	531	185	57	271	32	31551	248
56	2.12497	Pierce	0.5681	0.8025	0.3397	0.2995	0.8698	0.3889	0.3368	0.6387	0.7012	0.0691	0.4771	0.218	0.3204	0.1944	0.2583	23.2	20.8	1	9.9	3.7	0.8	17.6	2.7	12.9	2.2	5	40068	8	4.1	3.5	3.1	1089	972	19	3686	445	171	1981	2147	36	826	59	276	73	100	40068	360
57	2.45977	Pierce	0.2107	0.8455	0.6916	0.7409	0.8511	0	0.3492	0	0.721	0.4263	0.7525	0.2439	0.2248	0.4782	0.5105	17.8	22	3.6	16.5	3.2	0	18.4	0	14.1	8.6	11.1	38542	6.1	7.6	5.4	5.2	1125	1387	90	6789	1005	200	2516	2610	0	1163	0	368	422	280	38542	372
58	0.909452	Pierce	0.3828	0.4523	0.7487	0.7555	0.8626	0.3103	0.407	0	0.7474	0.5162	0.7525	0.4546	0.3454	0.5069	0.3411	20.7	14.5	4.4	16.8	3.5	0.5	22.3	0	15.9	10.5	11.1	29906	8.5	8	4.1	4	702	493	63	10719	547	118	1418	1550	16	757	0	246	255	157	29906	283
59	5.8361	San Juan	0.2982	0.7534	0.7001	0.4332	0.8379	0.576	0.3352	0.6964	0.6618	0.3292	0.6395	0.3388	0.5016	0.7511	0.2193	19.4	19.7	3.7	11.7	2.9	2	17.5	4.8	10.7	6.8	7.8	33997	12.1	12.3	3.2	10.9	637	647	56	5260	378	96	1524	1962	63	575	95	209	162	119	33997	386
60	0.55193	Skagit	0.5243	0.8142	0.3792	0.8253	0.8626	0.4857	0.3886	0.5495	0.8114	0.4795	0.807	0.58	0.7374	0.7851	0.6555	22.6	21.1	1.2	18.5	3.5	1.3	21	1.2	21.6	9.7	13.5	26353	20.1	13.2	6.8	7.9	596	556	14	2654	474	92	1147	1223	32	553	15	264	177	155	26353	515
61	0.975266	Snohomish	0.268	0.4156	0.5682	0.6936	0.8698	0.7228	0.5538	0.436	0.8653	0.2528	0.6523	0.2774	0.3968	0.5769	0.2193	18.9	13.9	2.4	15.6	3.7	4.1	34.8	0.4	28.7	5.5	8.1	36824	9.6	9	3.2	5	1025	755	49	2895	812	201	2009	2112	207	1885	9	606	200	163	36824	507
62	1.26591	Snohomish	0.5609	0.6718	0.4495	0.5008	0.8789	0.8684	0.653	0.4938	0.8401	0.5385	0.842	0.4835	0.6786	0.8401	0.3816	23.1	18.1	1.6	12.6	4	9.9	46.1	0.7	25	11	15.8	29047	17.6	15	4.4	8.5	1365	1070	35	15088	745	235	2193	2295	546	2729	16	573	435	346	29047	1002
63	0.792064	Snohomish	0.1975	0.6371	0.6658	0.3822	0.8759	0.6859	0.4801	0.7653	0.434	0.3176	0.35	0.3514	0.3103	0.6025	0.759	17.5	17.5	3.3	11	3.9	3.4	28	8.5	3	6.6	3.5	33487	7.8	9.4	8.2	4.5	705	704	51	1986	433	159	1528	1558	128	1129	132	47	198	53	33487	307
64	0.836716	Snohomish	0.3687	0.7769	0.2699	0.3217	0.8875	0.8132	0.6222	0	0.8282	0.3682	0.7447	0.3979	0.2803	0.1513	0.0766	20.5	20.2	0.7	10.2	4.3	6.9	42.2	0	23.5	7.5	10.8	31758	7.2	3.5	1.9	3.5	990	974	12	5956	476	206	1773	1962	314	2035	0	461	260	191	31758	334
65	0.790341	Snohomish	0.2736	0.6191	0.8678	0.8969	0.8425	0.4516	0.5323	0.8306	0.8369	0.6568	0.6836	0.6981	0.5306	0.5223	0.8445	19	17.2	7.4	20.9	3	1.1	32.7	13.3	24.6	14.2	8.9	23193	12.9	8.2	10	7.6	848	768	138	5643	903	135	1872	2030	45	1459	269	500	431	166	23193	555
66	0.742561	Spokane	0.3687	0.544	0.4656	0.8736	0.8901	0.7313	0.4179	0.436	0.7763	0.6268	0.8215	0.6852	0.7009	0.7986	0.8945	20.5	16	1.7	20	4.4	4.3	23.1	0.4	18.3	13.3	14.4	23538	18.5	13.6	11.7	11.3	768	601	29	8335	716	167	1664	1856	148	867	8	340	354	240	23538	661
67	0.619113	Spokane	0.6253	0.3628	0.4156	0.7692	0.8425	0.615	0.3446	0.4524	0	0.2822	0.1609	0.6006	0.4541	0.5901	0.664	24	13	1.4	17.1	3	2.4	18.1	0.5	0	6	1.7	25798	10.9	9.2	6.9	5.9	731	398	16	1452	511	92	1111	1287	67	552	7	0	125	19	25798	326
68	2.73574	Stevens	0.532	0.8875	0.4495	0.8873	0.8379	0.2009	0.149	0.7701	0.8022	0.5204	0.7179	0.6075	0.6101	0.3107	0.4082	22.7	23.6	1.6	20.5	2.9	0.2	7.5	8.8	20.7	10.6	9.9	25606	15.2	5.5	4.6	7.6	554	576	16	4820	487	70	1002	1166	5	183	103	241	178	99	25606	361
69	1.53285	Thurston	0.2625	0.2085	0.7229	0.7815	0.8588	0.5866	0.5023	0.6964	0.7752	0.3893	0.7996	0.5	0.8339	0.6544	0.8068	18.8	10.2	4	17.4	3.4	2.1	29.9	4.8	18.2	7.9	13.1	28554	25.7	10.3	9.1	7.6	986	533	94	10388	905	179	2350	2554	104	1569	122	465	318	308	28554	1339
70	1.0224	Thurston	0.5243	0.4523	0.4656	0.6474	0.8425	0.5286	0.5045	0.5205	0.434	0.2646	0.1722	0.5545	0.6279	0.7253	0.4988	22.6	14.5	1.7	14.8	3	1.6	30.1	0.9	3	5.7	1.8	27022	15.8	11.7	5.3	5.6	1252	804	34	3845	794	166	2046	2109	80	1668	18	64	214	36	27022	860
71	3.8764	Thurston	0.2736	0.8599	0.498	0.665	0.882	0.6611	0.5293	0.727	0.8231	0.3517	0.8537	0.3242	0.4279	0.4708	0.1695	19	22.5	1.9	15.1	4.1	3	32.4	6.3	22.9	7.2	16.7	34627	10.3	7.5	2.8	4.8	1407	1663	62	11991	1065	300	3219	3484	212	2396	221	798	406	537	34627	739
72	0.472303	Whatcom	0.1191	0.2717	0.4325	0.7101	0.8989	0.5153	0.4567	0	0.8616	0.4895	0.8771	0.5383	0.7195	0.2178	0.3946	15.2	11.4	1.5	15.9	4.8	1.5	26.1	0	28.1	9.9	19	27482	19.3	4.4	4.5	8.1	393	294	18	5683	410	124	1232	1365	38	672	0	384	178	234	27482	499
73	136.997	Whitman	0.2249	0.8213	0.397	0.8847	0.8328	0	0.0547	0.7414	0.6162	0.3625	0.7211	0.513	0.4938	0.2178	0.3272	18.1	21.3	1.3	20.4	2.8	0	3.7	7.1	8.6	7.4	10	28178	11.9	4.4	4	3.4	677	798	19	3261	741	106	1492	1625	0	138	115	139	206	149	28178	431
74	0.226472	Alameda	0.2304	0.8213	0.2699	0.1544	0.8924	0.4857	0.493	0	0.6767	0.0164	0.5955	0.0146	0.2448	0.1868	0.3544	18.2	21.3	0.7	7.8	4.5	1.3	29.1	0	11.5	0.8	6.9	86986	6.5	4	4.2	1.8	369	432	6	2714	158	91	855	863	24	589	0	99	13	59	86986	131
75	0.245587	Alameda	0.1415	0.0442	0.7001	0.7692	0.8328	0.8765	0.7888	0	0.8135	0.5467	0.8688	0.2942	0.828	0.8452	0.6468	16	5.6	3.7	17.1	2.8	10.5	67.9	0	21.8	11.2	18.1	35961	25.3	15.2	6.7	15.4	362	126	32	2422	388	63	868	939	228	1540	0	205	191	157	35961	573
76	0.119395	Alameda	0.0602	0.5319	0.3792	0.1604	0.8425	0.4695	0.4602	0	0.8144	0.0249	0.8249	0.0569	0.3051	0.0454	0.232	11.7	15.8	1.2	7.9	3	1.2	26.4	0	21.9	1.1	14.6	61025	7.7	1.5	3.3	2.6	186	251	9	3096	124	47	726	776	18	420	0	170	15	106	61025	121
77	0.395927	Alameda	0.5757	0.8064	0.397	0.1793	0.8789	0.6736	0.5572	0	0	0.1486	0.4771	0.0673	0.1466	0.2589	0.232	23.3	20.9	1.3	8.2	4	3.2	35.1	0	0	3.7	5	58027	4.6	4.9	3.3	3.1	878	787	18	2119	297	149	1420	1453	112	1322	0	0	106	71	58027	167
78	0.513387	Alameda	0.2565	0.3272	0.8366	0.4483	0.8224	0.816	0.7556	0.5205	0.488	0.6054	0.6157	0.2391	0.6067	0.6267	0.7332	18.7	12.4	6.3	11.9	2.6	7	61.8	0.9	4.3	12.7	7.3	38812	15.1	9.8	7.8	6.2	785	520	100	3840	492	110	1598	1705	281	2592	15	74	389	116	38812	619
79	0.871555	Alameda	0.3101	0.5939	0.7001	0.4635	0.8588	0.853	0.828	0	0.3136	0.4895	0.5795	0.1954	0.2856	0.7159	0.1818	19.6	16.8	3.7	12.1	3.4	8.9	75.4	0	1.1	9.9	6.6	41626	7.3	11.5	2.9	5	887	760	55	1724	539	154	1472	1518	375	3415	0	16	350	97	41626	322
80	0.358503	Alameda	0.1774	0.8064	0.8818	0.4862	0.8328	0.7986	0.8624	0.4524	0.3977	0.3945	0.0588	0.2643	0.2248	0.0701	0.3272	17	20.9	8	12.4	2.8	6.3	82.1	0.5	2.3	8	0.7	37457	6.1	2.1	4	4	729	894	83	1211	533	120	1043	1066	257	3519	5	24	258	7	37457	260
81	5.02977	Butte	0.4945	0.8252	0.8553	0.89	0.8588	0.3395	0.4352	0.6612	0.5642	0.6662	0.7245	0.6658	0.7151	0.5147	0.4219	22.2	21.4	6.9	20.6	3.4	0.6	24.4	3.4	6.6	14.5	10.1	24038	19.1	8.1	4.7	5.5	1227	1183	141	5969	1103	188	2041	2178	33	1344	75	144	533	207	24038	1025
82	14.9314	Contra Costa	0.268	0.2085	0.6373	0.5836	0.8663	0.7401	0.7396	0	0.2956	0.3945	0.0792	0.3938	0.275	0.3347	0.567	18.9	10.2	3	13.8	3.6	4.5	59.1	0	0.9	8	0.9	31899	7.1	5.8	5.9	12.9	712	384	38	14937	518	134	1265	1265	160	2225	0	12	216	11	31899	267
83	1.13364	Contra Costa	0.3966	0.7769	0.6159	0.6351	0.8875	0.6676	0.5068	0	0.7448	0.1149	0.7525	0.1333	0.2349	0.3022	0.2996	20.9	20.2	2.8	14.6	4.3	3.1	30.3	0	15.7	3.1	11.1	47309	6.3	5.4	3.8	3.8	1228	1184	60	5400	834	254	2149	2169	173	1779	0	341	139	238	47309	359
84	1.23255	Contra Costa	0.2304	0.5258	0.7604	0.3138	0.8511	0.8611	0.668	0.8531	0.8001	0.5909	0.3216	0.2859	0.498	0.5834	0.7121	18.2	15.7	4.6	10.1	3.2	9.4	48.1	15.4	20.5	12.3	3.2	36382	12	9.1	7.5	7.2	1527	1318	147	7108	828	270	3218	3218	740	4045	494	660	783	102	36382	982
85	1.31731	Contra Costa	0.4258	0.8103	0.675	0.1991	0.882	0.4857	0.5919	0.612	0.8035	0.1038	0.5903	0.039	0.1626	0.5502	0.2193	21.3	21	3.4	8.5	4.1	1.3	38.7	2.1	20.8	2.9	6.8	67806	4.9	8.6	3.2	1.5	1057	1042	63	5091	407	203	1870	2086	58	1914	44	434	104	127	67806	234
86	3.6409	El Dorado	0.3687	0.3333	0.7362	0.7101	0.8379	0.8827	0.6561	0.6819	0.6441	0.7413	0.63	0.5105	0.4188	0.6324	0.8445	20.5	12.5	4.2	15.9	2.9	11	46.5	4.2	9.8	17.3	7.6	28251	10.1	9.9	10	10.3	1054	644	79	6735	792	151	1884	3256	538	2392	137	320	644	143	28251	502
87	57.4844	El Dorado	0.268	0.4828	0.397	0.3065	0.8554	0	0.2845	0.612	0	0.1149	0.0792	0.3344	0.1674	0.1797	0.7194	18.9	15	1.3	10	3.3	0	14.5	2.1	0	3.1	0.9	34169	5	3.9	7.6	8.1	463	369	12	942	246	80	894	2119	0	356	44	0	52	8	34169	121
88	138.004	El Dorado	0.3687	0.631	0.73	0.7101	0.8588	0.2767	0.3151	0.7599	0	0.2947	0.0978	0.3706	0.4859	0.0654	0.8117	20.5	17.4	4.1	15.9	3.4	0.4	16.3	8.2	0	6.2	1.1	32743	11.7	2	9.2	7	1490	1266	114	3432	1138	250	2765	2976	28	1182	245	0	336	30	32743	832
89	71.4748	El Dorado	0.4558	0.2188	0	0.5082	0.8989	0.3395	0.3596	0.4524	0.3858	0.0888	0	0.3262	0.3592	0.5432	0.0537	21.7	10.4	0	12.7	4.8	0.6	19.1	0.5	2.1	2.6	0	34542	8.8	8.5	1.6	10.7	181	87	0	592	106	40	328	2761	5	159	15	57	15	0	34542	70
90	1.8534	Fresno	0.8684	0.3801	0.8932	0.4635	0.8698	0.8626	0.8325	0	0.3594	0.7951	0.2603	0.7862	0.4456	0.8702	0.6972	28.9	13.3	8.6	12.1	3.7	9.5	76.3	0	1.7	19.8	2.6	20653	10.7	16.2	7.3	8.3	876	405	59	1487	354	112	690	705	268	2316	0	12	349	18	20653	312
91	0.745696	Fresno	0.3488	0.7093	0.3792	0.7815	0.8224	0.6234	0.6687	0	0.4436	0.4107	0.4618	0.5084	0.6309	0.7206	0.833	20.2	18.8	1.2	17.4	2.6	2.5	48.2	0	3.2	8.3	4.8	28318	15.9	11.6	9.7	8.7	851	794	17	4424	714	109	1427	1609	99	2032	0	51	252	68	28318	647
92	1.03563	Fresno	0.6778	0.6371	0	0.3449	0.8663	0.5866	0.6173	0	0.673	0.3233	0.5617	0.2475	0.0379	0.4073	0.6468	24.8	17.5	0	10.5	3.6	2.1	41.6	0	11.3	6.7	6.3	38353	2.2	6.7	6.7	4.5	1002	706	0	3175	404	147	1348	1397	82	1682	0	158	184	85	38353	85
93	6.32541	Fresno	0.7346	0.2885	0.7922	0.6474	0.8875	0.779	0.7203	0.5205	0.4525	0.8666	0.7211	0.4883	0.7814	0.8452	0.759	25.8	11.7	5.2	14.8	4.3	5.6	55.9	0.9	3.4	24.3	10	28903	22.3	15.2	8.2	4.9	1352	612	86	7310	762	228	1660	1879	271	2932	16	64	781	166	28903	1104
94	1.20274	Humboldt	0.3687	0.5008	0.6049	0.8098	0.8554	0.7559	0.5513	0	0.3527	0.6439	0.8381	0.3531	0.5841	0.6602	0.4219	20.5	15.3	2.7	18.1	3.3	4.9	34.6	0	1.6	13.8	15.5	33425	14.4	10.4	4.7	9.4	1127	843	63	5576	993	183	2305	2679	247	1900	0	43	520	358	33425	784
95	1.28293	Humboldt	0.1274	0.758	0.7545	0.7409	0.8468	0.7595	0.4296	0	0.2312	0.5591	0.5676	0.4016	0.2955	0.4237	0.7466	15.5	19.8	4.5	16.5	3.1	5	24	0	0.4	11.5	6.4	31636	7.5	6.9	8	3.4	726	925	88	4926	765	146	1955	2230	223	1123	0	10	403	125	31636	344
96	43.1114	Humboldt	0.5096	0.6191	0.8217	0.6162	0.8626	0.7631	0.5011	0.8552	0.3136	0.5385	0.2488	0.5959	0.538	0.6089	0.7398	22.4	17.2	5.9	14.3	3.5	5.1	29.8	15.6	1.1	11	2.5	25929	13.1	9.5	7.9	8	1690	1303	166	7147	1067	264	2813	2992	364	2251	468	33	563	69	25929	959
97	341.293	Humboldt	0.0354	0.8923	0.895	0.5224	0.8698	0.6393	0.2249	0.7823	0.4192	0.5297	0.5118	0.3824	0.5565	0.4708	0.6726	8.7	23.8	8.7	12.9	3.7	2.7	11.2	9.6	2.7	10.8	5.5	32298	13.6	7.5	7	17.6	263	721	127	2537	379	112	1457	2607	81	339	249	70	277	80	32298	395
98	2615.82	Inyo	0.2353	0.8808	0.2952	0.7599	0.8989	0.2767	0.6207	0.8951	0.2165	0.5341	0.2383	0.425	0.3255	0.0797	0.4732	18.3	23.3	0.8	16.9	4.8	0.4	42	20	0.2	10.9	2.4	30851	8.1	2.3	5.1	4.9	422	537	9	1533	377	111	1076	1327	9	965	266	3	190	26	30851	180
99	0.960361	Kern	0.6898	0.374	0.2699	0.5641	0.8379	0.7272	0.6869	0	0.7097	0.7218	0.7734	0.7542	0.8721	0.8348	0.368	25	13.2	0.7	13.5	2.9	4.2	50.8	0	13.4	16.5	11.9	21592	28.8	14.8	4.3	9.3	1473	778	15	5967	777	169	2057	2129	239	2993	0	286	635	244	21592	1653
100	1.78618	Kern	0.7716	0.5753	0.5935	0.5898	0.8276	0.7595	0.65	0.7055	0.7506	0.3682	0.63	0.3782	0.4188	0.3595	0.664	26.5	16.5	2.6	13.9	2.7	5	45.7	5.2	16.1	7.5	7.6	32459	10.1	6.1	6.9	1.7	1171	729	44	4330	600	120	1664	1763	205	2019	91	283	219	127	32459	436
101	2.86279	Los Angeles	0.1382	0.8783	0.7766	0.7648	0.882	0.8475	0.6492	0.751	0.7809	0.6337	0.5617	0.3803	0.6067	0.5502	0.1695	15.9	23.2	4.9	17	4.1	8.6	45.6	7.7	18.7	13.5	6.3	32375	15.1	8.6	2.8	7.3	1069	1560	112	3064	1120	275	2274	2349	544	3067	180	439	694	143	32375	994
102	1.24431	Los Angeles	0.8488	0.3164	0.8431	0.3449	0.8328	0.8305	0.864	0	0.2726	0.8098	0.1722	0.5386	0.2654	0.6819	0.2996	28.3	12.2	6.5	10.5	2.8	7.7	82.4	0	0.7	20.6	1.8	27474	6.9	10.8	3.8	5.7	1666	716	95	6889	600	167	1472	1531	419	4851	0	10	759	27	27474	394
103	0.569969	Los Angeles	0.2154	0.8569	0.787	0.5898	0.8969	0.8384	0.7323	0	0	0.6268	0.5314	0.3023	0.1523	0.1513	0.5554	17.9	22.4	5.1	13.9	4.7	8.1	57.9	0	0	13.3	5.8	35571	4.7	3.5	5.8	4.9	617	769	49	2874	465	161	969	998	261	1990	0	0	342	56	35571	157
104	0.874622	Los Angeles	0.1621	0.8651	0.7664	0.6224	0.8969	0.8224	0.6222	0	0	0.3118	0.0588	0.318	0.2043	0.0201	0.5217	16.6	22.7	4.7	14.4	4.7	7.3	42.2	0	0	6.5	0.7	34880	5.7	0.6	5.5	7.3	613	839	51	2351	534	174	1091	1141	258	1562	0	0	182	8	34880	212
105	0.385542	Los Angeles	0.1848	0.7627	0.2699	0.1728	0.8698	0.7728	0.7131	0	0.8206	0.3233	0.2275	0.2946	0.3832	0.649	0.1943	17.2	19.9	0.7	8.1	3.7	5.4	54.7	0	22.6	6.7	2.3	35944	9.3	10.2	3	3.9	563	651	8	2693	257	121	1088	1088	172	1791	0	246	163	25	35944	295
106	0.502255	Los Angeles	0.2401	0.4769	0.7545	0.2769	0.8276	0.7085	0.7728	0.5669	0.8622	0.4002	0.1389	0.2844	0.1416	0.5362	0.0853	18.4	14.9	4.5	9.6	2.7	3.8	65	1.4	28.2	8.1	1.5	36453	4.5	8.4	2	5.1	932	756	76	2692	474	138	1684	1710	184	3287	24	483	299	26	36453	223
107	0.689777	Los Angeles	0.1191	0.8423	0.2952	0.2696	0.8875	0.8132	0.7174	0	0.5756	0.5427	0.0476	0.2194	0.1835	0.0901	0.2583	15.2	21.9	0.8	9.5	4.3	6.9	55.4	0	7	11.1	0.6	39978	5.3	2.5	3.5	7.7	653	938	11	4001	402	185	1427	1438	285	2372	0	101	388	8	39978	224
108	0.365483	Los Angeles	0.3101	0.3513	0.8291	0.5082	0.8425	0.8039	0.832	0	0.7097	0.7244	0.2821	0.6159	0.5841	0.649	0.2452	19.6	12.8	6.1	12.7	3	6.5	76.2	0	13.4	16.6	2.8	25370	14.4	10.2	3.4	11.4	573	374	51	2297	370	89	836	888	178	2231	0	119	342	23	25370	418
109	0.695213	Los Angeles	0.4036	0.544	0.8702	0.3449	0.8379	0.7559	0.7839	0.5088	0	0.6374	0.1609	0.4837	0.4056	0.1944	0.4988	21	16	7.5	10.5	2.9	4.9	67	0.8	0	13.6	1.7	29043	9.8	4.1	5.3	5.9	752	573	77	3195	374	105	1030	1057	170	2397	8	0	322	18	29043	348
110	0.63833	Los Angeles	0.2982	0.4216	0.4656	0.5224	0.8663	0.692	0.5672	0	0.4086	0.2947	0.1931	0.1416	0.0609	0.4851	0.5334	19.4	14	1.7	12.9	3.6	3.5	36.1	0	2.5	6.2	2	46426	2.8	7.7	5.6	4.7	761	548	21	3460	505	142	1215	1270	131	1418	0	32	168	24	46426	111
111	0.591294	Los Angeles	0.6319	0.6484	0.4325	0.5224	0.8328	0.7401	0.6402	0	0.6767	0.2589	0.6346	0.203	0.22	0.5147	0.0199	24.1	17.7	1.5	12.9	2.8	4.5	44.4	0	11.5	5.6	7.7	41089	6	8.1	0.9	3.5	699	512	14	4389	372	81	912	951	125	1287	0	109	110	70	41089	173
112	0.264612	Los Angeles	0.0778	0.6931	0.2952	0.2848	0.8468	0.7442	0.4139	0	0.867	0.0838	0.4771	0.0108	0.2148	0.3107	0.7398	13.1	18.5	0.8	9.7	3.1	4.6	22.8	0	29	2.5	5	94099	5.9	5.5	7.9	0.8	257	364	8	4672	185	61	956	1114	86	449	0	323	40	48	94099	114
113	0.224397	Los Angeles	0.0437	0.5939	0.5416	0.1663	0.8379	0.5866	0.4192	0.5951	0.8401	0.1091	0.5955	0.0227	0.2654	0.1944	0.2583	9.9	16.8	2.2	8	2.9	2.1	23.2	1.8	25	3	6.9	78222	6.9	4.1	3.5	2.9	249	423	30	3925	196	73	1357	1428	52	585	25	357	65	93	78222	169
114	0.22909	Los Angeles	0.0721	0.8511	0	0.2919	0.8554	0.4857	0.4516	0	0.7299	0.131	0.7419	0.0203	0.2803	0.4237	0.7756	12.7	22.2	0	9.8	3.3	1.3	25.7	0	14.7	3.4	10.7	80735	7.2	6.9	8.5	3.7	322	564	0	2709	241	83	1187	1353	32	654	0	199	72	127	80735	176
115	0.300368	Los Angeles	0.1298	0.5258	0.782	0.1306	0.8554	0.7313	0.7745	0	0.7667	0.4002	0.672	0.1685	0.6479	0.7346	0.7332	15.6	15.7	5	7.4	3.3	4.3	65.3	0	17.4	8.1	8.6	43790	16.5	11.9	7.8	8.5	606	609	81	2481	277	129	1623	1829	158	2535	0	319	242	139	43790	617
116	3.30831	Los Angeles	0.4945	0.8599	0.3397	0.2405	0.8224	0.615	0.4673	0	0.7043	0.0736	0.4218	0.0053	0.0415	0.2178	0.4346	22.2	22.5	1	9.1	2.6	2.4	27	0	13.1	2.3	4.3	110753	2.3	4.4	4.8	1	1061	1073	18	4506	435	122	1783	1984	111	1290	0	260	79	76	110753	105
117	0.233214	Los Angeles	0.098	0.5939	0.8631	0.4038	0.8924	0.8901	0.709	0	0.8586	0.421	0.6641	0.1881	0.5489	0.0955	0.8731	14.3	16.8	7.2	11.3	4.5	11.6	54.1	0	27.6	8.5	8.4	42208	13.4	2.6	10.9	8.5	442	520	94	1084	334	139	1312	1345	343	1674	0	371	217	110	42208	396
118	0.908451	Los Angeles	0.2304	0.6484	0.397	0.1991	0.8663	0.6393	0.5503	0	0.7678	0.3569	0.4848	0.0991	0.2803	0.3107	0.7047	18.2	17.7	1.3	8.5	3.6	2.7	34.5	0	17.5	7.3	5.1	51809	7.2	5.5	7.4	3.6	1168	1135	34	20651	527	234	2582	2691	164	2215	0	471	355	132	51809	448
119	0.49504	Los Angeles	0.8952	0.2771	0.8985	0.4038	0.8511	0.6475	0.7401	0.8033	0.7434	0.7164	0.5795	0.4919	0.613	0.8173	0.4732	29.8	11.5	8.9	11.3	3.2	2.8	59.2	11.1	15.6	16.3	6.6	28796	15.3	14.2	5.1	5.5	1044	403	105	4669	386	113	1186	1313	92	2076	146	205	366	78	28796	522
120	1.21472	Los Angeles	0.3488	0.4456	0.7922	0.5082	0.8276	0.6611	0.7361	0.4938	0.4293	0.5752	0.4304	0.3907	0.4498	0.2504	0.6891	20.2	14.4	5.2	12.7	2.7	3	58.5	0.7	2.9	11.9	4.4	32005	10.8	4.8	7.2	4.4	928	664	70	9583	576	126	1344	1397	133	2693	10	41	394	59	32005	485
121	0.535956	Los Angeles	0.4788	0.3862	0.8015	0.4555	0.8425	0.816	0.8518	0	0.5022	0.5867	0.5497	0.3656	0.1782	0.5564	0.5217	22	13.4	5.4	12	3	7	80.1	0	4.7	12.2	6.1	32946	5.2	8.7	5.5	5.6	685	416	64	4810	361	93	1191	1226	204	2490	0	58	259	73	32946	157
122	0.392416	Los Angeles	0.2862	0.5816	0.6833	0.5224	0.8425	0.8384	0.7011	0.5883	0.7643	0.5711	0.8197	0.2709	0.4056	0.2669	0.1136	19.2	16.6	3.5	12.9	3	8.1	52.9	1.7	17.2	11.8	14.3	37138	9.8	5	2.3	6.8	605	522	43	3040	404	93	1220	1405	240	1663	24	241	265	175	37138	299
123	0.627946	Los Angeles	0.2304	0.7149	0.7362	0.2848	0.8663	0.8459	0.8776	0.7746	0.708	0.681	0.2042	0.362	0.3255	0.5432	0.5554	18.2	18.9	4.2	9.7	3.6	8.5	84.8	9.1	13.3	15	2.1	33095	8.1	8.5	5.8	7.2	1451	1504	120	4111	748	286	2843	3015	624	6743	275	401	902	60	33095	619
124	0.587639	Los Angeles	0.5609	0.5008	0.8464	0.1423	0.8969	0.7272	0.8744	0	0.5557	0.6631	0.4771	0.4297	0.3498	0.7063	0.2193	23.1	15.3	6.6	7.6	4.7	4.2	84.2	0	6.3	14.4	5	30684	8.6	11.3	3.2	6.8	863	571	73	10069	271	175	1102	1123	148	3148	0	71	376	55	30684	308
125	0.255035	Los Angeles	0.1735	0.3272	0.7001	0.0516	0.8789	0.6546	0.5946	0	0.8641	0.2472	0.5247	0.035	0.4012	0.3994	0.5334	16.9	12.4	3.7	5.6	4	2.9	39	0	28.5	5.4	5.7	69877	9.7	6.6	5.6	7.4	640	472	69	6353	207	153	1883	2125	102	1483	0	606	167	108	69877	355
126	2.01183	Los Angeles	0.6582	0.2284	0.7487	0.0725	0.8379	0.4857	0.653	0	0.2956	0.5909	0.3781	0.285	0.2702	0.293	0.578	24.5	10.6	4.4	6.2	2.9	1.3	46.1	0	0.9	12.3	3.8	36419	7	5.3	6	3.7	513	223	28	1960	131	61	639	738	26	967	0	7	180	24	36419	143
127	42.4957	Los Angeles	0.2304	0.5691	0.6373	0.4186	0.8989	0.5866	0.4424	0.748	0	0.4895	0.35	0.1951	0.4621	0.2839	0.6468	18.2	16.4	3	11.5	4.8	2.1	25	7.5	0	9.9	3.5	41653	11.1	5.2	6.7	4.4	851	768	48	3803	525	223	1582	1720	91	1171	129	0	340	56	41653	504
128	237.78	Los Angeles	0.8837	0.1487	0.6658	0.4332	0.8511	0.8088	0.6992	0.718	0.7709	0.6408	0.4915	0.3624	0.5774	0.7593	0.7813	29.4	8.9	3.3	11.7	3.2	6.7	52.6	5.8	17.8	13.7	5.2	33074	14.2	12.5	8.6	6.5	1582	477	59	3326	615	172	1814	1940	328	2834	113	346	484	95	33074	736
129	1.80603	Marin	0.1484	0.8706	0.73	0.659	0.8875	0.7986	0.5527	0	0.8144	0.5116	0.7757	0.0891	0.2905	0.3749	0.2724	16.2	22.9	4.1	15	4.3	6.3	34.7	0	21.9	10.4	12	53387	7.4	6.3	3.6	5.6	1175	1659	118	3587	1065	309	2882	2935	438	2520	0	644	589	346	53387	525
130	0.895004	Marin	0.1415	0.4769	0.6049	0.1728	0.8588	0.8367	0.5632	0.5583	0.8433	0.3118	0.63	0.119	0.498	0.3022	0.0766	16	14.9	2.7	8.1	3.4	8	35.7	1.3	25.4	6.5	7.6	49041	12	5.4	1.9	6	906	847	76	9557	457	192	2805	2890	439	2026	37	733	289	213	49041	671
131	120.102	Mendocino	0.8777	0.7351	0.8525	0.1793	0.8379	0.7182	0.3401	0.6666	0	0.3517	0.108	0.4875	0.6504	0.4476	0.0473	29.2	19.3	6.8	8.2	2.9	4	17.8	3.6	0	7.2	1.2	28928	16.6	7.2	1.5	15.5	576	380	51	1281	161	57	749	824	70	351	30	0	98	9	28928	320
132	0.715674	Napa	0.7014	0.3862	0.8818	0.5008	0.8759	0.8684	0.709	0.635	0.8362	0.7527	0.6641	0.3536	0.3204	0.5294	0.4601	25.2	13.4	8	12.6	3.9	9.9	54.1	2.6	24.5	17.8	8.4	33406	8	8.3	5	10.9	1629	869	169	5081	783	253	2109	2458	612	3503	63	603	709	178	33406	498
133	1.945	Orange	0.411	0.8484	0.7156	0.4483	0.8924	0.8492	0.7162	0	0.8161	0.3061	0.6798	0.1565	0.3051	0.4558	0.6185	21.1	22.1	3.9	11.9	4.5	8.7	55.2	0	22.1	6.4	8.8	44932	7.7	7.3	6.4	7.4	1724	1813	107	8684	936	367	2725	2901	675	4519	0	640	369	239	44932	605
134	0.687454	Orange	0.1694	0.5139	0.797	0.5571	0.8989	0.7356	0.6611	0.436	0.8772	0.4364	0.6479	0.2025	0.3498	0.3107	0.7121	16.8	15.5	5.3	13.4	4.8	4.4	47.2	0.4	30.8	8.8	8	41120	8.6	5.5	7.5	8.8	876	810	107	8697	682	250	2031	2307	209	2461	9	711	343	163	41120	433
135	0.972463	Orange	0.1889	0.6826	0.4815	0.2405	0.8468	0.6676	0.5978	0.6964	0.4655	0.4158	0.0792	0.1655	0.2349	0.293	0.4601	17.3	18.3	1.8	9.1	3.1	3.1	39.4	4.8	3.7	8.4	0.9	44049	6.3	5.3	5	1.3	803	850	31	3442	411	142	1724	1776	142	1830	86	65	299	15	44049	285
136	0.843679	Orange	0.4489	0.5877	0.6833	0.1191	0.8276	0.8039	0.5572	0	0.3377	0.6268	0.0588	0.126	0.049	0.1318	0.3544	21.6	16.7	3.5	7.2	2.7	6.5	35.1	0	1.4	13.3	0.7	48139	2.5	3.2	4.2	4.4	1544	1196	73	2052	508	196	2096	2096	440	2505	0	30	669	14	48139	175
137	0.860401	Orange	0.3759	0.6718	0.1883	0.3138	0.8276	0.5286	0.5077	0	0	0.1839	0.2603	0.1287	0.0697	0.0571	0.368	20.6	18.1	0.3	10.1	2.7	1.6	30.4	0	0	4.3	2.6	47813	3	1.8	4.3	3.4	974	852	4	3385	475	129	1510	1560	74	1433	0	0	143	40	47813	140
138	0.956603	Orange	0.554	0.5566	0.6658	0.1087	0.8789	0.7695	0.6775	0	0.652	0.4605	0.4043	0.1885	0.3832	0.3347	0.3138	23	16.2	3.3	7	4	5.3	49.4	0	10.2	9.3	4.1	42169	9.3	5.8	3.9	5.7	1620	1144	70	3765	488	281	2145	2236	342	3487	0	227	459	88	42169	653
139	0.675564	Orange	0.2798	0.4277	0.84	0.4555	0.8663	0.8132	0.7385	0	0	0.7635	0.1389	0.3935	0.591	0.4921	0.5217	19.1	14.1	6.4	12	3.6	6.9	58.9	0	0	18.3	1.5	31911	14.6	7.8	5.5	12.4	984	723	87	4096	615	186	1370	1422	351	3028	0	0	689	20	31911	750
140	0.392922	Orange	0.5977	0.1207	0.7545	0.2054	0.8224	0.6234	0.4789	0	0.7864	0.4895	0.0383	0.2279	0.4661	0.7428	0.2724	23.6	8.2	4.5	8.6	2.6	2.5	27.9	0	19.2	9.9	0.5	39464	11.2	12.1	3.6	9.7	967	335	74	1641	353	106	1629	1691	95	1143	0	324	289	8	39464	450
141	0.512457	Orange	0.5394	0.6251	0.7001	0.3891	0.8425	0.8266	0.7031	0	0.5969	0.5634	0.3026	0.2882	0.1835	0.1382	0.1695	22.8	17.3	3.7	11.1	3	7.5	53.2	0	7.8	11.6	3	36261	5.3	3.3	2.8	7	857	648	44	2853	406	112	1190	1190	261	1997	0	93	318	36	36261	193
142	0.499816	Orange	0.1585	0.1327	0.6833	0.114	0.8276	0.8266	0.6708	0.436	0.656	0.7321	0.5184	0.3115	0.831	0.6437	0.2724	16.5	8.5	3.5	7.1	2.7	7.5	48.5	0.4	10.4	16.9	5.6	35177	25.5	10.1	3.6	13.5	651	334	51	6173	281	106	1444	1622	284	1916	6	169	428	81	35177	1000
143	1.47276	Orange	0.1975	0.8142	0.319	0.2995	0.8224	0.816	0.6789	0	0.5969	0.379	0.4695	0.2733	0.1466	0.4558	0.4082	17.5	21.1	0.9	9.9	2.6	7	49.6	0	7.8	7.7	4.9	37020	4.6	7.3	4.6	3.2	371	448	6	19090	210	56	695	720	145	1054	0	56	121	34	37020	96
144	2.11223	Placer	0.2565	0.7903	0.743	0.7051	0.8511	0.6314	0.4365	0	0.8433	0.5162	0.7875	0.5151	0.746	0.3994	0.7699	18.7	20.5	4.3	15.8	3.2	2.6	24.5	0	25.4	10.5	12.5	28113	20.5	6.6	8.4	3.2	815	893	91	6279	681	141	2124	2216	108	1069	0	562	352	266	28113	865
145	16.3548	Placer	0.0511	0.8851	0.2179	0.6093	0.8468	0	0.3459	0.779	0	0.1091	0.2821	0.2873	0.1368	0	0.4988	10.8	23.5	0.5	14.2	3.1	0	18.2	9.4	0	3	2.8	36302	4.4	0	5.3	4.9	335	731	7	1734	442	95	1316	1433	1	566	134	0	72	37	36302	132
146	9.04307	Placer	0.4258	0.3333	0.7156	0.0019	0.8588	0.7313	0.1934	0.5312	0.6787	0.2887	0	0.151	0.5306	0.3107	0.0271	21.3	12.5	3.9	1.5	3.4	4.3	9.6	1	11.6	6.1	0	45474	12.9	5.5	1.1	4.3	167	98	12	2799	12	27	310	1358	30	75	13	157	36	0	45474	100
147	0.94988	Riverside	0.4188	0.3164	0.787	0.7456	0.8425	0.6546	0.6738	0.436	0.6654	0.4507	0.2821	0.4083	0.5528	0.4476	0.5105	21.2	12.2	5.1	16.6	3	2.9	48.9	0.4	10.9	9.1	2.8	31400	13.5	7.2	5.4	12.7	1228	708	104	8000	932	173	2027	2141	151	2837	9	234	393	57	31400	766
148	1.11876	Riverside	0.7716	0.4216	0.8796	0.5836	0.8875	0.6676	0.6978	0.4524	0.7519	0.6374	0.4771	0.6753	0.7716	0.7818	0.7699	26.5	14	7.9	13.8	4.3	3.1	52.4	0.5	16.2	13.6	5	23803	21.8	13.1	8.4	8.3	1301	686	127	10999	653	210	1600	1725	144	2576	8	280	446	80	23803	1024
149	8.1527	Riverside	0.3558	0.2717	0.6373	0.114	0.8328	0.6055	0.6875	0	0	0.5204	0.1931	0.2673	0.057	0.6382	0.0232	20.3	11.4	3	7.1	2.8	2.3	50.9	0	0	10.6	2	37320	2.7	10	1	4.9	419	234	17	986	142	57	560	587	46	1049	0	0	143	11	37320	54
150	0.674212	Sacramento	0.1735	0.7678	0.2418	0.2621	0.8468	0.4857	0.466	0	0.6993	0.1091	0.5118	0.0739	0.1466	0.3107	0.4601	16.9	20	0.6	9.4	3.1	1.3	26.9	0	12.8	3	5.5	56482	4.6	5.5	5	4.1	819	970	14	8477	443	148	2327	2436	59	1306	0	312	117	129	56482	214
151	0.663172	Sacramento	0.0721	0.1619	0.513	0.3749	0.8759	0.5153	0.6667	0	0.8263	0.598	0.6641	0.2571	0.3923	0.4237	0.7529	12.7	9.2	2	10.9	3.9	1.5	47.9	0	23.3	12.5	8.4	37824	9.5	6.9	8.1	7.5	617	444	47	4192	505	191	2347	2673	72	2323	0	624	494	197	37824	443
152	0.961358	Sacramento	0.2982	0.7861	0.6373	0.5641	0.8554	0.7356	0.516	0	0.7606	0.1839	0.7145	0.3516	0.6677	0.4073	0.5334	19.4	20.4	3	13.5	3.3	4.4	31.2	0	16.9	4.3	9.8	33481	17.2	6.7	5.6	5.6	934	985	61	6329	646	158	2017	2045	199	1505	0	346	151	198	33481	824
153	1.77914	Sacramento	0.1064	0.8625	0	0.8289	0.8846	0.5536	0.4192	0	0.8709	0.0888	0.4387	0.092	0.275	0.3673	0.8412	14.7	22.6	0	18.6	4.2	1.8	23.2	0	29.7	2.6	4.5	52916	7.1	6.2	9.9	3.5	679	1041	0	4005	829	196	1896	2059	83	1070	0	611	91	86	52916	317
154	0.364678	Sacramento	0.8045	0.6191	0.8139	0.5705	0.8901	0.7228	0.5653	0	0.3915	0.5204	0.2926	0.5484	0.6704	0.8576	0.4082	27.2	17.2	5.7	13.6	4.4	4.1	35.9	0	2.2	10.6	2.9	27211	17.3	15.7	4.6	3.7	642	407	46	2530	308	103	807	827	89	848	0	18	169	23	27211	393
155	0.967101	Sacramento	0.2061	0.7861	0.2418	0.5362	0.8224	0.576	0.396	0	0.7489	0.2947	0.3964	0.1874	0.3351	0.5	0.567	17.7	20.4	0.6	13.1	2.6	2	21.5	0	16	6.2	4	42250	8.3	7.9	5.9	3.7	617	711	9	2680	456	91	1413	1441	65	750	0	230	154	56	42250	288
156	0.697851	Sacramento	0.5609	0.6068	0.5935	0.5362	0.8759	0.6859	0.5856	0	0.5945	0.6439	0.3964	0.4484	0.2554	0.6657	0.8244	23.1	17	2.6	13.1	3.9	3.4	38	0	7.7	13.8	4	30086	6.7	10.5	9.5	5.8	853	625	35	5497	465	143	1335	1435	118	1401	0	111	345	53	30086	234
157	1.10577	Sacramento	0.4867	0.4338	0.7715	0.4555	0.8276	0.6859	0.4964	0.6173	0.6016	0.4605	0.6641	0.3124	0.8109	0.8258	0.3544	22.1	14.2	4.8	12	2.7	3.4	29.4	2.2	8	9.3	8.4	35132	24.1	14.5	4.2	6.9	766	494	76	5667	404	94	1574	1647	112	1020	37	132	225	132	35132	815
158	0.996797	San Bernardino	0.5171	0.2994	0.1771	0.5968	0.8789	0.3656	0.6182	0.806	0	0.2016	0.2383	0.4257	0.3103	0.1797	0.578	22.5	11.9	0.1	14	4	0.7	41.7	11.3	0	4.6	2.4	30827	7.8	3.9	6	4.1	1553	823	3	2935	964	278	2200	2235	46	2884	252	0	200	52	30827	522
159	2.03592	San Bernardino	0.4258	0.8484	0.3397	0.3891	0.8425	0.4516	0.619	0	0.3977	0.3061	0.1828	0.1498	0.2999	0.1868	0.5217	21.3	22.1	1	11.1	3	1.1	41.8	0	2.3	6.4	1.9	45606	7.6	4	5.5	2.6	1265	1314	20	3969	651	176	2088	2145	59	2484	0	49	268	39	45606	443
160	259.811	San Bernardino	0.4713	0.654	0.4815	0.6474	0.8759	0.3103	0.3285	0.6173	0.2232	0.0838	0.3312	0.4508	0.6067	0.3917	0.4473	21.9	17.8	1.8	14.8	3.9	0.5	17.1	2.2	0.3	2.5	3.3	30014	15.1	6.5	4.9	2.9	474	386	15	914	310	85	817	1629	9	370	36	5	37	27	30014	315
161	39.8279	San Bernardino	0.547	0.7627	0.7664	0.6709	0.8468	0.3656	0.6418	0.6893	0.3669	0.2887	0.0588	0.3526	0.2094	0.3994	0.6972	22.9	19.9	4.7	15.2	3.1	0.7	44.6	4.5	1.8	6.1	0.7	33440	5.8	6.6	7.3	4.9	1273	1105	93	6502	824	174	1980	2208	37	2481	100	40	239	14	33440	311
162	0.931387	San Diego	0.4867	0.8252	0.743	0.5503	0.8875	0.7442	0.8044	0.4524	0.8263	0.6374	0.6563	0.4506	0.4783	0.5769	0.7699	22.1	21.4	4.3	13.3	4.3	4.6	70.9	0.5	23.3	13.6	8.2	30022	11.5	9	8.4	7.1	937	906	55	2220	552	181	1285	1418	182	3010	7	330	402	106	30022	479
163	0.492618	San Diego	0.3759	0.8625	0.5281	0.2696	0.8626	0.7662	0.5599	0	0.8902	0.5511	0.6759	0.3327	0.513	0.8373	0.6972	20.6	22.6	2.1	9.5	3.5	5.2	35.4	0	33.4	11.3	8.7	34241	12.4	14.9	7.3	3.7	866	953	38	2265	380	149	1780	2094	205	1489	0	700	350	154	34241	505
164	0.594079	San Diego	0.2353	0.2339	0.397	0.4711	0.8875	0.6611	0.573	0	0.8665	0.4507	0.5497	0.3633	0.5774	0.5564	0.7466	18.3	10.7	1.3	12.2	4.3	3	36.7	0	28.9	9.1	6.1	33041	14.2	8.7	8	6.3	580	340	18	5410	365	136	1405	1421	87	1162	0	411	218	86	33041	433
165	2.32001	San Diego	0.5171	0.5691	0.8678	0.5224	0.8901	0.8492	0.6149	0	0.8484	0.598	0.7085	0.5661	0.7661	0.8229	0.8445	22.5	16.4	7.4	12.9	4.4	8.7	41.3	0	26.1	12.5	9.6	26704	21.5	14.4	10	8.4	1805	1313	184	3657	1014	353	2492	2606	664	3308	0	681	697	240	26704	1666
166	0.944591	San Diego	0.8454	0.3628	0.7604	0.5292	0.8328	0.576	0.5434	0.7527	0.7489	0.4649	0.4695	0.5407	0.6309	0.5564	0.855	28.2	13	4.6	13	2.8	2	33.8	7.8	16	9.4	4.9	27421	15.9	8.7	10.3	12.2	1250	576	63	4462	552	124	1374	1490	80	1499	116	238	268	68	27421	688
167	1.92028	San Diego	0.3293	0.6931	0.2952	0.577	0.8511	0.8088	0.6334	0	0.7786	0.4314	0.6207	0.3723	0.2905	0.5769	0.3138	19.9	18.5	0.8	13.7	3.2	6.7	43.6	0	18.5	8.7	7.4	32688	7.4	9	3.9	5.5	617	575	8	3605	411	99	1066	1066	197	1353	0	197	198	79	32688	222
168	0.736779	San Diego	0.532	0.3973	0.7156	0.0458	0.8924	0.8492	0.5909	0	0.673	0.6869	0.1722	0.1268	0.5306	0.5769	0.2065	22.7	13.6	3.9	5.4	4.5	8.7	38.6	0	11.3	15.2	1.8	48030	12.9	9	3.1	11.9	882	528	48	4645	196	177	1216	1305	322	1505	0	148	422	22	48030	477
169	11.5956	San Diego	0.2923	0.654	0.743	0.2995	0.8511	0.6055	0.5147	0.5741	0	0.3735	0.0792	0.1769	0.0968	0.3749	0.4473	19.3	17.8	4.3	9.9	3.2	2.3	31.1	1.5	0	7.6	0.9	43079	3.6	6.3	4.9	10.1	638	589	51	3345	329	106	1180	1278	70	1029	19	0	188	11	43079	120
170	0.768904	San Diego	0.3101	0.3333	0.6373	0.3065	0.8554	0.6979	0.697	0.6489	0.694	0.6119	0.2157	0.5079	0.2999	0.6267	0.4859	19.6	12.5	3	10	3.3	3.6	52.3	3	12.5	12.9	2.2	28332	7.6	9.8	5.2	10	930	593	46	3352	458	157	1528	1587	153	2485	48	199	424	34	28332	351
171	1.46669	San Diego	0.5021	0.374	0.5281	0.1423	0.8276	0.5866	0.494	0	0.7719	0.1957	0.108	0.1949	0.3968	0.5069	0.4988	22.3	13.2	2.1	7.6	2.7	2.1	29.2	0	17.9	4.5	1.2	41667	9.6	8	5.3	8.8	1084	640	37	4699	355	129	1800	1885	93	1422	0	338	154	21	41667	453
172	1.3353	San Diego	0.3422	0.4456	0.7545	0.3964	0.8588	0.7356	0.6875	0.7433	0.756	0.5591	0.1722	0.3304	0.275	0.1513	0.578	20.1	14.4	4.5	11.2	3.4	4.4	50.9	7.2	16.5	11.5	1.8	34335	7.1	3.5	6	3.2	1302	934	94	3095	720	221	2068	2253	254	3301	162	372	513	37	34335	457
173	1.12746	San Diego	0.3558	0.3104	0.4325	0.2621	0.8875	0.7695	0.6708	0.7329	0.2956	0.6896	0.4304	0.3871	0.1674	0.6089	0.0537	20.3	12.1	1.5	9.4	4.3	5.3	48.5	6.6	0.9	15.3	4.4	32136	5	9.5	1.6	6.4	826	493	18	3448	369	176	1208	1249	199	1970	83	11	441	53	32136	195
174	51.6872	San Diego	0.1415	0.7534	0.498	0.4862	0.8969	0.6546	0.486	0.7731	0	0.4605	0.3216	0.1267	0.5053	0.4073	0.0609	16	19.7	1.9	12.4	4.7	2.9	28.5	9	0	9.3	3.2	48044	12.2	6.7	1.7	5.3	863	1062	36	3517	641	252	1864	1952	150	1540	175	0	369	60	48044	629
175	163.241	San Diego	0.2249	0.8064	0.7156	0.7648	0.8947	0.5014	0.3784	0.6584	0.5093	0.3625	0.3216	0.2413	0.1577	0.1585	0.2862	18.1	20.9	3.9	17	4.6	1.4	20.3	3.3	4.9	7.4	3.2	38694	4.8	3.6	3.7	4.2	391	451	29	954	352	100	744	1183	28	439	39	58	120	24	38694	100
176	450.526	San Diego	0.7128	0.631	0.8654	0.7815	0.8511	0.7847	0.6957	0.748	0	0.7808	0.2275	0.7072	0.7932	0.1725	0.8842	25.4	17.4	7.3	17.4	3.2	5.8	52.1	7.5	0	19.1	2.3	22937	23	3.8	11.3	8.2	2128	1453	178	4632	1407	268	2452	3161	455	4362	236	0	1039	57	22937	1840
177	3.83458	San Diego	0.6954	0.5939	0.6159	0.4933	0.8224	0.4326	0.4205	0.7495	0.7763	0.4107	0.5903	0.231	0.5201	0.7428	0.3138	25.1	16.8	2.8	12.5	2.6	1	23.3	7.6	18.3	8.3	6.8	39293	12.6	12.1	3.9	5.1	1790	1197	75	5215	885	183	2659	2796	64	1660	212	513	389	182	39293	897
178	0.224445	San Francisco	0.2923	0.6596	0.498	0.2258	0.8989	0.6475	0.5055	0	0.8519	0.1367	0.882	0.0045	0.4235	0.2589	0.3138	19.3	17.9	1.9	8.9	4.8	2.8	30.2	0	26.6	3.5	19.6	113435	10.2	4.9	3.9	2.9	913	848	38	4402	419	226	1974	2113	120	1429	0	562	121	386	113435	476
179	0.120997	San Francisco	0.1166	0.2451	0	0.0516	0.8328	0	0.4377	0	0.6208	0.0316	0.8982	0.0088	0.1523	0.1011	0.3411	15.1	10.9	0	5.6	2.8	0	24.6	0	8.8	1.3	21.7	98656	4.7	2.7	4.1	1	587	423	0	1286	215	108	1700	1959	0	957	0	173	40	369	98656	183
180	0.892098	San Joaquin	0.4258	0.6876	0.7604	0.6474	0.8728	0.796	0.7961	0	0.4192	0.8027	0.5247	0.5333	0.4859	0.7709	0.681	21.3	18.4	4.6	14.8	3.8	6.2	69.3	0	2.7	20.2	5.7	27618	11.7	12.8	7.1	8.4	1061	920	92	7084	711	192	1980	2137	290	3455	0	57	720	113	27618	547
181	0.873774	San Joaquin	0.6838	0.544	0.5416	0.6531	0.8759	0.8367	0.6477	0.5583	0.6482	0.7829	0.6681	0.7422	0.591	0.621	0.8818	24.9	16	2.2	14.9	3.9	8	45.4	1.3	10	19.2	8.5	21945	14.6	9.7	11.2	6.3	1505	963	50	7020	864	234	2238	2375	441	2739	31	238	729	190	21945	847
182	117.934	San Joaquin	0.5171	0.6371	0.8139	0.6474	0.8759	0.8563	0.6104	0.8349	0.3377	0.7891	0.1179	0.2763	0.4582	0.2589	0.8375	22.5	17.5	5.7	14.8	3.9	9.1	40.8	13.7	1.4	19.5	1.3	36876	11	4.9	9.8	9.3	1156	899	101	4518	761	199	1785	1889	445	2101	258	27	708	24	36876	564
183	0.418598	San Joaquin	0.7567	0.5071	0.6566	0.773	0.8663	0.7595	0.7323	0.5816	0.8114	0.8161	0.5559	0.7371	0.6194	0.8319	0.5217	26.2	15.4	3.2	17.2	3.6	5	57.9	1.6	21.6	21	6.2	22099	15.5	14.7	5.5	7.5	955	562	40	2621	627	130	1242	1366	169	2110	22	295	506	77	22099	561
184	3.35859	San Luis Obispo	0.3101	0.8455	0	0.6224	0.8626	0.7631	0.577	0.7882	0.8417	0.4056	0.7582	0.3567	0.6563	0.3107	0.0364	19.6	22	0	14.4	3.5	5.1	37.1	10	25.2	8.2	11.3	33287	16.8	5.5	1.3	4.2	1006	1128	0	3597	716	182	2002	2208	247	1902	221	556	271	226	33287	829
185	0.625916	San Luis Obispo	0.0243	0.1405	0.6049	0.3749	0.8511	0.4695	0.5196	0.5583	0.8224	0.1662	0.8105	0.4069	0.8782	0.0955	0.7466	6.5	8.7	2.7	10.9	3.2	1.2	31.5	1.3	22.8	4	13.7	31448	29.4	2.6	8	9.1	223	299	48	12196	374	111	1801	1900	41	1081	25	433	89	246	31448	991
186	0.88854	San Luis Obispo	0.1247	0.1894	0.513	0.2474	0.8224	0.6314	0.4365	0	0.536	0.3005	0.7499	0.2541	0.746	0.4476	0.3544	15.4	9.8	2	9.2	2.6	2.6	24.5	0	5.7	6.3	11	37987	20.5	7.2	4.2	6.1	827	528	48	6651	494	138	2390	2711	138	1317	0	154	219	263	37987	1088
187	0.47486	San Mateo	0.2353	0.5627	0.7487	0.4933	0.882	0.5153	0.821	0	0	0.4002	0.2042	0.1481	0.2043	0.2589	0.5217	18.3	16.3	4.4	12.5	4.1	1.5	74.1	0	0	8.1	2.1	45786	5.7	4.9	5.5	2.3	791	706	58	2070	541	176	1311	1365	61	3207	0	0	260	27	45786	245
188	0.482669	San Mateo	0.1298	0.7903	0.7604	0.337	0.8554	0.816	0.8668	0	0.5263	0.4056	0.2042	0.1214	0.1523	0.0419	0.0315	15.6	20.5	4.6	10.4	3.3	7	82.9	0	5.4	8.2	2.1	48698	4.7	1.4	1.2	3.5	842	1108	73	1443	560	180	1585	1618	365	4481	0	88	341	33	48698	249
189	1.57332	San Mateo	0.6519	0.704	0.73	0.1306	0.8924	0.8039	0.7203	0	0.8572	0.3625	0.4695	0.0252	0.2094	0.5564	0.2996	24.4	18.7	4.1	7.4	4.5	6.5	55.9	0	27.4	7.4	4.9	76067	5.8	8.7	3.8	3.3	2058	1576	117	12127	598	381	2858	3007	516	4723	0	825	446	139	76067	467
190	0.389421	San Mateo	0.155	0.7397	0.8858	0.5705	0.8224	0.875	0.7497	0	0.8756	0.5634	0.7245	0.1103	0.5016	0.2415	0.0537	16.4	19.4	8.2	13.6	2.6	10.4	60.8	0	30.5	11.6	10.1	50194	12.1	4.7	1.6	8.1	663	786	135	4803	547	104	1639	1828	399	2460	0	558	356	166	50194	483
191	0.402258	San Mateo	0.5021	0.6251	0.4815	0.2121	0.8947	0.811	0.7341	0	0	0.6303	0.1828	0.1434	0.3255	0.3268	0.2862	22.3	17.3	1.8	8.7	4.6	6.8	58.2	0	0	13.4	1.9	46250	8.1	5.7	3.7	3	786	609	18	1980	303	162	1025	1048	225	2052	0	0	334	19	46250	281
192	0.393156	San Mateo	0.3687	0.6251	0.4495	0.1364	0.8379	0.6546	0.7137	0	0.8532	0.1367	0.0383	0.0483	0.1674	0.0352	0.3272	20.5	17.3	1.6	7.5	2.9	2.9	54.8	0	26.8	3.5	0.5	63869	5	1.2	4	2.4	809	683	22	2195	292	116	1364	1424	111	2164	0	381	102	7	63869	196
193	2.30943	San Mateo	0.3488	0.7445	0.319	0.2121	0.8468	0.4326	0.4886	0.4938	0.675	0.1601	0.1501	0.0163	0.1416	0.3749	0.4601	20.2	19.5	0.9	8.7	3.1	1	28.7	0.7	11.4	3.9	1.6	84861	4.5	6.3	5	0.7	1095	1061	18	1781	470	171	2061	2170	54	1558	15	248	155	33	84861	246
194	0.502924	San Mateo	0.268	0.4647	0.7156	0.1478	0.8328	0.7085	0.47	0	0.7752	0.0648	0.7274	0.0244	0.1259	0.1868	0.1033	18.9	14.7	3.9	7.7	2.8	3.8	27.2	0	18.2	2.1	10.2	76735	4.2	4	2.2	1.7	888	690	83	6860	352	130	2103	2287	159	1277	0	416	73	214	76735	190
195	0.742682	Santa Clara	0.3828	0.5202	0.8631	0.1364	0.8626	0.6314	0.6998	0.7653	0.6674	0.3061	0.2042	0.1222	0.1782	0.7253	0.1238	20.7	15.6	7.2	7.5	3.5	2.6	52.7	8.5	11	6.4	2.1	48611	5.2	11.7	2.4	5.2	1070	806	138	3354	378	181	1920	2041	122	2731	173	225	241	41	48611	262
196	0.434876	Santa Clara	0.1889	0.6191	0.5281	0.2054	0.8947	0.7135	0.5589	0	0.8491	0.1957	0.2821	0.0406	0.2856	0.3107	0.1238	17.3	17.2	2.1	8.6	4.6	3.9	35.3	0	26.2	4.5	2.8	67039	7.3	5.5	2.4	2.5	496	494	29	6985	236	131	1374	1430	105	1012	0	374	99	39	67039	199
197	1.17364	Santa Clara	0.5681	0.4647	0.5935	0.114	0.8328	0.6859	0.6462	0	0.6597	0.1601	0.2926	0.0363	0.0925	0.2504	0.5217	23.2	14.7	2.6	7.1	2.8	3.4	45.2	0	10.6	3.9	2.9	69090	3.5	4.8	5.5	1.7	1854	1174	78	11078	555	224	3054	3277	262	3615	0	347	230	88	69090	274
198	0.483226	Santa Clara	0.4489	0.5691	0	0.2696	0.8663	0.6736	0.573	0	0	0.1779	0.1828	0.0816	0.1259	0.2504	0.3272	21.6	16.4	0	9.5	3.6	3.2	36.7	0	0	4.2	1.9	54810	4.2	4.8	4	1.7	850	646	0	1515	373	141	1285	1315	120	1445	0	0	118	24	54810	165
199	0.663442	Santa Clara	0.5243	0.7627	0.2699	0.1478	0.8425	0.2767	0.5443	0	0	0.172	0.2488	0.0314	0.1063	0.3673	0.0938	22.6	19.9	0.7	7.7	3	0.4	33.9	0	0	4.1	2.5	71888	3.8	6.2	2.1	0.9	944	830	12	2645	316	125	1616	1636	17	1418	0	0	122	41	71888	157
200	0.526442	Santa Clara	0.4633	0.6068	0.5553	0.4186	0.8901	0.5866	0.5712	0.5883	0.65	0.379	0.3599	0.0659	0.1209	0.2257	0.3272	21.8	17	2.3	11.5	4.4	2.1	36.5	1.7	10.1	7.7	3.6	58423	4.1	4.5	4	0.1	786	610	28	2808	405	159	1238	1323	69	1315	22	133	196	44	58423	144
201	0.970966	Santa Clara	0.547	0.6876	0.7604	0.2054	0.8663	0.7631	0.7479	0	0.8312	0.19	0.4618	0.0532	0.2955	0.0246	0.5554	22.9	18.4	4.6	8.6	3.6	5.1	60.5	0	23.9	4.4	4.8	62189	7.5	0.8	5.8	4.6	1643	1318	114	5599	597	258	2478	2536	341	4345	0	607	232	120	62189	516
202	0.789133	Santa Clara	0.7858	0.3333	0.7362	0.1087	0.8276	0.7662	0.5936	0.4524	0.5726	0.3176	0.108	0.0787	0.1209	0.3749	0.6555	26.8	12.5	4.2	7	2.7	5.2	38.9	0.5	6.9	6.6	1.2	55425	4.1	6.3	6.8	2.2	1544	720	82	3328	393	157	1936	1936	287	2239	9	134	256	23	55425	228
203	5.26944	Santa Clara	0.4258	0.8142	0.2952	0.3526	0.8846	0.5866	0.3844	0	0	0.0469	0.1722	0.006	0.1209	0.1447	0.6555	21.3	21.1	0.8	10.6	4.2	2.1	20.7	0	0	1.7	1.8	108136	4.1	3.4	6.8	0.5	629	623	8	1059	314	125	992	1063	60	612	0	0	36	18	108136	120
204	2.51621	Santa Clara	0.6454	0.631	0.5416	0.1037	0.8554	0.7228	0.7348	0	0.6138	0.1091	0.6005	0.0298	0.2248	0.1382	0.4082	24.3	17.4	2.2	6.9	3.3	4.1	58.3	0	8.5	3	7	72864	6.1	3.3	4.6	0.5	1971	1407	60	3555	545	268	2729	2760	318	4728	0	235	170	192	72864	476
205	0.491479	Santa Clara	0.6115	0.7723	0.3792	0.0858	0.8789	0.7228	0.6835	0	0.3048	0.0393	0.0696	0.0269	0.0317	0.1725	0.2996	23.8	20.1	1.2	6.5	4	4.1	50.3	0	1	1.5	0.8	74980	2	3.8	3.8	1.2	734	622	13	3100	193	124	1048	1056	118	1553	0	11	33	8	74980	59
206	15.9638	Santa Clara	0.4489	0.6596	0.8058	0.5362	0.8875	0.8509	0.7162	0.635	0	0.852	0.0978	0.2199	0.275	0.5502	0.2862	21.6	17.9	5.5	13.1	4.3	8.8	55.2	2.6	0	23.3	1.1	39941	7.1	8.6	3.7	7.6	1035	858	72	4382	624	207	1319	1450	401	2641	38	0	801	15	39941	336
207	1.27284	Santa Cruz	0.2736	0.6655	0.5814	0.2121	0.8947	0.6859	0.4964	0	0	0.1662	0.2488	0.0839	0.369	0.1191	0.4346	19	18	2.5	8.7	4.6	3.4	29.4	0	0	4	2.5	54307	9	3	4.8	6.9	414	391	20	1216	190	101	802	819	70	640	0	0	62	20	54307	191
208	0.486875	Santa Cruz	0.2198	0.4584	0.7001	0.6284	0.8789	0.796	0.562	0.8403	0.6767	0.5385	0.1389	0.2124	0.564	0.4851	0.4473	18	14.6	3.7	14.5	4	6.2	35.6	14.2	11.5	11	1.5	40431	13.8	7.7	4.9	7.9	640	517	49	1450	513	142	1324	1375	206	1265	195	158	272	20	40431	489
209	16.1569	Santa Cruz	0.2353	0.8706	0.7487	0.337	0.8224	0.8684	0.5323	0.5583	0.7252	0.6536	0.1389	0.0942	0.3051	0.5432	0.6284	18.3	22.9	4.4	10.4	2.6	9.9	32.7	1.3	14.4	14.1	1.5	52529	7.7	8.5	6.5	7.7	728	910	66	5185	405	104	1500	2357	366	1300	30	339	413	22	52529	298
210	1.80377	Shasta	0.7567	0.8808	0.6658	0.8789	0.882	0.4516	0.5473	0.6843	0.7028	0.5752	0.7681	0.5271	0.8793	0.8529	0.4473	26.2	23.3	3.3	20.2	4.1	1.1	34.2	4.3	13	11.9	11.7	27782	29.5	15.5	4.9	12.5	1108	988	56	5943	832	175	1706	1864	45	1447	80	243	345	199	27782	1202
211	387.831	Shasta	0.7239	0.8252	0.6566	0.8356	0.8846	0.5153	0.2827	0.8138	0.3858	0.7635	0.66	0.7658	0.8226	0.6149	0.4988	25.6	21.4	3.2	18.8	4.2	1.5	14.4	11.9	2.1	18.3	8.3	21264	24.9	9.6	5.3	12.1	1261	1057	58	3830	918	205	1809	2283	69	709	272	47	615	151	21264	1212
212	12.0968	Solano	0.5903	0.2135	0.5553	0.2919	0.8276	0.7085	0.8187	0	0	0.5634	0.0696	0.2572	0.053	0.8348	0.4601	23.5	10.3	2.3	9.8	2.7	3.8	73.6	0	0	11.6	0.8	37820	2.6	14.8	5	5.5	2009	883	52	7397	811	233	2265	2354	309	6294	0	0	653	17	37820	215
213	1.30869	Sonoma	0.2625	0.6191	0.8058	0.4862	0.8626	0.8862	0.578	0	0.7582	0.8148	0.5795	0.2034	0.7265	0.5147	0.0686	18.8	17.2	5.5	12.4	3.5	11.3	37.2	0	16.7	20.9	6.6	41058	19.6	8.1	1.8	10.1	967	886	114	9250	635	182	2056	2102	565	1919	0	351	827	136	41058	1006
214	0.600673	Sonoma	0.3898	0.8706	0.7487	0.1245	0.8663	0.4695	0.3784	0	0.4392	0.1486	0.3964	0.1828	0.0879	0.2504	0.0853	20.8	22.9	4.4	7.3	3.6	1.2	20.3	0	3.1	3.7	4	42627	3.4	4.8	2	3.9	752	827	58	2445	259	130	1316	1375	43	735	0	42	98	52	42627	118
215	1.88602	Sonoma	0.2454	0.8213	0.4495	0.4933	0.8728	0.6676	0.5396	0	0.8512	0.3625	0.7211	0.2742	0.4056	0.5223	0.2996	18.5	21.3	1.6	12.5	3.8	3.1	33.4	0	26.5	7.4	10	36981	9.8	8.2	3.8	6.3	1356	1562	47	7186	893	278	2860	3080	214	2451	0	817	414	287	36981	699
216	0.973989	Sonoma	0.1274	0.6931	0.7922	0.2995	0.8698	0.2381	0.517	0.436	0.4481	0.4263	0.5903	0.2635	0.5877	0.0797	0.232	15.5	18.5	5.2	9.9	3.7	0.3	31.3	0.4	3.3	8.6	6.8	37499	14.5	2.3	3.3	6.4	790	945	110	7475	487	187	2116	2224	16	1602	8	74	340	144	37499	712
217	3.29762	Sonoma	0.1848	0.8103	0.6049	0.4332	0.8759	0.692	0.383	0.7414	0.5426	0.3625	0.1931	0.1502	0.2603	0.5	0.368	17.2	21	2.7	11.7	3.9	3.5	20.6	7.1	5.9	7.4	2	45554	6.8	7.9	4.3	8	658	804	43	3338	434	149	1574	1708	126	787	122	100	215	31	45554	250
218	223.839	Sonoma	0.1484	0.8599	0.8058	0.2919	0.8511	0.8738	0.5443	0.7055	0.3217	0.7574	0.0297	0.1076	0.56	0.1382	0.3946	16.2	22.5	5.5	9.8	3.2	10.3	33.9	5.2	1.2	18	0.1	50556	13.7	3.3	4.5	8.1	621	864	77	6689	378	122	1398	1814	376	1302	94	22	525	2	50556	523
219	1.51197	Stanislaus	0.5832	0.2085	0.81	0.4254	0.8425	0.8509	0.733	0	0	0.8009	0	0.5327	0.4235	0.3837	0.8643	23.4	10.2	5.6	11.6	3	8.8	58	0	0	20.1	0	27634	10.2	6.4	10.6	8.8	736	321	50	9973	358	93	894	912	255	1823	0	0	376	0	27634	311
220	0.507902	Stanislaus	0.1247	0.7987	0.3397	0.8218	0.8989	0.6393	0.7281	0.758	0.8566	0.7345	0.6479	0.584	0.4541	0.6149	0.6084	15.4	20.7	1	18.4	4.8	2.7	57.2	8.1	27.3	17	8	26243	10.9	9.6	6.3	9.1	573	770	17	3638	657	179	1628	1655	94	2127	134	452	441	131	26243	383
221	0.663014	Stanislaus	0.6454	0.5816	0.7001	0.659	0.8728	0.7695	0.6274	0	0.7284	0.4942	0.5055	0.6952	0.7541	0.8452	0.833	24.3	16.6	3.7	15	3.8	5.3	42.8	0	14.6	10	5.4	23265	20.9	15.2	9.7	5.9	1278	873	65	3423	764	202	1748	1826	260	2253	0	267	355	95	23265	1063
222	0.797982	Sutter	0.6954	0.5877	0.7664	0.8218	0.882	0.8384	0.6589	0	0.8484	0.8722	0.7996	0.8806	0.8293	0.7986	0.8893	25.1	16.7	4.7	18.4	4.1	8.1	46.9	0	26.1	24.7	13.1	17262	25.4	13.6	11.5	14.5	1227	819	84	5875	866	200	1796	1907	364	2296	0	497	810	236	17262	1193
223	448.757	Trinity	0.6187	0.8706	0.513	0.6936	0.8875	0.2381	0.2674	0.8749	0.3451	0.6504	0.5437	0.633	0.7009	0.6767	0.7924	23.9	22.9	2	15.6	4.3	0.3	13.5	17.6	1.5	14	6	24906	18.5	10.7	8.8	10.7	1047	1003	39	4494	656	189	1948	2562	11	593	451	39	456	116	24906	780
224	0.499836	Tulare	0.5832	0.8064	0.8702	0.6878	0.8511	0.7879	0.7728	0.6939	0.8477	0.6086	0.8233	0.7829	0.8226	0.5703	0.3138	23.4	20.9	7.5	15.5	3.2	5.9	65	4.7	26	12.8	14.5	20759	24.9	8.9	3.9	4.4	627	560	84	3542	401	87	1114	1135	148	1739	53	295	229	161	20759	645
225	0.715087	Tulare	0.5021	0.7861	0.4325	0.7305	0.8663	0.7759	0.6133	0.8531	0.3669	0.6694	0.6523	0.6006	0.5053	0.8373	0.7332	22.3	20.4	1.5	16.3	3.6	5.5	41.1	15.4	1.8	14.6	8.1	25799	12.2	14.9	7.8	10.5	856	784	22	3122	603	139	1438	1592	202	1578	245	28	384	117	25799	445
226	1.58378	Tulare	0.7513	0.6007	0.8254	0.7202	0.8875	0.6475	0.6603	0.6771	0.6093	0.5341	0.7333	0.4032	0.4098	0.6089	0.1033	26.1	16.9	6	16.1	4.3	2.8	47.1	4	8.3	10.9	10.4	31582	9.9	9.5	2.2	4.4	1854	1200	139	5995	1093	305	2336	2552	184	3350	101	211	486	243	31582	675
227	40.0574	Ventura	0.2454	0.6371	0.6566	0.4186	0.8901	0.7401	0.6349	0.8479	0.5781	0.4158	0.4043	0.1793	0.2654	0.1191	0.4988	18.5	17.5	3.2	11.5	4.4	4.5	43.8	14.9	7.1	8.4	4.1	42883	6.9	3	5.3	4.8	1889	1788	127	19510	1152	446	3941	4004	432	4476	595	283	611	160	42883	689
228	1.50239	Yolo	0.5977	0.2135	0.6159	0.659	0.8698	0.8305	0.8032	0	0.6043	0.8294	0.7681	0.596	0.6731	0.7016	0.681	23.6	10.3	2.8	15	3.7	7.7	70.7	0	8.1	21.8	11.7	25926	17.4	11.2	7.1	9.8	795	348	36	6293	506	123	1300	1443	242	2379	0	117	476	152	25926	576
229	0.505838	Yolo	0.547	0.5566	0.797	0.4254	0.8511	0.8965	0.7823	0.5741	0.5918	0.8842	0.5437	0.6144	0.6908	0.7206	0.6726	22.9	16.2	5.3	11.6	3.2	12.2	66.7	1.5	7.6	25.7	6	25412	18.1	11.6	7	12.3	764	540	61	3403	379	106	1150	1184	381	2227	18	90	561	69	25412	579
230	0.957523	Jackson	0.4558	0.5627	0.6833	0.7815	0.8698	0.6055	0.4726	0	0.8761	0.6229	0.8431	0.8415	0.9159	0.6819	0.5217	21.7	16.3	3.5	17.4	3.7	2.3	27.4	0	30.6	13.2	15.9	18807	33.5	10.8	5.5	10.2	1328	995	83	9779	1034	225	2368	2531	133	1673	0	775	581	376	18807	1966
231	0.864462	Multnomah	0.5903	0.2717	0.8774	0.8679	0.8789	0.9207	0.7079	0.779	0.708	0.7698	0.8155	0.8219	0.8595	0.8058	0.7978	23.5	11.4	7.8	19.8	4	14.8	53.9	9.4	13.3	18.6	14	19471	27.7	13.8	8.9	11.7	1060	515	117	4401	864	181	1497	1626	616	2433	153	217	569	209	19471	1205
232	1.02944	Multnomah	0.554	0.185	0.782	0.7773	0.8328	0.9222	0.6652	0.6795	0.8114	0.8064	0.4848	0.7654	0.803	0.8576	0.7121	23	9.7	5	17.3	2.8	15	47.7	4.1	21.6	20.4	5.1	21271	23.6	15.7	7.5	12.4	1952	823	145	5870	1458	238	2907	3138	1193	4054	128	677	1188	147	21271	1986
233	0.606106	King	0.8559	0.3973	0.8858	0.6878	0.8626	0.919	0.7681	0.7033	0.8734	0.8622	0.8431	0.7364	0.821	0.7253	0.0473	28.5	13.6	8.2	15.5	3.5	14.6	64.1	5.1	30.1	24	15.9	22119	24.8	11.7	1.5	10.2	1107	528	105	1928	585	136	1280	1342	507	2492	69	404	600	204	22119	927
234	0.525296	King	0.7908	0.4769	0.833	0.5705	0.8663	0.9325	0.7048	0	0.846	0.8326	0.7996	0.7104	0.7865	0.881	0.8286	26.9	14.9	6.2	13.6	3.6	16.4	53.5	0	25.8	22	13.1	22842	22.6	16.7	9.6	7.2	1249	693	98	2116	620	166	1570	1669	675	2483	0	430	670	206	22842	1020
235	2.22293	Alameda	0.2018	0.1286	0.9096	0.3964	0.8276	0.7135	0.7782	0	0.8991	0.2765	0.6798	0.114	0.6338	0.7387	0.7466	17.6	8.4	9.6	11.2	2.7	3.9	66	0	35.4	5.9	8.8	49678	16	12	8	8	527	252	124	6111	335	82	1289	1406	107	1981	0	498	137	113	49678	478
236	1.05175	Alameda	0.6582	0.6251	0	0.1087	0.9007	0.4695	0.577	0	0.6138	0.0888	0.1931	0.0176	0.0783	0.2178	0.7529	24.5	17.3	0	7	4.9	1.2	37.1	0	8.5	2.6	2	83475	3.2	4.4	8.1	1.4	944	666	0	4226	270	188	1328	1381	44	1427	0	118	65	27	83475	118
237	0.476717	Alameda	0.1247	0.2657	0.4815	0.3449	0.981	0.6859	0.8021	0.4938	0.5129	0.5248	0.4915	0.5299	0.4279	0.5703	0.8945	15.4	11.3	1.8	10.5	30.9	3.4	70.5	0.7	5	10.7	5.2	27705	10.3	8.9	11.7	6.2	420	308	14	3048	287	844	757	813	90	1928	6	41	152	39	27705	196
238	0.75509	Alameda	0.0944	0.7723	0	0.4038	0.964	0.5014	0.6574	0.4524	0.5022	0.2822	0.5617	0.0404	0.111	0.2589	0.4859	14.1	20.1	0	11.3	16.1	1.4	46.7	0.5	4.7	6	6.3	67102	3.9	4.9	5.2	2.2	383	545	0	2825	306	438	1010	1052	38	1270	5	49	113	64	67102	88
239	0.312944	Alameda	0.2353	0.4887	0.743	0.0901	0.9256	0.7695	0.7385	0	0.8433	0.4364	0.3876	0.1711	0.369	0.2756	0.2193	18.3	15.1	4.3	6.6	6.7	5.3	58.9	0	25.4	8.8	3.9	43565	9	5.1	3.2	6.8	852	701	81	3972	289	311	1898	2030	227	2742	0	515	317	74	43565	391
240	0.347093	Alameda	0.1166	0.8903	0.6658	0.3526	0.8728	0.844	0.7303	0	0.962	0.3945	0.672	0.0848	0.3498	0.5635	0.4082	15.1	23.7	3.3	10.6	3.8	8.4	57.6	0	61.1	8	8.6	54150	8.6	8.8	4.6	3.5	525	824	53	1081	352	132	1610	1678	282	2001	0	1025	218	138	54150	289
241	1.0067	Alameda	0.4188	0.2885	0.8291	0.4711	0.9437	0.8063	0.8011	0.6222	0.7819	0.6597	0.6254	0.2777	0.4098	0.7511	0.6972	21.2	11.7	6.1	12.2	9.3	6.6	70.3	2.3	18.8	14.3	7.5	36807	9.9	12.3	7.3	4.7	1283	705	126	7019	691	563	2073	2234	370	4254	51	421	635	155	36807	563
242	0.646122	Alameda	0.2061	0.3513	0.5935	0.479	0.8224	0.8827	0.8263	0.5312	0.9183	0.7164	0.7245	0.3583	0.538	0.5564	0.6284	17.7	12.8	2.6	12.3	2.6	11	75.1	1	40.6	16.3	10.1	33236	13.1	8.7	6.5	6.4	1296	939	80	9222	886	188	3040	3168	740	5496	32	1286	869	308	33236	945
243	1.63154	Alameda	0.0861	0.3628	0.4815	0.1037	0.9739	0.692	0.7927	0	0.824	0.2528	0.2157	0.2547	0.3305	0.3268	0.664	13.6	13	1.8	6.9	23	3.5	68.6	0	23	5.5	2.2	37946	8.2	5.7	6.9	2.7	848	814	29	9893	433	1437	1618	1651	206	4287	0	380	193	36	37946	396
244	0.497591	Alameda	0.2018	0.2994	0.6566	0.3749	0.9174	0.8202	0.8175	0.5312	0.8114	0.5752	0.3781	0.3586	0.4411	0.8912	0.2724	17.6	11.9	3.2	10.9	6	7.2	73.4	1	21.6	11.9	3.8	33227	10.6	17.2	3.6	6.7	838	565	54	2953	495	286	1676	1771	327	3490	17	383	411	63	33227	479
245	0.75669	Alameda	0.2862	0.2135	0.9643	0.2769	0.8511	0.8862	0.8592	0.4741	0.7012	0.6015	0.4618	0.3069	0.2298	0.5635	0.0686	19.2	10.3	15.9	9.6	3.2	11.3	81.5	0.6	12.9	12.6	4.8	35362	6.2	8.8	1.8	2.5	1484	795	360	4923	721	246	2264	2326	806	6318	14	299	738	108	35362	462
246	3.70157	Alameda	0.5096	0.0272	0.6833	0.0352	0.9797	0.6979	0.8296	0.6222	0.8224	0.5553	0.4543	0.2197	0.0609	0.4237	0.0232	22.4	4.5	3.5	5	29.1	3.6	75.7	2.3	22.8	11.4	4.7	39961	2.8	6.9	1	0.6	1355	274	46	8511	214	1759	1331	1362	201	4574	32	310	491	62	39961	119
247	1.6681	Contra Costa	0.2454	0.7814	0	0.1478	0.912	0.3103	0.5663	0	0.6694	0.2071	0.369	0.1454	0.057	0.0797	0.8159	18.5	20.3	0	7.7	5.6	0.5	36	0	11.1	4.7	3.7	46028	2.7	2.3	9.3	3.3	1197	1317	0	5777	473	365	2340	2495	28	2335	0	277	230	86	46028	167
248	4.55628	Contra Costa	0.0795	0.7769	0	0.36	0.9837	0.5963	0.5599	0.4741	0.2852	0.0249	0.0588	0.0632	0.0415	0.0846	0.2583	13.2	20.2	0	10.7	35.1	2.2	35.4	0.6	0.8	1.1	0.7	59156	2.3	2.4	3.5	2.6	441	675	0	5212	357	1170	830	849	71	1181	5	7	19	6	59156	50
249	9.03887	Contra Costa	0.6519	0.6772	0	0.1191	0.9529	0.6055	0.493	0	0.2312	0.0082	0.1609	0.0148	0.0697	0.2756	0.1238	24.4	18.2	0	7.2	11.5	2.3	29.1	0	0.4	0.4	1.7	86659	3	5.1	2.4	0.7	1431	1068	0	3991	420	674	1901	1923	129	1707	0	7	13	33	86659	156
250	4.4901	Contra Costa	0.5903	0.3164	0.895	0.6162	0.9027	0.8974	0.8704	0.7055	0.7461	0.8432	0.2157	0.5295	0.4012	0.6767	0.578	23.5	12.2	8.7	14.3	5	12.3	83.5	5.2	15.8	22.7	2.2	27715	9.7	10.7	6	7.1	2878	1488	278	7629	1662	614	3188	3318	1400	10223	173	525	1842	70	27715	1130
251	8.0573	El Dorado	0.251	0.8455	0.6475	0.7939	0.9515	0.3656	0.3844	0.6612	0.5057	0.3459	0.7051	0.3092	0.2554	0.293	0.2724	18.6	22	3.1	17.7	11.1	0.7	20.7	3.4	4.8	7.1	9.5	35274	6.7	5.3	3.6	2	1019	1205	58	10399	882	608	1863	2009	35	1134	69	97	289	177	35274	335
252	0.714735	Fresno	0.7513	0.2188	0.513	0.1991	0.9374	0.7728	0.8005	0	0.4244	0.7872	0.3216	0.8903	0.8197	0.8872	0.8518	26.1	10.4	2	8.5	8.2	5.4	70.2	0	2.8	19.4	3.2	16884	24.7	17	10.2	6.2	627	249	13	7939	201	197	663	703	118	1684	0	20	232	21	16884	547
253	2.72628	Humboldt	0.6898	0.8142	0.9261	0.8816	0.8468	0.8224	0.5663	0.7329	0.6304	0.8009	0.7607	0.8146	0.6479	0.7629	0.5882	25	21.1	10.9	20.3	3.1	7.3	36	6.6	9.2	20.1	11.4	19729	16.5	12.6	6.1	12.4	1178	993	189	4394	939	148	1734	1925	326	1694	127	177	642	197	19729	758
254	406.154	Inyo	0.0827	0.7488	0.1999	0.3217	0.9587	0.5416	0.4626	0.8575	0.2852	0.4364	0	0.1768	0.1728	0.0528	0.2065	13.4	19.6	0.4	10.2	13.6	1.7	26.6	15.8	0.8	8.8	0	43090	5.1	1.7	3.1	6.9	237	347	3	1276	158	241	715	914	29	472	144	7	125	0	43090	79
255	0.880018	Kern	0.8263	0.5071	0.8897	0.4483	0.9044	0.8132	0.7942	0.5312	0.7097	0.8045	0.4043	0.731	0.6366	0.7112	0.8643	27.7	15.4	8.4	11.9	5.1	6.9	68.9	1	13.4	20.3	4.1	22274	16.1	11.4	10.6	6.9	1284	713	125	4695	534	238	1483	1550	288	3190	15	208	566	61	22274	720
256	27.073	Kings	0.8923	0.0043	0.2179	0.0105	0.9774	0.2381	0.6917	0	0.3297	0.0937	0.1609	0.7564	0.3878	0.7818	0.6084	29.7	0.2	0.5	3.5	26.4	0.3	51.5	0	1.3	2.7	1.7	21531	9.4	13.1	6.3	1.5	2096	15	8	5338	149	1863	1683	1821	18	3635	0	24	77	28	21531	488
257	2902.24	Lassen	0.1735	0.8392	0.1771	0.6992	0.9188	0.3103	0.2012	0.8021	0	0.4557	0.3964	0.5199	0.513	0.3268	0.7756	16.9	21.8	0.1	15.7	6.1	0.5	10	11	0	9.2	4	27974	12.4	5.7	8.5	12.4	254	327	1	1227	221	92	697	1136	7	150	125	0	111	28	27974	175
258	0.640367	Los Angeles	0.1004	0.6931	0.5682	0.4186	0.9224	0.8492	0.5376	0.436	0.654	0.4056	0.5735	0.3353	0.5237	0.3187	0.8582	14.4	18.5	2.4	11.5	6.4	8.7	33.2	0.4	10.3	8.2	6.5	34131	12.7	5.6	10.4	5.6	511	658	30	3146	410	226	1270	1345	294	1180	6	138	218	83	34131	423
259	4.98402	Los Angeles	0.1355	0.5753	0.6475	0.2995	0.9059	0.692	0.6021	0	0.4436	0.4605	0.3876	0.291	0.3154	0.2756	0.567	15.8	16.5	3.1	9.9	5.2	3.5	39.9	0	3.2	9.3	3.9	36130	7.9	5.1	5.9	1.4	683	714	41	3385	417	227	1305	1352	151	1729	0	43	306	51	36130	332
260	1.7295	Los Angeles	0.4788	0.3862	0.73	0.6351	0.9174	0.8421	0.8119	0.5495	0.5587	0.7593	0.1828	0.3834	0.3305	0.5294	0.4601	22	13.4	4.1	14.6	6	8.3	72.3	1.2	6.4	18.1	1.9	32266	8.2	8.3	5	11.1	923	562	52	1504	602	250	1260	1335	316	3027	16	85	504	24	32266	321
261	2.20421	Los Angeles	0.8222	0.185	0.8175	0.3749	0.9331	0.816	0.8891	0.8223	0.8409	0.6086	0.1179	0.4636	0.1942	0.8088	0.2724	27.6	9.7	5.8	10.9	7.6	7	86.8	12.6	25.1	12.8	1.3	29633	5.5	13.9	3.6	7.5	1477	516	92	5451	542	404	1600	1698	356	4641	214	426	450	21	29633	272
262	0.599539	Los Angeles	0.2198	0.6131	0.5935	0.5836	0.8846	0.796	0.693	0	0.9162	0.3569	0.7633	0.3564	0.5454	0.7253	0.7466	18	17.1	2.6	13.8	4.2	6.2	51.7	0	39.9	7.3	11.5	33298	13.3	11.7	8	6.6	959	910	47	3324	713	224	1817	1870	317	2751	0	746	266	209	33298	682
263	1.57821	Los Angeles	0.3759	0.7249	0.73	0.7555	0.882	0.7313	0.6957	0.9371	0	0.5076	0.6005	0.3603	0.3204	0.1656	0.3544	20.6	19.1	4.1	16.8	4.1	4.3	52.1	26.8	0	10.3	7	33165	8	3.7	4.2	5.3	889	824	58	18165	705	178	1410	1417	177	2246	380	0	320	99	33165	335
264	0.427469	Los Angeles	0.3422	0.4031	0.9632	0.2919	0.8276	0.875	0.822	0	0.8925	0.7677	0.6005	0.5983	0.6504	0.5703	0.5882	20.1	13.7	15.7	9.8	2.7	10.4	74.3	0	33.9	18.5	7	25867	16.6	8.9	6.1	10.1	1290	877	303	4177	614	171	1931	1977	626	4759	0	670	832	135	25867	1046
265	0.4019	Los Angeles	0.3422	0.5258	0.9016	0.2121	0.8468	0.8815	0.7839	0.4524	0.8586	0.739	0.6056	0.5445	0.571	0.6437	0.5334	20.1	15.7	9.1	8.7	3.1	10.9	67	0.5	27.6	17.2	7.1	27312	14	10.1	5.6	13.2	914	715	118	2246	386	142	1293	1378	463	3043	7	381	568	92	27312	619
266	0.393995	Los Angeles	0.2923	0.6718	0.8015	0.2189	0.9161	0.8305	0.7645	0	0.7195	0.7115	0.5795	0.4562	0.5237	0.1868	0.4988	19.3	18.1	5.4	8.8	5.9	7.7	63.4	0	14	16.1	6.6	29855	12.7	4	5.3	8.2	586	549	50	2962	254	180	924	941	222	1925	0	132	362	61	29855	366
267	0.198246	Los Angeles	0.1975	0.2771	0.9521	0.3294	0.8728	0.8923	0.8296	0	0.8273	0.748	0.4989	0.5488	0.6422	0.7818	0.5334	17.5	11.5	13.9	10.3	3.8	11.8	75.7	0	23.4	17.6	5.3	27200	16.3	13.1	5.6	9.2	523	344	129	1710	302	113	927	1018	337	2266	0	238	330	49	27200	471
268	0.17983	Los Angeles	0.0234	0.3801	0.513	0.2696	0.9234	0.8202	0.561	0	0.8355	0.1091	0.7975	0.0477	0.3498	0.0797	0.6555	6.3	13.3	2	9.5	6.5	7.2	35.5	0	24.4	3	13	64100	8.6	2.3	6.8	9.8	158	330	24	2377	223	163	1222	1387	175	883	0	339	67	159	64100	201
269	0.60475	Los Angeles	0.268	0.544	0.2952	0.0458	0.9077	0.615	0.6014	0.5088	0.6162	0.2589	0.3216	0.0433	0.0968	0.0613	0.7868	18.9	16	0.8	5.4	5.3	2.4	39.8	0.8	8.6	5.6	3.2	65917	3.6	1.9	8.7	5.6	946	802	15	3077	259	267	1999	2186	112	1997	18	188	220	64	65917	172
270	0.237676	Los Angeles	0.075	0.194	0.938	0.337	0.882	0.8563	0.7933	0	0.783	0.8294	0.7211	0.3475	0.6033	0.2257	0.6284	12.9	9.9	12.1	10.4	4.1	9.1	68.7	0	18.9	21.8	10	33631	15	4.5	6.5	14.9	462	355	163	2160	358	148	1342	1438	314	2459	0	272	596	134	33631	513
271	0.2927	Los Angeles	0.0861	0.5258	0.895	0.2189	0.9077	0.796	0.8334	0	0.6117	0.8117	0.8336	0.3134	0.4368	0.6324	0.3544	13.6	15.7	8.7	8.8	5.3	6.2	76.5	0	8.4	20.7	15.2	35083	10.5	9.9	4.2	18.4	424	491	106	2509	274	165	1220	1338	186	2386	0	113	499	185	35083	328
272	0.240422	Los Angeles	0.0201	0.6772	0.6658	0.2405	0.8328	0.3103	0.3653	0	0.9283	0.0989	0.8646	0.0151	0.5743	0.0797	0.4859	5.5	18.2	3.3	9.1	2.8	0.5	19.5	0	44	2.8	17.7	86216	14.1	2.3	5.2	11.2	165	546	61	2926	272	85	1875	2292	14	585	0	1009	76	332	86216	419
273	0.460217	Los Angeles	0.0229	0.0322	0	0.1037	0.9929	0.3395	0.653	0	0.3858	0.1839	0.312	0.7361	0.6859	0.1513	0.8484	6.2	4.9	0	6.9	68	0.6	46.1	0	2.1	4.3	3.1	22128	17.9	3.5	10.1	2.1	345	272	0	11330	383	3788	710	748	33	2565	0	16	55	22	22128	328
274	1.01594	Los Angeles	0.0347	0.1665	0.4495	0.1728	0.9916	0.6055	0.6897	0.8732	0	0.3292	0.3216	0.8567	0.6504	0.1725	0.8445	8.6	9.3	1.6	8.1	57.6	2.3	51.2	17.4	0	6.8	3.2	18257	16.6	3.8	10	4.6	587	639	17	13819	556	3946	1068	1213	150	3504	211	0	154	34	18257	496
275	2.32306	Los Angeles	0.251	0.7903	0.3397	0.479	0.9091	0.6546	0.6574	0	0.4608	0.0736	0.4543	0.1766	0.3737	0.5703	0.1238	18.6	20.5	1	12.3	5.4	2.9	46.7	0	3.6	2.3	4.7	43102	9.1	8.9	2.4	5.9	1496	1653	27	9020	993	438	2750	2906	229	3756	0	106	134	130	43102	695
276	0.648265	Los Angeles	0.4633	0.883	0.4815	0.6474	0.9027	0.6314	0.6644	0	0.8084	0.6439	0.7806	0.4981	0.4938	0.7709	0.5334	21.8	23.4	1.8	14.8	5	2.6	47.6	0	21.3	13.8	12.2	28606	11.9	12.8	5.6	5.9	865	930	28	3399	575	199	1551	1640	96	1891	0	350	398	189	28606	459
277	0.882579	Los Angeles	0.6115	0.185	0.9216	0.6351	0.8663	0.8088	0.8874	0	0.5426	0.84	0.4387	0.6304	0.581	0.697	0.7699	23.8	9.7	10.5	14.6	3.6	6.7	86.5	0	5.9	22.5	4.5	24965	14.3	11.1	8.4	8.4	1119	454	127	7876	680	171	1208	1282	288	4063	0	75	703	54	24965	658
278	2.18304	Los Angeles	0.5609	0.7678	0.8932	0.3526	0.9267	0.8475	0.8604	0	0.7028	0.772	0.4618	0.5623	0.6366	0.7709	0.8023	23.1	20	8.6	10.6	6.8	8.6	81.7	0	13	18.7	4.8	26804	16.1	12.8	9	6.6	1667	1446	175	5602	714	488	2045	2082	569	5895	0	271	935	98	26804	1081
279	0.815849	Los Angeles	0.4258	0.5258	0.8175	0.4555	0.9405	0.7986	0.6841	0.8636	0.6418	0.6926	0.0588	0.4923	0.5565	0.6544	0.8023	21.3	15.7	5.8	12	8.7	6.3	50.4	16.4	9.7	15.4	0.7	28782	13.6	10.3	9	4.1	1078	796	87	3188	566	438	1512	1530	302	2553	251	149	551	11	28782	643
280	3.77433	Los Angeles	0.2862	0.6718	0.8015	0.2331	0.9563	0.7029	0.7666	0	0.5642	0.5116	0.4218	0.2563	0.538	0.5	0.8244	19.2	18.1	5.4	9	12.7	3.7	63.8	0	6.6	10.4	4.3	37859	13.1	7.9	9.5	5.9	1459	1373	123	5516	688	967	2290	2290	277	4847	0	150	505	99	37859	875
281	1.49114	Los Angeles	0.2018	0.8142	0.8678	0.5292	0.8379	0.8912	0.8843	0.7823	0.9258	0.797	0.8393	0.5615	0.6859	0.5703	0.4732	17.6	21.1	7.4	13	2.9	11.7	85.9	9.6	43.1	19.9	15.6	26830	17.9	8.9	5.1	5.1	543	651	92	17252	394	88	1242	1254	330	2648	120	540	440	194	26830	542
282	0.538668	Los Angeles	0.2862	0.7304	0.8878	0.3964	0.9044	0.8181	0.7789	0.5883	0.4028	0.5385	0.1389	0.3448	0.0415	0.3431	0.6891	19.2	19.2	8.3	11.2	5.1	7.1	66.1	1.7	2.4	11	1.5	33747	2.3	5.9	7.2	4	795	794	99	3067	441	211	1194	1217	282	2736	21	29	325	18	33747	90
283	0.534756	Los Angeles	0.0795	0.1804	0.797	0.0858	0.9867	0.7313	0.7111	0	0.6993	0.3233	0.7896	0.7384	0.4621	0.1125	0.7332	13.2	9.6	5.3	6.5	40.6	4.3	54.4	0	12.8	6.7	12.6	22060	11.1	2.9	7.8	4	770	559	59	7789	374	2373	1122	1152	242	3177	0	147	160	141	22060	382
284	0.596014	Los Angeles	0.4788	0.3451	0.8702	0.4254	0.92	0.5866	0.7583	0	0.5969	0.3625	0.3964	0.3331	0.3923	0.6602	0.2583	22	12.7	7.5	11.6	6.2	2.1	62.3	0	7.8	7.4	4	34226	9.5	10.4	3.5	4	1156	667	113	2399	608	324	1514	1573	104	3274	0	123	243	61	34226	472
285	0.325322	Los Angeles	0.8222	0.153	0.9352	0.2258	0.8698	0.875	0.8854	0.4741	0.77	0.7505	0.2275	0.8037	0.6622	0.881	0.7868	27.6	9	11.8	8.9	3.7	10.4	86.1	0.6	17.7	17.7	2.3	20112	17	16.7	8.7	12.5	1130	370	156	2040	359	151	1326	1449	379	3527	8	257	479	31	20112	685
286	0.516026	Los Angeles	0.155	0.8213	0.5416	0.186	0.9576	0.5014	0.7323	0	0.5557	0.6408	0.4304	0.5676	0.4012	0.8319	0.3138	16.4	21.3	2.2	8.3	13.2	1.4	57.9	0	6.3	13.7	4.4	26672	9.7	14.7	3.9	1.6	382	496	16	5426	169	308	733	751	31	1348	0	47	228	32	26672	197
287	0.372595	Los Angeles	0.2923	0.4094	0.7229	0.0488	0.9284	0.5866	0.739	0	0.8506	0.5467	0.6157	0.3259	0.4899	0.6869	0.5554	19.3	13.8	4	5.5	7	2.1	59	0	26.4	11.2	7.3	34554	11.8	10.9	5.8	5.4	976	696	75	4606	258	353	1867	1977	95	2977	0	521	390	136	34554	553
288	0.21179	Los Angeles	0.1415	0.3048	0.8217	0.7692	0.8379	0.8862	0.8929	0	0.9739	0.8692	0.7757	0.6581	0.7327	0.4851	0.4219	16	12	5.9	17.1	2.9	11.3	87.5	0	71.3	24.5	12	24229	19.9	7.7	4.7	10.3	639	478	105	4907	681	115	1794	1963	424	3493	0	1400	718	215	24229	793
289	0.322182	Los Angeles	0.0273	0.8484	0.397	0.543	0.8846	0.4116	0.6062	0	0.9491	0.4364	0.739	0.1262	0.4279	0.1011	0.6084	7.2	22.1	1.3	13.2	4.2	0.9	40.3	0	53	8.8	10.6	48114	10.3	2.7	6.3	7.4	289	881	28	1699	515	168	2129	2364	35	1609	0	1253	306	225	48114	398
290	0.180615	Los Angeles	0.0926	0.2284	0.7075	0.3677	0.8626	0.4857	0.7011	0	0.9098	0.2646	0.5795	0.2302	0.4621	0.3431	0.4082	14	10.6	3.8	10.8	3.5	1.3	52.9	0	38.1	5.7	6.6	39339	11.1	5.9	4.6	2.8	523	394	71	1289	394	129	1874	2003	45	1973	0	763	171	124	39339	402
291	0.141347	Los Angeles	0.3828	0.0487	0.8494	0.2621	0.9224	0.6979	0.8053	0.5583	0.8154	0.7891	0.6759	0.6279	0.7239	0.5362	0.7047	20.7	5.8	6.7	9.4	6.4	3.6	71.1	1.3	22	19.5	8.7	25033	19.5	8.4	7.4	11.1	707	198	87	1425	320	219	1305	1305	117	2430	17	287	453	114	25033	662
292	0.736616	Los Angeles	0.8777	0.6068	0	0.3749	0.9244	0.6736	0.6062	0	0.3669	0.4056	0	0.1064	0.0783	0.293	0.3946	29.2	17	0	10.9	6.6	3.2	40.3	0	1.8	8.2	0	50749	3.2	5.3	4.5	2	213	124	0	7063	78	48	226	226	22	294	0	4	40	0	50749	23
293	35.1368	Los Angeles	0.1585	0.8944	0.3397	0.5836	0.9537	0.2381	0.4686	0.612	0.2312	0.2765	0.3781	0.0186	0.2654	0.4237	0.8612	16.5	23.9	1	13.8	11.8	0.3	27.1	2.1	0.4	5.9	3.8	82407	6.9	6.9	10.5	2.7	463	672	10	1861	350	333	1012	1402	8	762	30	6	126	38	82407	175
294	14.4235	Los Angeles	0.0454	0.1091	0.5814	0.026	0.992	0.2381	0.6213	0.5816	0.2726	0.0219	0.1179	0.2064	0.2148	0.1069	0.8412	10.1	7.9	2.5	4.6	60	0.3	42.1	1.6	0.7	1	1.3	40846	5.9	2.8	9.9	2.1	410	320	15	8509	187	2437	605	818	10	1711	13	6	12	8	40846	96
295	124.828	Los Angeles	0	0.2188	0	0.0901	0.9712	0.692	0.3767	0	0	0.6119	0	0.3067	0	0	0.5882	0	10.4	0	6.6	20.8	3.5	20.2	0	0	12.9	0	35376	0	0	6.1	0	0	18	0	62	9	36	43	64	6	35	0	0	18	0	35376	0
296	1.64733	Los Angeles	0.0557	0.2284	0.8058	0.3065	0.9816	0.6611	0.5871	0.6868	0.4192	0.2705	0.0978	0.3485	0.1015	0.1125	0.833	11.3	10.6	5.5	10	31.6	3	38.2	4.4	2.7	5.8	1.1	33592	3.7	2.9	9.7	5.7	266	250	34	3188	235	746	616	636	70	900	28	17	72	7	33592	59
297	1.07369	Los Angeles	0.2625	0.7861	0.4156	0.7256	0.9389	0.5416	0.6043	0	0.8186	0.0888	0.8015	0.2554	0.4098	0.2589	0.7466	18.8	20.4	1.4	16.2	8.4	1.7	40.1	0	22.4	2.6	13.2	37909	9.9	4.9	8	3.1	1162	1263	31	5715	1000	520	2195	2266	105	2483	0	507	106	289	37909	562
298	397.111	Los Angeles	0.0096	0.7197	0	0.3217	0.9879	0.5286	0.5978	0.8113	0	0.5831	0.5903	0.6038	0.7009	0	0	2.1	19	0	10.2	44	1.6	39.4	11.7	0	12.1	6.8	25714	18.5	0	0	3.3	17	151	0	456	56	350	205	300	13	313	35	0	81	14	25714	102
299	4.45595	Marin	0.1064	0.8875	0.5935	0.3964	0.9437	0.2767	0.5011	0	0.5699	0.1545	0.5903	0.1354	0.0783	0.2756	0.2862	14.7	23.6	2.6	11.2	9.3	0.4	29.8	0	6.8	3.8	6.8	47094	3.2	5.1	3.7	3.7	868	1395	58	7049	615	549	2217	2279	21	1762	0	155	172	151	47094	176
300	1.82552	Marin	0.2736	0.8733	0.8605	0.5008	0.8511	0.7935	0.6199	0	0.9048	0.4846	0.8646	0.074	0.4188	0.293	0.7529	19	23	7.1	12.6	3.2	6.1	41.9	0	36.8	9.8	17.7	56467	10.1	5.3	8.1	8.5	1242	1509	199	9321	811	209	2808	3050	385	2743	0	1122	481	496	56467	651
301	2.55082	Marin	0.5757	0.8213	0.498	0.2995	0.9044	0.4857	0.396	0.7289	0.8782	0.2016	0.7681	0.0427	0.1674	0.3431	0.2862	23.3	21.3	1.9	9.9	5.1	1.3	21.5	6.4	31	4.6	11.7	66250	5	5.9	3.7	1.3	1428	1303	47	12722	578	315	2480	2609	76	1319	168	809	205	291	66250	288
302	0.957693	Marin	0.2923	0.7814	0.5682	0.0948	0.93	0.6546	0.4813	0	0.8813	0.0648	0.3876	0.0262	0.1887	0.5769	0.4473	19.3	20.3	2.4	6.7	7.2	2.9	28.1	0	31.6	2.1	3.9	75401	5.4	9	4.9	3.3	857	901	47	3297	297	322	1991	2079	121	1252	0	658	64	77	75401	221
303	49.3683	Marin	0.2018	0.7249	0.4325	0.7101	0.9613	0.7847	0.1729	0	0.5495	0.0139	0.108	0.0342	0.3351	0.0297	0.1238	17.6	19.1	1.5	15.9	14.8	5.8	8.6	0	6.1	0.7	1.2	70209	8.3	1	2.4	4.3	205	222	6	1320	184	173	411	505	66	100	0	31	6	5	70209	92
304	393.53	Mariposa	0.0539	0.4338	0.498	0.3677	0.9908	0.6676	0.4813	0.6988	0.6304	0.6192	0.7307	0.3423	0.5677	0.4319	0.6555	11.1	14.2	1.9	10.8	53.7	3.1	28.1	4.9	9.2	13.1	10.3	33849	13.9	7	6.8	7.4	190	244	8	3838	184	922	417	1068	51	483	52	98	177	43	33849	238
305	4.2709	Mendocino	0.2454	0.8064	0.787	0.5968	0.9274	0.5286	0.4475	0.4741	0.3732	0.3292	0.1283	0.3533	0.3351	0.3187	0.0853	18.5	20.9	5.1	14	6.9	1.6	25.4	0.6	1.9	6.8	1.4	33418	8.3	5.6	2	3.5	843	954	86	4900	599	317	1702	1782	67	1161	10	34	226	23	33418	356
306	68.1508	Mendocino	0.2798	0.8676	0.6833	0.8647	0.9508	0.6314	0.517	0.6988	0.5022	0.2705	0.1179	0.2561	0.6338	0.2095	0.6084	19.1	22.8	3.5	19.7	10.9	2.6	31.3	4.9	4.7	5.8	1.3	37870	16	4.3	6.3	6.9	814	973	49	3563	840	466	1381	1646	106	1336	80	77	172	18	37870	644
307	0.414664	Monterey	0.3293	0.8252	0.9426	0.6351	0.8224	0.2381	0.4567	0	0.7346	0.3292	0.5559	0.1525	0.3832	0.4708	0.1575	19.9	21.4	12.6	14.6	2.6	0.3	26.1	0	15	6.8	6.2	45327	9.3	7.5	2.7	4	819	881	194	1757	597	105	1540	1576	13	1073	0	237	205	96	45327	379
308	5.36152	Monterey	0.7908	0.5627	0.9051	0.2919	0.8626	0.8224	0.7699	0	0.8401	0.6119	0.5247	0.3406	0.6067	0.8851	0.3544	26.9	16.3	9.3	9.8	3.5	7.3	64.4	0	25	12.9	5.7	33916	15.1	16.9	4.2	4.8	1220	742	139	27717	431	161	1499	1607	308	2925	0	402	396	86	33916	666
309	68.7203	Napa	0.0778	0.5691	0.5814	0.2621	0.9739	0.7401	0.6073	0.6666	0.3594	0.5553	0.2157	0.1824	0.4368	0.2095	0.5105	13.1	16.4	2.5	9.4	23	4.5	40.4	3.6	1.7	11.4	2.2	42654	10.5	4.3	5.4	5	740	924	41	7006	527	1297	1619	2231	247	2274	80	38	391	36	42654	469
310	0.549929	Orange	0.4788	0.4887	0.8175	0.4038	0.9077	0.7182	0.6043	0	0.5671	0.4002	0	0.2796	0.3454	0.3513	0.8117	22	15.1	5.8	11.3	5.3	4	40.1	0	6.7	8.1	0	36715	8.5	6	9.2	4.8	488	336	42	8108	241	118	729	745	84	891	0	50	118	0	36715	179
311	0.520749	Orange	0.4489	0.1894	0.9177	0.1087	0.8328	0.8594	0.7982	0.5088	0.8339	0.6268	0.5795	0.4694	0.581	0.7159	0.8244	21.6	9.8	10.2	7	2.8	9.3	69.7	0.8	24.2	13.3	6.6	29454	14.3	11.5	9.5	12.3	873	398	143	3687	281	115	1402	1480	353	2820	12	358	354	92	29454	564
312	0.33201	Orange	0.2304	0.8252	0.6916	0.3891	0.9274	0.7442	0.6425	0	0	0.3346	0.2042	0.3365	0.1015	0.3107	0.6726	18.2	21.4	3.6	11.1	6.9	4.6	44.7	0	0	6.9	2.1	34085	3.7	5.5	7	2.7	335	392	19	3096	192	126	530	565	82	820	0	0	88	11	34085	64
313	65.5827	Orange	0.6454	0.5071	0.397	0.0328	0.9354	0.4695	0.5109	0.5495	0.3217	0.3233	0.3408	0.0744	0.3051	0.1125	0.3272	24.3	15.4	1.3	4.9	7.9	1.2	30.7	1.2	1.2	6.7	3.4	56365	7.7	2.9	4	12.6	253	160	5	455	48	82	377	408	12	320	5	5	49	13	56365	75
314	9.09777	Orange	0.0293	0.0091	0	0	0.993	0.8181	0.8146	0	0.8973	0.7784	0	0.8231	0	0	0.7756	7.6	1.6	0	0	68.8	7.1	72.8	0	35	19	0	19431	0	0	8.5	1.1	61	13	0	18634	0	550	80	123	53	582	0	43	121	0	19431	0
315	0.950038	Orange	0.2798	0.25	0.8818	0.0305	0.9788	0.7935	0.7131	0	0.6806	0.131	0.1283	0.2423	0.4701	0.3347	0.2724	19.1	11	8	4.8	27.9	6.1	54.7	0	11.7	3.4	1.4	38640	11.3	5.8	3.6	4.3	706	406	73	4529	178	1033	909	989	222	2022	0	116	61	13	38640	301
316	0.35737	Orange	0.1086	0.1247	0.6658	0.0243	0.9007	0	0.367	0	0.8125	0.1426	0.2714	0.0915	0.4742	0.5834	0.5449	14.8	8.3	3.3	4.5	4.9	0	19.6	0	21.7	3.6	2.7	53022	11.4	9.1	5.7	7.4	423	236	46	3453	129	140	1413	1478	0	559	0	321	84	38	53022	325
317	1.46059	Orange	0.0842	0.6931	0.6373	0.3891	0.8759	0.6314	0.4726	0.7668	0.9431	0.0469	0.7145	0.058	0.2448	0.2669	0.0142	13.5	18.5	3	11.1	3.9	2.6	27.4	8.6	50	1.7	9.8	60697	6.5	5	0.7	4.2	821	1120	88	9694	645	239	2977	3489	148	1661	299	1743	85	291	60697	376
318	0.532907	Orange	0.5171	0.2657	0.9342	0.1544	0.8425	0.796	0.739	0	0	0.7115	0.1722	0.3423	0.2499	0.6437	0.5217	22.5	11.3	11.7	7.8	3	6.2	59	0	0	16.1	1.8	33848	6.6	10.1	5.5	7	894	449	127	4119	308	120	1089	1164	230	2345	0	0	418	20	33848	262
319	1.24383	Orange	0.4867	0.2551	0.9457	0.2121	0.8728	0.7879	0.7857	0	0.8889	0.5248	0.4989	0.3739	0.6366	0.5901	0.2996	22.1	11.1	13	8.7	3.8	5.9	67.3	0	33.1	10.7	5.3	32622	16.1	9.2	3.8	7.5	1976	996	411	23203	765	336	3162	3293	485	6024	0	1089	658	169	32622	1409
320	0.686614	Orange	0.0649	0.0726	0.8139	0.0769	0.982	0.7847	0.6897	0	0.6345	0.6374	0.3599	0.7986	0.703	0.0955	0.4346	12.1	6.8	5.7	6.3	32.1	5.8	51.2	0	9.4	13.6	3.6	20263	18.6	2.6	4.8	3.1	896	501	88	5962	467	2380	1546	1621	411	3800	0	152	445	55	20263	936
321	0.506898	Orange	0.268	0.8851	0.895	0.7356	0.9437	0.8942	0.767	0.8892	0.8883	0.7551	0.7179	0.6379	0.2999	0.5502	0.232	18.9	23.5	8.7	16.4	9.3	12	63.9	19.3	33	17.9	9.9	24782	7.6	8.6	3.3	6.2	1061	1315	145	4463	854	520	1667	1738	642	3576	335	574	742	165	24782	393
322	1.01573	Placer	0.1774	0.6191	0.6159	0.4933	0.9027	0.3395	0.3717	0	0.4086	0.3625	0.6759	0.4241	0.8293	0.8872	0.5449	17	17.2	2.8	12.5	5	0.6	19.9	0	2.5	7.4	8.7	30885	25.4	17	5.7	10.4	378	382	29	5083	267	111	1021	1041	13	442	0	26	120	89	30885	542
323	2.34004	Placer	0.7401	0.3451	0.6373	0.2547	0.92	0.4326	0.4045	0	0.6043	0.2071	0.3216	0.1558	0.1466	0.6657	0.4219	25.9	12.7	3	9.3	6.2	1	22.1	0	8.1	4.7	3.2	45000	4.6	10.5	4.7	2.8	1511	738	55	9725	537	359	1816	1931	54	1286	0	156	165	58	45000	254
324	10.7057	Placer	0.2061	0.8025	0.498	0.6414	0.9448	0.5416	0.3536	0.8088	0.5395	0.5116	0.3026	0.2549	0.1015	0.1318	0.1818	17.7	20.8	1.9	14.7	9.5	1.7	18.7	11.5	5.8	10.4	3	37934	3.7	3.2	2.9	2.7	1080	1273	43	6523	825	579	2278	2451	97	1143	282	142	476	69	37934	205
325	56.8698	Plumas	0.1889	0.6826	0.1999	0.899	0.8846	0.2381	0.3717	0.9028	0.3048	0.3292	0.7116	0.5571	0.5454	0.621	0.1943	17.3	18.3	0.4	21	4.2	0.3	19.9	21	1	6.8	9.7	26951	13.3	9.7	3	0.6	1006	1064	8	7416	1197	243	2186	2571	19	1152	541	25	280	211	26951	744
326	1.37537	Riverside	0.2353	0.7678	0.4656	0.4635	0.9146	0.4857	0.562	0	0	0.1839	0.2714	0.1502	0.2043	0.1069	0.4346	18.3	20	1.7	12.1	5.8	1.3	35.6	0	0	4.3	2.7	45557	5.7	2.8	4.8	3.5	576	627	17	2668	377	183	1012	1073	39	1117	0	0	100	27	45557	178
327	0.869694	Riverside	0.5832	0.3628	0.9154	0.5968	0.8554	0.6859	0.7162	0	0.8863	0.7115	0.8523	0.7032	0.5938	0.6602	0.7047	23.4	13	10	14	3.3	3.4	55.2	0	32.6	16.1	16.6	23043	14.7	10.4	7.4	10	1720	957	222	8637	1003	240	2231	2328	237	4056	0	760	776	370	23043	1049
328	1.00863	Riverside	0.1848	0.194	0.8858	0.3294	0.9788	0.8015	0.7693	0	0.8525	0.846	0.6878	0.8673	0.4541	0.697	0.5449	17.2	9.9	8.2	10.3	27.9	6.4	64.3	0	26.7	22.9	9	17833	10.9	11.1	5.7	5.5	1306	750	128	9531	761	2113	1562	1643	463	4870	0	438	780	140	17833	597
329	2.94264	Riverside	0.5096	0.6068	0.8796	0.5503	0.9426	0.6393	0.7807	0.8975	0.3048	0.5034	0.108	0.5106	0.6812	0.3837	0.8643	22.4	17	7.9	13.3	9.1	2.7	66.4	20.3	1	10.2	1.2	28250	17.7	6.4	10.6	8.1	1421	1079	127	6417	843	578	1611	1677	161	4205	341	17	402	20	28250	1018
330	0.33013	Riverside	0.7458	0.3919	0.9442	0.4254	0.8969	0.8327	0.8356	0	0.5918	0.8961	0.2926	0.8229	0.6366	0.5502	0.6468	26	13.5	12.8	11.6	4.7	7.8	76.9	0	7.6	26.8	2.9	19439	16.1	8.6	6.7	11.2	724	376	92	1069	321	132	721	794	203	2139	0	60	447	21	19439	437
331	0.690687	Riverside	0.6384	0.4709	0.939	0.4186	0.8425	0.8246	0.8005	0	0.8001	0.8593	0.7447	0.8404	0.693	0.5834	0.8203	24.2	14.8	12.2	11.5	3	7.4	70.2	0	20.5	23.8	10.8	18848	18.2	9.1	9.4	10.4	1821	1112	252	4110	849	228	2067	2183	519	5277	0	448	1130	223	18848	1339
332	3.46487	Riverside	0.547	0.6931	0.7766	0.5968	0.8663	0.8039	0.7111	0.95	0.3792	0.7784	0.2714	0.5243	0.3642	0.621	0.4601	22.9	18.5	4.9	14	3.6	6.5	54.4	29.7	2	19	2.7	27860	8.9	9.7	5	10.2	503	407	32	3609	297	79	657	708	132	1194	210	14	282	18	27860	186
333	2.3762	Riverside	0.268	0.7903	0.6566	0.6936	0.8425	0.7695	0.6555	0.9203	0.7115	0.379	0.2488	0.3333	0.2499	0.5147	0.7924	18.9	20.5	3.2	15.6	3	5.3	46.4	23.7	13.5	7.7	2.5	34220	6.6	8.1	8.8	8.7	1664	1806	97	3182	1362	261	3014	3272	456	4093	774	442	491	75	34220	567
334	1.17718	Sacramento	0.4336	0.5501	0.2699	0.0615	0.9224	0.2009	0.5473	0	0.4481	0.0249	0.2383	0.0711	0.275	0.6149	0.3946	21.4	16.1	0.7	5.9	6.4	0.2	34.2	0	3.3	1.1	2.4	57139	7.1	9.6	4.5	3.4	1280	962	19	8082	351	383	2564	2804	13	2044	0	93	44	61	57139	397
335	1.32402	Sacramento	0.3828	0.5319	0.4495	0.2189	0.9007	0.6314	0.5405	0	0.6482	0.4458	0.783	0.4933	0.814	0.5147	0.368	20.7	15.8	1.6	8.8	4.9	2.6	33.5	0	10	9	12.3	28752	24.3	8.1	4.3	4.2	442	337	13	5898	178	105	794	849	53	717	0	85	131	98	28752	495
336	1.16948	Sacramento	0.2736	0.8511	0.2179	0.5705	0.9027	0.5014	0.466	0	0.4985	0.1957	0.2488	0.1391	0.3454	0.5147	0.5882	19	22.2	0.5	13.6	5	1.4	26.9	0	4.6	4.5	2.5	46680	8.5	8.1	6.1	4.5	932	1088	9	2706	651	245	1888	1940	64	1318	0	90	166	47	46680	408
337	0.62328	Sacramento	0.3293	0.4456	0.8727	0.659	0.9133	0.7313	0.6089	0	0.4695	0.3402	0.5735	0.5426	0.4279	0.3107	0.578	19.9	14.4	7.6	15	5.7	4.3	40.6	0	3.8	7	6.5	27362	10.3	5.5	6	5.3	929	676	121	3052	699	269	1590	1705	198	1898	0	64	232	103	27362	480
338	0.729891	Sacramento	0.3687	0.4031	0.4156	0.4254	0.9059	0.8063	0.6897	0	0.783	0.4895	0.5676	0.4612	0.3402	0.1725	0.7466	20.5	13.7	1.4	11.6	5.2	6.6	51.2	0	18.9	9.9	6.4	29708	8.4	3.8	8	6.5	676	452	16	3024	362	173	1125	1274	208	1690	0	241	224	72	29708	261
339	1.04474	Sacramento	0.7809	0.3801	0.9333	0.543	0.8276	0.8965	0.8487	0.5583	0.8739	0.8148	0.8975	0.8612	0.7195	0.8088	0.855	26.7	13.3	11.6	13.2	2.7	12.2	79.5	1.3	30.2	20.9	21.6	18075	19.3	13.9	10.3	7.3	2009	997	270	12222	963	206	2324	2545	825	5974	33	769	949	503	18075	1391
340	47.4786	Sacramento	0.5096	0.5753	0.5814	0.2405	0.96	0.6234	0.7756	0.612	0.7062	0.5634	0.1931	0.3229	0.2905	0.4708	0.2583	22.4	16.5	2.5	9.1	14.2	2.5	65.5	2.1	13.2	11.6	2	34678	7.4	7.5	3.5	0.9	2465	1811	83	5992	861	1565	3264	3367	262	7197	71	444	871	64	34678	701
341	0.705171	San Bernardino	0.3687	0.5319	0.8796	0.4038	0.9361	0.8224	0.7956	0.8531	0.8035	0.821	0.4387	0.6841	0.6884	0.4319	0.5985	20.5	15.8	7.9	11.3	8	7.3	69.2	15.4	20.8	21.3	4.5	23569	18	7	6.2	11.6	1036	798	139	7830	543	405	1749	1849	347	3495	285	384	728	79	23569	861
342	15.6114	San Bernardino	0.8895	0.053	0.8774	0.0206	0.96	0.8088	0.8252	0	0.8154	0.739	0.0792	0.4901	0.5095	0.6382	0.3816	29.6	6	7.8	4.3	14.2	6.7	74.9	0	22	17.2	0.9	28852	12.3	10	4.4	11.4	3490	702	219	10014	437	1674	2802	3152	719	8824	0	693	1296	24	28852	1246
343	16.5491	San Bernardino	0.4412	0.1286	0.5553	0.2696	0.9732	0.7182	0.8275	0.5816	0	0.772	0.1389	0.6394	0.1523	0.5	0.6284	21.5	8.4	2.3	9.5	22.4	4	75.3	1.6	0	18.7	1.5	24742	4.7	7.9	6.5	5.4	2551	1000	54	8962	878	2665	2394	2545	436	8950	41	0	1506	35	24742	429
344	1.03882	San Bernardino	0.4867	0.1894	0.73	0.2547	0.9443	0.811	0.8225	0.7448	0.8921	0.8747	0.7607	0.8752	0.8926	0.8702	0.4859	22.1	9.8	4.1	9.3	9.4	6.8	74.4	7.3	33.8	24.9	11.4	17489	30.8	16.2	5.2	11	1122	497	75	18686	474	478	1849	2051	323	3785	149	694	791	210	17489	1423
345	1.56175	San Bernardino	0.2018	0.8569	0.6658	0.4186	0.9437	0.615	0.5721	0	0.7961	0.4942	0.108	0.3308	0.3351	0.0613	0.5882	17.6	22.4	3.3	11.5	9.3	2.4	36.6	0	20.1	10	1.2	34322	8.3	1.9	6.1	4.7	1119	1425	72	6728	679	590	2193	2679	145	2323	0	539	481	26	34322	491
346	2.97316	San Bernardino	0.2982	0.2885	0.8631	0.1728	0.9595	0.5416	0.6957	0.779	0.5426	0.3517	0.5437	0.5214	0.6252	0.3749	0.6084	19.4	11.7	7.2	8.1	14	1.7	52.1	9.4	5.9	7.2	6	27939	15.7	6.3	6.3	4.5	2031	1219	215	9408	840	1464	2999	3126	174	5447	295	184	425	181	27939	1415
347	934.148	San Bernardino	0.7613	0	0	0.008	0.9861	0.4516	0.5936	0	0	0.131	0.1722	0.8542	0.4859	0.0797	0.8612	26.3	0	0	3.2	39.4	1.1	38.9	0	0	3.4	1.8	18342	11.7	2.3	10.5	0.1	2603	0	0	7167	153	3899	1771	1967	99	3849	0	0	98	31	18342	703
348	0.347014	San Diego	0.0255	0.5939	0.6373	0.36	0.8846	0.2767	0.4739	0	0.9315	0.1601	0.5559	0.0979	0.5489	0.0749	0.4988	6.8	16.8	3	10.7	4.2	0.4	27.5	0	45.2	3.9	6.2	51986	13.4	2.2	5.3	5.8	345	858	84	6318	522	214	2843	3193	21	1401	0	1444	173	176	51986	655
349	0.484503	San Diego	0.4036	0.5816	0.9616	0.36	0.8875	0.7759	0.8788	0	0	0.6015	0.4304	0.6537	0.2448	0.5223	0.7756	21	16.6	15.4	10.7	4.3	5.5	85	0	0	12.6	4.4	24352	6.5	8.2	8.5	10	903	713	157	1721	437	184	1022	1145	228	3659	0	0	362	45	24352	267
350	0.149365	San Diego	0.0328	0.051	0.7604	0.1544	0.8328	0.853	0.6903	0	0.9001	0.4605	0.7555	0.2135	0.513	0.1656	0.3138	8.3	5.9	4.6	7.8	2.8	8.9	51.3	0	35.6	9.3	11.2	40358	12.4	3.7	3.9	15.3	163	116	50	918	150	55	1076	1195	170	1010	0	425	156	120	40358	245
351	0.16187	San Diego	0.011	0.5877	0.7156	0.3677	0.8554	0.5963	0.524	0	0.9652	0.1545	0.8882	0.0718	0.3547	0.0297	0.5449	2.6	16.7	3.9	10.8	3.3	2.2	31.9	0	63.6	3.8	20.4	56962	8.7	1	5.7	12.3	82	537	78	3073	334	106	1987	2140	71	1024	0	1361	110	406	56962	272
352	0.392296	San Diego	0.1191	0.1619	0.6833	0.3217	0.8969	0.7908	0.6207	0	0.9596	0.3682	0.5184	0.1776	0.5454	0.6149	0.4346	15.2	9.2	3.5	10.2	4.7	6	42	0	59.5	7.5	5.6	43011	13.3	9.6	4.8	4.8	823	495	85	4601	518	253	2460	2560	316	2269	0	1522	295	137	43011	699
353	1.08302	San Diego	0.0876	0.6772	0.2952	0.0328	0.9833	0.3889	0.4014	0	0.3669	0.1545	0.3781	0.1529	0.0833	0.1382	0.2193	13.7	18.2	0.8	4.9	34.4	0.8	21.9	0	1.8	3.8	3.8	45297	3.3	3.3	3.2	2.1	835	1109	12	6186	296	2091	1517	1603	48	1332	0	29	114	57	45297	134
354	0.652117	San Diego	0.5757	0.0726	0.895	0.0725	0.9007	0.5153	0.7336	0.4741	0.8883	0.1957	0.6005	0.4565	0.5454	0.4633	0.578	23.3	6.8	8.7	6.2	4.9	1.5	58.1	0.6	33	4.5	7	29847	13.3	7.4	6	4.1	724	212	105	3884	166	154	1211	1302	43	1808	8	430	92	85	29847	391
355	1.04139	San Diego	0.0891	0.4456	0.5281	0.2769	0.9606	0.7595	0.7063	0	0.8291	0.5792	0.4218	0.3968	0.5677	0.3513	0.6468	13.8	14.4	2.1	9.6	14.5	5	53.7	0	23.6	12	4.3	31796	13.9	6	6.7	6.9	726	756	37	19485	434	762	1788	1836	253	2827	0	433	456	76	31796	640
356	0.475618	San Diego	0.4412	0.1017	0.8985	0.0901	0.9647	0.8765	0.8005	0	0.6694	0.8566	0.369	0.6409	0.5565	0.8529	0.3544	21.5	7.7	8.9	6.6	16.5	10.5	70.2	0	11.1	23.6	3.7	24707	13.6	15.5	4.2	15.3	983	353	116	2237	299	755	1303	1383	456	3207	0	154	595	48	24707	516
357	0.923899	San Diego	0.0322	0.0649	0.73	0.0994	0.9917	0.4326	0.575	0.6988	0.5756	0.2191	0.4043	0.7546	0.5489	0.0297	0.7398	8.2	6.5	4.1	6.8	58.3	1	36.9	4.9	7	4.9	4.1	21582	13.4	1	7.9	2.6	405	322	37	14969	337	2878	903	955	47	1823	47	67	83	37	21582	278
358	0.595406	San Diego	0.0511	0.2135	0.782	0.4254	0.8663	0.3889	0.7432	0.436	0.9739	0.1662	0.6346	0.2928	0.6593	0.2756	0.0537	10.8	10.3	5	11.6	3.6	0.8	59.7	0.4	71.3	4	7.7	36025	16.9	5.1	1.6	12.7	589	561	135	8376	623	196	2713	2928	43	3243	12	2088	171	209	36025	921
359	11.0007	San Diego	0.3759	0.1446	0.8553	0.0243	0.9706	0.8563	0.8716	0	0.8498	0.8045	0	0.6939	0.0609	0.6437	0.4346	20.6	8.8	6.9	4.5	20.4	9.1	83.7	0	26.3	20.3	0	23306	2.8	10.1	4.8	11	4002	1704	299	16500	689	3958	4340	4904	1661	16259	0	1291	2863	0	23306	438
360	2.85393	San Diego	0.3828	0.2994	0.6916	0.3138	0.9367	0.6546	0.733	0	0.7389	0.2705	0.4218	0.5044	0.7151	0.8229	0.1818	20.7	11.9	3.6	10.1	8.1	2.9	58	0	15.3	5.8	4.3	28429	19.1	14.4	2.9	9.9	1503	867	93	4340	690	591	2599	3056	201	4212	0	469	262	112	28429	1345
361	3.83678	San Diego	0.0076	0	0	0.0073	0.9961	0.2009	0.7118	0	0	0.0068	0	0.3214	0	0	0	1.4	0	0	3.1	96	0.2	54.5	0	0	0.3	0	34743	0	0	0	0	39	0	0	7771	3	2663	32	44	6	1511	0	0	3	0	34743	0
362	0.500599	San Diego	0.251	0.2994	0.8494	0.1087	0.8276	0.6314	0.6173	0.6641	0.919	0.1254	0.4543	0.4531	0.4456	0.1585	0.2724	18.6	11.9	6.7	7	2.7	2.6	41.6	3.5	40.8	3.3	4.7	29944	10.7	3.6	3.6	3.7	844	542	126	2657	306	123	1869	2115	106	1892	75	862	109	87	29944	473
363	1.31055	San Diego	0.3422	0.8676	0.7156	0.4403	0.9331	0.7356	0.47	0.7746	0.4916	0.4846	0	0.2035	0.2702	0.0654	0.5882	20.1	22.8	3.9	11.8	7.6	4.4	27.2	9.1	4.4	9.8	0	41052	7	2	6.1	5.5	876	995	54	2026	485	330	1399	1425	183	1187	130	63	313	0	41052	285
364	1.65544	San Diego	0.1654	0.7678	0.1999	0.5008	0.9224	0.3103	0.4626	0	0	0.3682	0.2603	0.1708	0.1994	0.1868	0.4346	16.7	20	0.4	12.6	6.4	0.5	26.6	0	0	7.5	2.6	43594	5.6	4	4.8	5.5	387	462	3	4348	290	147	696	732	10	616	0	0	124	18	43594	123
365	0.905974	San Diego	0.5609	0.6931	0.8678	0.4483	0.9224	0.7759	0.5909	0.8468	0.5459	0.5467	0.3781	0.4298	0.6836	0.4237	0.6891	23.1	18.5	7.4	11.9	6.4	5.5	38.6	14.8	6	11.2	3.8	30680	17.8	6.9	7.2	4.1	1286	1027	115	4281	619	358	1555	1617	287	2149	240	97	415	59	30680	936
366	0.915408	San Diego	0.1415	0.0944	0.7715	0.1663	0.9864	0.4857	0.6141	0	0.795	0.4746	0.1609	0.6379	0.22	0.8478	0.3946	16	7.5	4.8	8	40.1	1.3	41.2	0	20	9.6	1.7	24782	6	15.3	4.5	2.3	718	337	46	4589	212	1794	952	986	56	1844	0	197	326	16	24782	160
367	2.59691	San Diego	0.532	0.836	0.8015	0.4555	0.9293	0.692	0.5434	0	0.7284	0.3625	0.6254	0.1614	0.2702	0.1868	0.1695	22.7	21.7	5.4	12	7.1	3.5	33.8	0	14.6	7.4	7.5	44461	7	4	2.8	3.1	1354	1296	100	8712	681	423	1868	2048	199	2014	0	298	309	141	44461	395
368	1.07468	San Diego	0.3101	0.1446	0.6049	0.0073	0.8969	0.6475	0.7207	0	0.9012	0.172	0.2042	0.1276	0.023	0.0454	0.1136	19.6	8.8	2.7	3.1	4.7	2.8	56	0	35.9	4.1	2.1	47926	1.7	1.5	2.3	4.2	872	390	49	8898	128	209	1809	1914	112	2489	0	687	135	38	47926	73
369	211.78	San Diego	0.5681	0.0039	0.6475	0.0095	0.9875	0.1777	0.6149	0	0.2726	0.0189	0	0.8327	0.2554	0.6437	0.7263	23.2	0.1	3.1	3.4	42.9	0.1	41.3	0	0.7	0.9	0	19111	6.7	10.1	7.7	0.1	9040	58	210	35299	596	16694	6877	7630	51	16090	0	54	100	0	19111	1499
370	1.7057	San Diego	0.6454	0.4456	0.9066	0.337	0.882	0.8827	0.6862	0.6387	0.798	0.7457	0.3599	0.384	0.591	0.6767	0.1818	24.3	14.4	9.4	10.4	4.1	11	50.7	2.7	20.3	17.5	3.6	32245	14.6	10.7	2.9	12.8	1238	734	156	3233	531	209	1652	1712	530	2588	47	347	602	60	32245	746
371	1.1667	San Diego	0.2565	0.2236	0.6833	0.1191	0.9492	0.7029	0.6881	0.7731	0.8598	0.6015	0.3026	0.6073	0.5743	0.7298	0.7047	18.7	10.5	3.5	7.2	10.5	3.7	51	9	27.8	12.6	3	25613	14.1	11.8	7.4	12.1	1391	782	84	4392	465	781	2384	2422	259	3797	219	674	617	71	25613	945
372	7.94982	San Diego	0.2304	0.3104	0.743	0.3065	0.9361	0.1777	0.6124	0.874	0.784	0.172	0.2821	0.3361	0.5306	0.4073	0.5334	18.2	12.1	4.3	10	8	0.1	41	17.5	19	4.1	2.8	34102	12.9	6.7	5.6	5.9	1732	1151	148	17330	948	764	3424	3740	13	3899	655	712	240	96	34102	1119
373	8.5387	San Diego	0.4412	0.6007	0.73	0.6284	0.8379	0.6314	0.6207	0.9609	0.6482	0.3735	0.6984	0.4508	0.5999	0.3595	0.1575	21.5	16.9	4.1	14.5	2.9	2.6	42	32.6	10	7.6	9.3	30019	14.9	6.1	2.7	6.5	1598	1255	110	21332	1077	217	2663	2771	181	3130	902	276	400	248	30019	1110
374	145.737	San Diego	0.1621	0.1804	0.7766	0.3138	0.9884	0.779	0.7297	0.8541	0	0.7593	0.1501	0.7566	0.6677	0.5294	0.6185	16.6	9.6	4.9	10.1	45.7	5.6	57.5	15.5	0	18.1	1.6	21526	17.2	8.3	6.4	12.5	1292	751	66	4059	433	3565	1338	1508	429	4486	234	0	1009	22	21526	730
375	1.22486	San Diego	0.6384	0.2938	0.4815	0.0162	0.9339	0.4857	0.5251	0	0.7097	0.3233	0.3312	0.1161	0.3103	0.5432	0.5882	24.2	11.8	1.8	4	7.7	1.3	32	0	13.4	6.7	3.3	49372	7.8	8.5	6.1	5.5	1728	841	49	12379	252	551	2745	3012	88	2287	0	404	306	91	49372	513
376	0.0902401	San Francisco	0.081	0.3801	0.5553	0.1423	0.9354	0.6859	0.6222	0	0.8312	0.4507	0.8914	0.0258	0.2094	0.3917	0.1454	13.3	13.3	2.3	7.6	7.9	3.4	42.2	0	23.9	9.1	20.8	75612	5.8	6.5	2.6	1.6	297	298	22	2473	160	176	963	1083	71	943	0	259	170	200	75612	123
377	0.323038	San Francisco	0.0361	0.1446	0.4156	0.0328	0.9827	0.5866	0.6917	0	0.8339	0.2248	0.8656	0.1374	0.3103	0.0901	0.8842	8.8	8.8	1.4	4.9	33.4	2.1	51.5	0	24.2	5	17.8	46881	7.8	2.5	11.3	4.4	788	785	37	12108	433	2977	2600	2825	179	4592	0	683	266	462	46881	473
378	0.0949294	San Francisco	0.0492	0.113	0.6049	0.1728	0.8663	0.6393	0.6014	0.5088	0.8921	0.2589	0.9502	0.0136	0.3642	0.0955	0.1818	10.6	8	2.7	8.1	3.6	2.7	39.8	0.8	33.8	5.6	34.1	88425	8.9	2.6	2.9	1.2	501	380	55	1466	382	169	2023	2174	121	1890	17	735	223	690	88425	417
379	0.133629	San Francisco	0.0392	0.0914	0.8654	0.3891	0.8276	0.8459	0.7562	0.5951	0.8957	0.7784	0.9808	0.0546	0.4012	0.0797	0.2193	9.3	7.4	7.3	11.1	2.7	8.5	61.9	1.8	34.6	19	53.3	61738	9.7	2.3	3.2	9	598	475	199	5459	709	173	2719	2794	524	3962	50	967	1021	1450	61738	618
380	0.120856	San Francisco	0.0361	0.2284	0.7715	0.36	0.8901	0.4116	0.6222	0.4938	0.8572	0.0061	0.9237	0.0115	0.2554	0.0654	0.0766	8.8	10.6	4.8	10.7	4.4	0.9	42.2	0.7	27.4	0.2	26.3	92150	6.7	2	1.9	2	413	498	106	2210	501	206	2192	2343	43	1978	16	642	9	576	92150	315
381	0.133759	San Francisco	0.0662	0.1053	0.2418	0.1245	0.8947	0.7695	0.6182	0	0.7533	0.3402	0.931	0.0612	0.538	0.1585	0.4082	12.2	7.8	0.6	7.3	4.6	5.3	41.7	0	16.3	7	28	59713	13.1	3.6	4.6	1.8	617	392	12	4948	369	233	2061	2209	247	2105	0	360	288	577	59713	644
382	0.48657	San Francisco	0.0734	0.3628	0.2179	0.0427	0.9452	0.3395	0.5251	0.4741	0.8766	0.0189	0.6878	0.0112	0.0968	0.0846	0.3946	12.8	13	0.5	5.3	9.6	0.6	32	0.6	30.7	0.9	9	93008	3.6	2.4	4.5	1.2	672	681	11	3456	280	502	2344	2466	29	1679	16	757	38	210	93008	170
383	0.853323	San Joaquin	0.0354	0.4456	0	0.1604	0.9824	0.2767	0.654	0	0.5969	0.1367	0.6207	0.336	0.5343	0.0654	0.2724	8.7	14.4	0	7.9	32.7	0.4	46.2	0	7.8	3.5	7.4	34103	13	2	3.6	2.1	459	761	0	11115	412	1729	1643	1889	19	2445	0	147	101	121	34103	465
384	0.752008	San Joaquin	0.6319	0.7304	0.7362	0.8429	0.9105	0.8923	0.8021	0	0.8454	0.8244	0.8612	0.7796	0.8122	0.6919	0.7924	24.1	19.2	4.2	19	5.5	11.8	70.5	0	25.7	21.5	17.4	20858	24.2	11	8.8	1.4	1110	885	77	3746	854	255	1825	1948	512	3247	0	500	685	317	20858	1051
385	0.413113	San Joaquin	0.7239	0.5139	0.8897	0.6162	0.912	0.8475	0.6889	0	0.7434	0.8707	0.7361	0.8027	0.8076	0.8932	0.681	25.6	15.5	8.4	14.3	5.6	8.6	51.1	0	15.6	24.6	10.5	20148	23.9	17.3	7.1	6.1	1046	634	119	2107	564	230	1423	1576	311	2089	0	246	648	150	20148	926
386	109.312	San Luis Obispo	0.0259	0.1487	0.8015	0.1037	0.9931	0.5653	0.5305	0	0	0.4507	0	0.2887	0.2448	0.3022	0	6.9	8.9	5.4	6.9	69.2	1.9	32.5	0	0	9.1	0	36238	6.5	5.4	0	5.4	134	173	14	8879	60	1345	258	329	36	633	0	0	103	0	36238	42
387	0.767343	San Mateo	0.1274	0.374	0.9477	0.1991	0.8224	0.8403	0.8615	0	0.6806	0.5248	0.5795	0.2635	0.1259	0.0323	0.7466	15.5	13.2	13.3	8.5	2.6	8.2	81.9	0	11.7	10.7	6.6	37497	4.2	1.1	8	9.5	1104	941	287	4845	597	182	2153	2153	563	5836	0	252	590	143	37497	296
388	3.91141	San Mateo	0.4713	0.4647	0.9216	0.4186	0.8588	0.8548	0.894	0	0.589	0.7527	0.6681	0.4165	0.5999	0.6819	0.6185	21.9	14.7	10.5	11.5	3.4	9	87.7	0	7.5	17.8	8.5	31139	14.9	10.8	6.4	2.6	911	613	119	44490	477	142	1136	1181	354	3654	0	88	503	97	31139	621
389	0.693249	San Mateo	0.1166	0.7351	0.6475	0.4711	0.9146	0.7135	0.7681	0.4741	0.3858	0.4942	0.3781	0.1834	0.1728	0.2415	0.1344	15.1	19.3	3.1	12.2	5.8	3.9	64.1	0.6	2.1	10	3.8	42587	5.1	4.7	2.5	2.4	835	1065	52	2235	668	318	1695	1729	205	3539	10	37	424	65	42587	279
390	0.776144	San Mateo	0.251	0.3392	0.9449	0.2547	0.8663	0.8305	0.8181	0	0.8996	0.4507	0.3408	0.1692	0.1315	0.5362	0.4988	18.6	12.6	12.9	9.3	3.6	7.7	73.5	0	35.5	9.1	3.4	43725	4.3	8.4	5.3	3.8	966	654	232	5468	467	188	1800	1919	378	3820	0	682	347	61	43725	218
391	1.33049	San Mateo	0.6898	0.7534	0.4656	0.0901	0.92	0.2381	0.6611	0	0.6234	0.0431	0.1179	0.018	0.023	0.1513	0.2996	25	19.7	1.7	6.6	6.2	0.3	47.2	0	8.9	1.6	1.3	82989	1.7	3.5	3.8	1.4	684	537	16	1654	170	168	931	937	8	1288	0	83	31	12	82989	44
392	0.437626	San Mateo	0.3966	0.6007	0.627	0.2769	0.8846	0.816	0.7297	0	0.9374	0.4002	0.7017	0.0768	0.4498	0.3268	0.5105	20.9	16.9	2.9	9.6	4.2	7	57.5	0	47.3	8.1	9.4	55870	10.8	5.7	5.4	2.7	1049	848	58	5818	475	211	1990	2128	327	2887	0	1007	296	187	55870	533
393	0.477253	San Mateo	0.547	0.2397	0.9547	0.1478	0.8789	0.8965	0.8241	0	0.7886	0.7413	0.0383	0.3498	0.3103	0.3837	0.6891	22.9	10.8	14.3	7.7	4	12.2	74.7	0	19.4	17.3	0.5	33543	7.8	6.4	7.2	7.8	979	460	172	1568	326	170	1205	1242	498	3189	0	241	473	6	33543	328
394	0.236412	San Mateo	0.3422	0.374	0.5814	0.7356	0.9027	0.8305	0.808	0	0	0.7593	0.1828	0.2618	0.4818	0.4396	0.1943	20.1	13.2	2.5	16.4	5	7.7	71.6	0	0	18.1	1.9	37582	11.6	7.1	3	4.2	623	409	20	686	507	155	806	823	223	2225	0	0	404	15	37582	358
395	0.970864	San Mateo	0.6187	0.6068	0.7001	0.4186	0.9161	0.5866	0.6199	0	0.8539	0.2887	0.4618	0.0301	0.1523	0.0613	0.4601	23.9	17	3.7	11.5	5.9	2.1	41.9	0	26.9	6.1	4.8	72648	4.7	1.9	5	2	1711	1217	97	5956	816	423	2603	2848	139	2994	0	767	293	125	72648	323
396	3.41397	San Mateo	0.2798	0.8808	0	0.1604	0.9555	0.5416	0.4813	0	0	0.0512	0.1828	0.0003	0.1416	0.1382	0.3544	19.1	23.3	0	7.9	12.4	1.7	28.1	0	0	1.8	1.9	171298	4.5	3.3	4.2	0.4	823	1004	0	4035	342	535	1301	1466	71	1213	0	0	51	25	171298	173
397	180.624	San Mateo	0.0891	0.7987	0.6049	0.4711	0.9027	0.7879	0.3801	0.7349	0.2232	0.4746	0.1828	0.0495	0.4582	0.0271	0.1943	13.8	20.7	2.7	12.2	5	5.9	20.4	6.7	0.3	9.6	1.9	63481	11	0.9	3	6	544	820	39	3304	479	199	1446	1769	229	805	119	6	317	28	63481	433
398	1.05286	San Mateo	0.5681	0.3862	0.498	0.4038	0.9456	0.5416	0.5946	0	0.6767	0.2305	0.4695	0.0136	0.4235	0.4237	0.368	23.2	13.4	1.9	11.3	9.7	1.7	39	0	11.5	5.1	4.9	88403	10.2	6.9	4.3	3.8	1608	929	40	4777	768	670	2153	2230	107	2695	0	257	245	105	88403	689
399	0.196908	Santa Barbara	0.1975	0.1804	0.9239	0.4635	0.8554	0.8862	0.7011	0	0.8273	0.7244	0.6108	0.3426	0.7417	0.7428	0.664	17.5	9.6	10.7	12.1	3.3	11.3	52.9	0	23.4	16.6	7.2	33841	20.3	12.1	6.9	16.3	502	276	133	1476	346	95	1243	1434	301	1518	0	335	327	89	33841	581
400	0.394255	Santa Barbara	0.1004	0.5071	0.8932	0.2331	0.9133	0.7847	0.67	0.5741	0.8477	0.7551	0.4695	0.2103	0.2955	0.3595	0.0609	14.4	15.4	8.6	9	5.7	5.8	48.4	1.5	26	17.9	4.9	40571	7.5	6.1	1.7	4.8	586	623	160	6749	351	233	1869	2077	222	1963	31	541	543	91	40571	293
401	8.75089	Santa Barbara	0.1355	0.704	0.8525	0.2258	0.9636	0.4516	0.4739	0	0.6637	0.1426	0.2042	0.0526	0.2999	0.1656	0.4346	15.8	18.7	6.8	8.9	16	1.1	27.5	0	10.8	3.6	2.1	62404	7.6	3.7	4.8	3.2	1090	1294	143	4836	614	1107	2107	2424	72	1901	0	263	146	45	62404	439
402	0.675804	Santa Barbara	0.0238	0.5258	0.787	0.8647	0.8328	0.8626	0.6759	0	0.8703	0.7992	0.9023	0.2056	0.814	0.2017	0.7699	6.4	15.7	5.1	19.7	2.8	9.5	49.2	0	29.6	20	22.3	40907	24.3	4.2	8.4	9.1	236	578	89	24201	726	103	1755	1903	346	1814	0	563	527	391	40907	886
403	1.12833	Santa Clara	0.0354	0.0283	0.8291	0.2848	0.9161	0.7728	0.7639	0.5088	0.8739	0.6157	0.4695	0.0592	0.6366	0.3749	0.7047	8.7	4.6	6.1	9.7	5.9	5.4	63.3	0.8	30.2	13	4.9	60306	16.1	6.3	7.4	3.9	348	182	91	7860	386	234	1504	1562	209	2524	13	471	431	74	60306	636
404	0.824192	Santa Clara	0.1621	0.7861	0.6658	0.0399	0.9044	0.7356	0.6182	0	0.6806	0.3682	0.3408	0.0382	0.4235	0.3187	0.1136	16.6	20.4	3.3	5.2	5.1	4.4	41.7	0	11.7	7.5	3.4	68219	10.2	5.6	2.3	4.3	907	1118	68	6713	271	279	2067	2140	226	2282	0	250	317	71	68219	529
405	0.288456	Santa Clara	0.0483	0.1714	0.7715	0.7599	0.9783	0.6314	0.6394	0	0.8231	0.5909	0.6836	0.2168	0.8559	0.0955	0.5217	10.5	9.4	4.8	16.9	27.3	2.6	44.3	0	22.9	12.3	8.9	40159	27.4	2.6	5.5	6.1	426	383	53	1845	685	1108	1095	1225	105	1800	0	281	300	98	40159	960
406	0.64672	Santa Clara	0.3628	0.2717	0.9127	0.4186	0.8663	0.844	0.8761	0	0.694	0.7505	0.3216	0.4275	0.0741	0.3347	0.232	20.4	11.4	9.8	11.5	3.6	8.4	84.5	0	12.5	17.7	3.2	30764	3.1	5.8	3.3	8.8	1776	990	227	3471	972	311	2312	2361	698	7359	0	295	1090	73	30764	264
407	0.57674	Santa Clara	0.0354	0.0296	0.833	0.0994	0.9868	0.4695	0.6715	0	0.8498	0.3233	0.1179	0.383	0.7794	0.2756	0.2583	8.7	4.7	6.2	6.8	40.7	1.2	48.6	0	26.3	6.7	1.3	32277	22.2	5.1	3.5	4.8	523	281	85	11804	407	2440	1376	1500	68	2916	0	394	151	18	32277	792
408	1.4042	Santa Clara	0.3232	0.758	0.8525	0.1728	0.9508	0.6234	0.5672	0	0.8035	0.1254	0.6108	0.0148	0.0653	0.1585	0.0853	19.8	19.8	6.8	8.1	10.9	2.5	36.1	0	20.8	3.3	7.2	86658	2.9	3.6	2	1.3	1608	1609	201	12072	660	883	2968	3139	192	2937	0	653	173	214	86658	212
409	0.941805	Santa Cruz	0.1191	0.5566	0.1999	0.337	0.9161	0.811	0.5632	0	0.7223	0.6015	0.5676	0.1809	0.4621	0.6089	0.3946	15.2	16.2	0.4	10.4	5.9	6.8	35.7	0	14.2	12.6	6.4	42759	11.1	9.5	4.5	7.8	975	1037	11	4860	624	381	2604	2712	409	2284	0	385	595	167	42759	669
410	2.10207	Santa Cruz	0.1889	0.7814	0.4495	0.659	0.9146	0.3889	0.4516	0	0.6067	0.2528	0.5314	0.0664	0.6593	0.2756	0.8023	17.3	20.3	1.6	15	5.8	0.8	25.7	0	8.2	5.5	5.8	58269	16.9	5.1	9	4.5	602	706	20	5853	521	202	1249	1346	26	893	0	110	136	73	58269	588
411	112.656	Santa Cruz	0.0961	0.8455	0.6566	0.5898	0.9456	0.692	0.3801	0.5741	0.3297	0.4056	0.4915	0.1505	0.591	0.1125	0.6084	14.2	22	3.2	13.9	9.7	3.5	20.4	1.5	1.3	8.2	5.2	45532	14.6	2.9	6.3	4.4	651	1006	53	4351	628	445	1644	1874	154	934	28	25	289	85	45532	656
412	0.457433	Santa Cruz	0.2154	0.7627	0.8553	0.4332	0.9534	0.8802	0.5353	0	0.6975	0.6722	0.5055	0.2811	0.591	0.0901	0.6284	17.9	19.9	6.9	11.7	11.7	10.8	33	0	12.7	14.7	5.4	36622	14.6	2.5	6.5	9.6	493	550	64	3228	286	324	921	965	288	911	0	123	308	50	36622	351
413	28.251	Santa Cruz	0.7128	0.1207	0.8969	0.3138	0.9059	0.8932	0.7248	0.7653	0.2852	0.8228	0.3216	0.3141	0.7438	0.8576	0.0537	25.4	8.2	8.8	10.1	5.2	11.9	56.7	8.5	0.8	21.4	3.2	35053	20.4	15.7	1.6	2.3	403	130	38	2383	160	82	434	507	174	900	43	4	220	14	35053	324
414	2.32116	Shasta	0.3357	0.5691	0.498	0.8463	0.9234	0.2009	0.1751	0	0.3977	0.4795	0.7085	0.625	0.6859	0.6602	0.567	20	16.4	1.9	19.1	6.5	0.2	8.7	0	2.3	9.7	9.6	25109	17.9	10.4	5.9	6.7	841	688	30	5034	797	275	1610	1797	9	366	0	41	296	154	25109	748
415	1.63882	Shasta	0.3232	0.3392	0.7766	0.5154	0.9044	0	0.4192	0.627	0.3915	0.5248	0.7116	0.6478	0.7794	0.2332	0.7813	19.8	12.6	4.9	12.8	5.1	0	23.2	2.4	2.2	10.7	9.7	24523	22.2	4.6	8.6	10.9	1110	708	105	8570	695	286	2145	2318	0	1301	55	52	392	208	24523	1190
416	3.15562	Shasta	0.1138	0.758	0.2418	0.8429	0.9709	0.4516	0.3523	0.627	0.4525	0.2822	0.63	0.4346	0.5841	0.0323	0.5105	15	19.8	0.6	19	20.6	1.1	18.6	2.4	3.4	6	7.6	30523	14.4	1.1	5.4	4.2	400	526	5	2548	505	548	876	916	28	496	22	31	96	67	30523	305
417	0.424486	Solano	0.2923	0.7149	0.9632	0.8395	0.8276	0.8202	0.8085	0	0.5163	0.5944	0.7783	0.6105	0.4541	0.6602	0.8917	19.3	18.9	15.7	18.9	2.7	7.2	71.7	0	5.1	12.4	12.1	25525	10.9	10.4	11.6	5.6	578	564	174	2510	555	82	1111	1185	201	2145	0	60	253	134	25525	314
418	14.9089	Solano	0.1298	0.3451	0	0.6032	0.9212	0.6055	0.7976	0.8177	0.8224	0.4605	0.4218	0.4107	0.6622	0.6657	0.7699	15.6	12.7	0	14.1	6.3	2.3	69.6	12.2	22.8	9.3	4.3	31322	17	10.5	8.4	6.3	635	519	0	7966	572	256	1495	1690	90	2834	207	386	257	64	31322	654
419	1.22869	Solano	0.4336	0.7249	0.8654	0.8429	0.9405	0.8063	0.8458	0	0.8598	0.6439	0.6836	0.5967	0.7582	0.5703	0.8893	21.4	19.1	7.3	19	8.7	6.6	78.9	0	27.8	13.8	8.9	25910	21.1	8.9	11.5	5.6	1132	1009	136	3429	947	459	1870	1916	323	4168	0	533	502	166	25910	1044
420	5.33456	Sonoma	0.2154	0.6826	0.5553	0.2331	0.9091	0.7085	0.4754	0.5951	0.3858	0.4458	0.1609	0.1561	0.4498	0.3917	0.681	17.9	18.3	2.3	9	5.4	3.8	27.6	1.8	2.1	9	1.7	44971	10.8	6.5	7.1	3.4	967	987	46	4923	459	291	2001	2078	198	1491	37	43	361	35	44971	551
421	46.5184	Sonoma	0.3488	0.6655	0.6916	0.2995	0.9256	0.692	0.396	0.7055	0.2232	0.2887	0.2926	0.1474	0.1887	0.0901	0.4082	20.2	18	3.6	9.9	6.7	3.5	21.5	5.2	0.3	6.1	2.9	45844	5.4	2.5	4.6	4.5	1146	1021	69	3844	517	380	1899	2053	188	1222	106	7	245	55	45844	287
422	0.378715	Sonoma	0.1774	0.5319	0.833	0.8218	0.9059	0.8594	0.6477	0	0.8297	0.7164	0.8708	0.5268	0.5271	0.3749	0.8117	17	15.8	6.2	18.4	5.2	9.3	45.4	0	23.7	16.3	18.3	27789	12.8	6.3	9.2	9.1	575	535	88	2130	602	176	1418	1430	301	1538	0	339	419	259	27789	419
423	0.839061	Sonoma	0.0614	0.3919	0.319	0.5968	0.9765	0.7228	0.5365	0.8846	0.5781	0.5944	0.3026	0.5392	0.5489	0.1253	0.2065	11.8	13.5	0.9	14	25.4	4.1	33.1	18.7	7.1	12.4	3	27459	13.4	3.1	3.1	2.6	372	427	10	21025	335	801	1062	1104	125	1044	206	78	300	32	27459	317
424	8.00733	Sonoma	0.5243	0.4156	0.7715	0.8098	0.9426	0.6393	0.578	0.6893	0.7606	0.6751	0.369	0.3233	0.3154	0.7709	0.368	22.6	13.9	4.8	18.1	9.1	2.7	37.2	4.5	16.9	14.8	3.7	34662	7.9	12.8	4.3	6.7	1278	783	94	16459	933	516	1955	2026	147	2098	92	342	578	73	34662	404
425	1.10346	Stanislaus	0.2353	0.5071	0.6373	0.6878	0.9244	0.7401	0.6862	0.5583	0.6441	0.6473	0.672	0.6492	0.7218	0.5963	0.6084	18.3	15.4	3	15.5	6.6	4.5	50.7	1.3	9.8	13.9	8.6	24487	19.4	9.3	6.3	7.9	1111	936	71	5300	898	399	2355	2520	253	3074	33	246	614	203	24487	1122
426	0.940911	Sutter	0.4489	0.7861	0.6916	0.3749	0.9374	0.8015	0.6384	0	0.8054	0.6408	0.6346	0.3607	0.2603	0.5703	0.6891	21.6	20.4	3.6	10.9	8.2	6.4	44.2	0	21	13.7	7.7	33146	6.8	8.9	7.2	4.6	936	884	57	2996	433	356	1563	1642	263	1916	0	345	418	121	33146	271
427	104.92	Tehama	0.5832	0.8177	0.7715	0.8098	0.8328	0.6676	0.466	0.9444	0.2312	0.6838	0.6523	0.6654	0.6812	0.6149	0.6555	23.4	21.2	4.8	18.1	2.8	3.1	26.9	28.4	0.4	15.1	8.1	24050	17.7	9.6	6.8	10.4	788	714	64	2747	608	95	1342	1558	99	908	443	6	342	109	24050	596
428	1.66376	Tulare	0.2061	0.7197	0.2699	0.4555	0.9044	0.2767	0.4739	0	0.6823	0.3233	0.2714	0.1769	0.1782	0.1656	0.7047	17.7	19	0.7	12	5.1	0.4	27.5	0	11.8	6.7	2.7	43079	5.2	3.7	7.4	3.5	934	1001	15	14003	602	268	2191	2301	21	1451	0	272	270	59	43079	262
429	194.853	Tuolumne	0.4788	0.8103	0.7001	0.8177	0.9174	0.4516	0.4462	0.806	0	0.7593	0.0792	0.3816	0.275	0.4851	0.5882	22	21	3.7	18.3	6	1.1	25.3	11.3	0	18.1	0.9	32333	7.1	7.7	6.1	2.6	472	449	28	1183	369	128	750	985	23	542	111	0	275	7	32333	143
430	51.9208	Ventura	0.2862	0.8569	0.2952	0.5008	0.9174	0.6314	0.4529	0	0.4566	0.4263	0.0978	0.176	0.2448	0.2095	0.3544	19.2	22.4	0.8	12.6	6	2.6	25.8	0	3.5	8.6	1.1	43161	6.5	4.3	4.2	7.7	1138	1328	17	4752	736	355	2166	2440	146	1527	0	85	382	23	43161	375
431	0.798718	Ventura	0.3101	0.3272	0.7604	0.36	0.9613	0.8594	0.7063	0.8073	0.8249	0.5909	0.7051	0.5276	0.5454	0.4633	0.5985	19.6	12.4	4.6	10.7	14.8	9.3	53.7	11.4	23.1	12.3	9.5	27769	13.3	7.4	6.2	5.1	1064	672	85	10428	493	803	1842	1929	477	2913	219	445	474	175	27769	617
432	0.748443	Ventura	0.0891	0.3333	0.6833	0.8969	0.8947	0.7986	0.5936	0	0.9662	0.5162	0.8906	0.413	0.8933	0.6919	0.4988	13.8	12.5	3.5	20.9	4.6	6.3	38.9	0	64.2	10.5	20.7	31244	30.9	11	5.3	13.9	372	335	50	5902	556	123	1418	1503	166	1046	0	965	209	294	31244	816
433	2.61142	Ventura	0.5021	0	0.6475	0.0073	0.9874	0.3103	0.6611	0	0.658	0.0219	0	0.7152	0.5454	0.7851	0.2996	22.3	0	3.1	3.1	42.8	0.5	47.2	0	10.5	1	0	22711	13.3	13.2	3.8	1.4	491	0	12	2714	34	943	386	744	10	1041	0	78	8	0	22711	168
434	53.6613	Ventura	0.3232	0.6826	0.6566	0.3749	0.9578	0.875	0.7262	0.7897	0	0.8133	0	0.1851	0.2803	0.1253	0.2193	19.8	18.3	3.2	10.9	13.3	10.4	56.9	10.1	0	20.8	0	42445	7.2	3.1	3.2	10.5	775	717	35	6807	372	522	1094	1164	399	2229	117	0	531	0	42445	245
435	0.612125	Ventura	0.1585	0.4216	0	0.3138	0.9848	0.6676	0.562	0	0.7223	0.6086	0.4134	0.5399	0.5016	0.4237	0.8068	16.5	14	0	10.1	37	3.1	35.6	0	14.2	12.8	4.2	27440	12.1	6.9	9.1	5.9	636	541	0	6542	381	1427	783	801	116	1376	0	114	250	33	27440	310
436	0.330946	Yolo	0.0842	0.3801	0.5814	0.2621	0.9212	0.4326	0.6158	0	0.7678	0.1149	0.6878	0.2254	0.8432	0.1447	0.1818	13.5	13.3	2.5	9.4	6.3	1	41.4	0	17.5	3.1	9	39615	26.4	3.4	2.9	2.8	352	349	22	1294	246	166	891	956	25	1084	0	167	40	80	39615	659
437	0.748204	Yolo	0.532	0.3569	0.9352	0.5292	0.8425	0.8327	0.7486	0.5583	0.8605	0.8864	0.7211	0.7781	0.6533	0.6819	0.8917	22.7	12.9	11.8	13	3	7.8	60.6	1.3	27.9	25.9	10	20910	16.7	10.8	11.6	12.9	1417	804	275	5654	794	185	2323	2484	466	3781	32	693	1123	233	20910	1012
438	104.206	Yolo	0.7858	0.1619	0.5281	0.3526	0.9244	0.6676	0.6667	0.6771	0.5526	0.5711	0.3408	0.2499	0.275	0.3431	0.4219	26.8	9.2	2.1	10.6	6.6	3.1	47.9	4	6.2	11.8	3.4	38220	7.1	5.9	4.7	2.5	2238	771	54	16035	827	550	2631	2835	233	3995	112	176	643	90	38220	557
439	3.09526	Yuba	0.4713	0.2604	0.787	0.7508	0.9475	0.7759	0.5721	0.4247	0.7533	0.774	0.8472	0.8319	0.871	0.7746	0.8703	21.9	11.2	5.1	16.7	10.1	5.5	36.6	0.2	16.3	18.8	16.2	19136	28.7	12.9	10.8	7	1086	556	96	12414	751	503	1891	2030	249	1817	5	330	616	306	19136	1288
440	2.43334	Clackamas	0.3898	0.5376	0.627	0.6936	0.9146	0.4116	0.2456	0.7366	0.7062	0.5711	0.5497	0.4269	0.2043	0.4476	0.567	20.8	15.9	2.9	15.6	5.8	0.9	12.3	6.8	13.2	11.8	6.1	30784	5.7	7.2	5.9	4.6	1687	1292	77	8440	1201	473	2649	2687	65	997	184	354	654	162	30784	438
441	4.53002	Clatsop	0.1889	0.7351	0.7229	0.89	0.9323	0.4116	0.2759	0	0.4985	0.3517	0.7145	0.6589	0.591	0.4851	0.1575	17.3	19.3	4	20.6	7.5	0.9	14	0	4.6	7.2	9.8	24213	14.6	7.7	2.7	10.6	517	576	51	4334	612	224	1273	1487	27	419	0	69	146	125	24213	419
442	6.67613	Jackson	0.4258	0.7678	0.6373	0.7897	0.8511	0.6676	0.3492	0.927	0.4772	0.5634	0.6056	0.7102	0.7107	0.7253	0.7398	21.3	20	3	17.6	3.2	3.1	18.4	24.9	4	11.6	7.1	22851	18.9	11.7	7.9	8	1616	1514	101	5385	1294	240	3354	3488	227	1398	869	139	614	238	22851	1380
443	0.605514	Jackson	0.0375	0.2035	0.6916	0.2258	0.9704	0.4857	0.5353	0.4524	0.8135	0.3118	0.7757	0.7805	0.8953	0.3022	0.7813	9	10.1	3.6	8.9	20.2	1.3	33	0.5	21.8	6.5	12	20831	31.1	5.4	8.6	6.1	255	287	36	8388	254	575	991	1061	35	938	5	231	95	119	20831	706
444	6.85808	Klamath	0.1516	0.8569	0.2179	0.8395	0.9395	0.2009	0.249	0.7289	0.6345	0.3346	0.7145	0.3565	0.613	0.2017	0.8612	16.3	22.4	0.5	18.9	8.5	0.2	12.5	6.4	9.4	6.9	9.8	33297	15.3	4.2	10.5	5.6	696	956	9	11473	781	361	1842	1998	7	536	128	188	215	181	33297	600
445	935.489	Lake	0.3232	0.7943	0.5553	0.7648	0.9529	0.3395	0.3301	0.8499	0.3451	0.6408	0.5735	0.7175	0.6563	0.6324	0.664	19.8	20.6	2.3	17	11.5	0.6	17.2	15.1	1.5	13.7	6.5	22643	16.8	9.9	6.9	5	1006	1048	49	4121	767	585	2150	2607	28	876	393	38	507	139	22643	758
446	0.611691	Linn	0.1975	0.2339	0.8015	0.8463	0.9488	0.6611	0.4648	0.6489	0.6993	0.4795	0.6681	0.8169	0.8325	0.7206	0.5985	17.5	10.7	5.4	19.1	10.4	3	26.8	3	12.8	9.7	8.5	19649	25.6	11.6	6.2	10.6	477	293	58	2801	486	284	1073	1165	78	730	35	149	169	91	19649	650
447	0.897099	Marion	0.7613	0.1487	0.9204	0.4254	0.8511	0.8862	0.7223	0	0.4566	0.8581	0.1828	0.8715	0.8871	0.5564	0.4988	26.3	8.9	10.4	11.6	3.2	11.3	56.3	0	3.5	23.7	1.9	17651	30.3	8.7	5.3	19	1004	340	117	3748	434	121	1121	1193	405	2147	0	42	553	21	17651	1133
448	0.791395	Marion	0.4713	0.2717	0.8366	0.7897	0.9105	0.6736	0.5182	0.4282	0.6787	0.5248	0.7681	0.7337	0.7239	0.7346	0.7398	21.9	11.4	6.3	17.6	5.5	3.2	31.4	0.3	11.6	10.7	11.7	22192	19.5	11.9	7.9	11.7	1256	656	139	6379	1001	318	2210	2476	174	1797	8	287	391	259	22192	1069
449	30.7623	Marion	0.2107	0.8963	0.73	0.6474	0.9346	0.8563	0.494	0.7495	0.675	0.7551	0.7179	0.6612	0.5743	0.6657	0.0686	17.8	24	4.1	14.8	7.8	9.1	29.2	7.6	11.4	17.9	9.9	24159	14.1	10.5	1.8	9.2	891	1200	70	5657	719	390	1694	1815	440	1458	138	207	657	167	24159	686
450	0.876801	Multnomah	0.04	0.3272	0.5553	0.5571	0.9678	0.3656	0.4886	0	0.8734	0.2191	0.8828	0.4402	0.564	0.0846	0.5334	9.4	12.4	2.3	13.4	18.4	0.7	28.7	0	30.1	4.9	19.7	30348	13.8	2.4	5.6	7.4	528	702	48	5935	741	1039	2132	2306	36	1622	0	694	175	421	30348	634
451	1.10702	Multnomah	0.0944	0.7861	0.2418	0.577	0.9331	0.5653	0.3509	0	0.7667	0.3233	0.8137	0.1758	0.4783	0.293	0.5334	14.1	20.4	0.6	13.7	7.6	1.9	18.5	0	17.4	6.7	13.9	43176	11.5	5.3	5.6	8.7	868	1256	14	5233	829	465	2503	2734	113	1135	0	476	320	348	43176	660
452	0.523228	Multnomah	0.1516	0.2135	0.6833	0.2769	0.9146	0.7029	0.5838	0	0.5781	0.3459	0.7017	0.4725	0.5743	0.2332	0.7398	16.3	10.3	3.5	9.6	5.8	3.7	37.8	0	7.1	7.1	9.4	29365	14.1	4.6	7.9	7.8	689	437	54	2782	407	245	1559	1637	146	1602	0	116	219	147	29365	565
453	0.855528	Multnomah	0.2018	0.0944	0.7001	0.2995	0.9274	0.5416	0.517	0.5088	0.3451	0.1839	0.4466	0.1931	0.3454	0.293	0.4859	17.6	7.5	3.7	9.9	6.9	1.7	31.3	0.8	1.5	4.3	4.6	41801	8.5	5.3	5.2	4.1	1234	528	92	5139	691	481	2472	2472	111	2191	20	36	207	114	41801	542
454	0.950807	Multnomah	0.053	0.0699	0.2418	0.2405	0.9782	0.3103	0.4774	0	0.4481	0.2134	0.739	0.6364	0.8268	0.3268	0.8582	11	6.7	0.6	9.1	27.2	0.5	27.8	0	3.3	4.8	10.6	24819	25.2	5.7	10.4	2.2	728	445	10	7312	601	1799	1729	1860	32	1834	0	61	145	184	24819	1210
455	3.13143	Multnomah	0.1735	0.3048	0.2699	0.1245	0.971	0.4116	0.4128	0.4247	0.243	0.0512	0.0792	0.0486	0.4818	0.1868	0.8117	16.9	12	0.7	7.3	20.7	0.9	22.7	0.2	0.5	1.8	0.9	63801	11.6	4	9.2	2.7	932	661	12	6904	401	1144	1661	1757	47	1256	4	9	57	15	63801	507
456	1.27892	Multnomah	0.5903	0.5501	0.9204	0.6162	0.8846	0.8996	0.6508	0.4524	0.7719	0.7551	0.7447	0.7904	0.8632	0.8932	0.6375	23.5	16.1	10.4	14.3	4.2	12.5	45.8	0.5	17.9	17.9	10.8	20520	28	17.3	6.6	12.5	1877	1283	276	7032	1118	337	2651	2865	912	3651	15	514	968	287	20520	2180
457	282.1	Tillamook	0.6187	0.5202	0.7545	0.8218	0.9323	0.692	0.3972	0.7617	0.7235	0.598	0.739	0.633	0.6755	0.7063	0.5217	23.9	15.6	4.5	18.4	7.5	3.5	21.6	8.3	14.3	12.5	10.6	24906	17.5	11.3	5.5	9.1	2028	1329	136	9841	1456	635	3047	3318	272	1840	277	473	744	322	24906	1379
458	432.8	Umatilla	0.2249	0.185	0.4815	0.7305	0.981	0.4516	0.3536	0.6222	0.5781	0.5831	0.7245	0.7353	0.7285	0.8872	0.7466	18.1	9.7	1.8	16.3	30.8	1.1	18.7	2.3	7.1	12.1	10.1	22155	19.7	17	8	5.9	1092	587	31	7542	686	1856	1725	2036	66	1129	47	144	517	174	22155	825
459	20.9873	Umatilla	0.8526	0.5627	0.9694	0.802	0.8276	0.853	0.5871	0.8941	0.5495	0.8707	0.5903	0.5117	0.4456	0.7511	0.0938	28.4	16.3	17.1	17.9	2.7	8.9	38.2	19.9	6.1	24.6	6.8	28218	10.7	12.3	2.1	6.3	1663	955	353	6611	1021	161	2064	2291	456	2237	455	140	911	140	28218	608
460	76.039	Wasco	0.7181	0.5258	0.6658	0.6162	0.8626	0.7313	0.4712	0.9505	0.4392	0.6536	0.0383	0.5837	0.513	0.6149	0.6891	25.5	15.7	3.3	14.3	3.5	4.3	27.3	29.8	3.1	14.1	0.5	26252	12.4	9.6	7.2	15	725	448	35	1438	408	101	1057	1277	114	777	380	40	285	5	26252	352
461	2124.9	Wasco	0.1326	0.8963	0.4656	0.8763	0.8947	0.5286	0.4424	0.9322	0.2852	0.5076	0.4218	0.4631	0.5489	0.293	0.4859	15.7	24	1.7	20.1	4.6	1.6	25	25.9	0.8	10.3	4.3	29647	13.4	5.3	5.2	10.4	667	1019	30	2560	848	197	1732	2520	64	1059	653	21	327	75	29647	562
462	1.37541	Washington	0.2107	0.7397	0	0.2331	0.9146	0.7401	0.4192	0.5495	0.8224	0.4158	0.5559	0.2971	0.5237	0.0797	0.3544	17.8	19.4	0	9	5.8	4.5	23.2	1.2	22.8	8.4	6.2	35833	12.7	2.3	4.2	10.8	897	977	0	3925	442	294	2088	2335	213	1172	29	533	295	130	35833	625
463	4.50231	Washington	0.1086	0.0604	0.4656	0.1728	0.9846	0.3395	0.4739	0.5883	0.893	0.5385	0.0978	0.4334	0.0968	0.1797	0.0537	14.8	6.3	1.7	8.1	36.5	0.6	27.5	1.7	34	11	1.1	30566	3.6	3.9	1.6	4.3	586	249	16	9856	204	1446	969	1026	22	1091	17	349	341	11	30566	89
464	3.43495	Washington	0.5681	0.3392	0.8217	0.6992	0.9578	0.8712	0.6595	0.701	0.8692	0.8326	0.8968	0.8501	0.8226	0.3347	0.1818	23.2	12.6	5.9	15.7	13.3	10.1	47	5	29.4	22	21.5	18485	24.9	5.8	2.9	9.5	1631	887	141	8978	1100	930	2406	2678	666	3298	133	788	800	518	18485	1547
465	1.345	Yamhill	0.1774	0.2994	0.7715	0.665	0.9728	0.6859	0.47	0.5669	0.7917	0.8566	0.7145	0.7609	0.7083	0.7253	0.1136	17	11.9	4.8	15.1	22.1	3.4	27.2	1.4	19.7	23.6	9.8	21405	18.8	11.7	2.3	13	1179	830	101	12098	1038	1532	2098	2207	219	1889	32	434	851	205	21405	1029
466	122.167	Yamhill	0.1621	0.544	0.498	0.8763	0.9781	0.3889	0.403	0.7731	0.4985	0.3945	0.5184	0.7746	0.22	0.0797	0.7529	16.6	16	1.9	20.1	27.1	0.8	22	9	4.6	8	5.6	21011	6	2.3	8.1	8	1109	1069	33	4695	981	1814	1755	1979	53	1474	179	91	420	98	21011	292
467	75.0967	Clark	0.7292	0.4887	0.513	0.1306	0.9541	0.2009	0.244	0.7823	0	0.3569	0.1389	0.3178	0.2603	0.1656	0.3272	25.7	15.1	2	7.4	12	0.2	12.2	9.6	0	7.3	1.5	34887	6.8	3.7	4	5.3	1237	729	29	2310	314	578	1441	1549	10	587	148	0	242	21	34887	284
468	2.85658	Clark	0.0501	0.7534	0.6475	0.899	0.8276	0.5653	0.4218	0.4524	0.9488	0.2589	0.739	0.1599	0.4279	0.1382	0.4601	10.7	19.7	3.1	21	2.7	1.9	23.4	0.5	52.8	5.6	10.6	44606	10.3	3.3	5	14.3	560	1028	87	18104	1071	142	2778	2950	94	1224	16	1557	237	295	44606	523
469	543.651	Franklin	0.8303	0.25	0.8494	0.337	0.8789	0.8132	0.5572	0.9492	0	0.739	0.3781	0.4934	0.3547	0.0613	0.5449	27.8	11	6.7	10.4	4	6.9	35.1	29.5	0	17.2	3.8	28750	8.7	1.9	5.7	18.3	372	148	28	2530	139	54	416	528	84	471	156	0	153	16	28750	116
470	0.694573	King	0.0602	0.883	0.397	0.7599	0.8947	0.5963	0.4192	0.436	0.9102	0.19	0.8698	0.1304	0.3204	0.1797	0.2583	11.7	23.4	1.3	16.9	4.6	2.2	23.2	0.4	38.2	4.4	18.2	47620	8	3.9	3.5	5.9	635	1267	32	3304	878	247	2373	2493	117	1258	11	953	197	432	47620	415
471	1.19367	King	0.0649	0.3048	0.81	0.0994	0.8759	0.7182	0.5353	0	0.9361	0.0838	0.672	0.0772	0.5016	0.2017	0.6084	12.1	12	5.6	6.8	3.9	4	33	0	46.8	2.5	8.6	55773	12.1	4.2	6.3	5.9	706	705	169	5532	382	227	3037	3293	218	1934	0	1540	116	261	55773	684
472	0.697199	King	0.1166	0.0983	0.6658	0.0192	0.9654	0.2009	0.4269	0	0.7594	0.0082	0.5903	0.0718	0.3878	0.3187	0.3544	15.1	7.6	3.3	4.2	16.9	0.2	23.8	0	16.8	0.4	6.8	56952	9.4	5.6	4.2	3.5	1215	607	91	8482	334	1355	2773	2941	18	1912	0	494	18	188	56952	625
473	0.503178	King	0.304	0.4094	0.9342	0.0544	0.8698	0.8984	0.7055	0	0.8105	0.6662	0.5676	0.1413	0.5999	0.1447	0.2862	19.5	13.8	11.7	5.7	3.7	12.4	53.6	0	21.5	14.5	6.4	46461	14.9	3.4	3.7	10.1	926	653	187	2482	261	176	1601	1719	566	2546	0	370	508	102	46461	684
474	1.01148	King	0.2862	0.2828	0.797	0.2995	0.9293	0.6979	0.5846	0.4741	0.7164	0.3945	0.5617	0.3239	0.4859	0.5834	0.3138	19.2	11.6	5.3	9.9	7.1	3.6	37.9	0.6	13.8	8	6.3	34638	11.7	9.1	3.9	6.6	860	520	84	4659	434	319	1590	1606	150	1699	9	221	272	100	34638	509
475	0.68931	King	0.2107	0.6718	0.7487	0.4403	0.8588	0.748	0.5045	0	0.9034	0.1779	0.7499	0.1711	0.2955	0.4921	0.3544	17.8	18.1	4.4	11.8	3.4	4.7	30.1	0	36.4	4.2	11	43564	7.5	7.8	4.2	7.3	719	734	77	2418	469	136	1756	1791	180	1217	0	652	124	193	43564	294
476	1.18204	King	0.3687	0.4523	0.1999	0.2621	0.9174	0.5014	0.5463	0.7349	0.867	0.2422	0.5055	0.2612	0.2654	0.1868	0.3138	20.5	14.5	0.4	9.4	6	1.4	34.1	6.7	29	5.3	5.4	37613	6.9	4	3.9	6	1050	745	7	8183	485	309	1945	2215	68	1749	149	642	178	105	37613	337
477	0.946082	King	0.2625	0.3973	0.2418	0.026	0.9602	0.3656	0.4231	0	0.6923	0.0512	0.2383	0.0356	0.3351	0.0201	0.0609	18.8	13.6	0.6	4.6	14.3	0.7	23.5	0	12.4	1.8	2.4	69428	8.3	0.6	1.7	1.4	788	569	9	4197	192	599	1395	1484	28	981	0	184	44	33	69428	299
478	0.573411	King	0.5832	0.8103	0.6475	0.4403	0.9007	0.7821	0.5863	0	0	0.3346	0	0.0556	0.1523	0.2839	0.6891	23.4	21	3.1	11.8	4.9	5.7	38.1	0	0	6.9	0	61397	4.7	5.2	7.2	2.2	701	627	32	1774	340	147	1041	1065	160	1139	0	0	154	0	61397	135
479	11.1064	Kitsap	0.7954	0	0.4815	0.0105	0.9838	0	0.5283	0.4282	0	0.0068	0.0888	0.8133	0.4661	0.3347	0.3544	27	0	1.8	3.5	35.3	0	32.3	0.3	0	0.3	1	19780	11.2	5.8	4.2	0.1	1708	0	23	11817	105	2238	1250	1333	0	2046	4	0	7	12	19780	458
480	2.13076	Kitsap	0.4945	0.2994	0.8932	0.7356	0.9515	0.3103	0.575	0.6843	0.7374	0.5511	0.5847	0.5884	0.7522	0.7986	0.7332	22.2	11.9	8.6	16.4	11.1	0.5	36.9	4.3	15.2	11.3	6.7	26121	20.8	13.6	7.8	8.6	1561	838	221	8196	1013	779	2572	2783	30	2598	120	423	531	172	26121	1312
481	14.5929	Lewis	0.7908	0.4216	0.8015	0.6823	0.9161	0.5153	0.3415	0.6939	0.8355	0.4696	0.8215	0.597	0.4368	0.4237	0.4732	26.9	14	5.4	15.4	5.9	1.5	17.9	4.7	24.4	9.5	14.4	25900	10.5	6.9	5.1	5.8	1297	672	91	8010	700	286	1670	1776	67	863	83	434	295	240	25900	470
482	3.73358	Lewis	0.2862	0.6988	0	0.8789	0.9212	0.5653	0.3752	0.5495	0.5615	0.3459	0.7245	0.6211	0.6836	0.6437	0.855	19.2	18.6	0	20.2	6.3	1.9	20.1	1.2	6.5	7.1	10.1	25212	17.8	10.1	10.3	7.9	516	500	0	6059	508	169	1124	1263	48	541	15	82	119	113	25212	449
483	19.3843	Mason	0.3357	0.374	0.6658	0.8552	0.9146	0.8765	0.5365	0.8959	0.2852	0.598	0.4043	0.5756	0.56	0.4396	0.759	20	13.2	3.3	19.4	5.8	10.5	33.1	20.1	0.8	12.5	4.1	26475	13.7	7.1	8.2	10.4	800	526	41	6969	732	232	1246	1334	401	1325	268	11	353	51	26475	517
484	226.076	Okanogan	0.5609	0.8944	0.8796	0.7939	0.8989	0.7821	0.4636	0.9263	0.3594	0.6473	0.5735	0.7386	0.7833	0.3268	0.0766	23.1	23.9	7.9	17.7	4.8	5.7	26.7	24.8	1.7	13.9	6.5	22054	22.4	5.7	1.9	11.8	845	872	121	3514	636	175	1535	1741	200	974	432	29	359	100	22054	806
485	0.813079	Pierce	0.1326	0.1619	0.3792	0.2547	0.9651	0	0.3816	0	0.5196	0.1149	0.5847	0.2739	0.564	0.1191	0.2996	15.7	9.2	1.2	9.3	16.7	0	20.5	0	5.2	3.1	6.7	36991	13.8	3	3.8	4.5	1129	659	29	7155	665	1202	2453	2453	0	1470	0	127	124	164	36991	824
486	0.607501	Pierce	0.3898	0.8064	0	0.7978	0.9105	0.2381	0.4541	0	0.4985	0.3569	0.5497	0.249	0.22	0.4851	0.0271	20.8	20.9	0	17.8	5.5	0.3	25.9	0	4.6	7.3	6.1	38262	6	7.7	1.1	7.5	477	478	0	3514	386	126	940	940	6	593	0	43	124	57	38262	130
487	12.6484	Pierce	0.5171	0.5501	0	0.577	0.92	0.2009	0.1441	0.6458	0.4695	0.4988	0.2042	0.3356	0.2955	0.6767	0.1238	22.5	16.1	0	13.7	6.2	0.2	7.3	2.9	3.8	10.1	2.1	34123	7.5	10.7	2.4	3.8	1193	853	0	5687	725	330	2146	2290	8	389	67	88	395	46	34123	396
488	5.72336	Pierce	0.251	0.5258	0.4656	0.2474	0.9743	0.3656	0.3784	0.7731	0	0.5385	0.108	0.2084	0.2499	0.2839	0.3946	18.6	15.7	1.7	9.2	23.4	0.7	20.3	9	0	11	1.2	40704	6.6	5.2	4.5	3.4	960	812	25	5081	363	1208	1478	1560	34	1051	140	0	428	17	40704	259
489	35.0401	Pierce	0.4867	0.8599	0.7766	0.7599	0.9274	0.2767	0.2623	0.8654	0	0.4314	0.4043	0.4615	0.6067	0.5703	0.2065	22.1	22.5	4.9	16.9	6.9	0.4	13.2	16.6	0	8.7	4.1	29702	15.1	8.9	3.1	5.6	1175	1193	102	2154	898	369	2096	3122	22	701	519	0	351	86	29702	803
490	10.2728	Pierce	0.8895	0	0.4325	0.0224	0.9862	0.4695	0.6652	0	0.3792	0.12	0.0588	0.812	0.3402	0.8401	0.4082	29.6	0	1.5	4.4	39.5	1.2	47.7	0	2	3.2	0.7	19830	8.4	15	4.6	1.9	1685	0	14	8246	131	2252	944	986	61	2719	0	20	68	7	19830	290
491	1.14677	Pierce	0.304	0.6484	0.5682	0.8098	0.9188	0.5536	0.5	0.4741	0.8952	0.5909	0.8197	0.5688	0.571	0.7253	0.8969	19.5	17.7	2.4	18.1	6.1	1.8	29.7	0.6	34.5	12.3	14.3	26638	14	11.7	11.8	7.6	685	623	34	5322	614	213	1422	1500	60	1046	9	517	295	204	26638	475
492	0.69865	Skagit	0.5394	0.2604	0.8139	0.6823	0.9547	0.6314	0.5434	0	0.6975	0.4507	0.5847	0.6	0.703	0.4073	0.3816	22.8	11.2	5.7	15.4	12.2	2.6	33.8	0	12.7	9.1	6.7	25819	18.6	6.7	4.4	12.2	682	336	62	6794	414	364	1089	1224	73	1009	0	156	181	73	25819	500
493	1.85261	Snohomish	0.1382	0.3451	0.4815	0.479	0.9699	0.4116	0.4014	0	0.2726	0.2366	0.5314	0.1902	0.1887	0.2257	0.8023	15.9	12.7	1.8	12.3	19.8	0.9	21.9	0	0.7	5.2	5.8	42036	5.4	4.5	9	4.6	769	616	29	14558	481	955	1616	1729	39	1056	0	12	168	94	42036	210
494	0.651863	Snohomish	0.2061	0.1327	0.2179	0.7051	0.9529	0.5286	0.5424	0.4741	0.7928	0.3061	0.6759	0.4485	0.6884	0.3595	0.7332	17.7	8.5	0.5	15.8	11.5	1.6	33.7	0.6	19.8	6.4	8.7	30083	18	6.1	7.8	7.3	823	395	10	4152	656	535	1907	1960	74	1567	11	389	193	165	30083	744
495	2.09479	Snohomish	0.1848	0.3392	0	0.5008	0.9293	0.4695	0.227	0	0.5459	0.2646	0.2157	0.3587	0.693	0.5223	0.7466	17.2	12.6	0	12.6	7.1	1.2	11.3	0	6	5.7	2.2	33224	18.2	8.2	8	7.1	228	168	0	679	167	94	489	585	15	150	0	35	55	11	33224	235
496	1.49402	Snohomish	0.6582	0.631	0.6159	0.6162	0.9188	0.6475	0.3717	0.6458	0.5969	0.4158	0.6984	0.4335	0.5095	0.6149	0.5105	24.5	17.4	2.8	14.3	6.1	2.8	19.9	2.9	7.8	8.4	9.3	30562	12.3	9.6	5.4	11.4	1067	756	45	5896	586	263	1599	1678	112	865	48	131	254	149	30562	504
497	1.89149	Spokane	0.0944	0.4456	0.1883	0.2405	0.9766	0	0.2759	0.5495	0.5231	0.0736	0.1828	0.7571	0.7009	0.6819	0.8917	14.1	14.4	0.3	9.1	25.5	0	14	1.2	5.3	2.3	1.9	21514	18.5	10.8	11.6	4.9	726	744	4	9258	467	1313	1522	1563	0	719	18	83	54	29	21514	702
498	27.4033	Spokane	0.2736	0.3104	0.4156	0.4711	0.9361	0.6475	0.4192	0.8073	0.8592	0.4411	0.7051	0.38	0.4661	0.5901	0.5105	19	12.1	1.4	12.2	8	2.8	23.2	11.4	27.7	8.9	9.5	32388	11.2	9.2	5.4	5.6	623	397	19	8848	351	263	1330	1525	86	762	174	423	207	127	32388	340
499	15.1438	Spokane	0.532	0.3801	0.6833	0.6284	0.9307	0	0.2759	0.8113	0.589	0.3459	0.2042	0.5309	0.4498	0.5	0.567	22.7	13.3	3.5	14.5	7.3	0	14	11.7	7.5	7.1	2.1	27681	10.8	7.9	5.9	5.5	1289	753	74	5797	792	414	2130	2369	0	797	276	178	275	44	27681	585
500	1.43456	Thurston	0.1848	0.2994	0.6159	0.5154	0.9437	0.5963	0.4283	0.4524	0.8874	0.4002	0.8105	0.5185	0.8993	0.82	0.7194	17.2	11.9	2.8	12.8	9.3	2.2	23.9	0.5	32.8	8.1	13.7	28014	31.5	14.3	7.6	7.5	1110	768	82	7491	746	603	2887	3051	132	1540	16	1001	368	395	28014	1849
501	2.61594	Thurston	0.1808	0.4395	0	0.7897	0.9426	0.5536	0.5643	0.7838	0.8369	0.5867	0.695	0.5341	0.5306	0.8452	0.567	17.1	14.3	0	17.6	9.1	1.8	35.8	9.7	24.6	12.2	9.2	27596	12.9	15.2	5.9	8.3	901	754	0	16787	903	480	2282	2539	93	1891	246	624	417	211	27596	627
502	2.14535	Walla Walla	0.2304	0.7093	0.787	0.6224	0.9515	0.6736	0.4411	0.7653	0.5615	0.5591	0.4043	0.6285	0.6252	0.3107	0.6726	18.2	18.8	5.1	14.4	11.1	3.2	24.9	8.5	6.5	11.5	4.1	25014	15.7	5.5	7	8.6	1536	1588	166	5545	1199	937	3283	3615	252	2105	307	236	618	133	25014	1181
503	0.960525	Yakima	0.4036	0.8808	0.743	0.7101	0.9146	0.7313	0.5562	0.5816	0.7741	0.6408	0.807	0.5141	0.4899	0.4633	0.0067	21	23.3	4.3	15.9	5.8	4.3	35	1.6	18.1	13.7	13.5	28142	11.8	7.4	0.2	8.9	1034	1146	85	3681	737	285	1958	2125	200	1725	33	384	470	264	28142	549
504	2.57345	Butte	0.0521	0.2035	0.6566	0.2258	0.8511	0.576	0.5305	0.8284	0.6907	0.4557	0.6157	0.8699	0.9763	0.1725	0.8068	10.9	10.1	3.2	8.9	3.2	2	32.5	13.1	12.3	9.2	7.3	17722	46.3	3.8	9.1	8.2	458	423	51	2961	373	136	1571	1912	81	1366	250	235	161	114	17722	1888
505	0.385016	Los Angeles	0.4036	0.4395	0.8915	0.2547	0.8588	0.9093	0.7588	0	0.7374	0.8386	0.4618	0.597	0.7775	0.7986	0.876	21	14.3	8.5	9.3	3.4	13.5	62.4	0	15.2	22.4	4.8	25900	22.1	13.6	11	11.3	935	638	111	2272	402	152	1308	1308	573	2775	0	199	724	63	25900	951
506	1.57283	Los Angeles	0.6714	0.6251	0.7156	0.0725	0.8379	0.9417	0.8371	0	0.8512	0.4002	0.2488	0.2965	0.3923	0.3837	0.2065	24.7	17.3	3.9	6.2	2.9	17.8	77.2	0	26.5	8.1	2.5	35853	9.5	6.4	3.1	5.4	869	608	49	11879	215	101	1265	1334	581	2716	0	353	204	32	35853	325
507	0.746022	Los Angeles	0.2736	0.6596	0.8858	0.7555	0.8989	0.8827	0.8704	0.7996	0.762	0.9078	0.5314	0.6212	0.3923	0.5	0.2583	19	17.9	8.2	16.8	4.8	11	83.5	10.8	17	28	5.8	25210	9.5	7.9	3.5	6.2	962	903	130	7024	817	241	1595	1595	520	4221	173	271	1021	93	25210	454
508	0.921683	Los Angeles	0.268	0.2451	0.4815	0.4862	0.8901	0.7908	0.9547	0	0.5969	0.4988	0.5372	0.2323	0.4098	0.4319	0.1818	18.9	10.9	1.8	12.4	4.4	6	96.3	0	7.8	10.1	5.9	39221	9.9	7	2.9	7.6	856	494	26	4366	562	201	1434	1460	256	4362	0	114	343	84	39221	447
509	0.327069	Los Angeles	0.4788	0.4395	0.787	0.4555	0.8554	0.9198	0.7385	0.6426	0.7474	0.737	0.7896	0.2837	0.5306	0.6089	0.7756	22	14.3	5.1	12	3.3	14.7	58.9	2.8	15.9	17.1	12.6	36495	12.9	9.5	8.5	13.3	698	452	62	5483	370	104	1226	1234	409	1866	35	196	393	155	36495	395
510	0.561009	Orange	0.2061	0.7397	0.8751	0.8356	0.8759	0.9058	0.7867	0	0	0.7762	0.2042	0.4233	0.2298	0.1191	0.0686	17.7	19.4	7.7	18.8	3.9	13.1	67.5	0	0	18.9	2.1	30910	6.2	3	1.8	3.7	727	796	83	3332	769	159	1076	1122	516	2769	0	0	580	23	30910	253
511	0.560326	Sacramento	0.1191	0.2451	0.3792	0.5641	0.8969	0.9246	0.7414	0	0.7489	0.6597	0.8547	0.3517	0.5841	0.2839	0.4859	15.2	10.9	1.2	13.5	4.7	15.3	59.4	0	16	14.3	16.8	33479	14.4	5.2	5.2	4.6	341	245	13	4728	303	105	1071	1266	336	1334	0	202	255	180	33479	323
512	1.037	Sacramento	0.4867	0.7534	0.8366	0.7897	0.8554	0.7908	0.65	0	0.7489	0.4746	0.4218	0.3322	0.7754	0.671	0.906	22.1	19.7	6.3	17.6	3.3	6	45.7	0	16	9.6	4.3	34264	22	10.6	12.2	4.3	535	477	53	1014	421	80	843	881	136	1106	0	141	162	36	34264	526
513	97.9654	Sacramento	0.5243	0.5501	0	0.7158	0.8759	0.9127	0.7367	0.8414	0.3527	0.8581	0.2603	0.5331	0.3592	0.2017	0.7194	22.6	16.1	0	16	3.9	13.9	58.6	14.3	1.6	23.7	2.6	27622	8.8	4.2	7.6	8.7	837	594	0	3198	592	144	1324	1543	484	2165	221	24	634	35	27622	327
514	0.422504	San Diego	0.1191	0.6931	0.7715	0.3891	0.8626	0.8063	0.9006	0	0.243	0.5427	0.0696	0.5881	0.1728	0.0901	0.6084	15.2	18.5	4.8	11.1	3.5	6.6	88.8	0	0.5	11.1	0.8	26128	5.1	2.5	6.3	7.3	528	643	40	1640	380	122	841	841	220	3088	0	4	290	7	26128	175
515	0.226011	San Francisco	0.0734	0.8625	0.6658	0.2919	0.8468	0.958	0.8325	0	0.3594	0.6982	0.6395	0.0992	0.1315	0.0454	0.2862	12.8	22.6	3.3	9.8	3.1	20.8	76.3	0	1.7	15.6	7.8	51806	4.3	1.5	3.7	2.2	562	995	49	2862	418	138	1469	1589	881	3356	0	27	560	114	51806	184
516	0.523739	San Joaquin	0.8002	0.4828	0.675	0.5362	0.8626	0.7879	0.7666	0	0.7312	0.7034	0.5847	0.733	0.6958	0.7159	0.9156	27.1	15	3.4	13.1	3.5	5.9	63.8	0	14.8	15.8	6.7	22210	18.3	11.5	12.7	7.2	1115	617	48	2534	519	145	1397	1445	221	2622	0	214	402	94	22210	724
517	0.493355	Santa Barbara	0.7239	0.6371	0.8774	0.8429	0.8511	0.8475	0.7956	0.7414	0.8454	0.785	0.8812	0.6079	0.8293	0.8554	0.921	25.6	17.5	7.8	19	3.2	8.6	69.2	7.1	25.7	19.3	19.5	25594	25.4	15.6	13	10.9	1065	730	120	2794	765	133	1529	1610	324	2884	114	413	510	298	25594	1026
518	0.805386	Yolo	0.0375	0.1327	0.5281	0.0948	0.8224	0.692	0.6582	0.6173	0.8622	0.1545	0.7875	0.5289	0.9248	0.3673	0.6375	9	8.5	2.1	6.7	2.6	3.5	46.8	2.2	28.2	3.8	12.5	27734	34.7	6.2	6.6	5.3	549	517	55	4313	401	156	2589	2604	206	2858	57	735	118	324	27734	2069
519	0.656098	Alameda	0.0107	0.0059	0	0.015	0.9959	0.4116	0.7486	0	0	0	0	0.9819	0	0	0.8023	2.5	0.6	0	3.9	94.7	0.9	60.6	0	0	0	0	11268	0	0	9	3.3	32	8	0	28358	49	1197	21	34	12	766	0	0	0	0	11268	0
520	0.281349	Alameda	0.0342	0.4216	0.675	0.114	0.9761	0.4116	0.573	0	0.8728	0	0.8405	0.1218	0.9209	0.1447	0.368	8.5	14	3.4	7.1	24.9	0.9	36.7	0	30	0	15.7	48649	34.2	3.4	4.3	3.3	372	616	45	3458	313	1095	1308	1406	37	1615	0	422	0	206	48649	1132
521	2.99328	Alameda	0.7716	0.2604	0.7715	0.3294	0.9331	0.9027	0.7982	0	0.8947	0.6722	0.8882	0.2033	0.7083	0.8229	0.8945	26.5	11.2	4.8	10.3	7.6	12.8	69.7	0	34.4	14.7	20.4	41067	18.8	14.4	11.7	6.7	1189	503	68	8113	415	342	1408	1625	527	3125	0	559	405	287	41067	778
522	75.5016	Amador	0.0354	0.3272	0.7545	0.8395	0.9928	0.692	0.6889	0.8593	0	0.8852	0.5437	0.9804	0.2148	0.0654	0.4346	8.7	12.4	4.5	18.9	66.8	3.5	51.1	16	0	25.8	6	11462	5.9	2	4.8	3.7	435	620	25	6890	312	3331	552	792	175	2547	127	0	1057	33	11462	98
523	0.984216	Butte	0.4633	0.4156	0.8015	0.6936	0.9456	0.7228	0.5353	0.7715	0.6806	0.4411	0.8351	0.8776	0.9248	0.6324	0.7466	21.8	13.9	5.4	15.6	9.7	4.1	33	8.9	11.7	8.9	15.3	17396	34.7	9.9	8	6.8	1045	667	105	8289	705	466	1930	2008	178	1580	179	235	269	296	17396	1563
524	2.10483	Butte	0.1298	0.5258	0.5281	0.5082	0.9526	0.5153	0.5538	0.6666	0.6975	0.1601	0.6157	0.2821	0.8015	0.0901	0.9136	15.6	15.7	2.1	12.7	11.4	1.5	34.8	3.6	12.7	3.9	7.3	36578	23.5	2.5	12.6	2.7	672	676	32	2694	544	489	1497	1656	62	1495	60	211	89	110	36578	893
525	0.504987	Fresno	0.411	0.4709	0.675	0.7202	0.9224	0.8712	0.828	0.5088	0.3858	0.8707	0.8321	0.8639	0.9011	0.8348	0.8868	21.1	14.8	3.4	16.1	6.4	10.1	75.4	0.8	2.1	24.6	15.1	17964	31.7	14.8	11.4	6.8	658	463	35	4225	469	200	1032	1191	291	2351	9	25	528	156	17964	925
526	251.843	Humboldt	0.1138	0.3569	0.7075	0.5571	0.9646	0	0.4726	0.7684	0.6975	0.3005	0.6438	0.3074	0.8844	0.6657	0.9194	15	12.9	3.8	13.4	16.4	0	27.4	8.7	12.7	6.3	7.9	35345	30	10.5	12.9	5.5	722	620	72	4730	644	788	1887	2066	0	1318	179	262	158	149	35345	1199
527	84.9228	Kern	0.2401	0.0322	0.5935	0.0162	0.9903	0.8224	0.7675	0.7775	0	0.9719	0.4466	0.8819	0.581	0.4396	0.2996	18.4	4.9	2.6	4	51.6	7.3	64	9.3	0	40.4	4.6	17209	14.3	7.1	3.8	4.3	440	117	9	8473	46	1237	350	389	173	1533	36	0	749	16	17209	166
528	0.366453	Los Angeles	0.3558	0.2885	0.9239	0.3822	0.8511	0.879	0.9062	0.5205	0	0.8981	0.2383	0.7133	0.3051	0.621	0.0537	20.3	11.7	10.7	11	3.2	10.7	89.7	0.9	0	27	2.4	22767	7.7	9.7	1.6	6.6	740	425	90	1658	390	117	845	877	369	3273	8	0	657	20	22767	274
529	0.557324	Los Angeles	0.5681	0.5816	0.9142	0.36	0.8425	0.8765	0.8848	0	0.5292	0.9162	0.0888	0.5	0.1626	0.4237	0.3411	23.2	16.6	9.9	10.7	3	10.5	86	0	5.5	29	1	28554	4.9	6.9	4.1	10.6	920	656	96	1588	415	120	972	1055	392	3406	0	58	758	10	28554	190
530	0.580785	Los Angeles	0.155	0.5691	0.8139	0.6823	0.8276	0.9298	0.6469	0	0.9563	0.8009	0.828	0.4165	0.6252	0.2669	0.7332	16.4	16.4	5.7	15.4	2.7	16	45.3	0	57.4	20.1	14.8	31137	15.7	5	7.8	13.9	778	777	108	10121	715	127	1885	1907	724	2146	0	1094	722	279	31137	728
531	0.125233	Los Angeles	0.0492	0.185	0.8702	0.5008	0.8969	0.9558	0.8124	0	0.92	0.8417	0.6912	0.6038	0.8058	0.0701	0.8991	10.6	9.7	7.5	12.6	4.7	20.3	72.4	0	41.1	22.6	9.1	25712	23.8	2.1	11.9	22.1	229	209	69	1119	271	101	923	1060	434	1559	0	436	406	84	25712	512
532	0.87956	Los Angeles	0.1086	0.3392	0.9342	0.1191	0.8901	0.919	0.7693	0	0.5022	0.8081	0.4848	0.1901	0.4938	0.4476	0.6185	14.8	12.6	11.7	7.2	4.4	14.6	64.3	0	4.7	20.5	5.1	42045	11.9	7.2	6.4	7	991	839	257	3202	473	292	2195	2402	909	4292	0	112	1123	112	42045	782
533	0.340009	Los Angeles	0.1022	0.631	0.7766	0.0516	0.8554	0.9365	0.8477	0	0.9221	0.3346	0.3408	0.1139	0.5877	0.1318	0.4988	14.5	17.4	4.9	5.6	3.3	17	79.3	0	41.8	6.9	3.4	49687	14.5	3.2	5.3	10.8	536	642	71	2756	203	123	1458	1570	593	2922	0	656	204	50	49687	519
534	0.166266	Los Angeles	0.2353	0.2397	0.8254	0.2769	0.9174	0.8837	0.9038	0.4741	0.4731	0.8771	0.7361	0.6169	0.6836	0.4476	0.4988	18.3	10.8	6	9.6	6	11.1	89.3	0.6	3.9	25.1	10.5	25340	17.8	7.2	5.3	11.7	552	326	65	1092	279	181	1084	1134	317	2687	7	44	545	114	25340	517
535	0.219856	Los Angeles	0.3966	0.4395	0.8774	0.5224	0.8425	0.9528	0.7011	0	0.9488	0.7086	0.7996	0.6352	0.6394	0.6767	0.8842	20.9	14.3	7.8	12.9	3	19.8	52.9	0	52.8	16	13.1	24846	16.2	10.7	11.3	9.9	870	595	112	2816	519	123	1430	1554	758	2195	0	821	481	187	24846	653
536	0.349576	Los Angeles	0.0685	0.654	0.8702	0.8647	0.8554	0.9463	0.6425	0	0.9125	0.7413	0.8336	0.321	0.6677	0.2095	0.7529	12.4	17.8	7.5	19.7	3.3	18.6	44.7	0	38.9	17.3	15.2	34758	17.2	4.3	8.1	13.6	410	587	104	2026	625	110	1385	1385	582	1473	0	539	435	211	34758	547
537	0.665183	Los Angeles	0.0102	0.0048	0.6833	0.0047	0.9956	0.3103	0.7341	0	0.4244	0.2947	0	0.9914	0.3351	0	0.8643	2.3	0.3	3.5	2.6	92.8	0.5	58.2	0	2.8	6.2	0	9462	8.3	0	10.6	2.8	94	14	4	13498	105	3723	114	143	19	2335	0	4	20	0	9462	24
538	0.668031	Los Angeles	0.2923	0.6131	0.939	0.4403	0.8224	0.8475	0.9006	0	0.5263	0.7457	0.5055	0.4746	0.56	0.2669	0.5985	19.3	17.1	12.2	11.8	2.6	8.6	88.8	0	5.4	17.5	5.4	29299	13.7	5	6.2	9.6	900	795	160	3936	537	120	1310	1331	385	4140	0	72	553	71	29299	621
539	0.57255	Los Angeles	0.2565	0.8569	0.5814	0.4186	0.9105	0.9277	0.8409	0	0.7474	0.6374	0.6157	0.2946	0.4742	0.4708	0.6284	18.7	22.4	2.5	11.5	5.5	15.7	77.9	0	15.9	13.6	7.3	35946	11.4	7.5	6.5	5.9	1117	1337	48	3909	672	327	1935	1985	902	4641	0	315	591	141	35946	662
540	1.02735	Los Angeles	0.2454	0.6772	0.9418	0.5082	0.8224	0.8459	0.933	0.6988	0.8592	0.7659	0.6479	0.4798	0.4235	0.4921	0.7466	18.5	18.2	12.5	12.7	2.6	8.5	93.6	4.9	27.7	18.4	8	29142	10.2	7.8	8	10.9	1271	1250	262	6520	872	179	2093	2093	555	6431	102	580	912	168	29142	692
541	0.264206	Los Angeles	0.7067	0.2717	0.9507	0.1478	0.8626	0.8974	0.8392	0	0.7799	0.9202	0.7017	0.5226	0.3305	0.6025	0.3138	25.3	11.4	13.7	7.7	3.5	12.3	77.6	0	18.6	29.5	9.4	27909	8.2	9.4	3.9	9.3	930	417	168	1512	276	127	1228	1266	384	2848	0	236	726	116	27909	294
542	1.01845	Los Angeles	0.4633	0.7488	0.8631	0.4635	0.9426	0.8912	0.7714	0	0.6016	0.9078	0.6108	0.7903	0.6983	0.5223	0.8445	21.8	19.6	7.2	12.1	9.1	11.7	64.7	0	8	28	7.2	20523	18.4	8.2	10	12	1049	942	96	5783	539	437	1325	1667	530	3115	0	133	945	96	20523	818
543	117.595	Los Angeles	0.2798	0.1665	0	0.0206	0.9354	0.4695	0.5589	0	0.5671	0.7615	0.6681	0.2332	0.9347	0.5432	0.876	19.1	9.3	0	4.3	7.9	1.2	35.3	0	6.7	18.2	8.5	39172	36.3	8.5	11	13.1	80	39	0	630	18	33	141	179	5	148	0	12	56	12	39172	152
544	0.682202	Merced	0.8345	0.1804	0.9371	0.7648	0.8626	0.7847	0.7719	0	0.5459	0.7762	0.7017	0.8621	0.8772	0.7818	0.9014	27.9	9.6	12	17	3.5	5.8	64.8	0	6	18.9	9.4	18040	29.3	13.1	12	7.2	1256	431	178	2942	761	158	1482	1541	234	2917	0	93	517	139	18040	1302
545	6.9609	Merced	0.1219	0.0672	0.4495	0.2054	0.988	0.4695	0.7472	0	0	0.1545	0.3781	0.3886	0.4056	0.6869	0.9985	15.3	6.6	1.6	8.6	44.3	1.2	60.4	0	0	3.8	3.8	32081	9.8	10.9	34.2	1.2	829	361	17	7590	468	2408	1089	1104	61	3279	0	0	70	41	32081	296
546	0.475422	Monterey	0.4558	0.6772	0.8175	0.665	0.9027	0.9048	0.6394	0	0.652	0.8622	0.7116	0.2989	0.4279	0.5432	0.232	21.7	18.2	5.8	15.1	5	13	44.3	0	10.2	24	9.7	35745	10.3	8.5	3.3	8.7	659	551	63	3318	435	153	1085	1232	372	1342	0	126	528	105	35745	296
547	0.628901	Monterey	0.011	0.0069	0	0.0047	0.9956	0	0.5589	0	0.5328	0.0122	0	0.7502	0	0	0.9194	2.6	0.9	0	2.6	92.9	0	35.3	0	5.6	0.6	0	21708	0	0	12.9	0	63	21	0	3657	4	2243	64	72	0	853	0	4	4	0	21708	0
548	0.387681	Napa	0.3422	0.4769	0.7922	0.659	0.9374	0.9048	0.681	0	0.7284	0.6662	0.807	0.3546	0.3547	0.7818	0	20.1	14.9	5.2	15	8.2	13	49.9	0	14.6	14.5	13.5	33364	8.7	13.1	0	15.5	558	412	58	7324	392	228	1108	1222	336	1384	0	178	293	150	33364	225
549	0.506636	Orange	0.7067	0.1985	0.9621	0.0948	0.8276	0.9331	0.7719	0.7617	0.8943	0.8991	0.4848	0.5774	0.6033	0.7387	0.3272	25.3	10	15.5	6.7	2.7	16.5	64.8	8.3	34.3	27.1	5.1	26424	15	12	4	24	1563	615	309	5872	409	164	1991	2136	963	3996	178	732	1098	101	26424	914
550	0.95947	Orange	0.5243	0.3628	0.9477	0.3749	0.8425	0.9048	0.7539	0.5669	0.5292	0.8489	0.312	0.4546	0.5016	0.2332	0.1033	22.6	13	13.3	10.9	3	13	61.5	1.4	5.5	23.1	3.1	29904	12.1	4.6	2.2	11.8	1064	610	171	4360	513	143	1287	1314	575	2890	19	72	666	40	29904	565
551	0.832073	Orange	0.6046	0.3048	0.9272	0.2331	0.8698	0.9127	0.8345	0.4741	0.8401	0.8679	0.6346	0.6087	0.6731	0.8949	0.6891	23.7	12	11	9	3.7	13.9	76.7	0.6	25	24.4	7.7	25575	17.4	17.4	7.2	10.4	1853	937	279	8366	684	287	2534	2548	1031	5992	15	637	1334	194	25575	1323
552	0.48527	Orange	0.1889	0.5376	0.9342	0.3138	0.8425	0.9772	0.8788	0	0.65	0.8972	0.3599	0.6474	0.693	0.1656	0.664	17.3	15.9	11.7	10.1	3	25.9	85	0	10.1	26.9	3.6	24533	18.2	3.7	6.9	14.5	998	913	202	3327	575	173	1729	1748	1431	4891	0	176	1147	62	24533	1029
553	0.675249	Riverside	0.8684	0.1207	0.9794	0.3449	0.8379	0.8712	0.8624	0.7215	0.5756	0.9188	0.5118	0.8791	0.7865	0.8401	0.4346	28.9	8.2	20	10.5	2.9	10.1	82.1	6	7	29.3	5.5	17336	22.6	15	4.8	16.4	1832	522	336	3436	648	181	1680	1680	590	5201	101	117	1096	92	17336	1395
554	0.997938	Riverside	0.4945	0.3164	0.8525	0.4635	0.9105	0.8594	0.8466	0.631	0.8282	0.9509	0.8656	0.8096	0.6958	0.8983	0.8612	22.2	12.2	6.8	12.1	5.5	9.3	79.1	2.5	23.5	34.8	17.8	19916	18.3	17.6	10.5	12.2	957	526	85	9581	504	239	1242	1268	373	3415	32	298	961	221	19916	758
555	0.505035	Riverside	0.5243	0.4887	0.797	0.7202	0.9212	0.9237	0.7907	0	0.2852	0.8679	0.5184	0.6897	0.5528	0.6767	0.7868	22.6	15.1	5.3	16.1	6.3	15.2	68.2	0	0.8	24.4	5.6	23419	13.5	10.7	8.7	19.2	472	316	32	1022	336	132	606	718	301	1424	0	6	346	34	23419	278
556	0.567895	San Diego	0.058	0.0878	0.7766	0.0427	0.9633	0.4695	0.4899	0.5088	0.5809	0.2646	0.1828	0.6352	0.9309	0.0701	0.681	11.5	7.3	4.9	5.3	15.9	1.2	28.8	0.8	7.2	5.7	1.9	24848	35.7	2.1	7.1	5.8	646	408	69	1986	294	893	1400	1535	64	1611	12	111	132	26	24848	1679
557	24.0417	San Diego	0.4633	0	0.6833	0.026	0.9913	0.1777	0.6303	0	0	0.0316	0	0.7203	0.1416	0.3673	0.9721	21.8	0	3.5	4.6	55.9	0.1	43.2	0	0	1.3	0	22570	4.5	6.2	18	0.6	995	0	18	13925	75	2551	515	537	5	1972	0	0	14	0	22570	90
558	0.600186	San Diego	0.8559	0.2604	0.9668	0.1245	0.8626	0.8509	0.8515	0.4524	0.7643	0.9131	0.3781	0.8226	0.693	0.8144	0.8789	28.5	11.2	16.5	7.3	3.5	8.8	80	0.5	17.2	28.6	3.8	19447	18.2	14.1	11.1	15.5	1628	640	241	4170	400	202	1457	1531	475	4567	7	264	982	55	19447	1001
559	0.770145	San Diego	0.6319	0.1665	0.9486	0.4113	0.8846	0.9038	0.761	0.4524	0.7786	0.8806	0.5903	0.6361	0.6648	0.7063	0.5334	24.1	9.3	13.4	11.4	4.2	12.9	62.8	0.5	18.5	25.4	6.8	24824	17.1	11.3	5.6	11.9	1525	587	264	2714	718	266	1973	2027	750	3974	10	375	1049	135	24824	1079
560	0.138175	San Francisco	0.1355	0.7534	0.8631	0.2331	0.946	0.9365	0.8409	0.4938	0.3048	0.7191	0.6395	0.1756	0.22	0.3595	0.4082	15.8	19.7	7.2	9	9.8	17	77.9	0.7	1	16.4	7.8	43185	6	6.1	4.6	2.5	558	694	70	1484	291	347	976	1039	581	2747	7	10	447	76	43185	193
561	0.643896	San Joaquin	0.7067	0.4456	0.9656	0.6936	0.8224	0.8181	0.7852	0.6387	0.7284	0.7891	0.7681	0.8652	0.6755	0.3187	0.9375	25.3	14.4	16.2	15.6	2.6	7.1	67.2	2.7	14.6	19.5	11.7	17912	17.5	5.6	14	7.9	1033	587	215	4473	623	106	1328	1496	264	2744	41	219	539	156	17912	698
562	1.07886	Santa Barbara	0.6454	0.2035	0.9736	0.4254	0.8425	0.9048	0.8107	0.7448	0.8105	0.8608	0.4915	0.4663	0.6067	0.6382	0.3544	24.3	10.1	18.2	11.6	3	13	72.1	7.3	21.5	23.9	5.2	29551	15.1	10	4.2	16.7	1636	682	377	9312	777	200	2068	2372	849	4851	173	511	1026	108	29551	991
563	0.695107	Santa Clara	0.5394	0.1573	0.9486	0.1478	0.8328	0.919	0.8124	0	0.8409	0.8981	0.4695	0.378	0.5237	0.6544	0.0364	22.8	9.1	13.4	7.7	2.8	14.6	72.4	0	25.1	27	4.9	32463	12.7	10.3	1.3	21.7	1786	710	345	8885	592	222	2584	2720	1056	5665	0	684	1477	126	32463	974
564	0.435045	Solano	0.7809	0.2885	0.9342	0.8058	0.8947	0.9311	0.8458	0.4741	0.7132	0.8081	0.8953	0.7634	0.6033	0.8949	0.8917	26.7	11.7	11.7	18	4.6	16.2	78.9	0.6	13.6	20.5	21.3	21326	15	17.4	11.6	9.1	754	329	108	3542	492	130	924	980	412	2225	6	133	381	197	21326	409
565	24.7607	Yolo	0.8559	0.2397	0.9449	0.6162	0.8626	0.9624	0.6766	0.6918	0.6975	0.8991	0.6056	0.7684	0.4899	0.8554	0.8945	28.5	10.8	12.9	14.3	3.5	21.7	49.3	4.6	12.7	27.1	7.1	21190	11.8	15.6	11.7	12.5	2173	821	297	11450	1094	271	2297	2538	1517	3768	116	322	1289	162	21190	892
566	0.798842	Yolo	0.0375	0.117	0.782	0.0427	0.9234	0.5286	0.5936	0	0.8586	0.0736	0.7607	0.2647	0.9552	0.0749	0.7263	9	8.1	5	5.3	6.5	1.6	38.9	0	27.6	2.3	11.4	37436	40.2	2.2	7.7	6.4	513	459	113	8873	298	370	2243	2342	90	2203	0	646	61	256	37436	2154
567	0.509058	Yolo	0.0273	0.1446	0.7075	0.0813	0.9687	0.4695	0.6936	0	0.8797	0.2366	0.6641	0.6489	0.9824	0.2178	0.7756	7.2	8.8	3.8	6.4	19	1.2	51.8	0	31.3	5.2	8.4	24496	49.3	4.4	8.5	4.3	409	501	62	3110	363	1084	1625	1764	66	2962	0	553	97	137	24496	2285
568	36.1457	Yuba	0.6652	0	0.5935	0.0192	0.9843	0	0.653	0	0.4731	0.0597	0	0.8306	0.2905	0.5564	0.9014	24.6	0	2.6	4.2	36	0	46.1	0	3.9	2	0	19183	7.4	8.7	12	0	401	0	9	2532	34	586	343	360	0	751	0	14	10	0	19183	77
569	0.577728	Benton	0.0201	0.0384	0.513	0.1245	0.9526	0.3656	0.4	0.627	0.8756	0.0469	0.8708	0.8722	0.9838	0.0654	0.6084	5.5	5.3	2	7.3	11.4	0.7	21.8	2.4	30.5	1.7	18.3	17621	50.1	2	6.3	8.2	251	238	36	5783	330	515	1778	2173	33	984	52	663	31	326	17621	2057
570	1.34148	Benton	0.018	0.0384	0.6373	0.0488	0.9869	0.6859	0.4919	0.4524	0.8161	0.2248	0.8249	0.846	0.9734	0.0201	0.7868	4.9	5.3	3	5.5	41.2	3.4	29	0.5	22.1	5	14.6	18633	45.2	0.6	8.7	5	209	226	33	12223	232	1743	1090	1166	141	1226	6	258	48	159	18633	1125
571	417.138	Hood River	0.7346	0.5202	0.8015	0.5898	0.941	0.9207	0.5342	0.8663	0.3377	0.8009	0.1722	0.641	0.6033	0.0297	0.3946	25.8	15.6	5.4	13.9	8.8	14.8	32.9	16.7	1.4	20.1	1.8	24704	15	1	4.5	7	1121	678	74	2876	606	384	1361	1847	587	1429	308	25	574	25	24704	639
572	0.680645	Lane	0.0842	0.0755	0	0.0399	0.8626	0.5653	0.47	0.4741	0.8797	0.1486	0.9112	0.6996	0.9731	0.2756	0.8068	13.5	6.9	0	5.2	3.5	1.9	27.2	0.6	31.3	3.7	23.8	23153	45.1	5.1	9.1	8.5	633	323	0	7060	242	165	2059	2339	84	1271	13	733	77	491	23153	2044
573	0.608433	Lincoln	0.2304	0.7093	0	0.8944	0.9512	0.6676	0.5452	0.6458	0.8074	0.6504	0.7051	0.737	0.7541	0.7511	0.9014	18.2	18.8	0	20.8	11	3.1	34	2.9	21.2	14	9.5	22100	20.9	12.3	12	3.5	368	381	0	3440	383	223	891	1255	58	688	36	266	215	85	22100	384
574	0.772519	Marion	0.8416	0.4709	0.9342	0.6093	0.8728	0.8815	0.7297	0.8046	0.637	0.9207	0.5497	0.8241	0.5167	0.5901	0.7924	28.1	14.8	11.7	14.2	3.8	10.9	57.5	11.2	9.5	29.6	6.1	19399	12.5	9.2	8.8	10.7	1649	868	201	3379	813	223	1718	1892	581	3373	212	180	1080	104	19399	702
575	17.3272	Polk	0.1022	0.1804	0.7229	0.2995	0.9721	0.576	0.3816	0.6387	0.7819	0.4895	0.4304	0.8805	0.9216	0.2415	0.8484	14.5	9.6	4	9.9	21.5	2	20.5	2.7	18.8	9.9	4.4	17265	34.3	4.7	10.1	6.9	669	441	59	6355	454	993	1457	1608	86	944	44	302	162	64	17265	1244
576	0.758876	Union	0.3488	0.2885	0.8254	0.5571	0.9504	0.2009	0.3401	0.7882	0.8154	0.1839	0.739	0.7498	0.9135	0.5069	0.6972	20.2	11.7	6	13.4	10.8	0.2	17.8	10	22	4.3	10.6	21724	33.2	8	7.3	4.8	694	403	80	4013	460	372	1333	1544	5	614	154	339	70	141	21724	1015
577	1.16262	Chelan	0.7014	0.2397	0.5281	0.7978	0.92	0.9027	0.6611	0.5495	0.7405	0.8432	0.7245	0.6798	0.6884	0.8287	0.5105	25.2	10.8	2.1	17.8	6.2	12.8	47.2	1.2	15.4	22.7	10.1	23684	18	14.6	5.4	15.1	1725	740	58	9987	1151	422	2707	2836	796	3229	34	437	1041	274	23684	1171
578	6.94717	Island	0.013	0.0062	0	0.1364	0.9944	0	0.5891	0	0.5918	0.0164	0.6438	0.7342	0.9483	0	0.876	3.3	0.7	0	7.5	81.5	0	38.4	0	7.6	0.8	7.9	22184	38.7	0	11	0	70	14	0	3371	22	1731	189	197	0	816	0	15	5	15	22184	152
579	0.667062	Kitsap	0.0087	0	0	0.2995	0.9961	0	0.4377	0	0	0.0189	0	0.6728	0.8871	0	0.9983	1.8	0	0	9.9	96.3	0	24.6	0	0	0.9	0	23870	30.3	0	33.3	4.9	44	0	0	4240	8	2340	24	30	0	597	0	0	4	0	23870	27
580	3.12889	Kittitas	0.0795	0.0814	0.6373	0.773	0.9555	0	0.3267	0.4524	0.7448	0.4895	0.672	0.7888	0.9159	0.4476	0.5105	13.2	7.1	3	17.2	12.4	0	17	0.5	15.7	9.9	8.6	20569	33.5	7.2	5.4	6.2	375	202	36	9907	468	352	1218	1282	0	483	6	201	148	105	20569	839
581	0.401494	Pierce	0.1274	0.854	0	0.773	0.9105	0.7662	0.6043	0.612	0.8525	0.4942	0.6254	0.5634	0.9068	0.1585	0.664	15.5	22.3	0	17.2	5.5	5.2	40.1	2.1	26.7	10	7.5	26773	32.4	3.6	6.9	21.2	275	394	0	1622	287	98	801	906	88	709	19	242	137	60	26773	544
582	1.0811	Spokane	0.0407	0.0556	0	0.3065	0.98	0.2767	0.4556	0	0.7741	0.0691	0.7555	0.8942	0.9639	0.2756	0.8484	9.5	6.1	0	10	29.6	0.4	26	0	18.1	2.2	11.2	16719	42.3	5.1	10.1	9.1	524	335	0	10796	548	1627	1798	2030	22	1432	0	367	39	202	16719	1635
583	0.877915	Walla Walla	0.0051	0.0191	0	0	0.9971	0.7029	0.7262	0	0	0.8343	0	0.9979	0	0	0	0.6	3.6	0	0	99.4	3.7	56.9	0	0	22.1	0	4288	0	0	0	0	17	100	0	3947	0	2728	5	5	102	1562	0	0	527	0	4288	0
584	0.503721	Walla Walla	0.0298	0.6931	0	0.7692	0.9821	0.3395	0.4244	0	0.8355	0.5792	0.8634	0.7907	0.9086	0.3917	0.7813	7.7	18.5	0	17.1	32.3	0.6	23.6	0	24.4	12	17.6	20512	32.6	6.5	8.6	7.9	272	658	0	4111	589	1145	1082	1158	22	836	0	283	197	190	20512	784
585	0.292744	Alameda	0.0649	0.1247	0.787	0.8969	0.92	0.879	0.8314	0	0.5781	0.6954	0.9277	0.3861	0.8701	0.2669	0.6375	12.1	8.3	5.1	20.9	6.2	10.7	76.1	0	7.1	15.5	27.2	32172	28.6	5	6.6	12.6	522	360	80	2449	906	267	1576	1722	451	3296	0	123	533	429	32172	1237
586	1.74502	Alameda	0.3628	0.1405	0.8464	0.4933	0.912	0.4326	0.5293	0	0.9304	0.4056	0.6157	0.1134	0.7392	0.649	0.7924	20.4	8.7	6.6	12.5	5.6	1	32.4	0	44.8	8.2	7.3	49765	20.2	10.2	8.8	2.7	422	181	57	19373	258	117	859	942	19	671	0	422	128	63	49765	415
587	0.245462	Alameda	0.058	0.7304	0.4495	0.2258	0.9007	0.5286	0.6784	0.4938	0.8186	0.1779	0.9248	0.2373	0.7131	0.0323	0.681	11.5	19.2	1.6	8.9	4.9	1.6	49.5	0.7	22.4	4.2	26.5	38928	19	1.1	7.1	4.8	402	671	24	2898	300	173	1456	1517	53	1732	10	340	107	386	38928	642
588	0.513029	Alameda	0.3759	0.2451	0.9177	0.577	0.8224	0.8509	0.8448	0	0.9086	0.5711	0.8511	0.2862	0.4141	0.7555	0.7813	20.6	10.9	10.2	13.7	2.6	8.8	78.7	0	37.8	11.8	16.5	36356	10	12.4	8.6	7.1	890	471	178	5476	585	111	1748	2119	352	3401	0	800	351	289	36356	422
589	0.190944	Alameda	0.0158	0.2236	0.1883	0.2919	0.9212	0.3656	0.6644	0.5088	0.9863	0.2589	0.2603	0.0069	0.4188	0.0797	0.5217	4.2	10.5	0.3	9.8	6.3	0.7	47.6	0.8	85.4	5.6	2.6	104502	10.1	2.3	5.5	1.4	26	65	1	8520	61	39	349	370	4	296	3	316	33	9	104502	63
590	32.7953	Contra Costa	0.7458	0.631	0.9664	0.6162	0.912	0.8611	0.6113	0.8315	0	0.8045	0.5847	0.2214	0.6033	0.3917	0.8703	26	17.4	16.4	14.3	5.6	9.4	40.9	13.4	0	20.3	6.7	39847	15	6.5	10.8	15.6	385	258	76	2827	200	83	463	491	132	606	66	0	202	31	39847	209
591	6834.65	Inyo	0.268	0.883	0.7922	0.7101	0.9059	0.8305	0.573	0.9191	0.3915	0.8386	0.7582	0.5684	0.6884	0.6819	0.567	18.9	23.4	5.2	15.9	5.2	7.7	36.7	23.5	2.2	22.4	11.3	26645	18	10.8	5.9	10	555	686	72	3321	458	153	1377	1996	213	1074	470	43	501	156	26645	518
592	1.74892	Kern	0.0476	0.1665	0.7664	0.1364	0.967	0.3395	0.6484	0	0.9343	0.0736	0.4218	0.25	0.7009	0.1125	0.8673	10.4	9.3	4.7	7.5	17.9	0.6	45.5	0	46.2	2.3	4.3	38215	18.5	2.9	10.7	7.3	243	216	46	18060	175	417	973	1107	14	1061	0	511	28	42	38215	354
593	38.2115	Lake	0.2982	0.8923	0.4815	0.7305	0.9314	0.7662	0.5055	0.9637	0.2165	0.7191	0.6056	0.5622	0.6194	0.2095	0.3138	19.4	23.8	1.8	16.3	7.4	5.2	30.2	33.5	0.2	16.4	7.1	26806	15.5	4.3	3.9	6.1	825	1011	30	2804	639	315	1634	1812	209	1279	607	4	489	116	26806	605
594	510.894	Lassen	0.0307	0.1985	0.1883	0.8491	0.986	0.7272	0.577	0.9406	0	0.7593	0.0696	0.751	0.6677	0.5703	0.8868	7.9	10	0.3	19.2	39	4.2	37.1	27.5	0	18.1	0.8	21682	17.2	8.9	11.4	9.5	248	315	3	2937	369	1227	957	1441	127	1168	396	0	475	8	21682	330
595	0.367065	Los Angeles	0.4412	0.2938	0.9528	0.802	0.9613	0.8932	0.8032	0.6746	0	0.8692	0.3408	0.8698	0.7417	0.7924	0.6468	21.5	11.8	14	17.9	14.8	11.9	70.7	3.9	0	24.5	3.4	17727	20.3	13.4	6.7	12.2	699	385	100	2271	580	481	715	748	361	2298	29	0	548	24	17727	654
596	0.130614	Los Angeles	0.6319	0.153	0.954	0.5008	0.8425	0.8563	0.7118	0	0.9916	0.4411	0.7734	0.6629	0.7083	0.7471	0.664	24.1	9	14.2	12.6	3	9.1	54.5	0	91.4	8.9	11.9	24118	18.8	12.2	6.9	15.1	1335	502	283	2288	698	169	1988	2134	468	3025	0	1951	340	236	24118	1044
597	0.16045	Los Angeles	0.1808	0.2885	0.9272	0.4862	0.8663	0.8626	0.6031	0	0.982	0.3843	0.6254	0.2897	0.5969	0.3994	0.7263	17.1	11.7	11	12.4	3.6	9.5	40	0	80.2	7.8	7.5	36195	14.8	6.6	7.7	10.1	753	516	214	1760	523	159	1943	2051	388	1757	0	1644	255	145	36195	626
598	0.442302	Los Angeles	0.1219	0.6007	0.6566	0.1191	0.9234	0.6799	0.367	0	0.9504	0.1601	0.4915	0.0365	0.3204	0.2504	0.8673	15.3	16.9	3.2	7.2	6.5	3.3	19.6	0	53.9	3.9	5.2	69031	8	4.8	10.7	4.4	710	786	71	3089	311	304	2215	2314	148	912	0	1247	147	116	69031	347
599	0.482641	Los Angeles	0.1064	0.1365	0.9261	0.1924	0.9832	0.7029	0.7938	0	0.5292	0.5752	0.312	0.684	0.3051	0.7593	0.8917	14.7	8.6	10.9	8.4	34.3	3.7	68.8	0	5.5	11.9	3.1	23570	7.7	12.5	11.6	6.2	686	402	109	5765	389	1599	1000	1031	164	3209	0	57	260	31	23570	235
600	0.248071	Los Angeles	0.0322	0.5501	0.6916	0.8058	0.8425	0.8475	0.6667	0	0.9774	0.4557	0.9438	0.2106	0.8772	0.0489	0.4859	8.2	16.1	3.6	18	3	8.6	47.9	0	74.7	9.2	31.8	40546	29.3	1.6	5.2	7.7	234	457	62	8549	510	85	1702	2143	234	1362	0	1600	202	541	40546	833
601	0.204935	Los Angeles	0.0602	0.654	0.7229	0.5836	0.95	0.8088	0.4886	0	0.9224	0.2422	0.8137	0.1439	0.6101	0.1447	0.7652	11.7	17.8	4	13.8	10.7	6.7	28.7	0	41.9	5.3	13.9	46191	15.2	3.4	8.3	4.6	282	428	47	3731	314	257	1162	1333	157	691	0	558	106	161	46191	345
602	0.112309	Los Angeles	0.0375	0.3628	0.9113	0.2189	0.8224	0.8656	0.7104	0	0.9175	0.6303	0.7734	0.2229	0.4582	0.0846	0.6891	9	13	9.7	8.8	2.6	9.7	54.3	0	40.3	13.4	11.9	39758	11	2.4	7.2	16.2	187	272	103	1220	178	55	1059	1166	195	1133	0	470	243	126	39758	223
603	0.333189	Los Angeles	0.0096	0.0296	0.8015	0.2919	0.9923	0.8942	0.8716	0.4282	0.99	0.7191	0.7914	0.5048	0.8607	0.2095	0.5985	2.1	4.7	5.4	9.8	62.8	12	83.7	0.3	89.4	16.4	12.7	28417	27.8	4.3	6.2	13.6	29	65	15	22413	51	869	276	310	166	1159	1	277	192	35	28417	145
604	0.169429	Los Angeles	0.046	0.5008	0.833	0.1478	0.9788	0.4326	0.5023	0	0.9672	0.2134	0.7681	0.0526	0.8058	0.0352	0.6084	10.2	15.3	6.2	7.7	28	1	29.9	0	65.1	4.8	11.7	62408	23.8	1.2	6.3	5.6	268	401	53	1147	201	735	861	1073	26	784	0	699	62	101	62408	464
605	0.112198	Los Angeles	0.1219	0.1365	0.9449	0.0769	0.8846	0.8901	0.7961	0	0.9048	0.6869	0.7211	0.3282	0.7698	0.2589	0.3411	15.3	8.6	12.9	6.3	4.2	11.6	69.3	0	36.8	15.2	10	34443	21.7	4.9	4.1	17.6	435	246	149	1180	180	120	1151	1200	317	1974	0	442	327	115	34443	615
606	0.109585	Los Angeles	0.0445	0.053	0.9322	0.0039	0.8875	0.7085	0.7242	0	0.9535	0.3682	0.7419	0.2774	0.4582	0.0184	0.6891	10	6	11.5	2.4	4.3	3.8	56.6	0	55.8	7.5	10.7	36824	11	0.5	7.2	11.3	358	214	192	2014	85	154	1667	1807	131	2036	0	1008	210	179	36824	380
607	1.44619	Los Angeles	0.4188	0.2828	0.8678	0.577	0.9405	0.6736	0.7217	0.9215	0.5642	0.5467	0.5676	0.4927	0.4411	0.5147	0.8518	21.2	11.6	7.4	13.7	8.7	3.2	56.2	23.9	6.6	11.2	6.4	28770	10.6	8.1	10.2	3.8	1313	719	137	11976	844	541	1853	1901	186	3478	454	126	422	118	28770	601
608	0.767489	Los Angeles	0.5243	0.8676	0.9016	0.7773	0.8969	0.8626	0.8247	0	0.923	0.7294	0.8936	0.5483	0.7218	0.5432	0.6084	22.6	22.8	9.1	17.3	4.7	9.5	74.8	0	42.1	16.8	21.1	27215	19.4	8.5	6.3	11.3	1199	1211	166	7397	883	247	1819	1858	477	3965	0	782	626	384	27215	986
609	0.64942	Los Angeles	0.0568	0.374	0.7664	0.2054	0.964	0.7135	0.6548	0	0.981	0.0189	0.8351	0.0631	0.3737	0.0166	0.4219	11.4	13.2	4.7	8.6	16.1	3.9	46.3	0	78.9	0.9	15.3	59166	9.1	0.2	4.7	1.1	674	779	122	14726	508	951	2611	3035	219	2737	0	2395	37	399	59166	458
610	0.64217	Los Angeles	0.1166	0.8983	0.9216	0.1245	0.9361	0.8367	0.8697	0.7617	0.8347	0.6568	0.4304	0.3333	0.5237	0.4708	0.4473	15.1	24.1	10.5	7.3	8	8	83.4	8.3	24.3	14.2	4.4	34218	12.7	7.5	4.9	5.2	880	1402	186	5110	389	463	1778	1875	436	4847	155	456	650	79	34218	678
611	0.425993	Los Angeles	0.5757	0.6484	0.9313	0.3449	0.8328	0.7695	0.7782	0	0.9093	0.6408	0.3781	0.3786	0.4783	0.5223	0.3946	23.3	17.7	11.4	10.5	2.8	5.3	66	0	38	13.7	3.8	32443	11.5	8.2	4.5	10.1	1173	891	184	2850	518	142	1619	1737	259	3321	0	660	475	62	32443	562
612	0.592809	Los Angeles	0.2923	0.5877	0.9486	0.4635	0.912	0.8563	0.8472	0.4282	0.7799	0.6926	0.6984	0.5976	0.4541	0.2415	0.7398	19.3	16.7	13.4	12.1	5.6	9.1	79.2	0.3	18.6	15.4	9.3	25888	10.9	4.7	7.9	11	1248	1080	232	4728	741	362	1731	1881	561	5132	6	350	722	161	25888	662
613	0.12038	Los Angeles	0.1138	0.117	0.9239	0.1423	0.8947	0.8266	0.7888	0	0.9359	0.7505	0.8215	0.5056	0.5306	0.621	0.567	15	8.1	10.7	7.6	4.6	7.5	67.9	0	46.7	17.7	14.4	28395	12.9	9.7	5.9	11.1	676	366	206	1896	329	206	1921	1949	321	3063	0	911	544	276	28395	557
614	0.205336	Los Angeles	0.3357	0.8944	0.938	0.6531	0.9557	0.879	0.822	0	0.5292	0.8929	0.4771	0.6606	0.7083	0.7851	0.8643	20	23.9	12.1	14.9	12.5	10.7	74.3	0	5.5	26.5	5	24172	18.8	13.2	10.6	6.5	430	513	75	1507	280	269	622	676	217	1597	0	37	406	31	24172	353
615	0.478407	Los Angeles	0.2923	0.5501	0.8897	0.1087	0.9188	0.7986	0.8107	0.7142	0.9643	0.1486	0.7245	0.2754	0.4279	0.5432	0.3272	19.3	16.1	8.4	7	6.1	6.3	72.1	5.6	62.7	3.7	10.1	36926	10.3	8.5	4	7.8	1441	1198	236	9601	492	455	2801	3052	439	5373	171	1913	200	283	36926	723
616	0.268817	Los Angeles	0.6046	0.4031	0.9166	0.1478	0.8468	0.7631	0.8192	0	0.9649	0.19	0.5617	0.132	0.1674	0.0352	0.6185	23.7	13.7	10.1	7.7	3.1	5.1	73.7	0	63.3	4.4	6.3	47444	5	1.2	6.4	4.9	852	491	140	3990	266	113	1389	1440	170	2650	0	911	117	88	47444	175
617	0.235597	Los Angeles	0.0354	0.7678	0.498	0.0427	0.9587	0.811	0.4953	0	0.9529	0.3233	0.6523	0.0659	0.4056	0.1868	0.3138	8.7	20	1.9	5.3	13.6	6.8	29.3	0	55.3	6.7	8.1	58405	9.8	4	3.9	5.9	320	735	33	5235	170	499	1776	2031	241	1077	0	1123	208	144	58405	312
618	0.482155	Los Angeles	0.0624	0.2771	0.9084	0.7256	0.9443	0.7759	0.7492	0	0.7389	0.6869	0.7975	0.2453	0.7265	0.6025	0.7332	11.9	11.5	9.5	16.2	9.4	5.5	60.7	0	15.3	15.2	13	38470	19.6	9.4	7.8	4.3	522	503	167	6124	708	409	1761	1910	234	2655	0	292	504	229	38470	844
619	251.362	Monterey	0.2154	0.544	0.9609	0.1991	0.9361	0.8305	0.6073	0.8046	0.2726	0.5752	0	0.3167	0.5528	0.0323	0.5334	17.9	16	15.3	8.5	8	7.7	40.4	11.2	0.7	11.9	0	34942	13.5	1.1	5.6	10.1	316	282	95	1963	149	141	620	920	130	712	103	6	156	0	34942	234
620	0.518759	Orange	0.8975	0.3451	0.9166	0.3294	0.9188	0.8827	0.8301	0	0.8447	0.6439	0.1389	0.4519	0.5414	0.8949	0.8159	29.9	12.7	10.1	10.3	6.1	11	75.8	0	25.6	13.8	1.5	29982	13.2	17.4	9.3	10.8	1417	603	141	3682	469	291	1398	1447	470	3591	0	370	399	21	29982	594
621	0.331155	Orange	0.2565	0.2135	0.9313	0.4403	0.9389	0.8984	0.8129	0	0.6138	0.8294	0.2275	0.5648	0.6338	0.3347	0.578	18.7	10.3	11.4	11.8	8.4	12.4	72.5	0	8.5	21.8	2.3	26737	16	5.8	6	8.2	575	318	88	2778	363	260	772	801	363	2233	0	68	472	18	26737	483
622	0.760366	Orange	0.0361	0.0251	0.895	0.0516	0.9725	0.8224	0.7852	0	0.9607	0.3569	0.7245	0.8185	0.8743	0.1513	0.7868	8.8	4.3	8.7	5.6	21.9	7.3	67.2	0	60.2	7.3	10.1	19590	29	3.5	8.7	6.2	532	260	174	20423	339	1323	2009	2202	429	4056	0	1325	171	203	19590	1369
623	0.410099	Orange	0.1516	0.051	0.8175	0.0813	0.9059	0.8039	0.742	0.7233	0.9197	0.774	0.2275	0.4421	0.2999	0.3431	0.7529	16.3	5.9	5.8	6.4	5.2	6.5	59.5	6.1	41	18.8	2.3	30289	7.6	5.9	8.1	19.8	1004	364	135	5085	390	320	2309	2348	385	3673	144	963	833	53	30289	446
624	0.34135	Orange	0.5609	0.5139	0.9697	0.4254	0.912	0.8492	0.7728	0	0.8331	0.7345	0.2603	0.5973	0.4498	0.4782	0.6185	23.1	15.5	17.2	11.6	5.6	8.7	65	0	24.1	17	2.6	25894	10.8	7.6	6.4	11.7	758	510	165	3947	364	185	962	977	263	2134	0	235	388	25	25894	339
625	0.510591	Orange	0.4867	0.1804	0.9577	0.0901	0.9529	0.8475	0.833	0	0.8321	0.7435	0.2926	0.543	0.3255	0.3917	0.6726	22.1	9.6	14.8	6.6	11.5	8.6	76.4	0	24	17.4	2.9	27354	8.1	6.5	7	9.1	1172	512	186	1943	349	613	1260	1331	432	4059	0	320	526	36	27354	384
626	13.043	Riverside	0.7346	0.5753	0.5814	0.7857	0.9331	0.8492	0.7005	0.9785	0.3377	0.7062	0.6254	0.6696	0.4188	0.8021	0.7263	25.8	16.5	2.5	17.5	7.6	8.7	52.8	39.2	1.4	15.9	7.5	23947	10.1	13.7	7.7	11.4	2454	1573	70	5486	1665	723	2784	3208	779	5020	1258	45	987	210	23947	956
627	0.306572	Sacramento	0.0234	0.631	0	0.899	0.8989	0.5416	0.5089	0	0.9221	0.3517	0.927	0.0729	0.6101	0	0.1695	6.3	17.4	0	21	4.8	1.7	30.5	0	41.8	7.2	27	56686	15.2	0	2.8	4.6	156	428	0	7268	496	119	1732	1953	42	749	0	817	155	468	56686	356
628	0.376361	Sacramento	0.0778	0.4277	0.743	0.337	0.9044	0.5416	0.7131	0	0.9001	0.4557	0.8184	0.4002	0.8583	0.5769	0.6891	13.1	14.1	4.3	10.4	5.1	1.7	54.7	0	35.6	9.2	14.2	31683	27.6	9	7.2	4.7	444	479	80	4381	342	172	1858	2042	52	1859	0	726	221	264	31683	908
629	1.01254	San Bernardino	0.5243	0.3333	0.9113	0.4113	0.8425	0.7559	0.7796	0	0.9243	0.5341	0.5055	0.679	0.538	0.8747	0.8412	22.6	12.5	9.7	11.4	3	4.9	66.2	0	42.6	10.9	5.4	23707	13.1	16.4	9.9	6.4	1578	873	242	4632	764	212	2484	2819	316	4614	0	1200	497	135	23707	892
630	0.454616	San Diego	0.0322	0.1446	0.627	0.0192	0.9256	0.7442	0.5871	0	0.9726	0.1367	0.5437	0.0807	0.275	0.1797	0.5554	8.2	8.8	2.9	4.2	6.7	4.6	38.2	0	70.1	3.5	6	54988	7.1	3.9	5.8	1.5	310	331	59	13202	144	253	2024	2390	166	1437	0	1676	107	122	54988	250
631	0.524934	San Diego	0.3293	0.1446	0.9016	0.4711	0.8663	0.8039	0.8075	0	0.918	0.5385	0.6254	0.6159	0.7327	0.6267	0.6375	19.9	8.8	9.1	12.2	3.6	6.5	71.5	0	40.5	11	7.5	25373	19.9	9.8	6.6	12.6	1303	573	190	4723	755	235	2085	2181	389	4676	0	883	470	157	25373	1256
632	0.584863	San Diego	0.4258	0.0296	0.9713	0.2995	0.8947	0.8837	0.7867	0	0.9172	0.7911	0.6395	0.6054	0.8835	0.7387	0.0364	21.3	4.7	17.6	9.9	4.6	11.1	67.5	0	40.2	19.6	7.8	25670	29.9	12	1.3	18.1	1572	349	496	5354	707	338	2825	2967	769	4974	0	1193	1002	219	25670	2188
633	0.285529	San Diego	0.0247	0.113	0.8878	0.6709	0.8875	0.576	0.7026	0	0.9965	0.3945	0.9424	0.193	0.7563	0.0846	0.6375	6.6	8	8.3	15.2	4.3	2	53.1	0	96.2	8	31.3	41809	21	2.4	6.6	9.9	438	530	339	8857	938	282	4090	4698	128	3515	0	4521	461	1281	41809	1387
634	0.311482	San Diego	0.0521	0.1804	0.7766	0.1478	0.93	0.5286	0.5695	0	0.9398	0.2765	0.6056	0.4441	0.8666	0.5564	0.2583	10.9	9.6	4.9	7.7	7.2	1.6	36.3	0	48.4	5.9	7.1	30218	28.3	8.7	3.5	13.5	562	494	109	2714	388	368	2239	2516	77	1869	0	1219	194	158	30218	1352
635	0.346286	San Diego	0.6714	0.2551	0.9426	0.1728	0.8789	0.8626	0.8681	0.5405	0.9277	0.8098	0.7957	0.7012	0.6422	0.6267	0.7398	24.7	11.1	12.6	8.1	4	9.5	83.1	1.1	43.8	20.6	12.9	23106	16.3	9.8	7.9	9.5	1246	560	235	3506	397	203	1858	2139	448	4198	23	937	691	239	23106	809
636	0.628317	San Diego	0.7513	0.3451	0.9434	0.4186	0.9146	0.8039	0.8225	0	0.867	0.7698	0.6912	0.7309	0.4938	0.7253	0.8703	26.1	12.7	12.7	11.5	5.8	6.5	74.4	0	29	18.6	9.1	22275	11.9	11.7	10.8	8.2	1620	789	228	5223	670	363	1801	2008	365	4620	0	583	785	164	22275	695
637	14.5839	San Diego	0.1933	0.7304	0.9216	0.1663	0.9077	0.796	0.6104	0.7253	0	0.7829	0.2383	0.4946	0.4456	0.3431	0.2724	17.4	19.2	10.5	8	5.3	6.2	40.8	6.2	0	19.2	2.4	28713	10.7	5.9	3.6	9.3	304	336	53	2394	131	92	507	548	103	714	34	0	252	12	28713	176
638	0.460334	San Diego	0.3966	0.8455	0.9066	0.8356	0.8554	0.8877	0.7019	0.8684	0.9534	0.6896	0.8559	0.7147	0.7009	0.4851	0.232	20.9	22	9.4	18.8	3.3	11.4	53	16.9	55.7	15.3	16.9	22728	18.5	7.7	3.3	13.6	1175	1235	244	2069	1033	185	2609	2783	593	2974	471	1549	599	441	22728	1020
639	69.4345	San Diego	0.8625	0.5501	0.9066	0.2405	0.9346	0.3103	0.5643	0.7996	0	0.4746	0.3599	0.3629	0.3923	0.2095	0.2996	28.7	16.1	9.4	9.1	7.8	0.5	35.8	10.8	0	9.6	3.6	33057	9.5	4.3	3.8	15.6	1059	596	107	4160	310	288	1140	1290	17	1322	139	0	211	41	33057	323
640	0.119344	San Francisco	0.0322	0.1665	0.6159	0.026	0.8969	0.5866	0.5936	0	0.9034	0.1779	0.9478	0.0185	0.1368	0.0797	0.0315	8.2	9.3	2.8	4.6	4.7	2.1	38.9	0	36.4	4.2	33.2	82570	4.4	2.3	1.2	2.8	345	390	50	2631	183	195	1806	1946	83	1629	0	708	144	599	82570	174
641	0.143033	San Francisco	0.0354	0.4338	0.797	0.2405	0.9339	0.7135	0.5405	0	0.8369	0.2366	0.9412	0.0315	0.4498	0.022	0.4732	8.7	14.2	5.3	9.1	7.7	3.9	33.5	0	24.6	5.2	30.9	71862	10.8	0.7	5.1	4.9	478	780	119	4336	486	422	2252	2487	206	1840	0	613	244	695	71862	568
642	0.0830405	San Francisco	0.0303	0.1573	0.7229	0.3822	0.8588	0.7662	0.697	0	0.957	0.3292	0.9774	0.0168	0.5565	0.0571	0.1695	7.8	9.1	4	11	3.4	5.2	52.3	0	57.9	6.8	50.1	84435	13.6	1.8	2.8	7	283	330	79	2040	397	124	1984	2200	182	1903	0	1274	215	993	84435	492
643	0.803861	San Francisco	0.0765	0.1053	0.833	0.3138	0.8425	0.8668	0.7708	0	0.9988	0.19	0.9448	0.0172	0.3642	0.1656	0.1818	13	7.8	6.2	10.1	3	9.8	64.6	0	98.2	4.4	32.1	83841	8.9	3.7	2.9	2.3	1585	950	362	20324	1231	364	5870	6596	1118	7868	0	6477	432	1886	83841	1050
644	0.641213	San Francisco	0.0273	0.1446	0.7156	0.0399	0.8511	0.6736	0.7071	0	0.9933	0.0789	0.953	0.0018	0.2499	0.0352	0.4473	7.2	8.8	3.9	5.2	3.2	3.2	53.8	0	93.1	2.4	35.3	132729	6.6	1.2	4.9	1.7	1060	1298	307	44468	770	474	7900	10230	456	7936	0	9529	304	2790	132729	961
645	200.146	San Luis Obispo	0.1585	0.5008	0.3397	0.186	0.9761	0	0.4789	0.9136	0	0.3517	0.35	0.4041	0.2999	0.2178	0.232	16.5	15.3	1	8.3	24.9	0	27.9	22.6	0	7.2	3.5	31551	7.6	4.4	3.3	5.1	747	692	14	2500	282	1126	1385	3104	0	1265	700	0	180	48	31551	257
646	0.298671	San Mateo	0.1111	0.3392	0.81	0.4113	0.9059	0.8246	0.6936	0.4282	0.9391	0.4557	0.5372	0.0551	0.2999	0.0749	0.232	14.9	12.6	5.6	11.4	5.2	7.4	51.8	0.3	48.1	9.2	5.9	61538	7.6	2.2	3.3	2.6	830	699	141	2706	631	287	2535	2837	379	2878	9	1366	417	150	61538	421
647	0.659844	San Mateo	0.0369	0.1804	0.858	0.2769	0.9708	0.8202	0.7355	0	0.9873	0.6268	0.8336	0.0497	0.6786	0.0846	0.4859	8.9	9.6	7	9.6	20.5	7.2	58.4	0	86.5	13.3	15.2	63368	17.6	2.4	5.2	4.4	279	301	91	17209	239	645	1299	1566	215	1841	0	1354	333	197	63368	440
648	1.4643	Santa Barbara	0.1111	0.8851	0.4325	0.6823	0.967	0.7442	0.6073	0.9749	0.6637	0.6722	0.4848	0.277	0.4411	0.4782	0.232	14.9	23.5	1.5	15.4	17.9	4.6	40.4	37.6	10.8	14.7	5.1	36845	10.6	7.6	3.3	2.2	929	1461	34	7137	802	1110	2331	2474	278	2513	931	268	698	119	36845	551
649	1.56085	Santa Barbara	0.2736	0.3104	0.9746	0.2189	0.8554	0.8668	0.8235	0.8236	0.9398	0.8117	0.8184	0.437	0.571	0.6919	0.7868	19	12.1	18.5	8.8	3.3	9.8	74.6	12.7	48.4	20.7	14.2	30453	14	11	8.7	10.5	1108	707	410	13765	498	191	2216	2397	545	4342	305	1159	781	315	30453	791
650	0.64878	Santa Clara	0.0639	0.0604	0.8751	0.0516	0.9664	0.8639	0.7813	0	0.9151	0.6954	0.3026	0.1194	0.2603	0	0.4732	12	6.3	7.7	5.6	17.5	9.6	66.5	0	39.6	15.5	3	48980	6.8	0	5.1	11.7	718	377	153	15843	281	1042	1985	2207	538	3969	0	873	677	59	48980	341
651	0.253625	Santa Clara	0.081	0.1759	0.9409	0.4403	0.8789	0.8974	0.8129	0	0.9534	0.6631	0.8035	0.1545	0.7351	0.2589	0.4473	13.3	9.5	12.4	11.8	4	12.3	72.5	0	55.7	14.4	13.3	45136	20	4.9	4.9	8.6	599	429	243	2060	531	178	1967	2011	525	3260	0	1120	524	261	45136	890
652	1.17945	Santa Clara	0.2454	0.6191	0.9724	0.2121	0.956	0.8837	0.8263	0	0.4436	0.6838	0.1722	0.4056	0.1063	0.7063	0.5449	18.5	17.2	17.9	8.7	12.6	11.1	75.1	0	3.2	15.1	1.8	31493	3.8	11.3	5.7	4.8	804	748	171	13233	365	551	955	982	464	3273	0	31	440	17	31493	148
653	0.369327	Santa Clara	0.0307	0.153	0.9051	0.3138	0.982	0.6393	0.6715	0	0.8973	0.3118	0.6641	0.5246	0.8153	0.4073	0.3272	7.9	9	9.3	10.1	32.1	2.7	48.6	0	35	6.5	8.4	27853	24.4	6.7	4	1.5	371	422	114	3428	473	1502	1224	1394	125	2274	0	488	129	103	27853	795
654	0.563283	Santa Clara	0.547	0.25	0.9189	0.2547	0.8379	0.8475	0.7457	0	0.9193	0.5831	0.2926	0.1179	0.4323	0.4319	0.6185	22.9	11	10.3	9.3	2.9	8.6	60.1	0	40.9	12.1	2.9	49181	10.4	7	6.4	5.1	1380	666	235	4198	551	172	2282	2385	472	3623	0	975	522	66	49181	612
655	0.382477	Santa Clara	0.0876	0.8944	0.4325	0.3526	0.8759	0.816	0.5936	0	0.9351	0.0597	0.9016	0.03	0.6451	0.0955	0.5105	13.7	23.9	1.5	10.6	3.9	7	38.9	0	46.4	2	22.2	72686	16.4	2.6	5.4	1.4	561	981	29	14807	419	159	1994	2398	277	1595	0	1112	67	442	72686	650
656	0.608316	Solano	0.5609	0.2236	0.9564	0.3138	0.9007	0.8656	0.8356	0.4938	0.77	0.8972	0.5184	0.6987	0.6704	0.5963	0.8893	23.1	10.5	14.6	10.1	4.9	9.7	76.9	0.7	17.7	26.9	5.6	23175	17.3	9.3	11.5	11.4	872	399	162	7778	362	186	1113	1228	349	2911	9	217	650	62	23175	626
657	0.848428	Sonoma	0.1064	0.0556	0.9248	0.3749	0.9742	0.692	0.6021	0	0.8154	0.5511	0.5372	0.6572	0.6859	0.4633	0.5985	14.7	6.1	10.8	10.9	23.3	3.5	39.9	0	22	11.3	5.9	24253	17.9	7.4	6.2	9.6	834	344	160	12157	615	1321	1486	1548	193	2256	0	341	291	87	24253	779
658	0.490976	Sonoma	0.1043	0.1365	0.8431	0.659	0.9027	0.7085	0.6062	0	0.9355	0.4557	0.8137	0.4544	0.8523	0.671	0.5217	14.6	8.6	6.5	15	5	3.8	40.3	0	46.5	9.2	13.9	29909	27.1	10.6	5.5	10.4	257	151	60	9729	264	88	930	1048	64	707	0	487	129	129	29909	476
659	0.68205	Stanislaus	0.7458	0.5939	0.895	0.8706	0.9077	0.8348	0.6659	0	0.8385	0.7527	0.9076	0.5223	0.8655	0.8872	0.5985	26	16.8	8.7	19.9	5.3	7.9	47.8	0	24.8	17.8	23.2	27916	28.2	17	6.2	5.5	1078	697	140	4814	799	219	1609	1694	308	1985	0	420	480	374	27916	1126
660	1147.69	Douglas	0.268	0.7903	0.5682	0.5705	0.9483	0.3889	0.2345	0.9409	0	0.4107	0.3312	0.6	0.7058	0.6437	0.8917	18.9	20.5	2.4	13.6	10.3	0.8	11.7	27.6	0	8.3	3.3	25818	18.7	10.1	11.6	4.6	569	617	28	2229	409	311	1180	1488	23	353	411	0	172	39	25818	544
661	837.382	Jefferson	0.0961	0.3862	0.1883	0.5008	0.9833	0.2009	0.3523	0.9385	0	0.5831	0.2042	0.671	0.5414	0.8478	0.6084	14.2	13.4	0.3	12.6	34.4	0.2	18.6	27.1	0	12.1	2.1	23912	13.2	15.3	6.3	7.3	337	317	2	3438	196	814	575	695	4	441	188	0	228	12	23912	206
662	2.02183	Josephine	0.7292	0.6988	0.9	0.543	0.9346	0.5416	0.4139	0.612	0.7519	0.6015	0.8393	0.8066	0.8383	0.7924	0.8203	25.7	18.6	9	13.2	7.8	1.7	22.8	2.1	16.2	12.6	15.6	20017	26	13.4	9.4	12.5	1623	1178	221	12721	788	493	2447	2562	100	1441	54	414	502	381	20017	1549
663	1.20966	Marion	0.0288	0.4709	0	0.8816	0.9836	0.4326	0.3901	0.5669	0.9145	0.2134	0.8292	0.4518	0.7814	0.4154	0.3946	7.5	14.8	0	20.3	35	1	21.1	1.4	39.4	4.8	14.9	29984	22.3	6.8	4.5	5.6	259	514	0	33281	693	1212	1292	1400	33	732	20	552	98	192	29984	554
664	0.761584	Multnomah	0.0171	0.6718	0	0.8356	0.8969	0.3889	0.486	0	0.9737	0.0888	0.9688	0.1959	0.7814	0.0528	0.855	4.6	18.1	0	18.8	4.7	0.8	28.5	0	71.2	2.6	43.4	41601	22.3	1.7	10.3	7.9	117	463	0	17554	464	120	1509	1714	21	727	0	1220	56	655	41601	554
665	1.08397	Multnomah	0.5394	0.4709	0.9096	0.8523	0.882	0.8384	0.6561	0	0.9218	0.6086	0.857	0.807	0.7285	0.7555	0.5554	22.8	14.8	9.6	19.3	4.1	8.1	46.5	0	41.7	12.8	17	20004	19.7	12.4	5.8	9.6	1859	1208	300	6999	1538	335	3116	3243	608	3800	0	1352	725	531	20004	1569
666	167.94	Wasco	0.1694	0.8103	0.5682	0.7508	0.961	0.8548	0.4739	0.9385	0	0.797	0.0476	0.4099	0.3454	0.0701	0.0118	16.8	21	2.4	16.7	14.7	9	27.5	27.1	0	19.9	0.6	31346	8.5	2.1	0.6	9.5	306	383	16	888	305	268	654	702	157	500	190	0	281	4	31346	154
667	1.95883	Washington	0.3293	0.3221	0.8818	0.8789	0.9758	0.8626	0.6951	0.7911	0.7405	0.8875	0.9016	0.8568	0.821	0.8788	0.8412	19.9	12.3	8	20.2	24.6	9.5	52	10.2	15.4	26	22.2	18253	24.8	16.6	9.9	13.6	711	438	76	9787	575	878	949	989	322	1857	101	152	637	211	18253	705
668	1.22566	Yamhill	0.6187	0.0628	0.9371	0.186	0.9729	0.8548	0.619	0.635	0.658	0.7891	0.5955	0.8629	0.7775	0.7511	0.1575	23.9	6.4	12	8.3	22.2	9	41.8	2.6	10.5	19.5	6.9	18009	22.1	12.3	2.7	12.9	1202	320	154	5527	415	1117	1286	1405	426	2102	36	147	448	89	18009	866
669	113.772	Grays Harbor	0.0557	0.3451	0.1883	0.8763	0.9844	0.5653	0.3873	0.906	0.6767	0.3735	0.5735	0.8001	0.7107	0.4558	0.8203	11.3	12.7	0.3	20.1	36.3	1.9	20.9	21.5	11.5	7.6	6.5	20217	18.9	7.3	9.4	11.9	763	856	6	6574	863	2459	1908	3351	124	1416	719	387	413	124	20217	807
670	1.00538	King	0.6115	0.3801	0.8366	0.2189	0.912	0.5416	0.5023	0.5669	0.9528	0.379	0.7274	0.0529	0.56	0.5834	0.2862	23.8	13.3	6.3	8.8	5.6	1.7	29.9	1.4	55.2	7.7	10.2	62263	13.7	9.1	3.7	2.2	769	429	88	1428	284	181	1396	1473	53	969	21	813	171	143	62263	434
671	0.332856	King	0.0255	0.0384	0.8654	0.2474	0.8728	0.4695	0.5863	0	0.994	0.0597	0.9294	0.0248	0.3923	0.0489	0.0473	6.8	5.3	7.3	9.2	3.8	1.2	38.1	0	93.8	2	27.6	76329	9.5	1.6	1.5	5.2	341	265	234	12742	462	193	3222	3345	56	1923	0	3138	85	889	76329	476
672	0.357503	King	0.014	0.2339	0.8058	0.5362	0.8789	0.4326	0.6582	0	0.998	0.1367	0.9659	0.0291	0.613	0.0323	0.6972	3.6	10.7	5.5	13.1	4	1	46.8	0	97.4	3.5	41.8	73464	15.3	1.1	7.3	5.5	265	789	268	18110	966	293	4850	5411	69	3467	0	5272	212	2028	73464	1122
673	0.269683	King	0.0392	0.374	0.8366	0.4186	0.8425	0.5653	0.5293	0	0.967	0.3292	0.9346	0.0534	0.7171	0.2095	0.4346	9.3	13.2	6.3	11.5	3	1.9	32.4	0	65	6.8	29	62125	19.2	4.3	4.8	1.6	579	823	217	4029	717	184	3430	3655	115	2015	0	2375	345	994	62125	1189
674	3.64058	King	0.0273	0.4647	0.8366	0.6766	0.9666	0.7442	0.6589	0	0.9599	0.421	0.7607	0.0604	0.6622	0.2017	0.1695	7.2	14.7	6.3	15.3	17.6	4.6	46.9	0	59.7	8.5	11.4	59916	17	4.2	2.8	11.8	190	388	75	42233	389	463	1195	1280	120	1238	0	764	193	136	59916	435
675	2.00105	King	0.2107	0.5877	0.9066	0.659	0.9797	0.7135	0.6723	0.5312	0.8525	0.7266	0.8336	0.5829	0.275	0.3187	0.4859	17.8	16.7	9.4	15	29.1	3.9	48.7	1	26.7	16.7	15.2	26275	7.1	5.6	5.2	7.8	579	545	74	4805	347	949	789	834	121	1588	8	223	413	120	26275	163
676	0.451573	Pierce	0.0548	0.2885	0.498	0.8463	0.9007	0.6055	0.4556	0	0.9813	0.2887	0.8582	0.251	0.6786	0.3431	0.3544	11.2	11.7	1.9	19.1	4.9	2.3	26	0	79.1	6.1	17.1	38159	17.6	5.9	4.2	7.3	567	593	59	11612	935	248	3142	3556	114	1316	0	2812	235	537	38159	875
677	62.4825	Skagit	0.3101	0.5627	0.9166	0.7939	0.9555	0.5286	0.3431	0.8636	0.2165	0.4263	0.4543	0.4384	0.591	0.2415	0.7121	19.6	16.3	10.1	17.7	12.4	1.6	18	16.4	0.2	8.6	4.7	30403	14.6	4.7	7.5	9.7	876	730	147	2360	763	553	1455	1529	66	803	250	3	263	69	30403	626
678	3.28349	Snohomish	0.0944	0.0847	0.9154	0.2919	0.9907	0.7525	0.6312	0.6489	0.7533	0.7294	0.5903	0.8929	0.7833	0.8504	0.5554	14.1	7.2	10	9.8	53.4	4.8	43.3	3	16.3	16.8	6.8	16771	22.4	15.4	5.8	14.4	852	435	99	9160	279	3232	986	1040	280	2619	31	170	795	67	16771	637
679	0.478601	Spokane	0.2454	0.4395	0.319	0.8552	0.9161	0.2767	0.3509	0	0.9129	0.3893	0.8305	0.7592	0.8293	0.7428	0.8991	18.5	14.3	0.9	19.4	5.9	0.4	18.5	0	39	7.9	15	21454	25.4	12.1	11.9	2	402	311	8	1626	417	128	922	1031	9	401	0	402	105	138	21454	519
680	42.3531	Thurston	0.6253	0.3333	0.7001	0.4483	0.9426	0.5014	0.3581	0.96	0.3669	0.4458	0.3026	0.4996	0.5167	0.7746	0.7194	24	12.5	3.7	11.9	9.1	1.4	19	32.3	1.8	9	3	28566	12.5	12.9	7.6	4.5	1723	897	83	3018	780	652	2268	2345	95	1366	758	42	438	67	28566	817
681	1.54767	Butte	0.4188	0.1804	0.858	0.89	0.8789	0.8266	0.7031	0.7099	0.5756	0.8551	0.7783	0.8415	0.9159	0.7593	0.9571	21.2	9.6	7	20.6	4	7.5	53.2	5.4	7	23.5	12.1	18805	33.5	12.5	15.9	12.3	839	379	97	6626	814	158	1393	1605	280	2104	86	113	604	168	18805	1317
682	1.2557	Lake	0.6714	0.4584	0.8139	0.8873	0.8468	0.7228	0.6425	0.8813	0.5918	0.8551	0.8393	0.9074	0.8732	0.8287	0.9283	24.7	14.6	5.7	20.5	3.1	4.1	44.7	18.3	7.6	23.5	15.6	16118	28.9	14.6	13.4	10.9	1123	666	95	2903	918	141	1656	2150	173	2037	393	164	690	258	16118	1291
683	0.164482	Los Angeles	0.7567	0.2339	0.8553	0.4332	0.8425	0.9137	0.8404	0	0.658	0.9593	0.8137	0.7617	0.8237	0.7063	0.8582	26.2	10.7	6.9	11.7	3	14	77.8	0	10.5	36.8	13.9	21381	25	11.3	10.4	15.8	810	332	71	1457	361	94	1024	1188	395	2408	0	125	685	142	21381	770
684	2.02274	Mendocino	0.7513	0.25	0.6049	0.773	0.8468	0.9027	0.6723	0.672	0.5969	0.8622	0.66	0.7216	0.7968	0.7387	0.9819	26.1	11	2.7	17.2	3.1	12.8	48.7	3.8	7.8	24	8.3	22535	23.2	12	20.2	10.2	1693	712	61	9886	1115	201	2282	2539	778	3162	97	198	1047	190	22535	1496
685	0.483394	Riverside	0.6454	0.2828	0.8431	0.5571	0.8425	0.9222	0.8085	0	0.4436	0.9234	0.312	0.7397	0.5414	0.5834	0.2583	24.3	11.6	6.5	13.4	3	15	71.7	0	3.2	30	3.1	22023	13.2	9.1	3.5	9.5	1017	484	64	1498	551	125	981	1005	585	3000	0	32	806	30	22023	537
686	0.568293	San Bernardino	0.3898	0.2551	0.4815	0.0578	0.8663	0.8932	0.9	0	0.5231	0.9207	0.369	0.7453	0.2803	0.881	0.8286	20.8	11.1	1.8	5.8	3.6	11.9	88.7	0	5.3	29.6	3.7	21855	7.2	16.7	9.6	12.3	876	465	21	3039	235	153	1153	1184	484	3732	0	63	813	43	21855	294
687	501.953	Siskiyou	0.7292	0.6655	0.7001	0.7897	0.8379	0.8684	0.6303	0.8975	0	0.9114	0.5795	0.783	0.795	0.5	0.9534	25.7	18	3.7	17.6	2.9	9.9	43.2	20.3	0	28.4	6.6	20755	23.1	7.9	15.5	14.9	458	321	26	1614	314	51	711	883	160	770	179	0	326	47	20755	411
688	0.333181	Alameda	0.4788	0.3451	0.9638	0.3891	0.8379	0.9756	0.8761	0.4741	0.6957	0.9105	0.8736	0.5331	0.7563	0.7746	0.4732	22	12.7	15.8	11.1	2.9	25.4	84.5	0.6	12.6	28.3	18.6	27622	21	12.9	5.1	17.4	1306	752	307	3967	645	174	1946	2233	1435	5008	14	282	1210	362	27622	1219
689	0.403323	Butte	0.081	0.0125	0.8431	0.1991	0.9415	0.5416	0.6141	0.5583	0.8439	0.379	0.7935	0.9503	0.9951	0.7511	0.8703	13.3	2.5	6.5	8.5	8.9	1.7	41.2	1.3	25.5	7.7	12.8	13865	62	12.3	10.8	4.6	584	112	97	4670	371	393	1499	1857	72	1809	24	474	99	192	13865	2502
690	0.954109	Butte	0.046	0.0199	0.8217	0.1924	0.9274	0.692	0.4424	0.5951	0.8001	0.4846	0.7179	0.7142	0.9364	0.0454	0.921	10.2	3.7	5.9	8.4	6.9	3.5	25	1.8	20.5	9.8	9.9	22745	36.6	1.5	13	13.3	455	163	107	17764	373	306	1820	2335	153	1114	43	478	186	181	22745	1507
691	137.769	Fresno	0.7181	0.2085	0.9449	0.4332	0.8626	0.9667	0.8398	0.8999	0	0.9801	0.4915	0.888	0.8953	0.8144	0.5882	25.5	10.2	12.9	11.7	3.5	22.8	77.7	20.6	0	43.8	5.2	16981	31.1	14.1	6.1	18.6	1172	467	170	3645	538	162	1313	1421	979	3572	293	0	1282	68	16981	1430
692	2.1137	Humboldt	0.0259	0.113	0.5416	0.3065	0.9651	0.5866	0.5229	0.4938	0.8579	0.3233	0.8897	0.8196	0.9557	0.1318	0.921	6.9	8	2.2	10	16.7	2.1	31.8	0.7	27.5	6.7	20.6	19557	40.3	3.2	13	8.3	427	497	55	17427	621	1039	2558	2920	126	1972	20	803	178	528	19557	2087
693	1.36587	Lassen	0.5681	0.7093	0.6566	0.7305	0.9437	0.1777	0.3873	0	0.7028	0.5467	0.8089	0.6214	0.9175	0.8117	0.9078	23.2	18.8	3.2	16.3	9.3	0.1	20.9	0	13	11.2	13.6	25206	33.7	14	12.3	9.3	347	281	21	3332	229	139	663	814	1	313	0	106	111	90	25206	475
694	0.18132	Los Angeles	0.2061	0.7861	0.8818	0.2696	0.92	0.9879	0.9307	0	0.8685	0.831	0.5055	0.5554	0.8092	0.7986	0.7194	17.7	20.4	8	9.5	6.2	30.6	93.3	0	29.3	21.9	5.4	27000	24	13.6	7.6	17.5	422	488	65	1557	216	149	810	846	701	2229	0	248	375	44	27000	544
695	0.459286	Los Angeles	0.6898	0.117	0.9899	0.337	0.8947	0.879	0.9586	0	0.3732	0.8806	0.1501	0.8475	0.6755	0.4396	0.9534	25	8.1	25.6	10.4	4.6	10.7	96.7	0	1.9	25.4	1.6	18581	17.5	7.1	15.5	7.5	1364	441	274	2908	563	251	1071	1089	534	5279	0	21	841	17	18581	953
696	3.95837	Los Angeles	0.554	0.1894	0.9547	0.3138	0.8511	0.9489	0.9356	0.8188	0.3048	0.8864	0.2603	0.744	0.613	0.7428	0.2862	23	9.8	14.3	10.1	3.2	19.1	94	12.3	1	25.9	2.6	21891	15.3	12.1	3.7	19.7	461	196	65	31649	200	65	456	489	360	1883	60	5	323	12	21891	299
697	0.340792	Los Angeles	0.0926	0.631	0.8915	0.0649	0.9395	0.9593	0.9115	0	0.8709	0.6504	0.6056	0.6289	0.4661	0.7555	0.7121	14	17.4	8.5	6	8.5	21.1	90.5	0	29.7	14	7.1	25004	11.2	12.4	7.5	11.7	609	757	119	3818	238	369	1403	1552	880	3939	0	461	458	100	25004	446
698	0.594991	Los Angeles	0.4867	0.4277	0.94	0.2331	0.8728	0.9118	0.9038	0.6012	0.589	0.8133	0.4771	0.6356	0.1153	0.1382	0.368	22.1	14.1	12.3	9	3.8	13.8	89.3	1.9	7.5	20.8	5	24834	4	3.3	4.3	12.1	1150	735	179	2554	451	198	1450	1511	668	4641	28	113	760	72	24834	201
699	0.272721	Los Angeles	0.6714	0.2339	0.9841	0.1364	0.8379	0.9304	0.909	0	0.8968	0.8759	0.5847	0.7963	0.7058	0.8021	0.6555	24.7	10.7	22	7.5	2.9	16.1	90.1	0	34.9	25	6.7	20334	18.7	13.7	6.8	9.2	863	372	202	2275	253	101	920	993	516	3144	0	347	573	62	20334	629
700	0.482313	Los Angeles	0.7014	0.3104	0.9807	0.1793	0.8468	0.9345	0.9197	0	0.8012	0.8446	0.2603	0.508	0.5271	0.6324	0.5217	25.2	12.1	20.5	8.2	3.1	16.7	91.7	0	20.6	22.8	2.6	28331	12.8	9.9	5.5	12	1103	529	255	2758	347	134	1246	1298	698	4012	0	267	608	33	28331	542
701	0.376353	Los Angeles	0.1585	0.7445	0.7715	0.2769	0.9091	0.9027	0.9122	0	0.6067	0.5385	0.4771	0.5748	0.3351	0.1725	0.5105	16.5	19.5	4.8	9.6	5.4	12.8	90.6	0	8.2	11	5	26497	8.3	3.8	5.4	11.7	635	750	70	3414	349	209	1469	1567	459	3485	0	128	333	74	26497	301
702	0.495037	Orange	0.7346	0.2717	0.9914	0.2054	0.8728	0.9469	0.8994	0	0.7907	0.9395	0.4543	0.789	0.6309	0.6767	0.3544	25.8	11.4	26.8	8.6	3.8	18.7	88.6	0	19.6	32.5	4.7	20562	15.9	10.7	4.2	15.9	2038	897	421	4925	653	299	1568	1646	1357	7000	0	322	1645	73	20562	1200
703	0.505873	Orange	0.8488	0.3392	0.9668	0.773	0.8468	0.974	0.8414	0	0.7062	0.8771	0.6681	0.8427	0.9353	0.8932	0.7047	28.3	12.6	16.5	17.2	3.1	24.9	78	0	13.2	25.1	8.5	18761	36.4	17.3	7.4	13.2	1233	548	187	3057	739	137	1133	1133	1027	3402	0	150	703	96	18761	1564
704	1.87702	Riverside	0.8131	0.2397	0.9716	0.4332	0.8511	0.8886	0.8252	0.5405	0	0.9633	0.0696	0.9026	0.56	0.5901	0.8917	27.4	10.8	17.7	11.7	3.2	11.5	74.9	1.1	0	37.9	0.8	16339	13.7	9.2	11.6	17.8	1235	488	173	2700	512	146	978	1046	477	3379	12	0	1074	8	16339	596
705	0.944489	Riverside	0.0183	0.0309	0.7922	0.4483	0.9942	0.6314	0.8064	0	0.8819	0.9335	0.8511	0.9888	0.0925	0	0.0315	5	4.8	5.2	11.9	78	2.6	71.3	0	31.7	31.5	16.5	10149	3.5	0	1.2	6.2	176	169	13	9219	92	2736	249	249	91	2501	0	79	912	41	10149	27
706	3.4309	Sacramento	0.0243	0.7249	0.5281	0.7815	0.8875	0.4516	0.7031	0.9168	0.8777	0.5116	0.771	0.6869	0.9387	0.0352	0.9246	6.5	19.1	2.1	17.4	4.3	1.1	53.2	23.1	30.9	10.4	11.8	23496	37	1.2	13.2	6.6	128	374	20	11449	331	84	948	1083	21	1042	250	335	132	112	23496	700
707	1.01141	Sacramento	0.5681	0.8025	0.797	0.802	0.92	0.7442	0.6149	0	0.8168	0.6054	0.7806	0.6159	0.9011	0.8747	0.9846	23.2	20.8	5.3	17.9	6.2	4.6	41.3	0	22.2	12.7	12.2	25372	31.7	16.4	21	6.2	1235	1105	126	14290	904	329	2377	2418	227	2196	0	537	485	289	25372	1601
708	26.057	Sacramento	0.8488	0.5753	0.9507	0.4862	0.8846	0.964	0.7728	0.7823	0.3377	0.959	0.3026	0.8543	0.7968	0.6149	0.7529	28.3	16.5	13.7	12.4	4.2	22.1	65	9.6	1.4	36.7	3	18336	23.2	9.6	8.1	10.6	784	458	108	1238	331	116	789	846	565	1803	81	12	648	24	18336	619
709	1.47681	Sacramento	0.0039	0.0272	0	0	0.997	0.6234	0.8204	0	0	0.9892	0	0.9998	0	0	0	0.1	4.5	0	0	99.2	2.5	74	0	0	48.6	0	1135	0	0	0	0	4	241	0	8369	0	5341	33	33	136	3984	0	0	2446	0	1135	0
710	0.547201	San Bernardino	0.7181	0.2994	0.938	0.2547	0.8554	0.9058	0.8805	0.4938	0.6117	0.9105	0.4466	0.7635	0.2448	0.2504	0.681	25.5	11.9	12.1	9.3	3.3	13.1	85.3	0.7	8.4	28.3	4.6	21324	6.5	4.8	7.1	9.5	1522	708	195	2689	536	197	1607	1607	742	5093	12	135	1131	74	21324	374
711	162.114	San Bernardino	0.7716	0.6425	0.895	0.8789	0.8989	0.8367	0.7223	0.9155	0.3915	0.895	0.369	0.8703	0.9403	0.7387	0.9332	26.5	17.6	8.7	20.2	4.8	8	56.3	22.9	2.2	26.7	3.7	17699	37.3	12	13.7	14.2	410	273	40	2492	312	75	459	589	119	872	135	13	266	17	17699	571
712	0.251687	San Diego	0.3558	0.2188	0.9909	0.3749	0.8224	0.9118	0.9135	0	0.5231	0.8734	0.828	0.7755	0.8383	0.671	0.2193	20.3	10.4	26.4	10.9	2.6	13.8	90.8	0	5.3	24.8	14.8	20990	26	10.6	3.2	23.9	833	425	288	1460	437	108	1091	1143	537	3727	0	61	681	162	20990	1042
713	30.2161	San Joaquin	0.0322	0.3451	0.8175	0.7356	0.9919	0.692	0.7414	0.8499	0.6016	0.924	0.2042	0.9459	0.5528	0.1447	0.833	8.2	12.7	5.8	16.4	58.8	3.5	59.4	15.1	8	30.1	2.1	14125	13.5	3.4	9.7	6.5	334	518	39	5054	276	2399	667	774	141	2424	117	62	943	14	14125	224
714	1.91917	Santa Barbara	0.0214	0.0073	0.7156	0.0279	0.9944	0.5014	0.7699	0	0.7631	0.0736	0.3312	0.9105	0.4411	0.6657	0.9766	5.8	1	3.9	4.7	79.7	1.4	64.4	0	17.1	2.3	3.3	15977	10.6	10.5	18.8	2.3	660	115	34	37197	529	9051	877	1044	153	7306	0	179	43	29	15977	243
715	0.296413	Santa Clara	0.2565	0.6131	0.8838	0.5571	0.8511	0.9535	0.9122	0.9516	0	0.8489	0	0.4913	0.4582	0.4851	0.368	18.7	17.1	8.1	13.4	3.2	19.9	90.6	30.1	0	23.1	0	28811	11	7.7	4.3	6.8	668	611	77	1629	477	113	951	987	677	3236	297	0	584	0	28811	393
716	0.529853	Santa Clara	0.7668	0.2339	0.9913	0.4038	0.8379	0.9489	0.8382	0.4741	0.6923	0.9138	0.6395	0.5899	0.5343	0.5703	0.3411	26.4	10.7	26.7	11.3	2.9	19.1	77.4	0.6	12.4	28.7	7.8	26088	13	8.9	4.1	8.8	830	336	227	3922	356	90	851	894	559	2435	5	111	594	66	26088	402
717	1.87567	Santa Cruz	0.0147	0.0056	0.675	0.0224	0.9951	0.3103	0.7782	0.7617	0.7164	0.0139	0.8559	0.9959	0.8583	0.7511	0.9823	3.8	0.5	3.4	4.4	88.1	0.5	66	8.3	13.8	0.7	16.9	6816	27.6	12.3	20.3	3.4	388	53	16	24864	456	9076	473	492	54	6800	41	68	6	80	6816	346
718	0.479053	Sonoma	0.7908	0.051	0.9632	0.2121	0.8759	0.9304	0.8434	0.5583	0.5163	0.9266	0.5247	0.7629	0.4012	0.7298	0.4082	26.9	5.9	15.7	8.7	3.9	16.1	78.4	1.3	5.1	30.4	5.7	21348	9.7	11.8	4.6	18.3	1542	340	229	1884	492	225	1454	1483	850	4496	20	75	1088	83	21348	551
719	0.522351	Stanislaus	0.5903	0.4769	0.9577	0.2547	0.8901	0.919	0.7504	0.7055	0.7519	0.8747	0.5795	0.4365	0.4056	0.4921	0.9302	23.5	14.9	14.8	9.3	4.4	14.6	60.9	5.2	16.2	24.9	6.6	30463	9.8	7.8	13.5	5.1	648	409	128	1923	250	122	867	924	374	1678	48	150	449	57	30463	262
720	7.35192	Stanislaus	0.6582	0.4456	0.7604	0.7409	0.8511	0.9463	0.7834	0.9209	0.2726	0.9659	0.7245	0.8119	0.8915	0.7159	0.6468	24.5	14.4	4.6	16.5	3.2	18.6	66.9	23.8	0.7	38.6	10.1	19833	30.7	11.5	6.7	7.7	957	563	64	15375	643	124	1396	1458	677	2612	347	10	1065	141	19833	1196
721	2.82716	Benton	0.7668	0.2771	0.8858	0.802	0.9581	0.8015	0.5962	0.436	0.8848	0.6838	0.8264	0.8344	0.9466	0.7298	0.9078	26.4	11.5	8.2	17.9	13.4	6.4	39.2	0.4	32.3	15.1	14.7	19055	38.4	11.8	12.3	6.3	1795	783	194	13775	1064	907	2366	2534	402	2661	11	819	637	348	19055	2279
722	14.5348	Grant	0.7858	0.2397	0.8015	0.899	0.9405	0.7272	0.6149	0.6222	0.6234	0.7951	0.7875	0.9378	0.9241	0.8932	0.5217	26.8	10.8	5.4	21	8.7	4.2	41.3	2.3	8.9	19.8	12.5	14604	34.6	17.3	5.5	12.4	1236	499	79	7764	961	401	1468	1541	180	1902	35	137	509	184	14604	1530
723	2.4594	Kittitas	0.0521	0.0403	0.4656	0.1423	0.9733	0.4116	0.4626	0.7033	0.8512	0.4364	0.2714	0.9072	0.9727	0.3347	0.8244	10.9	5.4	1.7	7.6	22.5	0.9	26.6	5.1	26.5	8.8	2.7	16131	45	5.8	9.5	6.5	899	448	44	7116	608	1864	2566	2825	72	2200	144	750	220	70	16131	2883
724	0.441585	Alameda	0.7014	0.2938	0.9626	0.5836	0.9212	0.9215	0.8263	0.5405	0.4695	0.8228	0.695	0.612	0.7698	0.5362	0.5105	25.2	11.8	15.6	13.8	6.3	14.9	75.1	1.1	3.8	21.4	9.2	25484	21.7	8.4	5.4	5.3	1411	660	260	1921	756	352	1669	1747	772	4196	19	67	821	153	25484	1182
725	0.316209	Alameda	0.3422	0.5566	0.9731	0.5503	0.9105	0.9093	0.8912	0	0.8321	0.7829	0.7361	0.623	0.4012	0.3994	0.4988	20.1	16.2	18.1	13.3	5.5	13.5	87.2	0	24	19.2	10.5	25163	9.7	6.6	5.3	10.5	753	608	165	2240	473	208	914	940	477	3275	0	226	516	96	25163	343
726	35.532	Del Norte	0.0685	0.2938	0.319	0.8289	0.9881	0.3656	0.7031	0.9366	0	0.9335	0.2042	0.8231	0.6194	0.2756	0.8991	12.4	11.8	0.9	18.6	44.5	0.7	53.2	26.7	0	31.5	2.1	19431	15.5	5.1	11.9	6.9	763	723	12	6252	631	2733	1411	1529	42	3272	408	0	1578	29	19431	519
727	618.145	Kern	0.1889	0.1573	0.8605	0.7409	0.9841	0.919	0.6903	0.9731	0	0.8972	0.3216	0.8206	0.6067	0.5635	0.8893	17.3	9.1	7.1	16.5	35.7	14.6	51.3	36.9	0	26.9	3.2	19522	15.1	8.8	11.5	11.6	644	340	55	7098	394	1329	770	886	514	1909	327	0	756	25	19522	359
728	0.305659	Los Angeles	0.8975	0.3628	0.9891	0.3294	0.8276	0.9255	0.8969	0	0.9627	0.8722	0.7896	0.84	0.8109	0.7629	0.6891	29.9	13	24.9	10.3	2.7	15.4	88.2	0	61.5	24.7	12.6	18862	24.1	12.6	7.2	11.2	1433	621	298	1546	478	128	1197	1273	675	4222	0	783	658	151	18862	1124
729	0.301813	Los Angeles	0.7181	0.3451	0.9632	0.1663	0.8626	0.9246	0.8398	0	0.9155	0.8027	0.7145	0.7179	0.7218	0.8401	0.5882	25.5	12.7	15.7	8	3.5	15.3	77.7	0	39.7	20.2	9.8	22632	19.4	15	6.1	10.1	1155	575	245	2298	357	161	1557	1661	633	3526	0	660	620	152	22632	869
730	0.120234	Los Angeles	0.0414	0.4338	0.7229	0.0901	0.9059	0.8421	0.6062	0	0.9725	0.5297	0.7116	0.351	0.6101	0.3837	0.9412	9.6	14.2	4	6.6	5.2	8.3	40.3	0	70	10.8	9.7	33501	15.2	6.4	14.3	10.7	344	510	63	1576	225	188	1580	1691	285	1447	0	1183	314	153	33501	515
731	0.408974	Los Angeles	0.2982	0.3628	0.983	0.2405	0.8698	0.9428	0.8334	0	0.9617	0.821	0.7607	0.4453	0.6279	0.4237	0.4988	19.4	13	21.4	9.1	3.7	18	76.5	0	60.8	21.3	11.4	30184	15.8	6.9	5.3	10.8	724	485	289	3406	325	139	1352	1438	620	2856	0	874	575	154	30184	565
732	0.583524	Los Angeles	0.268	0.7943	0.9409	0.5224	0.8728	0.9207	0.6738	0	0.9482	0.7677	0.8559	0.4042	0.571	0.1868	0.2065	18.9	20.6	12.4	12.9	3.8	14.8	48.9	0	52.5	18.5	16.9	31546	14	4	3.1	9.4	1056	1150	250	3889	694	210	2017	2110	787	2730	0	1108	765	341	31546	755
733	0.239312	Los Angeles	0.554	0.2604	0.9783	0.1423	0.8511	0.9111	0.8021	0	0.9745	0.774	0.6108	0.625	0.6422	0.8258	0.5554	23	11.2	19.7	7.6	3.2	13.7	70.5	0	71.8	18.8	7.2	25109	16.3	14.5	5.8	14.2	946	462	256	2216	303	133	1297	1297	518	2899	0	931	517	93	25109	650
734	0.270489	Los Angeles	0.1654	0.5071	0.9362	0.5968	0.8468	0.9277	0.6469	0	0.9594	0.7294	0.6207	0.3382	0.703	0.1513	0.7699	16.7	15.4	11.9	14	3.1	15.7	45.3	0	59.4	16.8	7.4	34021	18.6	3.5	8.4	10.6	687	634	171	9396	558	126	1439	1587	617	1862	0	943	518	106	34021	741
735	0.207142	Los Angeles	0.304	0.3104	0.9647	0.8736	0.8626	0.9828	0.7055	0	0.9717	0.8907	0.8744	0.8967	0.8497	0.3347	0.8789	19.5	12.1	16	20	3.5	28.1	53.6	0	69.2	26.3	18.7	16610	26.9	5.8	11.1	9.8	883	551	245	3191	905	161	1531	1592	1209	2430	0	1102	865	286	16610	1221
736	0.249295	Los Angeles	0.1933	0.0755	0.9127	0.0458	0.982	0.8266	0.8129	0.5741	0.8616	0.748	0.5372	0.9089	0.7265	0.8229	0.5217	17.4	6.9	9.8	5.4	32.2	7.5	72.5	1.5	28.1	17.6	5.9	16045	19.6	14.4	5.5	7.4	708	280	72	1626	217	1307	735	814	296	2941	12	229	315	43	16045	538
737	0.734061	Los Angeles	0.5757	0.7445	0.9096	0.7508	0.8276	0.9222	0.8674	0	0.9405	0.8771	0.8431	0.6644	0.7479	0.4921	0.6555	23.3	19.5	9.6	16.7	2.7	15	83	0	48.7	25.1	15.9	24075	20.6	7.8	6.8	8.8	1368	1145	181	6643	955	158	1883	1907	837	4866	0	929	981	300	24075	1178
738	1.07467	Los Angeles	0.4412	0.5627	0.9035	0.4555	0.8875	0.8815	0.9006	0.4524	0.9052	0.6869	0.5497	0.6161	0.4056	0.5635	0.7332	21.5	16.3	9.2	12	4.3	10.9	88.8	0.5	36.9	15.2	6.1	25365	9.8	8.8	7.8	8.6	1285	975	153	12320	692	258	1665	1897	627	5307	9	700	615	101	25365	557
739	0.86428	Los Angeles	0.4788	0.8423	0.938	0.2189	0.9044	0.9775	0.8728	0.5816	0.6462	0.7321	0.672	0.5092	0.3737	0.3917	0.1943	22	21.9	12.1	8.8	5.1	26	83.9	1.6	9.9	16.9	8.6	28292	9.1	6.5	3	4.6	1724	1713	293	4625	656	397	2428	2568	1896	6564	42	254	954	210	28292	675
740	0.219406	Los Angeles	0.0685	0.2551	0.8702	0.1478	0.9234	0.8827	0.7144	0.4524	0.989	0.2134	0.7582	0.1545	0.9128	0.0184	0.6726	12.4	11.1	7.5	7.7	6.5	11	54.9	0.5	88.3	4.8	11.3	45127	33.1	0.5	7	4.9	344	309	99	7086	214	180	1313	1846	284	1530	9	1630	103	149	45127	923
741	0.445812	Los Angeles	0.5832	0.3272	0.9371	0.5224	0.9537	0.779	0.8524	0.5088	0.3377	0.739	0.2157	0.568	0.7107	0.4921	0.9399	23.4	12.4	12	12.9	11.8	5.6	80.2	0.8	1.4	17.2	2.2	26658	18.9	7.8	14.2	7.3	763	406	93	4639	413	384	774	792	176	2620	6	11	383	17	26658	604
742	0.69104	Los Angeles	0.0168	0.7943	0.513	0.8706	0.8379	0.7728	0.5589	0	0.9947	0.1426	0.9291	0.0305	0.6786	0.0955	0.923	4.5	20.6	2	19.9	2.9	5.4	35.3	0	94.5	3.6	27.5	72370	17.6	2.6	13.1	3.3	206	949	61	24771	915	132	3022	3545	244	1621	0	3351	143	831	72370	811
743	1.32783	Los Angeles	0.0876	0.4948	0.7715	0.6351	0.9676	0.8266	0.7457	0.9938	0	0.5634	0.2157	0.5006	0.703	0.0749	0.9194	13.7	15.2	4.8	14.6	18.3	7.5	60.1	52.7	0	11.6	2.2	28535	18.6	2.2	12.9	12.1	93	103	9	218	99	124	186	186	49	407	98	0	61	4	28535	126
744	42.0744	Madera	0.7954	0.2938	0.9154	0.665	0.9314	0.8837	0.7782	0.6819	0.3297	0.9294	0.4043	0.8255	0.746	0.6544	0.8068	27	11.8	10	15.1	7.4	11.1	66	4.2	1.3	30.8	4.1	19358	20.5	10.3	9.1	8.5	2008	877	181	7577	1041	549	1803	1993	786	4917	83	25	1424	74	19358	1403
745	45.3836	Merced	0.1191	0.194	0.787	0.8098	0.9875	0.8953	0.7681	0.9322	0	0.9154	0.3312	0.8601	0.7218	0.6819	0.4859	15.2	9.9	5.1	18.1	42.9	12.1	64.1	25.9	0	28.9	3.3	18119	19.4	10.8	5.2	15	479	311	31	4123	347	1351	610	684	364	2018	177	0	706	20	18119	373
746	2.40369	Orange	0.0278	0.0125	0.6475	0.0224	0.9846	0.5963	0.7714	0	0.933	0.0082	0.857	0.7968	0.9727	0.1011	0.681	7.3	2.5	3.1	4.4	36.4	2.2	64.7	0	45.7	0.4	17	20321	45	2.7	7.1	3.9	1249	429	125	49419	748	6219	3991	4268	361	11053	0	1951	19	678	20321	4893
747	0.369438	Orange	0.0201	0.7903	0.9409	0.3065	0.8224	0.8181	0.7813	0	0.9187	0.3061	0.8897	0.4914	0.9341	0.1125	0.7263	5.5	20.5	12.4	10	2.6	7.1	66.5	0	40.7	6.4	20.6	28810	36.2	2.9	7.7	6.3	201	747	178	2126	360	96	1432	1583	252	2427	0	644	121	295	28810	1304
748	0.506858	Orange	0.7908	0.4948	0.9884	0.337	0.8698	0.9397	0.8674	0	0.9598	0.8608	0.7853	0.8705	0.7884	0.7629	0.5217	26.9	15.2	24.4	10.4	3.7	17.5	83	0	59.6	23.9	12.4	17691	22.7	12.6	5.5	16.1	2294	1293	619	4370	861	316	2541	2794	1388	7083	0	1665	1249	315	17691	1875
749	0.509273	Orange	0.7346	0.5008	0.9239	0.5898	0.8328	0.9016	0.8169	0	0.9162	0.8999	0.66	0.6099	0.7733	0.7666	0.4601	25.8	15.3	10.7	13.9	2.8	12.7	73.3	0	39.9	27.2	8.3	25543	21.9	12.7	5	13.4	1987	1181	233	3640	1041	212	2176	2373	903	5638	0	947	1313	180	25543	1610
750	1.10667	San Diego	0.0161	0.153	0.8678	0.1423	0.9555	0.5416	0.6484	0	0.9429	0.379	0.8137	0.4779	0.986	0.0201	0.8445	4.3	9	7.4	7.6	12.4	1.7	45.5	0	49.9	7.7	13.9	29204	51.6	0.6	10	5.1	141	292	67	19343	248	404	901	1068	54	1483	0	533	75	125	29204	1476
751	1.43526	San Diego	0.0428	0.7488	0.8366	0.6936	0.9597	0.4695	0.6469	0	0.9533	0.2646	0.8292	0.1544	0.8511	0.1725	0.9264	9.8	19.6	6.3	15.6	14.1	1.2	45.3	0	55.6	5.7	14.9	45144	27	3.8	13.3	8.2	322	643	102	21627	508	464	1620	1731	37	1488	0	963	155	242	45144	887
752	1.22612	San Diego	0.5681	0.4887	0.2952	0.4483	0.9759	0.3103	0.5261	0	0.9773	0.0552	0.2926	0.2444	0.2999	0.4633	0.9317	23.2	15.1	0.8	11.9	24.7	0.5	32.1	0	74.6	1.9	2.9	38512	7.6	7.4	13.6	2.5	742	484	8	7785	245	789	952	2130	14	1026	0	1590	33	28	38512	182
753	29.8156	San Joaquin	0.3558	0.5566	0.9154	0.8177	0.9783	0.858	0.7451	0.7996	0	0.925	0.2603	0.8315	0.8497	0.4633	0.8117	20.3	16.2	10	18.3	27.3	9.2	60	10.8	0	30.2	2.6	19151	26.9	7.4	9.2	8.6	1201	960	120	8211	795	1612	1197	1318	518	3546	143	0	1201	31	19151	1163
754	6.33238	Santa Barbara	0.0096	0.0231	0.9909	0.0224	0.9957	0.8802	0.8107	0.8046	0.6067	0.6838	0	0.9837	0	0.3268	0	2.1	4.1	26.4	4.4	93.8	10.8	72.1	11.2	8.2	15.1	0	11009	0	5.7	0	3.3	63	120	14	3219	8	2761	53	98	317	2122	11	8	414	0	11009	0
755	0.594084	Tulare	0.8923	0.2085	0.9248	0.2405	0.9044	0.8815	0.863	0.631	0.7299	0.9131	0.6005	0.8164	0.8471	0.8983	0.8818	29.7	10.2	10.8	9.1	5.1	10.9	82.2	2.5	14.7	28.6	7	19663	26.7	17.6	11.2	7.3	958	328	113	3271	284	164	1045	1117	322	2653	28	164	534	73	19663	829
756	1.62257	Ventura	0.0476	0.0125	0.7487	0.0649	0.9917	0.6055	0.6917	0	0.9235	0.1545	0	0.7535	0.111	0.4558	0.906	10.4	2.5	4.4	6	58.3	2.3	51.5	0	42.3	3.8	0	21613	3.9	7.3	12.2	6.2	392	94	29	8091	225	2202	654	702	85	1944	0	297	46	0	21613	61
757	9489.83	Malheur	0.0685	0.3451	0.675	0.6992	0.9906	0.7356	0.4823	0.9453	0.2111	0.7762	0.2714	0.959	0.581	0.3268	0.5217	12.4	12.7	3.4	15.7	53	4.4	28.2	28.6	0.1	18.9	2.7	13320	14.3	5.7	5.5	7.8	738	756	36	4327	442	3159	1070	1581	251	1679	452	1	893	29	13320	397
758	6.08537	Marion	0.0891	0.4647	0.833	0.8136	0.9876	0.7029	0.6089	0.988	0.5918	0.7574	0.7361	0.92	0.6563	0.1797	0.7813	13.8	14.7	6.2	18.2	43.3	3.7	40.6	45.4	7.6	18	10.5	15527	16.8	3.9	8.6	11.2	686	731	69	7451	604	2152	1115	1178	173	2018	535	89	596	117	15527	476
759	31.9567	Umatilla	0.3759	0.3164	0.627	0.773	0.9779	0.8712	0.5663	0.9338	0.4525	0.8081	0.4387	0.9093	0.7814	0.6324	0.8203	20.6	12.2	2.9	17.2	26.9	10.1	36	26.2	3.4	20.5	4.5	16033	22.3	9.9	9.4	8.3	1612	959	61	5310	994	2106	2086	2286	742	2818	598	77	1156	94	16033	1286
760	10.8761	Spokane	0.1086	0.117	0.8605	0.7409	0.9875	0.5536	0.5463	0.9107	0.673	0.6119	0.4989	0.9064	0.7107	0.8287	0.6555	14.8	8.1	7.1	16.5	43	1.8	34.1	22.2	11.3	12.9	5.3	16173	18.9	14.6	6.8	5.2	1030	562	110	8972	643	2994	1559	1666	118	2376	370	188	688	82	16173	750
761	0.177737	Alameda	0.0238	0.117	0.513	0.1087	0.9773	0.5963	0.6869	0	0.9291	0.2366	0.934	0.3193	0.8805	0.0797	0.6084	6.4	8.1	2	7	26.2	2.2	50.8	0	44.3	5.2	28.8	34831	29.6	2.3	6.3	2.7	259	326	28	2836	285	1061	1373	1548	87	2056	0	685	107	395	34831	929
762	0.42338	Alameda	0.8045	0.3973	0.9322	0.3891	0.9105	0.7935	0.7414	0.4524	0.92	0.681	0.5497	0.5241	0.6836	0.8949	0.7924	27.2	13.6	11.5	11.1	5.5	6.1	59.4	0.5	41.1	15	6.1	27868	17.8	17.4	8.8	3.2	1458	731	215	4697	575	294	1870	1933	298	3182	10	795	525	115	27868	921
763	0.58175	Alameda	0.2249	0.4031	0.9827	0.3749	0.9077	0.7908	0.8439	0	0.9784	0.3945	0.8472	0.2211	0.3878	0.3673	0.7699	18.1	13.7	21.3	10.9	5.3	6	78.5	0	75.9	8	16.2	39863	9.4	6.2	8.4	2.3	1173	883	509	12310	667	341	2386	2674	359	5072	0	2030	395	386	39863	575
764	0.339455	Los Angeles	0.1774	0.6251	0.939	0.4038	0.9007	0.8594	0.8275	0.4524	0.9117	0.5116	0.5795	0.4405	0.5343	0.4558	0.7332	17	17.3	12.2	11.3	4.9	9.3	75.3	0.5	38.7	10.4	6.6	30343	13	7.3	7.8	6.3	793	808	194	3434	513	227	1585	1703	412	3515	9	659	372	105	30343	585
765	0.155738	Los Angeles	0.013	0.3801	0.8553	0.4254	0.95	0.885	0.6603	0	0.9845	0.4988	0.91	0.2563	0.703	0.0528	0.6084	3.3	13.3	6.9	11.6	10.7	11.2	47.1	0	83.2	10.1	23.6	37860	18.6	1.7	6.3	19.1	188	750	197	2009	652	605	2865	3121	623	2661	0	2596	517	675	37860	1045
766	0.34868	Los Angeles	0.0334	0.0423	0.938	0.0137	0.9188	0.8202	0.8382	0	0.9987	0.0597	0.7681	0.0567	0.7625	0.0352	0.4601	8.4	5.5	12.1	3.8	6.1	7.2	77.4	0	98.1	2	11.7	61070	21.3	1.2	5	6	515	335	417	11822	235	372	3440	4047	426	4748	0	3971	94	402	61070	1305
767	0.40389	Los Angeles	0.1694	0.8783	0.675	0.6032	0.9274	0.6611	0.7686	0	0.9652	0.4507	0.91	0.3362	0.4141	0.5	0.7699	16.8	23.2	3.4	14.1	6.9	3	64.2	0	63.6	9.1	23.6	34097	10	7.9	8.4	4.9	863	1192	68	5058	693	356	2002	2107	145	3302	0	1339	350	472	34097	490
768	0.268982	Los Angeles	0.1355	0.1091	0.9621	0.5292	0.8554	0.8459	0.8215	0	0.9796	0.8148	0.9481	0.5121	0.8678	0.5703	0.4988	15.8	7.9	15.5	13	3.3	8.5	74.2	0	77.3	20.9	33.3	28203	28.4	8.9	5.3	13.3	893	447	453	6115	736	188	2930	3118	447	4199	0	2411	842	976	28203	1609
769	130.255	Los Angeles	0.019	0.2284	0.9463	0.0014	0.9893	0	0.5055	0	0.6767	0.2191	0.9237	0.1459	0.057	0.1868	0	5.2	10.6	13.1	0.8	47.9	0	30.2	0	11.5	4.9	26.3	45985	2.7	4	0	0	21	43	13	727	2	195	99	208	0	123	0	24	13	26	45985	6
770	1416.07	Monterey	0.4036	0.3973	0.9016	0.1191	0.9762	0.8063	0.6384	0.9582	0.2312	0.6896	0.1389	0.4927	0.7239	0.7206	0.8484	21	13.6	9.1	7.2	25	6.6	44.2	31.8	0.4	15.3	1.5	28771	19.5	11.6	10.1	5.8	962	624	107	4817	247	1149	1175	1434	287	2028	456	6	421	18	28771	671
771	0.336428	San Diego	0.0092	0.5008	0.782	0.7692	0.9849	0.8942	0.6603	0	0.9937	0.7218	0.9471	0.0653	0.7285	0.0323	0.1818	2	15.3	5	17.1	37.1	12	47.1	0	93.5	16.5	32.9	58567	19.7	1.1	2.9	5.3	109	850	132	23154	589	2067	2656	3023	663	2622	0	2827	825	874	58567	710
772	0.0240518	San Francisco	0.0119	0.3919	0.7362	0.0224	0.9496	0.3103	0.6376	0	0.988	0.0285	0.9772	0.0214	0.2554	0.0201	0.5985	2.9	13.5	4.2	4.4	10.6	0.5	44.1	0	87.3	1.2	50	79736	6.7	0.6	6.2	5.2	78	362	65	1089	118	284	1534	1738	13	1180	0	1517	26	767	79736	159
773	0.0483512	San Francisco	0.0161	0.1619	0.969	0.577	0.8379	0.8912	0.751	0	0.9966	0.5385	0.9948	0.1709	0.7698	0.0701	0.876	4.3	9.2	17	13.7	2.9	11.7	61	0	96.3	11	74.6	43581	21.7	2.1	11	12.9	171	368	423	2898	548	115	2484	2888	463	2435	0	2781	386	1852	43581	861
774	0.0476427	San Francisco	0.0127	0.0914	0.8878	0.0544	0.9616	0.7908	0.7217	0	0.9944	0.4263	0.9959	0.0948	0.6504	0.0246	0.6084	3.2	7.4	8.3	5.7	14.9	6	56.2	0	94.2	8.6	76.9	52422	16.6	0.8	6.3	8.1	129	298	181	3125	227	595	2176	2341	237	2251	0	2205	253	1674	52422	566
775	0.196964	San Francisco	0.0445	0.0556	0.8969	0.7409	0.9354	0.8778	0.7828	0	0.9699	0.4746	0.9861	0.0615	0.8393	0.2756	0.4859	10	6.1	8.8	16.5	7.9	10.6	66.8	0	67.5	9.6	59.6	59622	26.1	5.1	5.2	5.4	576	351	223	7606	952	454	2535	2973	590	3863	0	2008	455	1512	59622	1509
776	0.361786	San Francisco	0.0168	0.0403	0.8605	0.7051	0.9781	0.5536	0.7144	0	0.9746	0.3843	0.9609	0.0225	0.7501	0.0846	0.8286	4.5	5.4	7.1	15.8	27.1	1.8	54.9	0	71.9	7.8	39	78479	20.7	2.4	9.6	3.6	138	167	92	15773	450	837	1289	1575	55	1696	0	1132	213	503	78479	592
777	0.315285	San Mateo	0.2198	0.6131	0.9918	0.1364	0.9161	0.8862	0.8929	0	0.9826	0.6054	0.7419	0.4995	0.4621	0.3749	0.6084	18	17.1	27.1	7.5	5.9	11.3	87.5	0	80.9	12.7	10.7	28568	11.1	6.3	6.3	11.9	1006	957	486	2501	397	329	1791	1862	604	4891	0	1507	488	191	28568	583
778	9.26785	San Mateo	0.3828	0.1053	0.9697	0.114	0.9488	0.8202	0.7801	0.997	0.7547	0.6631	0.1931	0.2284	0.538	0.671	0.578	20.7	7.8	17.2	7.1	10.4	7.2	66.3	61.1	16.4	14.4	2	39434	13.1	10.6	6	8.3	674	255	176	9823	216	338	1023	1053	219	2159	643	173	327	20	39434	392
779	0.621509	Multnomah	0.0827	0.2135	0.5814	0.4933	0.9105	0.2767	0.4296	0	0.9608	0.1367	0.9118	0.3198	0.6731	0.2756	0.3411	13.4	10.3	2.5	12.5	5.5	0.4	24	0	60.3	3.5	23.9	34808	17.4	5.1	4.1	6.7	360	278	37	12332	328	148	1481	1695	11	647	0	1022	75	354	34808	462
780	0.242066	Multnomah	0.0168	0.2885	0.8796	0.7815	0.9105	0.3103	0.4516	0.4524	0.9933	0.0789	0.9707	0.1799	0.8432	0.1253	0.7466	4.5	11.7	7.9	17.4	5.5	0.5	25.7	0.5	93.1	2.4	44.8	42827	26.4	3.1	8	5.3	201	529	247	9015	783	246	3137	3588	22	1158	19	3339	89	1406	42827	1188
781	0.0884405	King	0.0147	0.3104	0.8175	0.7101	0.9105	0.4116	0.5789	0	0.9993	0.1545	0.9721	0.0363	0.7438	0.0955	0.1943	3.8	12.1	5.8	15.9	5.5	0.9	37.3	0	99.2	3.8	45.9	69101	20.4	2.6	3	4.6	140	448	150	9297	586	204	2566	2960	33	1375	0	2935	116	1178	69101	736
782	0.0916768	King	0.011	0.6876	0.6916	0.7978	0.9234	0.7135	0.5463	0	0.9985	0.4411	0.9677	0.0534	0.5743	0.0271	0.0412	2.6	18.4	3.6	17.8	6.5	3.9	34.1	0	97.9	8.9	42.8	62121	14.1	0.9	1.4	4.8	86	602	77	4710	569	211	2138	2280	127	1114	0	2232	247	915	62121	451
783	0.183134	King	0.0102	0.8651	0.5935	0.8873	0.9863	0.7401	0.6789	0	0.9925	0.598	0.9724	0.2272	0.7327	0.1125	0.3138	2.3	22.7	2.6	20.5	39.7	4.5	49.6	0	92.2	12.5	46.1	39505	19.9	2.9	3.9	7	98	952	49	10777	521	1664	1865	2110	187	2080	0	1946	440	860	39505	508
784	0.775688	King	0.5394	0.2994	0.8678	0.7773	0.977	0.7525	0.7576	0.6387	0.9125	0.8504	0.9152	0.8584	0.8015	0.7555	0.2452	22.8	11.9	7.4	17.3	25.8	4.8	62.2	2.7	38.9	23.2	24.5	18193	23.5	12.4	3.4	5.3	967	505	96	7054	550	1097	1295	1400	190	2639	38	545	633	317	18193	747
785	0.365073	Alameda	0.8177	0.0423	0.9836	0.2405	0.8328	0.9237	0.9018	0	0.7062	0.9234	0.3781	0.708	0.5528	0.4782	0.681	27.5	5.5	21.7	9.1	2.8	15.2	89	0	13.2	30	3.8	22911	13.5	7.6	7.1	8.5	1573	317	358	2472	515	158	1650	1678	809	5088	0	221	1025	62	22911	757
786	0.427788	Butte	0.019	0.0628	0.7715	0.1544	0.9808	0.7313	0.4848	0	0.8206	0.6408	0.63	0.9663	0.9808	0.1125	0.9302	5.2	6.4	4.8	7.8	30.5	4.3	28.4	0	22.6	13.7	7.6	12816	48.4	2.9	13.5	8.2	189	233	47	4269	284	1113	971	1181	155	1037	0	267	128	74	12816	1219
787	14.7322	Fresno	0.8684	0.3451	0.9912	0.6936	0.8626	0.9337	0.8419	0.851	0	0.9843	0.5247	0.9038	0.7932	0.3673	0.8484	28.9	12.7	26.6	15.6	3.5	16.6	78.1	15.2	0	45.7	5.7	16293	23	6.2	10.1	12.2	716	315	171	13106	373	86	644	735	370	1934	112	0	674	37	16293	550
788	0.771187	Los Angeles	0.3422	0.6876	0.947	0.3749	0.8924	0.9723	0.9151	0.6868	0.7043	0.9655	0.6836	0.7993	0.4141	0.649	0.6084	20.1	18.4	13.2	10.9	4.5	24.4	91	4.4	13.1	38.5	8.9	20244	10	10.2	6.3	14.9	617	563	104	2912	320	139	785	818	718	2790	36	107	845	70	20244	294
789	0.429712	Los Angeles	0.5977	0.2085	0.954	0.4555	0.8224	0.945	0.9682	0	0.6016	0.9545	0.7975	0.8511	0.7107	0.697	0.4732	23.6	10.2	14.2	12	2.6	18.4	97.6	0	8	35.6	13	18448	18.9	11.1	5.1	14.7	1727	746	274	3378	878	187	1926	2100	1254	7147	0	168	1725	251	18448	1383
790	0.418526	Los Angeles	0.2061	0.7723	0.9113	0.1604	0.8328	0.9772	0.9356	0.672	0	0.9122	0.2275	0.6218	0.2397	0.0654	0.4859	17.7	20.1	9.7	7.9	2.8	25.9	94	3.8	0	28.5	2.3	25193	6.4	2	5.2	3.8	597	681	87	2679	262	95	894	954	854	3177	36	0	710	21	25193	210
791	0.16769	Los Angeles	0.7401	0.2938	0.9672	0.0544	0.8759	0.9789	0.9556	0.5312	0.8105	0.9772	0.3026	0.8605	0.7541	0.5223	0.368	25.9	11.8	16.6	5.7	3.9	26.5	96.4	1	21.5	42.5	3	18104	20.9	8.2	4.3	17.3	861	391	134	1659	183	128	805	805	832	3201	8	173	884	24	18104	667
792	0.310359	Los Angeles	0.2107	0.6718	0.9322	0.2547	0.8425	0.9932	0.9449	0	0.7043	0.9496	0.8173	0.6812	0.8076	0.7511	0.3411	17.8	18.1	11.5	9.3	3	34.5	95.2	0	13.1	34.5	14.1	23645	23.9	12.3	4.1	10.3	552	564	113	1986	279	94	984	1056	1018	2960	0	138	813	139	23645	721
793	1.43135	Los Angeles	0.411	0.5627	0.9626	0.2258	0.8663	0.9645	0.9396	0	0.8777	0.9372	0.5118	0.795	0.3547	0.6382	0.7263	21.1	16.3	15.6	8.9	3.6	22.2	94.5	0	30.9	32.1	5.5	20372	8.7	10	7.7	15	851	656	170	9712	347	145	1093	1132	843	3809	0	350	919	60	20372	338
794	0.510481	Los Angeles	0.1735	0.8484	0.8217	0.6823	0.9044	0.9352	0.9178	0.6666	0.721	0.9294	0.8459	0.6082	0.6812	0.5769	0.7194	16.9	22.1	5.9	15.4	5.1	16.8	91.4	3.6	14.1	30.8	16.1	25586	17.7	9	7.6	13.9	830	1082	96	5344	741	251	1626	1725	782	4481	62	244	1123	261	25586	851
795	0.182731	Los Angeles	0.6582	0.4647	0.983	0.4254	0.8846	0.9828	0.9476	0	0.7179	0.9871	0.8612	0.8996	0.8153	0.8258	0.7398	24.5	14.7	21.4	11.6	4.2	28.1	95.5	0	13.9	47.4	17.4	16485	24.4	14.5	7.9	19.3	719	433	158	3109	327	124	740	750	770	2807	0	104	914	129	16485	685
796	0.211619	Los Angeles	0.6898	0.5071	0.9751	0.2769	0.8875	0.8639	0.9033	0	0.8454	0.9146	0.857	0.872	0.7374	0.8554	0.9666	25	15.4	18.6	9.6	4.3	9.6	89.2	0	25.7	28.8	17	17629	20.1	15.6	17.1	12.1	1095	673	216	1508	401	190	1163	1193	378	3909	0	307	786	198	17629	843
797	0.322743	Los Angeles	0.6046	0.2035	0.9821	0.0769	0.8379	0.9137	0.9616	0	0.8709	0.9491	0.6346	0.828	0.6755	0.7159	0.7121	23.7	10.1	21	6.3	2.9	14	97	0	29.7	34.4	7.7	19274	17.5	11.5	7.5	8.5	1566	669	446	3327	406	192	2127	2210	858	6405	0	656	1429	164	19274	1124
798	0.399785	Orange	0.7513	0.0384	0.9944	0.0352	0.8846	0.9682	0.8434	0.758	0.8196	0.9735	0.4134	0.8123	0.9253	0.8427	0.6726	26.1	5.3	30.1	5	4.2	23.2	78.4	8.1	22.5	41	4.2	19817	34.8	15.1	7	33.7	1432	289	427	4277	269	233	1420	1461	1173	4301	119	329	1374	59	19817	1879
799	0.755961	Orange	0.3966	0.5877	0.9774	0.479	0.8511	0.9885	0.9033	0.8033	0.7267	0.9057	0.6254	0.8326	0.8226	0.2415	0.6284	20.9	16.7	19.3	12.3	3.2	30.9	89.2	11.1	14.5	27.8	7.5	19113	24.9	4.7	6.5	5.9	1475	1181	333	7095	870	227	1729	1768	2049	6300	197	257	1331	130	19113	1746
800	0.654528	Orange	0.5021	0.3272	0.9585	0.0901	0.8554	0.9528	0.9011	0.7599	0.6462	0.954	0.1609	0.8122	0.56	0.7666	0.6084	22.3	12.4	14.9	6.6	3.3	19.8	88.9	8.2	9.9	35.5	1.7	19823	13.7	12.7	6.3	15.4	1482	823	247	5765	426	221	1656	1661	1281	5921	137	164	1594	28	19823	879
801	0.387368	Riverside	0.8416	0.153	0.9647	0.6936	0.8588	0.8656	0.8005	0.635	0.6597	0.9214	0.7975	0.8657	0.9478	0.6025	0.9194	28.1	9	16	15.6	3.4	9.7	70.2	2.6	10.6	29.7	13	17887	38.6	9.4	12.9	7.5	625	200	98	3192	347	75	614	680	190	1565	18	72	428	80	17887	854
802	108.394	San Joaquin	0.5609	0.8025	0.895	0.8847	0.8728	0.958	0.7303	0.965	0	0.9122	0.2714	0.6485	0.7501	0.4073	0.9037	23.1	20.8	8.7	20.4	3.8	20.8	57.6	33.9	0	28.5	2.7	24505	20.7	6.7	12.1	5.8	478	430	61	1823	422	79	701	834	406	1191	283	0	414	19	24505	426
803	0.574356	Santa Clara	0.6115	0.4277	0.9694	0.3138	0.8224	0.9733	0.9365	0.8088	0.8022	0.9222	0.2157	0.6579	0.5053	0.5147	0.4082	23.8	14.1	17.1	10.1	2.6	24.7	94.1	11.5	20.7	29.8	2.2	24234	12.2	8.1	4.6	8.6	1711	1014	315	4366	707	188	1846	1897	1628	6764	218	393	1360	41	24234	856
804	332.204	Siskiyou	0.8303	0.5501	0.9585	0.3749	0.8379	0.9048	0.7708	0.7996	0	0.967	0.7211	0.7614	0.9426	0.4154	0.8991	27.8	16.1	14.9	10.9	2.9	13	64.6	10.8	0	38.9	10	21392	37.7	6.8	11.9	16.5	313	181	61	1664	123	33	409	612	134	728	66	0	273	41	21392	424
805	631.119	Clackamas	0.081	0	0	0	0.9932	0.9198	0.7823	0	0	0	0	0.4168	0.9653	0	0.9828	13.3	0	0	0	70.7	14.7	66.7	0	0	0	0	31127	42.7	0	20.4	0	10	0	0	0	0	53	22	35	11	50	0	0	0	0	31127	32
806	0.963908	Multnomah	0.8895	0.2885	0.9643	0.8736	0.8989	0.8974	0.6484	0.6641	0.8947	0.8782	0.8367	0.9307	0.9403	0.8831	0.9136	29.6	11.7	15.9	20	4.8	12.3	45.5	3.5	34.4	25.2	15.4	14967	37.3	16.8	12.6	9.6	1325	523	236	4187	858	213	1482	1570	499	2035	55	540	685	228	14967	1593
807	0.413428	King	0.7613	0.7397	0.858	0.802	0.8663	0.9485	0.8735	0	0.8519	0.9509	0.9386	0.7747	0.9689	0.4237	0.7121	26.3	19.4	7	17.9	3.6	19	84	0	26.6	34.8	30.1	21010	43.7	6.9	7.5	9.1	1257	929	116	2411	856	170	1647	1731	837	4013	0	460	1104	495	21010	2086
808	1.21466	Spokane	0.0778	0.1446	0.3601	0.7599	0.9848	0.3656	0.3844	0	0.8433	0.4557	0.8897	0.9617	0.9674	0.7782	0.9194	13.1	8.8	1.1	16.9	36.8	0.7	20.7	0	25.4	9.2	20.6	13133	43.3	13	12.9	6.7	1103	736	25	13183	1419	3083	2204	2693	58	1737	0	685	280	454	13133	2375
809	0.95815	Whatcom	0.0089	0.0222	0.3397	0.2121	0.9882	0.4116	0.367	0.4938	0.8777	0.1091	0.7582	0.9661	0.9848	0.0846	0.9468	1.9	4	1	8.7	44.9	0.9	19.6	0.7	30.9	3	11.3	12831	50.8	2.4	14.8	5.7	148	316	17	17079	678	3514	1704	1871	73	1535	14	579	49	192	12831	2207
810	0.56427	Whitman	0.0107	0.0079	0.6475	0.1087	0.9911	0.3656	0.4438	0	0.8883	0.4158	0.7914	0.996	0.9981	0.3513	0.9552	2.5	1.2	3.1	7	55.3	0.7	25.1	0	33	8.4	12.7	6722	72.3	6	15.7	5.4	167	80	41	10618	462	3676	1311	1528	47	1667	0	504	52	167	6722	2155
811	0.56882	Whitman	0.0158	0	0	0.0516	0.9933	0.5014	0.6232	0.6222	0.6394	0.1038	0.6479	0.9967	0.9824	0.1011	0.9973	4.2	0	0	5.6	71.4	1.4	42.3	2.3	9.6	2.9	8	5786	49.3	2.7	30.7	7	161	0	0	5457	213	2741	410	436	52	1623	10	42	12	33	5786	540
812	77.8511	Imperial	0.6115	0.5258	0.513	0.7202	0.9415	0.9563	0.8392	0.9485	0.3048	0.8771	0.5795	0.7848	0.8497	0.4319	0.9774	23.8	15.7	2	16.1	8.9	20.4	77.6	29.3	1	25.1	6.6	20700	26.9	7	19	9.9	910	599	19	4799	555	340	965	1361	725	2969	399	13	582	64	20700	937
813	0.164134	Los Angeles	0.3687	0.4031	0.9322	0.7202	0.8759	0.9417	0.8837	0.5816	0.9497	0.9389	0.7333	0.8277	0.6958	0.7428	0.8159	20.5	13.7	11.5	16.1	3.9	17.8	85.8	1.6	53.4	32.4	10.4	19281	18.3	12.1	9.3	10.6	837	561	138	1507	634	158	1202	1225	699	3506	20	654	887	125	19281	721
814	0.265974	Los Angeles	0.5832	0.0847	0.9904	0.4555	0.8224	0.9567	0.8801	0.5205	0.9175	0.9775	0.7607	0.8643	0.8252	0.6149	0.759	23.4	7.2	25.9	12	2.6	20.5	85.2	0.9	40.3	42.6	11.4	17955	25.1	9.6	8.2	22.8	1133	348	384	3771	582	124	1480	1549	942	4116	14	625	1309	169	17955	1214
815	0.27009	Los Angeles	0.2736	0.6718	0.9016	0.4038	0.9331	0.962	0.7767	0	0.8925	0.918	0.5735	0.8042	0.6593	0.7555	0.4859	19	18.1	9.1	11.3	7.6	21.6	65.7	0	33.9	29.2	6.5	20092	16.9	12.4	5.2	16.4	861	823	107	2230	471	347	1176	1237	930	2984	0	419	923	76	20092	706
816	0.654346	Los Angeles	0.1022	0.2135	0.9514	0.2121	0.9746	0.8725	0.8874	0	0.8641	0.9228	0.4848	0.8016	0.7833	0.4154	0.9375	14.5	10.3	13.8	8.7	23.7	10.2	86.5	0	28.5	29.9	5.1	20175	22.4	6.8	14	11.6	830	593	190	14545	500	1361	1377	1510	563	4963	0	431	881	70	20175	1035
817	0.141141	Los Angeles	0.1933	0.1619	0.9954	0.1478	0.8554	0.9706	0.8498	0	0.9846	0.8593	0.8559	0.7125	0.9233	0.3513	0.0537	17.4	9.2	32	7.7	3.3	23.9	79.7	0	83.3	23.8	16.9	22794	34.5	6	1.6	18.2	562	297	395	3571	247	107	1234	1369	706	2569	0	1140	575	209	22794	1112
818	0.104554	Los Angeles	0.1889	0.2188	0.9852	0.1423	0.8468	0.9751	0.9062	0	0.9749	0.852	0.8771	0.6863	0.7285	0.6149	0.7194	17.3	10.4	22.6	7.6	3.1	25.2	89.7	0	72.2	23.3	19	23512	19.7	9.6	7.6	22.4	484	292	260	1868	212	88	1150	1232	691	2516	0	889	498	218	23512	547
819	0.207354	Los Angeles	0.4188	0.4031	0.9923	0.3294	0.8554	0.9937	0.9243	0	0.9622	0.895	0.8336	0.6536	0.7644	0.7888	0.6972	21.2	13.7	27.6	10.3	3.3	35.2	92.4	0	61.2	26.7	15.2	24354	21.4	13.3	7.3	21.8	635	410	259	1434	300	98	938	1024	992	2773	0	627	555	143	24354	624
820	1.61545	Los Angeles	0.0119	0	0	0.0039	0.9972	0.4695	0.8021	0	0.9997	0	0	0.9984	0	0	0.9994	2.9	0	0	2.4	99.5	1.2	70.5	0	100	0	0	3740	0	0	39.7	5	54	0	0	17265	46	1875	5	5	23	1328	0	5	0	0	3740	0
821	0.182151	Los Angeles	0.4336	0.2938	0.9682	0.3822	0.8846	0.9428	0.8988	0.9629	0.2956	0.9105	0.0588	0.8192	0.0968	0.6025	0.232	21.4	11.8	16.8	11	4.2	18	88.5	33.2	0.9	28.3	0.7	19570	3.6	9.4	3.3	11.6	382	211	75	1461	189	75	447	455	312	1582	151	4	349	3	19570	62
822	0.691787	Los Angeles	0.3357	0.0783	0.9678	0.4038	0.8846	0.9137	0.8674	0	0.9398	0.894	0.4543	0.8046	0.9086	0.6602	0.7529	20	7	16.7	11.3	4.2	14	83	0	48.4	26.6	4.7	20080	32.6	10.4	8.1	19.5	821	286	234	9595	459	174	1404	1588	546	3414	0	768	644	66	20080	1283
823	0.168587	Los Angeles	0.1415	0.4523	0.9066	0.2769	0.8224	0.9772	0.9349	0	0.9012	0.797	0.8678	0.6932	0.8122	0.5703	0.2996	16	14.5	9.4	9.6	2.6	25.9	93.9	0	35.9	19.9	18	23330	24.2	8.9	3.8	12.4	712	647	175	2188	422	117	1856	1912	1101	4186	0	686	660	335	23330	1055
824	0.590807	Los Angeles	0.3422	0.5501	0.9229	0.3749	0.8875	0.9181	0.8818	0	0.9403	0.9257	0.7017	0.7782	0.5095	0.697	0.567	20.1	16.1	10.6	10.9	4.3	14.5	85.5	0	48.6	30.3	9.4	20908	12.3	11.1	5.9	12.6	1092	871	187	7542	570	234	1760	1911	745	4633	0	928	1105	166	20908	644
825	40.6773	Madera	0.0218	0.0222	0.9154	0.5154	0.9946	0.7759	0.7946	0.8088	0	0.9378	0.7875	0.9928	0.7833	0.4558	0.5985	5.9	4	10	12.8	82.5	5.5	69	11.5	0	32.2	12.5	8945	22.4	7.3	6.2	10.4	499	338	40	11220	190	6976	400	461	456	5839	53	0	2322	50	8945	332
826	0.577265	Orange	0.4558	0.1053	0.9886	0.2189	0.9722	0.9649	0.8588	0	0.8579	0.9603	0.739	0.8748	0.6786	0.5635	0.6891	21.7	7.8	24.5	8.8	21.6	22.3	81.4	0	27.5	37.1	10.6	17506	17.6	8.8	7.2	14.1	2104	754	504	6026	673	2094	2053	2089	2009	7881	0	574	2415	218	17506	1338
827	0.356851	Orange	0.6384	0.8288	0.9778	0.2919	0.9007	0.9585	0.854	0	0.8859	0.9647	0.8547	0.8194	0.7285	0.7159	0.6468	24.2	21.5	19.5	9.8	4.9	20.9	80.5	0	32.5	38.3	16.8	19560	19.7	11.5	6.7	14.1	1190	1054	287	2130	461	240	1470	1550	965	3956	0	504	1231	247	19560	907
828	0.508219	Orange	0.7067	0.2236	0.9897	0.2258	0.8554	0.9593	0.8325	0	0.9409	0.901	0.3781	0.6752	0.7814	0.5	0.6375	25.3	10.5	25.4	8.9	3.3	21.1	76.3	0	48.9	27.3	3.8	23807	22.3	7.9	6.6	14.4	1331	554	355	4919	459	175	1395	1481	1012	4018	0	724	921	53	23807	1140
829	0.695934	San Diego	0.0269	0.0184	0.7229	0.0279	0.9731	0.3889	0.6242	0	0.9588	0.1367	0.6759	0.9553	0.9905	0.5901	0.833	7.1	3.5	4	4.7	22.3	0.8	42.4	0	59	3.5	8.7	13567	55.1	9.2	9.7	7.9	691	339	93	10074	449	2159	2323	2576	73	4103	0	1519	93	203	13567	4154
830	0.219343	San Diego	0.2154	0.8625	0.84	0.8552	0.8728	0.9337	0.9468	0	0.924	0.8593	0.9253	0.8931	0.8497	0.6657	0.8375	17.9	22.6	6.4	19.4	3.8	16.6	95.4	0	42.5	23.8	26.6	16763	26.9	10.5	9.8	16	684	865	77	1859	742	144	1194	1203	611	3650	0	511	623	318	16763	1027
831	1.68556	Santa Clara	0.5096	0.1714	0.929	0.186	0.8468	0.9661	0.9033	0.9981	0.3792	0.895	0.2042	0.3727	0.4368	0.3513	0.8068	22.4	9.4	11.2	8.3	3.1	22.6	89.2	66.4	2	26.7	2.1	32671	10.5	6	9.1	7.8	1329	558	190	17537	493	186	1689	1834	1236	5289	1217	36	1072	35	32671	624
832	15.6859	Ventura	0.7716	0.4216	0.9434	0.3677	0.9293	0.9365	0.8356	0.7495	0	0.9324	0.0978	0.6757	0.4188	0.3837	0.5105	26.5	14	12.7	10.8	7.1	17	76.9	7.6	0	31.3	1.1	23795	10.1	6.4	5.4	11.9	1665	884	222	3467	682	444	1744	1788	997	4841	136	0	1161	20	23795	594
833	0.863227	Benton	0.0079	0.0261	0.397	0.2405	0.987	0.4695	0.4872	0.4524	0.9044	0.0431	0.8906	0.9262	0.9885	0.0297	0.8703	1.5	4.4	1.3	9.1	41.7	1.2	28.6	0.5	36.7	1.6	20.7	15217	53.2	1	10.8	6.5	80	231	22	16986	478	2207	1713	2187	64	1513	11	802	23	355	15217	1673
834	76.8237	Hood River	0.8719	0.3333	0.8878	0.2696	0.9284	0.9485	0.7539	0.9305	0.3527	0.9567	0.5247	0.4408	0.22	0.1585	0.578	29	12.5	8.3	9.5	7	19	61.5	25.6	1.6	36.1	5.7	30331	6	3.6	6	10.9	1711	739	146	5732	559	414	1757	1889	1033	3625	484	30	1307	100	30331	350
835	0.511401	Jackson	0.6454	0.0944	0.9261	0.5968	0.9469	0.3656	0.5207	0	0.4293	0.8228	0.7656	0.9307	0.9381	0.8348	0.8991	24.3	7.5	10.9	14	10	0.7	31.6	0	2.9	21.4	11.6	14966	36.9	14.8	11.9	18.4	951	293	159	5270	503	390	1462	1512	24	1238	0	44	516	169	14966	1322
836	1.45255	Marion	0.2154	0.1714	0.9434	0.8356	0.9824	0.8475	0.653	0.7099	0.7252	0.7574	0.739	0.9626	0.8595	0.82	0.9246	17.9	9.4	12.7	18.8	32.8	8.6	46.1	5.4	14.4	18	10.6	13081	27.7	14.3	13.2	10.6	1614	848	260	11893	1161	2952	2049	2196	746	4145	119	316	1159	218	13081	1701
837	1.02376	Pierce	0.1326	0.0556	0.9449	0.3749	0.9746	0.5416	0.6232	0.5741	0.8022	0.6374	0.7935	0.8683	0.9119	0.6149	0.9375	15.7	6.1	12.9	10.9	23.7	1.7	42.3	1.5	20.7	13.6	12.8	17788	33	9.6	14	7.6	925	358	207	9841	642	1400	1607	1786	96	2499	27	369	374	205	17788	1506
838	0.188409	Alameda	0.1735	0.8569	0.9127	0.8523	0.9547	0.9207	0.7942	0	0.6993	0.6504	0.913	0.4933	0.7351	0.4633	0.664	16.9	22.4	9.8	19.3	12.2	14.8	68.9	0	12.8	14	24.1	28752	20	7.4	6.9	7	417	552	73	2129	444	302	746	774	354	1699	0	99	259	180	28752	458
839	0.210148	Alameda	0.0174	0.053	0.928	0.3526	0.8379	0.7085	0.7562	0.4938	0.9763	0.2589	0.9887	0.749	0.9797	0.2589	0.1575	4.7	6	11.1	10.6	2.9	3.8	61.9	0.7	73.5	5.6	63.2	21749	47.9	4.9	2.7	2.1	255	327	226	9531	577	156	2044	2178	207	3383	15	1600	149	1291	21749	2570
840	0.205099	Los Angeles	0.1191	0.2397	0.9926	0.2189	0.9531	0.9215	0.8946	0	0.9178	0.8244	0.8015	0.7512	0.795	0.6149	0.8445	15.2	10.8	27.9	8.8	11.6	14.9	87.8	0	40.4	21.5	13.2	21678	23.1	9.6	10	21.2	564	403	295	2613	326	433	1057	1186	546	3263	0	479	581	140	21678	860
841	0.784705	Los Angeles	0.2249	0.0914	0.9761	0.1423	0.9792	0.9207	0.8555	0.9894	0.243	0.837	0.4695	0.8764	0.2298	0.3837	0.8789	18.1	7.4	18.9	7.6	28.4	14.8	80.8	46.6	0.5	22.3	4.9	17436	6.2	6.4	11.1	9.8	949	389	187	4722	399	1484	987	1050	716	4228	489	5	537	48	17436	232
842	0.45273	Los Angeles	0.3759	0.6425	0.9066	0.6709	0.9668	0.9155	0.8448	0.6069	0.846	0.8981	0.9192	0.73	0.871	0.7956	0.6555	20.6	17.6	9.4	15.2	17.8	14.2	78.7	2	25.8	27	25.3	22296	28.7	13.5	6.8	11.6	1330	1140	157	5049	884	1150	1670	1785	851	5087	35	460	1251	423	22296	1675
843	0.310163	Los Angeles	0.071	0.0403	0.9248	0.0399	0.9443	0.4857	0.7556	0	0.9601	0.3459	0.6878	0.7229	0.9839	0.7666	0.8412	12.6	5.4	10.8	5.2	9.4	1.3	61.8	0	59.8	7.1	9	22499	50.2	12.7	9.9	8.7	698	298	189	2868	288	518	1754	1917	67	3415	0	1147	167	158	22499	2516
844	0.607377	Los Angeles	0.3422	0.2284	0.9501	0.7202	0.9642	0.8548	0.9342	0	0.9288	0.7911	0.7474	0.7552	0.8432	0.8576	0.759	20.1	10.6	13.6	16.1	16.2	9	93.8	0	44.2	19.6	10.9	21562	26.4	15.7	8.2	12.7	1144	602	229	9750	918	921	1687	1792	478	5338	0	792	804	184	21562	1491
845	0.0870942	Los Angeles	0.1247	0.8706	0.972	0.2919	0.9174	0.8886	0.9365	0	0.9784	0.6337	0.7806	0.6194	0.5343	0.3347	0.3946	15.4	22.9	17.8	9.8	6	11.5	94.1	0	75.9	13.5	12.2	25262	13	5.8	4.5	12.6	235	351	110	1670	141	92	617	646	166	1440	0	490	157	75	25262	187
846	0.925321	Orange	0.155	0.1446	0.938	0.3065	0.9874	0.9016	0.8064	0.8046	0.9594	0.8759	0.8052	0.8848	0.7265	0.4319	0.3544	16.4	8.8	12.1	10	42.7	12.7	71.3	11.2	59.4	25	13.4	17089	19.6	7	4.2	14.7	1351	721	208	20974	469	3515	1720	1787	1013	5866	201	1061	1442	230	17089	918
847	0.958235	Riverside	0.1326	0.2771	0.9571	0.6224	0.9678	0.8778	0.8044	0	0.9187	0.8929	0.8582	0.8388	0.9011	0.2332	0.8159	15.7	11.5	14.7	14.4	18.4	10.6	70.9	0	40.7	26.5	17.1	18909	31.7	4.6	9.3	27.9	665	490	235	25956	510	783	1598	1740	426	3013	0	708	831	274	18909	1123
848	0.520201	Riverside	0.1274	0.0091	0.9501	0.1544	0.9469	0.7313	0.8429	0	0.9415	0.5752	0.7499	0.8831	0.9493	0.7112	0.8818	15.5	1.6	13.6	7.8	10	4.3	78.3	0	49.2	11.9	11	17158	38.9	11.4	11.2	15.9	734	77	227	3913	370	477	1669	1936	195	3721	0	953	292	183	17158	1662
849	0.156876	Sacramento	0.0218	0.3862	0.8605	0.6414	0.9448	0.4857	0.6469	0	0.9371	0.6722	0.9438	0.3941	0.8915	0.1585	0.9116	5.9	13.4	7.1	14.7	9.5	1.3	45.3	0	47.2	14.7	31.8	31888	30.7	3.6	12.5	4.8	67	152	45	4136	165	107	633	724	14	512	0	342	134	201	31888	347
850	0.615223	San Diego	0.0264	0.185	0.7487	0.5503	0.9715	0.7986	0.6936	0	0.9915	0.6229	0.9375	0.1962	0.9578	0.0955	0.8117	7	9.7	4.4	13.3	21	6.3	51.8	0	91.2	13.2	29.8	41568	40.8	2.6	9.2	9.7	467	650	155	11828	861	1406	3485	4183	405	3479	0	3814	764	1040	41568	2730
851	0.363978	San Diego	0.5243	0.5258	0.9799	0.7202	0.9571	0.9283	0.6349	0.4741	0.9461	0.883	0.8511	0.8721	0.8471	0.8173	0.7398	22.6	15.7	20.2	16.1	13	15.8	43.8	0.6	51.4	25.6	16.5	17627	26.7	14.2	7.9	12.6	1168	813	283	3910	763	673	1400	1431	761	2267	9	736	922	231	17627	1267
852	0.213031	San Francisco	0.0206	0.654	0.9879	0.7978	0.8924	0.9834	0.7927	0	0.9952	0.8782	0.9959	0.0507	0.6101	0.0271	0.3544	5.6	17.8	24	17.8	4.5	28.4	68.6	0	94.9	25.2	77	63044	15.2	0.9	4.2	9.2	99	314	245	19883	314	80	1019	1361	491	1212	0	1292	388	785	63044	260
853	0.112404	San Francisco	0.0492	0.6007	0.9486	0.4403	0.9741	0.9084	0.7699	0	0.7678	0.8161	0.9318	0.1539	0.4582	0.1656	0.1344	10.6	16.9	13.4	11.8	23.2	13.4	64.4	0	17.5	21	28.2	45200	11	3.7	2.5	5	247	393	91	1112	224	540	680	707	300	1501	0	124	404	192	45200	210
854	1.06993	San Luis Obispo	0.0201	0.0241	0.9934	0.337	0.9595	0.6234	0.7432	0	0.9711	0.8343	0.7681	0.7901	0.9746	0.1585	0	5.5	4.2	28.8	10.4	14	2.5	59.7	0	68.5	22.1	11.7	20526	45.6	3.6	0	0.5	13	10	32	2623	22	33	111	111	6	141	0	76	33	13	20526	99
855	2.32811	Santa Clara	0.1889	0.0403	0.9434	0.0137	0.9668	0.8684	0.9142	0	0.902	0.6303	0.6005	0.1397	0.4012	0.3513	0.1454	17.3	5.4	12.7	3.8	17.8	9.9	90.9	0	36.1	13.4	7	46635	9.7	6	2.6	4.4	1970	615	425	24069	358	2026	3348	3540	1038	10371	0	1277	1123	234	46635	911
856	0.947707	Santa Clara	0.0079	0.0059	0.6916	0.0725	0.9957	0.4857	0.7235	0	0.967	0.1601	0.9297	0.9917	0.8772	0.4396	0.7978	1.5	0.6	3.6	6.2	93.4	1.3	56.5	0	65	3.9	27.7	9400	29.3	7.1	8.9	3.6	49	19	4	5695	200	3023	112	117	41	1831	0	76	11	31	9400	63
857	1.06531	Santa Clara	0.0158	0	0.743	0.0032	0.9899	0.2381	0.7317	0	0.9778	0.0285	0.951	0.7783	0.9253	0.0184	0.6084	4.2	0	4.3	2.2	50.3	0.3	57.8	0	75.1	1.2	34.4	20901	34.8	0.5	6.3	3.3	386	0	105	10522	205	4597	2431	2747	23	5288	0	2063	39	837	20901	1583
858	0.127737	King	0.014	0.1446	0.4156	0.2474	0.9737	0.7313	0.6611	0	0.9774	0.0469	0.9753	0.832	0.9838	0.2095	0.8703	3.6	8.8	1.4	9.2	22.8	4.3	47.2	0	74.7	1.7	48.3	19129	50.1	4.3	10.8	6	148	364	23	1440	378	938	1594	1821	175	1942	0	1360	23	770	19129	1600
859	0.382205	King	0.0201	0.0983	0.7362	0.1544	0.912	0.2009	0.4813	0.4524	0.924	0.0469	0.941	0.3093	0.9159	0.0323	0.7121	5.5	7.6	4.2	7.8	5.6	0.2	28.1	0.5	42.5	1.7	30.8	35265	33.5	1.1	7.5	4.4	423	579	117	3807	597	426	2757	2967	14	2148	14	1260	69	848	35265	2483
860	0.274736	King	0.0183	0.0283	0.5553	0.3138	0.9811	0.8403	0.6708	0	0.9743	0.5752	0.9318	0.4302	0.9283	0.0489	0.8789	5	4.6	2.3	10.1	31.1	8.2	48.5	0	71.6	11.9	28.2	30667	35.3	1.6	11.1	7.3	306	279	53	8814	598	1892	2308	2624	495	2946	0	1879	339	650	30667	1498
861	0.316887	King	0.0907	0.8651	0.81	0.8491	0.9059	0.9093	0.7852	0.4524	0.9678	0.6568	0.9351	0.2333	0.7239	0.2589	0.4859	13.9	22.7	5.6	19.2	5.2	13.5	67.2	0.5	65.5	14.2	29.1	39166	19.5	4.9	5.2	7.8	482	785	101	6809	638	180	1798	1966	440	2324	10	1288	376	523	39166	648
862	0.331453	Alameda	0.0226	0.4828	0.9066	0.7648	0.9676	0.8563	0.7551	0	0.962	0.6662	0.9481	0.2292	0.8325	0.1191	0.7121	6.1	15	9.4	17	18.3	9.1	61.7	0	61.1	14.5	33.3	39388	25.6	3	7.5	10.2	235	578	169	8107	605	707	1804	1894	343	2379	0	1157	491	601	39388	912
863	0.138234	San Francisco	0.0243	0.2657	0.928	0.7456	0.9323	0.885	0.7807	0	0.9978	0.5204	0.9935	0.0474	0.7107	0.1069	0.368	6.5	11.3	11.1	16.6	7.5	11.2	66.4	0	97.3	10.6	72.2	64305	18.9	2.8	4.3	6.8	282	488	293	8033	715	322	2643	2850	471	2869	0	2774	390	1908	64305	761
864	1.2582	San Bernardino	0.4558	0.2771	0.895	0.6936	0.8759	0.9325	0.9057	0.6641	0	0.9689	0.3964	0.8975	0.7417	0.7666	0.9361	21.7	11.5	8.7	15.6	3.9	16.4	89.6	3.5	0	39.5	4	16583	20.3	12.7	13.9	14.8	929	490	90	3127	668	165	1038	1118	662	3833	39	0	1060	42	16583	868
865	6.11162	Kern	0.8303	0.1894	0.9774	0.186	0.8588	0.994	0.9096	0.8362	0.3297	0.9987	0.672	0.9377	0.8058	0.3595	0.8445	27.8	9.8	19.3	8.3	3.4	35.5	90.2	13.8	1.3	62	8.6	14616	23.8	6.1	10	17.8	1139	403	196	3691	334	141	1016	1079	1322	3698	149	14	1465	87	14616	959
866	0.712443	Los Angeles	0.6954	0.1665	0.9783	0.4254	0.8728	0.9852	0.9441	0	0.6117	0.9739	0.6798	0.903	0.8621	0.6919	0.8412	25.1	9.3	19.7	11.6	3.8	29.2	95.1	0	8.4	41.1	8.8	16324	27.9	11	9.9	19.6	1737	647	294	2784	787	261	1492	1541	1927	6589	0	130	1761	131	16324	1890
867	0.346601	Los Angeles	0.8559	0.1487	0.9903	0.0769	0.8468	0.9733	0.9521	0.7289	0	0.9925	0.6563	0.9142	0.8092	0.7387	0.6375	28.5	8.9	25.8	6.3	3.1	24.7	96	6.4	0	51.6	8.2	15813	24	12	6.6	19.8	1305	408	255	3682	280	142	989	1026	1069	4400	66	0	1472	81	15813	1062
868	0.590631	Orange	0.8454	0.0283	0.999	0.36	0.8698	0.9845	0.9441	0	0.8355	0.9892	0.4304	0.9168	0.6836	0.82	0.2583	28.2	4.6	42.5	10.7	3.7	28.9	95.1	0	24.4	48.6	4.4	15682	17.8	14.3	3.5	22.1	1039	170	329	7732	391	138	775	796	998	3511	0	194	1105	34	15682	645
869	0.380474	Sacramento	0.7954	0.2135	0.94	0.543	0.8989	0.9523	0.9226	0	0.5863	0.9739	0.5955	0.9664	0.7833	0.7206	0.6375	27	10.3	12.3	13.2	4.8	19.7	92.1	0	7.4	41.1	6.9	12811	22.4	11.6	6.6	10.9	763	292	85	1489	372	136	691	758	538	2606	0	56	689	48	12811	631
870	0.273278	Ventura	0.8975	0.1247	0.9844	0.186	0.8554	0.9816	0.9458	0.4524	0.6394	0.9878	0.5118	0.9059	0.6958	0.8504	0.7813	29.9	8.3	22.2	8.3	3.3	27.6	95.3	0.5	9.6	47.8	5.5	16198	18.3	15.4	8.6	22.2	801	221	121	3126	216	88	545	570	694	2550	3	55	776	30	16198	472
871	1.91415	Fresno	0.0144	0	0.7156	0.1364	0.9899	0.5286	0.7043	0	0.9863	0	0.5055	0.9955	0.9992	0.7782	0.9806	3.7	0	3.9	7.5	50.3	1.6	53.4	0	85.4	0	5.4	7326	81.8	13	19.8	9.1	87	0	14	18503	177	1183	355	410	37	1255	0	350	0	19	7326	956
872	150.495	Lassen	0.0092	0.0231	0.6566	0.6709	0.9951	0.6314	0.8005	0.9148	0	0.96	0.1179	0.9977	0.7698	0.2839	0.9246	2	4.1	3.2	15.2	89.1	2.6	70.2	22.8	0	37	1.3	4510	21.7	5.2	13.2	8.3	183	386	15	11276	165	8329	463	644	241	6565	147	0	2587	6	4510	235
873	0.586356	Los Angeles	0.0098	0.0048	0	0.0192	0.9961	0.4326	0.8146	0	0.9846	0	0	0.9962	0.9805	0	0.9927	2.2	0.3	0	4.2	96.5	1	72.8	0	83.3	0	0	6502	48.3	0	25.1	5.1	76	11	0	23858	143	3273	30	42	34	2469	0	35	0	0	6502	58
874	0.0538106	Los Angeles	0.1585	0.0783	0.9943	0.0948	0.8379	0.9921	0.927	0	0.9414	0.9593	0.8859	0.8203	0.7171	0.7851	0.3946	16.5	7	30	6.7	2.9	33.3	92.8	0	49.1	36.8	20.1	19532	19.2	13.2	4.5	28.4	419	179	259	1149	171	75	862	976	803	2363	0	479	656	173	19532	489
875	0.142818	Los Angeles	0.3628	0.2994	0.9758	0.5154	0.8276	0.9664	0.923	0	0.7284	0.9651	0.9158	0.7898	0.7916	0.7016	0.8893	20.4	11.9	18.8	12.8	2.7	22.7	92.2	0	14.6	38.4	24.6	20540	22.9	11.2	11.5	15.9	637	372	175	1261	402	84	931	987	685	2887	0	144	871	229	20540	717
876	0.172719	Los Angeles	0.0721	0.8651	0.9096	0.2769	0.8901	0.9991	0.9616	0.4524	0.9312	0.9436	0.8105	0.8585	0.814	0.1868	0.6972	12.7	22.7	9.6	9.6	4.4	49.2	97	0.5	45.1	33.3	13.7	18190	24.3	4	7.3	10	550	985	137	3383	398	190	1433	1476	2076	4210	8	666	1158	197	18190	1008
877	0.596766	Los Angeles	0.2353	0.7987	0.9643	0.3294	0.9007	0.9859	0.9458	0.4938	0.6067	0.9378	0.3781	0.8488	0.4235	0.0297	0.6972	18.3	20.7	15.9	10.3	4.9	29.6	95.3	0.7	8.2	32.2	3.8	18532	10.2	1	7.3	9.5	1069	1205	233	2352	573	287	1464	1633	1623	5554	12	134	1368	55	18532	566
878	0.284939	Orange	0.7668	0.2551	0.9981	0.0615	0.8924	0.9859	0.9365	0.93	0.7594	0.9937	0.2488	0.8802	0.6033	0.7986	0.1344	26.4	11.1	38	5.9	4.5	29.6	94.1	25.5	16.8	52.7	2.5	17278	15	13.6	2.5	20.3	1159	486	378	2639	248	200	996	1021	1206	4138	260	172	1430	25	17278	628
879	0.724791	Sacramento	0.0183	0.0048	0.513	0.0901	0.9903	0.576	0.8085	0	0.9508	0.4746	0.7419	0.9928	0.9797	0.4782	0.9878	5	0.3	2	6.6	51.6	2	71.7	0	54.1	9.6	10.7	8923	47.9	7.6	22.2	6.2	177	12	17	18125	233	1810	845	949	70	2514	0	513	77	90	8923	812
880	0.167855	San Francisco	0.2401	0.5071	0.947	0.6936	0.8276	0.959	0.9115	0	0.7819	0.9228	0.9277	0.5197	0.6164	0.6919	0.8842	18.4	15.4	13.2	15.6	2.7	21	90.5	0	18.8	29.9	27.2	27978	15.4	11	11.3	8.4	789	660	162	2141	669	115	1229	1283	876	3887	0	241	952	334	27978	659
881	0.383388	Santa Clara	0.3558	0.2994	0.9591	0.3294	0.9244	0.9147	0.9062	0.5669	0	0.9287	0.3026	0.6477	0.6067	0.5703	0.8582	20.3	11.9	15	10.3	6.6	14.1	89.7	1.4	0	30.7	3	24528	15.1	8.9	10.4	8.1	1005	588	165	2039	511	328	1101	1106	657	4445	16	0	974	33	24528	747
882	0.258352	Benton	0.0158	0.0283	0.4815	0.0649	0.9732	0.5866	0.4739	0.4282	0.92	0.2305	0.8852	0.93	0.993	0.0701	0.906	4.2	4.6	1.8	6	22.4	2.1	27.5	0.3	41.1	5.1	20	14998	58	2.1	12.2	5.5	170	188	24	2296	242	914	1367	1560	84	1120	4	641	48	273	14998	1869
883	6.07099	Pierce	0.0085	0.0944	0.5935	0.8763	0.9922	0.9733	0.7666	0.5088	0.9796	0.8864	0.2926	0.2171	0.9653	0	0.9332	1.7	7.5	2.6	20.1	62	24.7	63.8	0.8	77.3	25.9	2.9	40131	42.7	0	13.7	9.8	40	180	15	14927	474	1496	583	644	594	1541	5	498	520	17	40131	1025
884	915.702	Imperial	0.0293	0.0125	0.9821	0.543	0.9941	0.779	0.8964	0.9186	0	0.9702	0.6563	0.9968	0.5237	0.4782	0.8842	7.6	2.5	21	13.2	76.6	5.6	88.1	23.4	0	39.9	8.2	5554	12.7	7.6	11.3	9.9	378	125	69	5956	153	3785	329	976	267	4358	228	0	1550	27	5554	147
885	0.237259	Los Angeles	0.4945	0.4709	0.9771	0.1306	0.9331	0.9727	0.8577	0	0.9539	0.9473	0.6479	0.8359	0.5237	0.7746	0.6555	22.2	14.8	19.2	7.4	7.6	24.5	81.2	0	56	34	8	19007	12.7	12.9	6.8	23	841	560	234	2866	259	289	1220	1220	883	3073	0	683	870	98	19007	445
886	0.189267	Los Angeles	0.3558	0.1665	0.9966	0.1191	0.9244	0.9965	0.8912	0	0.9502	0.9378	0.8698	0.869	0.8595	0.671	0.4219	20.3	9.3	34.2	7.2	6.6	39.4	87.2	0	53.7	32.2	18.2	17756	27.7	10.6	4.7	18.1	897	410	507	2896	317	294	1481	1581	1613	3860	0	849	1008	269	17756	1222
887	0.146587	Los Angeles	0.1382	0.544	0.9889	0.4711	0.8924	0.9599	0.7756	0.5951	0.9246	0.8638	0.9136	0.7568	0.7195	0.3917	0.9283	15.9	16	24.8	12.2	4.5	21.2	65.5	1.8	42.7	24.1	24.2	21519	19.3	6.5	13.4	18.1	648	650	391	2596	473	184	1579	1682	837	2664	31	718	745	382	21519	752
888	0.120226	Los Angeles	0.5977	0.117	0.997	0.4038	0.8947	0.9678	0.8843	0	0.9685	0.9305	0.9363	0.8619	0.8793	0.7511	0.6375	23.6	8.1	34.9	11.3	4.6	23.1	85.9	0	66.1	31	29.5	18049	29.5	12.3	6.6	17.9	1162	401	580	2203	543	225	1662	1826	1054	4238	0	1207	1034	491	18049	1422
889	0.325578	Los Angeles	0.0047	0.0069	0.9442	0.0399	0.9957	0.6799	0.862	0	0.9916	0.9633	0.1609	0.9927	0.591	0.3994	0.368	0.4	0.9	12.8	5.2	93.6	3.3	82	0	91.3	37.9	1.7	8977	14.6	6.6	4.3	8.3	33	79	37	8068	29	8111	288	311	282	7109	0	284	2527	5	8977	81
890	0.0788664	Los Angeles	0.0081	0.0272	0.8605	0.0399	0.9452	0.4326	0.8503	0	0.9608	0.1254	0.9542	0.0586	0.9928	0	0.9788	1.6	4.5	7.1	5.2	9.6	1	79.8	0	60.3	3.3	35.9	60543	57.7	0	19.3	3.5	38	105	66	971	121	222	936	1065	24	1849	0	642	32	336	60543	1209
891	0.0505728	Los Angeles	0.0122	0.0125	0.9768	0.0243	0.9701	0.6314	0.7576	0	0.9802	0.2589	0.882	0.9486	0.9983	0.0901	0.7868	3	2.5	19.1	4.5	20	2.6	62.2	0	78	5.6	19.6	13956	73.6	2.5	8.7	9.2	85	73	166	831	129	573	869	1066	74	1782	0	832	33	170	13956	1694
892	190.564	San Joaquin	0.7764	0.4338	0.954	0.7356	0.9576	0.9751	0.8204	0.9379	0	0.9699	0.1828	0.6787	0.4235	0.2504	0.5554	26.6	14.2	14.2	16.4	13.2	25.2	74	27	0	39.8	1.9	23719	10.2	4.8	5.8	22.1	407	217	59	2641	250	201	416	544	351	1131	147	0	378	8	23719	152
893	0.17492	Santa Barbara	0.0066	0	0.9727	0.0137	0.9709	0.5963	0.6402	0	0.9308	0.8999	0.7474	0.9914	0.9982	0	0.8818	1.1	0	18	3.8	20.6	2.2	44.4	0	44.9	27.2	10.9	9465	72.7	0	11.2	6.4	71	0	284	2607	245	1345	1574	1674	141	2894	0	751	95	171	9465	3763
894	0.828578	Santa Clara	0.7809	0.0628	0.9248	0.2621	0.9174	0.9261	0.894	0.7289	0.9495	0.9057	0.6681	0.7492	0.6338	0.868	0.7398	26.7	6.4	10.8	9.4	6	15.5	87.7	6.4	53.3	27.8	8.5	21743	16	16.1	7.9	8.7	1254	300	156	7537	441	283	1447	1526	676	4118	98	814	869	123	21743	743
895	5.27981	Yolo	0.0171	0.0043	0.9	0.008	0.9909	0.5153	0.8005	0	0.9445	0	0.8233	0.9949	0.9923	0.1513	0.8582	4.6	0.2	9	3.2	54.4	1.5	70.2	0	50.7	0	14.5	7724	57.1	3.5	10.4	3.7	390	15	123	37754	271	4638	1370	1534	130	5989	0	777	0	199	7724	2223
896	0.408792	Lane	0.0081	0.0069	0.4656	0.2474	0.9551	0.3656	0.4964	0.4938	0.9603	0.0552	0.9002	0.9906	0.9978	0.1069	0.8917	1.6	0.9	1.7	9.2	12.3	0.7	29.4	0.7	59.9	1.9	22	9709	71	2.8	11.6	7.9	138	81	62	15309	798	1066	3561	3994	58	2557	26	2393	23	782	9709	5483
897	0.190004	Multnomah	0.0089	0.1619	0.8915	0.3138	0.977	0.6234	0.5759	0	0.9913	0.172	0.9811	0.693	0.9717	0	0.98	1.9	9.2	8.5	10.1	25.8	2.5	37	0	91	4.1	53.5	23334	44.7	0	19.6	3.5	124	610	235	11180	671	1714	2751	2966	163	2457	0	2699	131	1472	23334	2200
898	0.209841	King	0.0076	0.0109	0.8175	0.1306	0.9812	0.7401	0.7303	0	0.9908	0.2947	0.9837	0.9426	0.9933	0.0271	0.8117	1.4	2.1	5.8	7.4	31.2	4.5	57.6	0	90.4	6.2	56.7	14328	58.4	0.9	9.2	9.1	115	172	180	5669	610	2570	3085	3457	373	4736	0	3125	138	1750	14328	3393
899	0.10531	Los Angeles	0.018	0.7488	0.9821	0.4555	0.9844	0.9501	0.6384	0	0.9749	0.846	0.9491	0.5933	0.888	0.022	0.4346	4.9	19.6	21	12	36.3	19.3	44.2	0	72.2	22.9	33.7	25993	30.4	0.7	4.8	19.5	170	680	226	2213	390	1262	1074	1206	660	1538	0	871	688	362	25993	992
900	0.220958	Los Angeles	0.0392	0.7814	0.9694	0.6224	0.9758	0.9222	0.7011	0.5205	0.9596	0.7191	0.9386	0.5887	0.7605	0.4319	0.4732	9.3	20.3	17.1	14.4	24.6	15	52.9	0.9	59.5	16.4	30.1	26114	21.2	7	5.1	13.1	405	884	278	7347	602	1069	1625	1828	633	2302	16	1088	592	489	26114	825
901	0.120007	Los Angeles	0.011	0.0048	0.9204	0.0105	0.9534	0.4857	0.7341	0	0.991	0	0.9466	0.802	0.9951	0	0.3946	2.6	0.3	10.4	3.5	11.7	1.3	58.2	0	90.5	0	32.7	20165	62	0	4.5	4.5	100	12	172	4540	134	443	1659	1986	50	2204	0	1798	0	542	20165	2075
902	0.201915	Los Angeles	0.5096	0.1286	0.9616	0.5503	0.8425	0.9372	0.973	0	0.6304	0.9835	0.8874	0.9189	0.9053	0.8554	0.8203	22.4	8.4	15.4	13.3	3	17.1	98	0	9.2	45.4	20.3	15575	32.2	15.6	9.4	15.1	730	275	140	1524	432	97	911	948	531	3189	0	87	1006	185	15575	1045
903	0.146195	Los Angeles	0.547	0.1714	0.9533	0.6351	0.9212	0.9671	0.9062	0	0.8868	0.9524	0.5314	0.7911	0.7865	0.7593	0.9136	22.9	9.4	14.1	14.6	6.3	22.9	89.7	0	32.7	35.1	5.8	20502	22.6	12.5	12.6	13.3	788	322	143	1301	501	217	1011	1066	725	3082	0	349	807	59	20502	776
904	0.0877421	Los Angeles	0.7346	0.2284	0.9889	0.1793	0.8425	0.9845	0.9692	0	0.9806	0.9596	0.8523	0.9062	0.8432	0.8478	0.8117	25.8	10.6	24.8	8.2	3	28.9	97.7	0	78.4	36.9	16.6	16182	26.4	15.3	9.2	31.6	914	376	280	1816	285	108	1129	1180	947	3466	0	925	869	187	16182	915
905	0.304889	Los Angeles	0.4867	0.2717	0.9824	0.2258	0.8663	0.9954	0.9659	0	0.9172	0.9838	0.66	0.9471	0.7849	0.8788	0.5217	22.1	11.4	21.2	8.9	3.6	37.5	97.4	0	40.2	45.5	8.3	14062	22.5	16.6	5.5	20.4	1214	629	281	3449	473	200	1328	1441	1936	5360	0	580	1571	110	14062	1193
906	3.196	Los Angeles	0.4867	0.2188	0.9638	0.5968	0.9568	0.9006	0.9607	0	0.8579	0.9567	0.8367	0.9008	0.8153	0.7746	0.8818	22.1	10.4	15.8	14	12.9	12.6	96.9	0	27.5	36.1	15.4	16425	24.4	12.9	11.2	11.8	922	433	171	27498	584	539	1081	1171	512	4047	0	322	1034	166	16425	1018
907	0.560905	Los Angeles	0.3558	0.0366	0.9844	0.0105	0.9791	0.9365	0.9226	0	0.6016	0.9745	0.5118	0.9543	0.6279	0.8373	0.4219	20.3	5.2	22.2	3.5	28.3	17	92.1	0	8	41.4	5.5	13625	15.8	14.9	4.7	16.6	1378	356	244	3554	171	1919	1100	1141	1104	6247	0	91	1847	61	13625	768
908	0.449201	Los Angeles	0.4788	0.5139	0.9709	0.659	0.92	0.9441	0.9556	0.4741	0	0.9766	0.7474	0.8457	0.9053	0.6025	0.5985	22	15.5	17.5	15	6.2	18.2	96.4	0.6	0	42.3	10.9	18650	32.2	9.4	6.2	10.1	1034	728	206	2669	675	289	1176	1209	788	4525	7	0	1375	128	18650	1453
909	0.882048	Riverside	0.6454	0.1053	0.9166	0.3677	0.9307	0.9585	0.9349	0.4524	0.5328	0.9312	0.6395	0.8664	0.6504	0.7709	0.9436	24.3	7.8	10.1	10.8	7.3	20.9	93.9	0.5	5.6	31.1	7.8	17865	16.6	12.8	14.5	16.1	1392	450	179	3086	573	417	1767	1924	1113	5387	10	107	1151	137	17865	884
910	1.13156	San Bernardino	0.8303	0.2657	0.9823	0.1663	0.8663	0.9325	0.8981	0.9357	0.4293	0.958	0.3408	0.932	0.7374	0.5901	0.9823	27.8	11.3	21.1	8	3.6	16.4	88.4	26.6	2.9	36.4	3.4	14909	20.1	9.2	20.3	16.1	1245	508	222	9958	349	159	1054	1206	676	3958	321	35	1025	36	14909	871
911	0.264422	San Diego	0.7716	0.3862	0.9811	0.7773	0.8626	0.9495	0.5653	0.8335	0.9598	0.883	0.807	0.9709	0.9686	0.3994	0.9797	26.5	13.4	20.7	17.3	3.5	19.2	35.9	13.6	59.6	25.6	13.5	12431	43.6	6.6	19.5	6.2	1876	946	449	3040	1182	249	2167	2279	1199	2535	311	1359	1148	293	12431	3000
912	0.563654	San Joaquin	0.7809	0.3451	0.8727	0.8585	0.8846	0.8063	0.8534	0	0.9272	0.9305	0.9634	0.9101	0.9416	0.7888	0.9784	26.7	12.7	7.6	19.5	4.2	6.6	80.4	0	43.6	31	40.2	15991	37.5	13.3	19.2	6.8	1062	505	122	9180	761	166	1597	2179	242	3198	0	951	793	642	15991	1447
913	17.0132	San Joaquin	0.1654	0.1759	0.9418	0.4933	0.9869	0.9127	0.8503	0.7076	0.5557	0.9665	0.7116	0.9168	0.6067	0.2756	0.91	16.7	9.5	12.5	12.5	41.1	13.9	79.8	5.3	6.3	38.8	9.7	15682	15.1	5.1	12.4	9.8	998	570	132	14375	559	2459	1054	1197	796	4774	64	75	1565	102	15682	662
914	1.02877	Los Angeles	0.411	0.194	0.9805	0.4555	0.9529	0.9714	0.9051	0.9542	0.652	0.9791	0.5617	0.8619	0.6224	0.7511	0.7263	21.1	9.9	20.4	12	11.5	24.1	89.5	30.7	10.2	43.3	6.3	18052	15.6	12.3	7.7	11.8	751	354	149	2489	377	411	730	771	822	3187	237	79	1036	46	18052	486
915	0.172865	Los Angeles	0.5832	0.4647	0.9333	0.577	0.8554	0.8712	0.9458	0	0.9166	0.9146	0.931	0.9269	0.8497	0.8628	0.7924	23.4	14.7	11.6	13.7	3.3	10.1	95.3	0	40	28.8	28	15184	26.9	15.9	8.8	22.3	920	577	171	1269	525	129	1476	1690	360	3741	0	676	751	413	15184	1028
916	0.188217	Los Angeles	0.5832	0.1446	0.9694	0.6823	0.95	0.9283	0.8831	0	0.893	0.9619	0.9106	0.8094	0.9197	0.6324	0.7813	23.4	8.8	17.1	15.4	10.7	15.8	85.7	0	34	37.5	23.7	19923	34	9.9	8.6	16.4	1085	408	268	2254	716	496	1565	1686	694	3974	0	574	1136	371	19923	1574
917	294.314	Merced	0.8975	0.0556	0.9113	0.0305	0.9623	0.9075	0.7649	0.9344	0	0.9348	0.3408	0.3944	0.5877	0.621	0.9014	29.9	6.1	9.7	4.8	15.3	13.3	63.5	26.3	0	31.7	3.4	31877	14.5	9.7	12	10.4	1148	235	90	5490	157	586	931	1116	467	2434	294	0	722	32	31877	472
918	1.82589	Riverside	0.0243	0.0043	0.9229	0.1793	0.993	0.6234	0.8604	0	0.8883	0.7191	0.9174	0.9964	0.9734	0.6819	0.9653	6.5	0.2	10.6	8.2	68.3	2.5	81.7	0	33	16.4	24.9	6203	45.2	10.8	16.9	5.2	572	18	118	28023	714	5976	1108	1400	214	7148	0	462	258	276	6203	1256
919	1.01798	San Bernardino	0.5096	0.3684	0.9066	0.7648	0.9752	0.8738	0.8559	0.5405	0.8586	0.9509	0.9297	0.9599	0.9516	0.86	0.6185	22.4	13.1	9.4	17	24.1	10.3	80.9	1.1	27.6	34.8	27.7	13268	39.4	15.8	6.4	9.9	1343	786	138	7754	823	1444	1472	1610	576	4848	18	445	1253	408	13268	1778
920	243.106	San Bernardino	0.8045	0.051	0.9477	0.3294	0.9776	0.8684	0.8448	0.923	0	0.9603	0.63	0.9868	0.9037	0.8747	0.7194	27.2	5.9	13.3	10.3	26.6	9.9	78.7	24.2	0	37.1	7.6	10534	32	16.4	7.6	12.3	2279	490	220	8732	633	2229	1656	1895	766	6589	459	0	1919	126	10534	1948
921	0.374839	San Francisco	0.0136	0.0176	0.782	0.0948	0.9919	0.5963	0.8001	0	0.9806	0.0285	0.9654	0.9916	0.9843	0.2257	0.9918	3.5	3.4	5	6.7	59.3	2.2	70.1	0	78.4	1.2	41.5	9418	50.4	4.5	24.4	5.1	158	152	31	17020	300	2659	620	731	97	3141	0	573	9	257	9418	919
922	7.05336	San Luis Obispo	0.007	0.0039	0.9035	0.008	0.9944	0.2009	0.5871	0	0.9698	0	0.8305	0.9958	0.9992	0.0613	0.9623	1.2	0.1	9.2	3.2	81.1	0.2	38.2	0	67.3	0	15	6976	82.2	1.9	16.5	5.5	126	10	89	28483	346	8765	963	1177	17	4135	0	792	0	144	6976	1683
923	0.0936382	Santa Clara	0.0122	0.0086	0.9731	0.0685	0.9932	0.779	0.8359	0	0.9012	0.8064	0.7996	0.9854	0.9674	0.3022	0.959	3	1.4	18.1	6.1	70.4	5.6	77	0	35.9	20.4	13.1	10765	43.3	5.4	16.1	8.9	172	82	107	4793	356	4077	590	643	322	4459	0	231	216	77	10765	754
924	0.256438	Santa Clara	0.4036	0.836	0.9761	0.3449	0.9146	0.9848	0.9115	0	0.9347	0.9432	0.8698	0.7051	0.7374	0.4237	0.6726	21	21.7	18.9	10.5	5.8	29	90.5	0	46.3	33.2	18.2	22992	20.1	6.9	7	11.3	932	964	265	4134	440	259	1405	1424	1185	4020	0	659	1080	256	22992	839
925	0.870938	Lane	0.0092	0.0076	0.5553	0.1604	0.992	0.2381	0.494	0	0.964	0.0393	0.9152	0.9621	0.9891	0	0.9908	2	1.1	2.3	7.9	59.7	0.3	29.2	0	62.5	1.5	24.5	13105	53.6	0	23.7	3.2	96	53	16	22621	378	2852	706	766	15	1395	0	479	8	173	13105	1033
926	0.13392	Alameda	0.0298	0.4584	0.9697	0.8356	0.9808	0.9615	0.8388	0	0.9834	0.8842	0.9274	0.321	0.9455	0.3347	0.6375	7.7	14.6	17.2	18.8	30.5	21.5	77.5	0	81.9	25.7	27.1	34762	38.2	5.8	6.6	2.5	129	244	110	6487	245	508	638	697	347	1292	0	571	355	173	34762	492
927	0.134401	Alameda	0.0107	0.0112	0.9783	0.0458	0.9893	0.2767	0.7217	0.4741	0.9745	0.0189	0.9727	0.9607	0.986	0.0323	0.8286	2.5	2.2	19.7	5.4	47.9	0.4	56.2	0.6	71.8	0.9	46.3	13205	51.6	1.1	9.6	3.5	126	111	197	2051	272	2422	1000	1087	20	2839	6	780	10	463	13205	1367
928	0.209387	Los Angeles	0.5096	0.8808	0.9477	0.6766	0.9488	0.9103	0.9211	0	0.9644	0.8972	0.934	0.8275	0.8933	0.6869	0.5985	22.4	23.3	13.3	15.3	10.4	13.6	91.9	0	62.8	26.9	28.8	19286	30.9	10.9	6.2	13.5	812	843	171	3317	501	375	1289	1391	446	3325	0	873	647	371	19286	1014
929	0.278352	Los Angeles	0.8177	0.058	0.9986	0.1544	0.8276	0.9924	0.9802	0.8236	0.6187	0.9929	0.5676	0.9509	0.9309	0.8932	0.906	27.5	6.2	40	7.8	2.7	33.5	98.6	12.7	8.7	51.9	6.4	13831	35.7	17.3	12.2	25.2	1638	366	542	2803	466	158	1355	1397	1828	5861	178	122	1813	87	13831	2115
930	146.399	Imperial	0	0.0043	0	0	0.9971	0.7182	0.9365	0.9921	0	0.9795	0	0.9998	0.9975	0	0.9999	0	0.2	0	0	99.4	4	94.1	50	0	43.5	0	1120	69.6	0	100	52.2	0	7	0	5847	0	4024	18	100	163	3807	50	0	1459	0	1120	16
931	208.998	Kern	0.8222	0.0914	0.9096	0.0328	0.9616	0.9495	0.9299	0.6939	0	0.9824	0.108	0.9437	0.7009	0.5564	0.9707	27.6	7.4	9.6	4.9	14.9	19.2	93.2	4.7	0	44.8	1.2	14268	18.5	8.7	17.8	8	3914	1045	279	19273	592	2116	2920	2997	2551	13229	142	0	3778	34	14268	2235
932	0.359149	Monterey	0.7513	0.0699	0.9352	0.1306	0.8626	0.9936	0.933	0	0.933	0.9929	0.8968	0.9647	0.9316	0.6767	0.1575	26.1	6.7	11.8	7.4	3.5	35.1	93.6	0	45.7	52	21.5	12925	35.8	10.7	2.7	22.4	669	173	109	5925	186	90	921	975	830	2402	0	446	792	198	12925	892
933	0.15775	Alameda	0.0127	0.0056	0.9647	0.0328	0.9927	0.3656	0.8027	0.4282	0.9751	0.1779	0.9841	0.9937	0.9955	0	0.91	3.2	0.5	16	4.9	65.7	0.7	70.6	0.3	72.3	4.2	57.1	8543	62.5	0	12.4	5.3	293	49	209	7779	452	6017	1303	1463	67	6468	4	1058	50	744	8543	2014
934	0.087588	Los Angeles	0.0238	0.3801	0.9664	0.3217	0.9666	0.9365	0.6936	0	0.9935	0.6631	0.9809	0.6857	0.9272	0.0271	0.9447	6.4	13.3	16.4	10.2	17.6	17	51.8	0	93.3	14.4	53.4	23526	35.1	0.9	14.6	12.8	163	336	210	1960	254	447	1278	1645	427	1313	0	1535	251	683	23526	733
935	0.125172	Los Angeles	0.0539	0.704	0.9632	0.7555	0.967	0.9237	0.7588	0	0.9774	0.6536	0.9302	0.5621	0.9565	0.5963	0.9812	11.1	18.7	15.7	16.8	17.9	15.2	62.4	0	74.7	14.1	27.8	26807	40.5	9.3	20	13.2	300	503	201	4110	453	483	1277	1433	398	1680	0	1071	252	355	26807	1090
936	0.205527	Los Angeles	0.3357	0.6655	0.9096	0.4332	0.9389	0.9528	0.9051	0	0.9138	0.8734	0.9237	0.871	0.7661	0.7253	0.9156	20	18	9.6	11.7	8.4	19.8	89.5	0	39.2	24.8	26.3	17676	21.5	11.7	12.7	20.5	547	492	86	1348	305	231	899	979	515	2453	0	384	470	236	17676	544
937	0.158201	Los Angeles	0.0259	0.0487	0.939	0.0427	0.9864	0.8181	0.854	0	0.9607	0.8504	0.9724	0.9836	0.9976	0.5564	0.9608	6.9	5.8	12.2	5.3	39.9	7.1	80.5	0	60.2	23.2	46.1	11011	69.9	8.7	16.3	6.6	264	221	109	3643	203	1518	894	984	264	3060	0	592	229	412	11011	1597
938	0.3156	Los Angeles	0.011	0	0.9863	0.0021	0.9954	0.2767	0.733	0	0.9862	0	0.9675	0.9955	0.9993	0	0.9978	2.6	0	23.1	1.6	90.7	0.4	58	0	85.2	0	42.7	7351	82.4	0	31.7	2	108	0	27	19871	69	3808	117	149	16	2436	0	127	0	50	7351	322
939	0.245491	Los Angeles	0.006	0.0043	0.9887	0.0029	0.9915	0.3889	0.7311	0.4524	0.9855	0.3893	0.9645	0.9951	0.999	0.0184	0.9806	0.9	0.2	24.6	2.1	56.7	0.8	57.7	0.5	84.3	7.9	40.9	7624	80.3	0.5	19.8	4.5	61	15	235	5863	137	3660	955	1101	51	3726	5	928	68	391	7624	2276
940	0.968062	King	0.0081	0.0048	0.928	0.0328	0.9963	0.5653	0.7242	0	0.9855	0.6119	0.9863	0.9981	0.9974	0	0.9697	1.6	0.3	11.1	4.9	97	1.9	56.6	0	84.3	12.9	59.8	4155	68.8	0	17.6	5.1	87	15	13	40043	259	5163	117	127	100	3013	0	107	27	70	4155	108
941	0.792395	Imperial	0.7613	0.2451	0.9811	0.8177	0.9027	0.9786	0.9349	0.7953	0.4916	0.9772	0.8771	0.959	0.9438	0.7387	0.9571	26.3	10.9	20.7	18.3	5	26.4	93.9	10.5	4.4	42.5	19	13322	37.9	12	15.9	11.1	1614	673	315	9425	1071	309	1519	1900	1517	5773	200	84	1591	288	13322	2214
942	3.31364	Kern	0.8719	0.0755	0.9876	0.0206	0.882	0.9783	0.9607	0.9028	0.8012	0.9762	0.4466	0.9779	0.9197	0.7629	0.9246	29	6.9	23.8	4.3	4.1	26.3	96.9	21	20.6	42.1	4.6	11788	34	12.6	13.2	12.4	1177	282	226	3934	169	168	948	1051	960	3934	221	217	925	44	11788	1334
943	0.0533589	Los Angeles	0.4036	0.6131	0.9992	0.6162	0.8789	0.999	0.9365	0	0.991	0.9957	0.9836	0.9469	0.9565	0.868	0.8518	21	17.1	44.8	14.3	4	48.7	94.1	0	90.5	55.3	56.5	14068	40.5	16.1	10.2	29.7	806	656	608	1492	532	153	1357	1393	1806	3616	0	1261	1499	767	14068	1498
944	0.175005	Los Angeles	0.0907	0.3973	0.985	0.4038	0.9007	0.9512	0.8935	0	0.9233	0.9711	0.9087	0.9268	0.9392	0.2589	0.4859	13.9	13.6	22.5	11.3	4.9	19.5	87.6	0	42.2	40.2	23.4	15187	37.1	4.9	5.2	16.5	441	431	237	4871	359	155	1051	1140	605	2773	0	481	801	246	15187	1111
945	0.364145	Los Angeles	0.7513	0.4887	0.9751	0.2848	0.9323	0.9692	0.9607	0	0.9107	0.9719	0.8646	0.9178	0.9599	0.8949	0.91	26.1	15.1	18.6	9.7	7.5	23.5	96.9	0	38.4	40.4	17.7	15634	41.3	17.4	12.4	12.6	1141	659	208	5500	396	328	1116	1140	970	4243	0	438	1118	197	15634	1686
946	5.28152	Benton	0.2198	0.7769	0	0.3964	0	0.2767	0.3736	0	0.7489	0.035	0.6254	0.2222	0.4701	0.1868	0.1943	18	20.2	0	11.2	0	0.4	20	0	16	1.4	7.5	39799	11.3	4	3	6	921	1031	0	4886	570	0	2217	2369	20	1019	0	379	50	166	39799	572
947	19.741	Benton	0.5757	0.8177	0.2179	0.3449	0	0.2767	0.2113	0.5951	0	0.0736	0.0978	0.2129	0.1063	0.1797	0.1943	23.3	21.2	0.5	10.5	0	0.4	10.5	1.8	0	2.3	1.1	40394	3.8	3.9	3	0.4	2137	1950	18	5166	963	0	3427	3525	38	964	64	0	149	39	40394	350
948	187.94	Benton	0.4188	0.6131	0.5814	0.5292	0	0.1777	0.1894	0.8008	0	0.3625	0.1283	0.3048	0.2349	0.1447	0.3411	21.2	17.1	2.5	13	0	0.1	9.4	10.9	0	7.4	1.4	35462	6.3	3.4	4.1	6.1	968	781	41	2561	594	0	1657	1791	3	431	195	0	242	23	35462	290
949	242.299	Benton	0.4867	0.7943	0.5416	0.5898	0	0	0.2113	0.8983	0.2165	0.1091	0.0588	0.4304	0.4098	0.1656	0.7924	22.1	20.6	2.2	13.9	0	0	10.5	20.4	0.2	3	0.7	30661	9.9	3.7	8.8	6	788	734	30	1672	495	0	1338	1487	0	375	304	3	78	10	30661	352
950	19.2221	Benton	0.1975	0.6068	0.4325	0.1663	0	0.3103	0.3415	0.6939	0.6873	0.0431	0.2383	0.1732	0.5938	0.2669	0.3544	17.5	17	1.5	8	0	0.5	17.9	4.7	12.1	1.6	2.4	43400	14.7	5	4.2	3.3	892	863	31	2104	407	0	2097	2190	26	909	102	265	53	50	43400	739
951	1.75806	Clackamas	0.6115	0.6826	0.4156	0.0279	0	0.5286	0.3181	0	0.6923	0.12	0.5617	0.0433	0.023	0.1513	0.0938	23.8	18.3	1.4	4.7	0	1.6	16.5	0	12.4	3.2	6.3	65912	1.7	3.5	2.1	4.3	984	757	24	5125	193	0	1700	1860	63	682	0	231	98	107	65912	70
952	2.18433	Clackamas	0.1975	0.8625	0.2418	0.3065	0	0	0.1616	0.4524	0.6823	0.0068	0.2275	0.0213	0.2094	0.2669	0.1575	17.5	22.6	0.6	10	0	0	8.1	0.5	11.8	0.3	2.3	79737	5.8	5	2.7	2.8	1090	1402	18	7309	621	0	2846	3008	0	500	16	354	15	65	79737	358
953	0.939405	Clackamas	0.6898	0.2994	0.319	0.1037	0	0.5286	0.4309	0	0.742	0.0691	0.1722	0.1	0.0379	0.4708	0.4732	25	11.9	0.9	6.9	0	1.6	24.1	0	15.5	2.2	1.8	51683	2.2	7.5	5.1	3.3	1384	660	20	5535	381	0	2226	2271	85	1337	0	351	86	39	51683	124
954	0.908159	Clackamas	0.6384	0.6131	0	0.0725	0	0.4326	0.1441	0	0.6138	0.0139	0.2488	0.0484	0.2043	0.293	0.232	24.2	17.1	0	6.2	0	1	7.3	0	8.5	0.7	2.5	63843	5.7	5.3	3.3	3.8	580	409	0	1364	148	0	977	1062	23	174	0	90	12	24	63843	136
955	1.56653	Clackamas	0.8526	0.25	0.4156	0.2405	0	0.576	0.517	0	0	0.0989	0.0334	0.1142	0.111	0.6437	0.2996	28.4	11	1.4	9.1	0	2	31.3	0	0	2.8	0.4	49656	3.9	10.1	3.8	2.6	1863	719	28	2893	600	0	1971	1983	128	2056	0	0	115	8	49656	255
956	19.6976	Clackamas	0.3759	0.7397	0	0.2054	0	0.2381	0.249	0.4741	0.5196	0.131	0.2042	0.0551	0.0653	0.0797	0.7398	20.6	19.4	0	8.6	0	0.3	12.5	0.6	5.2	3.4	2.1	61540	2.9	2.3	7.9	2.4	1373	1294	0	7344	574	0	2674	2752	20	832	17	144	169	56	61540	192
957	11.8554	Clackamas	0.8526	0.2828	0.4656	0.1306	0	0.3889	0.4283	0.6868	0.6597	0.2366	0.5118	0.1405	0.3547	0.3107	0.0473	28.4	11.6	1.7	7.4	0	0.8	23.9	4.4	10.6	5.2	5.5	46551	8.7	5.5	1.5	11.1	1224	501	26	2676	320	0	1518	1597	33	1030	71	169	140	84	46551	369
958	3.22567	Clackamas	0.4558	0.6371	0.7362	0.186	0	0.8348	0.3523	0	0.3732	0.5711	0.1722	0.2113	0.0833	0.1125	0.3816	21.7	17.5	4.2	8.3	0	7.9	18.6	0	1.9	11.8	1.8	40506	3.3	2.9	4.4	6.8	969	782	68	1614	372	0	1625	1679	333	830	0	32	377	30	40506	149
959	9.56939	Clackamas	0.3628	0.6007	0.3397	0.3294	0	0.6546	0.1934	0.7033	0	0.4314	0.3408	0.2429	0.1994	0.0749	0.1695	20.4	16.9	1	10.3	0	2.9	9.6	5.1	0	8.7	3.4	38611	5.6	2.2	2.8	5.9	692	574	13	2087	349	0	1251	1307	90	325	67	0	211	43	38611	189
960	37.5559	Clackamas	0.1382	0.8676	0	0.3526	0	0	0.0822	0.7545	0.2585	0.035	0.2275	0.1799	0.2298	0.0419	0.4732	15.9	22.8	0	10.6	0	0	4.8	7.9	0.6	1.4	2.3	42829	6.2	1.4	5.1	4.7	951	1363	0	3156	636	0	2356	2404	0	289	190	15	66	55	42829	371
961	3.51683	Clackamas	0.8895	0.2236	0.6049	0.5898	0	0	0.2743	0.6525	0.6345	0.3061	0.4304	0.5009	0.4188	0.671	0.2193	29.6	10.5	2.7	13.9	0	0	13.9	3.1	9.4	6.4	4.4	28529	10.1	10.6	3.2	7.3	1668	593	53	1600	778	0	1973	2050	0	782	64	192	221	87	28529	569
962	76.517	Clackamas	0.1654	0.7943	0.4656	0.3449	0	0.3103	0.227	0.8223	0	0.6192	0.108	0.3621	0.0833	0.0323	0.4082	16.7	20.6	1.7	10.5	0	0.5	11.3	12.6	0	13.1	1.2	33088	3.3	1.1	4.6	3.6	1066	1320	39	4569	669	0	2296	2358	29	720	297	0	620	27	33088	210
963	13.0129	Clackamas	0.8749	0.2035	0.797	0.3822	0	0.4857	0.3509	0.7121	0.6618	0.5162	0.5372	0.71	0.6677	0.8504	0.3816	29.1	10.1	5.3	11	0	1.3	18.5	5.5	10.7	10.5	5.9	22857	17.2	15.4	4.4	6.4	1607	560	100	4178	608	0	1892	2065	63	1023	113	221	359	112	22857	937
964	103.636	Clackamas	0.2107	0.7678	0.2952	0.4933	0	0.3656	0.1574	0.8188	0	0.2947	0.6207	0.368	0.4368	0.0271	0.1943	17.8	20	0.8	12.5	0	0.7	7.9	12.3	0	6.2	7.4	32848	10.5	0.9	3	4.9	906	1021	16	2390	640	0	1959	2154	36	405	266	0	244	145	32848	538
965	32.7338	Columbia	0.2798	0.8103	0.2418	0.8969	0	0.5963	0.2473	0.8907	0.3594	0.4649	0.5497	0.6071	0.4938	0.2669	0.8375	19.1	21	0.6	20.9	0	2.2	12.4	19.5	1.7	9.4	6.1	25619	11.9	5	9.8	10	930	1025	11	4126	1018	0	1733	1977	101	604	386	33	334	105	25619	574
966	20.796	Columbia	0.4336	0.758	0	0.6284	0	0	0.0822	0.748	0	0.2705	0.2603	0.2739	0.1523	0.1125	0.4859	21.4	19.8	0	14.5	0	0	4.8	7.5	0	5.8	2.6	36994	4.7	2.9	5.2	6.8	1212	1122	0	4955	824	0	2036	2400	0	271	180	0	237	53	36994	266
967	10.8665	Coos	0.5243	0.8851	0.7229	0.8177	0	0.2009	0.3251	0.7746	0.2585	0.5076	0.312	0.4566	0.2905	0.1069	0.7332	22.6	23.5	4	18.3	0	0.2	16.9	9.1	0.6	10.3	3.1	29841	7.4	2.8	7.8	6.6	763	791	52	2174	616	0	1304	1394	7	569	127	9	247	40	29841	247
968	55.3608	Deschutes	0.2923	0.374	0.4325	0.3217	0	0	0.1661	0.8151	0	0.2472	0.1501	0.4361	0.4368	0.3268	0.664	19.3	13.2	1.5	10.2	0	0	8.3	12	0	5.4	1.6	30476	10.5	5.7	6.9	13.2	1061	727	32	2604	562	0	2065	2228	0	459	268	0	211	33	30476	577
969	13.6509	Deschutes	0.532	0.8455	0	0.1087	0	0.2009	0.1345	0.5088	0	0.1091	0	0.2588	0.1577	0.1382	0	22.7	22	0	7	0	0.2	6.9	0.8	0	3	0	37746	4.8	3.3	0	3	439	427	0	925	136	0	701	733	3	134	6	0	42	0	37746	93
970	30.8232	Jackson	0.5832	0.7351	0	0.5836	0	0	0.2249	0.7982	0.4293	0.4746	0.4304	0.3639	0.3204	0.7298	0.2452	23.4	19.3	0	13.8	0	0	11.2	10.7	2.9	9.6	4.4	33015	8	11.8	3.4	6.2	2600	2149	0	7789	1538	0	4409	4636	0	1244	494	133	749	193	33015	893
971	0.431372	Jackson	0.0238	0.8064	0.2699	0.5008	0	0.2767	0.2034	0	0.3527	0	0.7525	0.2077	0.6451	0.0955	0.6084	6.4	20.9	0.7	12.6	0	0.4	10.1	0	1.6	0	11.1	40758	16.4	2.6	6.3	10.3	134	435	8	5110	263	0	1172	1311	8	210	0	21	0	130	40758	342
972	38.1435	Lane	0.3759	0.7814	0.1883	0.7897	0	0	0.1369	0.874	0	0.4458	0.2157	0.3258	0.4279	0.7346	0.7398	20.6	20.3	0.3	17.6	0	0	7	17.5	0	9	2.2	34559	10.3	11.9	7.9	2.9	498	490	3	3199	426	0	894	954	0	170	167	0	154	20	34559	248
973	1.86603	Lane	0.5903	0.6596	0.4656	0.5836	0	0.3889	0.3335	0.6222	0	0.2705	0.3876	0.4871	0.2999	0.5635	0.6084	23.5	17.9	1.7	13.8	0	0.8	17.4	2.3	0	5.8	3.9	28938	7.6	8.8	6.3	3.6	1101	839	29	2707	645	0	1676	1813	36	818	41	0	188	65	28938	355
974	0.763255	Lane	0.2353	0.8213	0.3397	0.1991	0	0.2767	0.255	0	0.4655	0.0469	0.2926	0.1706	0.538	0.4708	0.1943	18.3	21.3	1	8.5	0	0.4	12.8	0	3.7	1.7	2.9	43604	13.1	7.5	3	4.6	568	660	14	1595	264	0	1373	1430	13	396	0	53	40	40	43604	405
975	0.628125	Lane	0.1043	0.3801	0.675	0.3065	0	0.2009	0.227	0	0.694	0.2191	0.6984	0.3588	0.7563	0.5769	0.4601	14.6	13.3	3.4	10	0	0.2	11.3	0	12.5	4.9	9.3	33219	21	9	5	6.3	606	552	57	4637	416	0	1686	1710	7	469	0	214	127	156	33219	863
976	8.68511	Linn	0.1735	0.3513	0.2418	0.2995	0	0.4516	0.3626	0.7911	0.8196	0.2134	0.35	0.4613	0.7171	0.5147	0.8673	16.9	12.8	0.6	9.9	0	1.1	19.3	10.2	22.5	4.8	3.5	29706	19.2	8.1	10.7	13	350	264	5	6609	205	0	877	920	21	398	94	207	67	31	29706	389
977	0.874225	Marion	0.1382	0.6655	0	0.5571	0	0.3103	0.3232	0.5883	0.6787	0.2765	0.4695	0.3804	0.6677	0.3022	0.8286	15.9	18	0	13.4	0	0.5	16.8	1.7	11.6	5.9	4.9	32374	17.2	5.4	9.6	7.1	601	679	0	4900	504	0	1664	1796	19	635	31	209	160	82	32374	649
978	2.64538	Marion	0.3628	0.4948	0.4325	0.3749	0	0.4116	0.3701	0.6069	0.8022	0.1091	0.2714	0.13	0.4141	0.4073	0.368	20.4	15.2	1.5	10.9	0	0.9	19.8	2	20.7	3	2.7	47665	10	6.7	4.3	3.1	838	623	29	3031	444	0	1935	2067	34	810	41	427	89	52	47665	409
979	11.8471	Marion	0.5609	0.8759	0.2699	0.2331	0	0	0.1992	0.4524	0.3669	0.0189	0	0.0989	0.2248	0.6149	0.0199	23.1	23.1	0.7	9	0	0	9.9	0.5	1.8	0.9	0	51841	6.1	9.6	0.9	2.2	864	866	10	2068	337	0	1491	1592	0	369	8	28	26	0	51841	228
980	18.9976	Marion	0.6519	0.6251	0.6475	0.3449	0	0.576	0.3385	0.8436	0.2726	0.2366	0.0383	0.2006	0.5414	0.4558	0.1136	24.4	17.3	3.1	10.5	0	2	17.7	14.5	0.7	5.2	0.5	41255	13.2	7.3	2.3	7.1	992	703	47	1699	429	0	1519	1687	74	719	244	11	152	8	41255	537
981	0.325187	Multnomah	0.3966	0.4156	0.2418	0.0105	0	0	0.2289	0	0.5809	0.1662	0.2488	0.0328	0.1153	0.3022	0.2996	20.9	13.9	0.6	3.5	0	0	11.4	0	7.2	4	2.5	71070	4	5.4	3.8	4.2	577	383	7	1348	96	0	1135	1179	0	316	0	85	83	28	71070	111
982	0.393139	Multnomah	0.6115	0.5071	0.2699	0.2405	0	0.2381	0.3446	0.5583	0	0	0.1828	0.078	0.1728	0.3673	0.1695	23.8	15.4	0.7	9.1	0	0.3	18.1	1.3	0	0	1.9	55608	5.1	6.2	2.8	3.4	692	446	7	2275	263	0	1076	1122	9	527	15	0	0	20	55608	147
983	0.352438	Multnomah	0.7858	0.3513	0	0.1663	0	0.2009	0.255	0	0	0.0122	0.0334	0.0496	0.0783	0.3268	0.567	26.8	12.8	0	8	0	0.2	12.8	0	0	0.6	0.4	63405	3.2	5.7	5.9	2.1	875	418	0	1345	260	0	1217	1264	7	417	0	0	13	5	63405	104
984	0.379421	Multnomah	0.2107	0.3333	0	0.0206	0	0	0.2605	0	0.6187	0.0189	0.2926	0.1177	0.1063	0.1125	0.3411	17.8	12.5	0	4.3	0	0	13.1	0	8.7	0.9	2.9	49200	3.8	2.9	4.1	4.9	593	416	0	1781	142	0	1357	1383	0	436	0	120	23	40	49200	126
985	0.593121	Multnomah	0.0926	0.5202	0.319	0.4186	0	0.8403	0.4377	0	0.6654	0.4846	0.6108	0.2226	0.2702	0.2589	0.4346	14	15.6	0.9	11.5	0	8.2	24.6	0	10.9	9.8	7.2	39777	7	4.9	4.8	2.7	622	695	17	2288	511	2	1956	2114	348	1094	0	231	348	141	39777	310
986	0.972275	Multnomah	0.2625	0.3333	0.1883	0.2054	0	0.6314	0.3844	0	0.5263	0.2589	0.6346	0.3502	0.4098	0.7428	0.3946	18.8	12.5	0.3	8.6	0	2.6	20.7	0	5.4	5.6	7.7	33531	9.9	12.1	4.5	9.1	1078	717	7	4229	492	0	2475	2575	140	1189	0	138	233	190	33531	570
987	0.442279	Multnomah	0.2736	0.1894	0.3601	0.0305	0	0	0.3232	0	0.3527	0.0789	0.4543	0.0715	0.2448	0.5502	0.2724	19	9.8	1.1	4.8	0	0	16.8	0	1.6	2.4	4.7	57030	6.5	8.6	3.6	2.9	828	429	19	2800	211	0	1758	1838	0	734	0	29	81	82	57030	285
988	0.271271	Multnomah	0.2061	0.1207	0.7922	0.2054	0	0.7135	0.5838	0.5883	0.7928	0.4056	0.8137	0.2752	0.6338	0.1253	0.3272	17.7	8.2	5.2	8.6	0	3.9	37.8	1.7	19.8	8.2	13.9	36936	16	3.1	4	9.8	576	269	69	1959	279	0	1339	1411	120	1232	24	279	205	186	36936	522
989	0.47777	Multnomah	0.1621	0.1365	0.4815	0.4113	0	0	0.4556	0	0.694	0.2589	0.8105	0.3433	0.3785	0.3595	0.4346	16.6	8.6	1.8	11.4	0	0	26	0	12.5	5.6	13.7	33811	9.2	6.1	4.8	5.4	521	270	25	2401	359	0	1371	1461	0	817	0	182	141	188	33811	291
990	0.428169	Multnomah	0.1848	0.0814	0.319	0.2331	0	0.5963	0.3946	0	0.4086	0.1957	0.6346	0.2097	0.2955	0.3673	0.2996	17.2	7.1	0.9	9	0	2.2	21.4	0	2.5	4.5	7.7	40615	7.5	6.2	3.8	6.4	616	254	13	2303	322	0	1410	1456	74	767	0	36	117	109	40615	265
991	0.741773	Multnomah	0.3101	0.2885	0.4156	0.5008	0	0.7695	0.445	0.627	0.675	0.5034	0.7734	0.3	0.6677	0.6089	0.1454	19.6	11.7	1.4	12.6	0	5.3	25.2	2.4	11.4	10.2	11.9	35687	17.2	9.5	2.6	7.6	1055	627	29	3173	680	0	2096	2297	256	1354	55	262	412	249	35687	925
992	9.61073	Multnomah	0.2401	0.5691	0	0.4711	0	0	0.2827	0	0.3217	0.0789	0.4218	0.0624	0.3498	0.2839	0.5334	18.4	16.4	0	12.2	0	0	14.4	0	1.2	2.4	4.3	59368	8.6	5.2	5.6	4.5	186	166	0	12824	123	0	446	493	0	146	0	6	19	19	59368	87
993	0.513163	Multnomah	0.2923	0.5376	0	0.1924	0	0.3103	0.2567	0	0.7284	0.0469	0.6798	0.0903	0.0925	0.1318	0.0766	19.3	15.9	0	8.4	0	0.5	12.9	0	14.6	1.7	8.8	53201	3.5	3.2	1.9	2.4	452	373	0	2635	198	0	961	1000	10	302	0	146	29	85	53201	82
994	1.0681	Multnomah	0.1484	0.758	0.1999	0.4254	0	0.2767	0.3653	0	0.8022	0.0316	0.5903	0.086	0.3255	0.1011	0.5449	16.2	19.8	0.4	11.6	0	0.4	19.5	0	20.7	1.3	6.8	53977	8.1	2.7	5.7	1.9	616	754	7	6231	443	0	1720	1812	16	745	0	375	41	117	53977	305
995	0.978601	Multnomah	0.4036	0.2657	0.7075	0.3294	0	0.5014	0.3415	0.4524	0.8401	0.0838	0.6759	0.2654	0.5877	0.5564	0.5334	21	11.3	3.8	10.3	0	1.4	17.9	0.5	25	2.5	8.7	37399	14.5	8.7	5.6	3.2	1212	654	95	3968	593	0	2492	2528	75	1036	13	631	99	218	37399	841
996	13.6042	Multnomah	0.6652	0.3973	0.3397	0.1544	0	0.3103	0.4911	0	0.5093	0.0122	0.0383	0.0217	0.1015	0.293	0.3411	24.6	13.6	1	7.8	0	0.5	28.9	0	4.9	0.6	0.5	79294	3.7	5.3	4.1	1.3	2026	1119	31	3853	646	0	3168	3410	40	2375	0	167	38	15	79294	306
997	10.0912	Multnomah	0.1138	0.6425	0.5416	0.5898	0	0.7908	0.6944	0.7076	0.8409	0.6374	0.5372	0.3759	0.3923	0.3107	0.1238	15	17.6	2.2	13.9	0	6	51.9	5.3	25.1	13.6	5.9	32544	9.5	5.5	2.4	11.6	501	586	27	16096	464	0	1222	1394	192	1727	74	350	361	72	32544	316
998	0.432378	Multnomah	0.6253	0.1894	0.8818	0.4862	0	0.7356	0.5695	0	0.5022	0.6268	0.6438	0.4969	0.7327	0.621	0.5105	24	9.8	8	12.4	0	4.4	36.3	0	4.7	13.3	7.9	28641	19.9	9.7	5.4	10.4	537	218	63	1439	278	0	785	807	92	811	0	38	206	62	28641	444
999	0.603393	Multnomah	0.5977	0.3272	0.6373	0.4711	0	0.2381	0.3626	0.6918	0.5994	0.4458	0.0588	0.458	0.3351	0.5703	0.4473	23.6	12.4	3	12.2	0	0.3	19.3	4.6	7.9	9	0.7	29803	8.3	8.9	4.9	7.3	796	418	36	878	410	0	1207	1252	8	651	58	99	213	8	29803	272
1000	0.640259	Multnomah	0.7809	0.1665	0.4495	0.2621	0	0.796	0.4764	0	0.7252	0.5034	0.1179	0.4578	0.6622	0.8554	0.7924	26.7	9.3	1.6	9.4	0	6.2	27.7	0	14.4	10.2	1.3	29809	17	15.6	8.8	5.4	1362	475	27	1792	479	0	1691	1725	295	1416	0	249	349	22	29809	849
1001	2.28485	Multnomah	0.8416	0.2717	0.2418	0.2474	0	0.4326	0.3736	0	0.733	0.1662	0.1828	0.4252	0.053	0.4237	0.2065	28.1	11.4	0.6	9.2	0	1	20	0	14.9	4	1.9	30847	2.6	6.9	3.1	4.8	2358	954	16	3004	777	0	2865	3121	80	1682	0	464	219	54	30847	211
1002	0.757697	Wasco	0.7458	0.1365	0.4156	0.5968	0	0.7135	0.5137	0.4231	0.5093	0.6926	0.6878	0.6997	0.5095	0.7888	0.1136	26	8.6	1.4	14	0	3.9	31	0.1	4.9	15.4	9	23150	12.3	13.3	2.3	5.3	822	273	18	4100	443	0	1290	1379	113	982	2	68	312	116	23150	389
1003	1.44662	Washington	0.5832	0.1619	0.6373	0.0578	0	0.5536	0.445	0.436	0.8273	0.0648	0.1931	0.0682	0.1153	0.5834	0.0609	23.4	9.2	3	5.8	0	1.8	25.2	0.4	23.4	2.1	2	57815	4	9.1	1.7	8.9	1727	679	93	3187	427	0	3081	3097	124	1859	13	725	112	62	57815	294
1004	0.887487	Washington	0.3164	0.7445	0	0.4862	0	0.2767	0.3555	0.8403	0.8001	0.19	0.2603	0.2472	0.2298	0.5901	0.1238	19.7	19.5	0	12.4	0	0.4	18.8	14.2	20.5	4.4	2.6	38370	6.2	9.2	2.4	5.7	744	737	0	2874	469	0	1767	1832	15	709	260	376	122	46	38370	235
1005	0.882531	Washington	0.6714	0.2236	0.6658	0.0615	0	0.7272	0.4179	0	0.7299	0.5944	0.5118	0.2126	0.3832	0.8173	0.3544	24.7	10.5	3.3	5.9	0	4.2	23.1	0	14.7	12.4	5.5	40415	9.3	14.2	4.2	12.2	727	308	36	7563	175	0	1083	1100	115	681	0	162	253	60	40415	275
1006	1.10396	Washington	0.4867	0.2604	0.8431	0.2547	0	0.844	0.5034	0.6222	0.8622	0.2589	0.5437	0.4927	0.6755	0.5069	0.6726	22.1	11.2	6.5	9.3	0	8.4	30	2.3	28.2	5.6	6	28770	17.5	8	7	12.2	1500	757	185	8703	626	0	2836	2982	510	2032	68	841	251	169	28770	1182
1007	1.06347	Washington	0.8089	0.5816	0.4325	0.337	0	0.748	0.6978	0	0.7741	0.1957	0.63	0.1018	0.1782	0.1725	0.5334	27.3	16.6	1.5	10.4	0	4.7	52.4	0	18.1	4.5	7.6	51390	5.2	3.8	5.6	2.2	1935	1178	41	2823	739	0	2703	2854	320	3720	0	516	227	205	51390	366
1008	0.501684	Washington	0.2862	0.0914	0	0.0126	0	0.5866	0.5109	0	0.8552	0.0285	0.1828	0.2229	0.4279	0.6382	0.6185	19.2	7.4	0	3.7	0	2.1	30.7	0	27.1	1.2	1.9	39754	10.3	10	6.4	5.9	1080	417	0	2284	207	0	2571	2822	113	1729	0	766	47	48	39754	577
1009	1.73675	Washington	0.8177	0.3392	0	0.2696	0	0.576	0.486	0	0.7164	0.0888	0.2714	0.1631	0.2702	0.7709	0.232	27.5	12.6	0	9.5	0	2	28.5	0	13.8	2.6	2.7	44292	7	12.8	3.3	2.1	1581	724	0	4178	548	0	2146	2310	108	1639	0	319	99	58	44292	402
1010	1.11225	Washington	0.8263	0.1573	0.5935	0.0901	0	0.692	0.445	0	0.4566	0.2071	0	0.1768	0.0064	0.6382	0.1136	27.7	9.1	2.6	6.6	0	3.5	25.2	0	3.5	4.7	0	43082	0.8	10	2.3	2.8	1443	474	43	1435	344	0	1686	1686	175	1314	0	59	159	0	43082	39
1011	0.621059	Washington	0.8952	0.1985	0	0.0192	0	0.3103	0.2473	0	0	0.0189	0.0696	0.081	0.0285	0.1069	0.2452	29.8	10	0	4.2	0	0.5	12.4	0	0	0.9	0.8	54937	1.9	2.8	3.4	0.7	978	330	0	1343	138	0	1034	1053	15	406	0	0	19	8	54937	63
1012	2.63854	Washington	0.251	0.3513	0.5416	0.1423	0	0.7029	0.5863	0	0.675	0.0937	0.4695	0.1697	0.1942	0.0846	0.2065	18.6	12.8	2.2	7.6	0	3.7	38.1	0	11.4	2.7	4.9	43690	5.5	2.4	3.1	3.4	452	313	22	10367	184	0	1020	1105	86	929	0	126	47	50	43690	133
1013	0.552109	Washington	0.8089	0.0783	0.2418	0.0137	0	0.4326	0.6312	0.4938	0.7775	0.1839	0.4695	0.1314	0.053	0.3513	0.0364	27.3	7	0.6	3.8	0	1	43.3	0.7	18.4	4.3	4.9	47503	2.6	6	1.3	0.9	678	173	6	7343	95	0	955	987	23	1075	7	182	69	47	47503	65
1014	98.8645	Washington	0.7954	0.2397	0.3792	0.3526	0	0	0.2364	0.7882	0.3594	0.19	0.0476	0.3641	0.1063	0.5635	0.1943	27	10.8	1.2	10.6	0	0	11.8	10	1.7	4.4	0.6	33009	3.8	8.8	3	4.1	1223	491	16	3242	479	0	1390	1441	0	536	144	25	131	8	33009	169
1015	150.179	Washington	0.1848	0.6425	0.5682	0.6936	0	0	0.1707	0.8371	0	0.4364	0.3312	0.2968	0.0968	0	0.7652	17.2	17.6	2.4	15.6	0	0	8.5	13.9	0	8.8	3.3	35846	3.6	0	8.3	3.3	402	412	20	1427	364	0	844	898	0	198	125	0	155	28	35846	84
1016	28.5806	Yamhill	0.3101	0.8177	0.3601	0.1604	0	0.3103	0.0874	0.7823	0	0.2016	0	0.0796	0.0741	0.022	0.1238	19.6	21.2	1.1	7.9	0	0.5	5	9.6	0	4.6	0	55214	3.1	0.7	2.4	3.4	411	445	8	1251	166	0	760	837	10	105	80	0	75	0	55214	65
1017	1015.2	Adams	0.8303	0.7445	0.6566	0.7508	0	0.4516	0.2952	0.8907	0	0.6054	0.2275	0.7228	0.693	0.5635	0.4732	27.8	19.5	3.2	16.7	0	1.1	15.1	19.5	0	12.7	2.3	22501	18.2	8.8	5.1	6.2	474	332	21	1212	285	0	649	807	17	257	157	0	147	15	22501	310
1018	0.580017	Benton	0.6384	0.1619	0.7715	0.8491	0	0	0.4801	0.436	0.3527	0.4895	0.6641	0.5764	0.5999	0.6657	0.8842	24.2	9.2	4.8	19.2	0	0	28	0.4	1.6	9.9	8.4	26454	14.9	10.5	11.3	13.3	841	318	68	3194	665	0	1424	1557	0	972	7	25	226	120	26454	504
1019	4.46403	Benton	0.7716	0.5816	0.1999	0.3677	0	0.2767	0.3267	0.7349	0.7252	0.0316	0.5314	0.1581	0.0207	0.1513	0.232	26.5	16.6	0.4	10.8	0	0.4	17	6.7	14.4	1.3	5.8	44779	1.6	3.5	3.3	3.3	2285	1431	12	6222	924	0	3280	3432	31	1464	230	495	77	189	44779	140
1020	4.23242	Benton	0.3687	0.5319	0.5814	0.5898	0	0.4695	0.4323	0.5951	0.8094	0.1601	0.5055	0.191	0.1728	0.293	0.6084	20.5	15.8	2.5	13.9	0	1.2	24.2	1.8	21.4	3.9	5.4	41973	5.1	5.3	6.3	5.8	1382	1065	71	5425	935	0	2797	2961	76	1628	54	634	172	152	41973	345
1021	2.26241	Benton	0.3357	0.8252	0.397	0.4933	0	0.2767	0.2422	0	0.7474	0.1662	0.2383	0.117	0.1782	0.3837	0.3138	20	21.4	1.3	12.5	0	0.4	12.1	0	15.9	4	2.4	49277	5.2	6.4	3.9	3.4	1020	1091	28	2460	636	0	2203	2252	19	617	0	357	151	53	49277	266
1022	8.96547	Benton	0.8045	0.5258	0.2699	0.1544	0	0.2381	0.2529	0.6771	0	0.0189	0	0.0811	0.1782	0.0387	0.1033	27.2	15.7	0.7	7.8	0	0.3	12.7	4	0	0.9	0	54910	5.2	1.3	2.2	2.8	1240	717	11	1368	355	0	1485	1531	12	580	62	0	28	0	54910	236
1023	7.89701	Benton	0.7858	0.6718	0.4325	0.3138	0	0.3103	0.2984	0.7099	0.7631	0.2248	0.4218	0.2609	0.0879	0.3595	0.2452	26.8	18.1	1.5	10.1	0	0.5	15.3	5.4	17.1	5	4.3	37622	3.4	6.1	3.4	2.4	3484	2353	73	8760	1314	5	4874	5093	63	1986	276	870	428	212	37622	444
1024	13.5744	Benton	0.7908	0.5376	0.7487	0.5705	0	0.8563	0.67	0.7927	0.675	0.7677	0.5903	0.5809	0.4188	0.6919	0.2193	26.9	15.9	4.4	13.6	0	9.1	48.4	10.3	11.4	18.5	6.8	26332	10.1	11	3.2	8.2	2024	1197	134	8136	1027	0	3070	3288	650	3647	338	375	918	208	26332	763
1025	23.6575	Clark	0.7458	0.7814	0.675	0.5008	0	0.2767	0.183	0.8907	0	0.2422	0.3216	0.3525	0.1466	0.1069	0.6555	26	20.3	3.4	12.6	0	0.4	9.1	19.5	0	5.3	3.2	33441	4.6	2.8	6.8	2.6	1504	1174	64	3131	728	0	1856	1990	21	525	389	0	204	59	33441	263
1026	16.5091	Clark	0.6778	0.3513	0.2418	0.2054	0	0.4695	0.2289	0.8138	0	0.3061	0.108	0.17	0.2554	0.0387	0.5985	24.8	12.8	0.6	8.6	0	1.2	11.4	11.9	0	6.4	1.2	43666	6.7	1.3	6.2	4.2	1131	585	10	1895	390	0	1559	1639	52	519	195	0	190	19	43666	303
1027	2.21471	Clark	0.7908	0.2188	0.6916	0.5836	0	0.6234	0.3216	0.7076	0.654	0.4649	0.5247	0.5873	0.4456	0.3917	0.1818	26.9	10.4	3.6	13.8	0	2.5	16.7	5.3	10.3	9.4	5.7	26155	10.7	6.5	2.9	9.3	1646	638	76	5077	845	0	2135	2235	137	1021	119	231	356	122	26155	657
1028	7.73905	Clark	0.8416	0.4828	0.5682	0.4862	0	0.3656	0.2345	0.6988	0	0.2528	0	0.1821	0.0968	0.1797	0.2724	28.1	15	2.4	12.4	0	0.7	11.7	4.9	0	5.5	0	42669	3.6	3.9	3.6	6.4	1038	554	29	1228	458	0	1185	1216	23	431	59	0	132	0	42669	132
1029	0.735924	Clark	0.8131	0.2188	0.81	0.659	0	0.5014	0.2403	0.6173	0.4244	0.4746	0.6798	0.4138	0.6067	0.4476	0.4473	27.4	10.4	5.6	15	0	1.4	12	2.2	2.8	9.6	8.8	31221	15.1	7.2	4.9	5.9	863	328	69	2308	472	0	1230	1337	43	379	29	38	202	108	31221	468
1030	18.1784	Clark	0.4558	0.6596	0	0.1663	0	0.2381	0.1514	0.7349	0.243	0.1839	0.3216	0.1694	0.0697	0.1868	0.6555	21.7	17.9	0	8	0	0.3	7.6	6.7	0.5	4.3	3.2	43715	3	4	6.8	3.9	1196	989	0	1983	439	0	2010	2187	17	419	146	11	173	65	43715	167
1031	8.14831	Clark	0.6838	0.4338	0.2699	0.5705	0	0.3395	0.2656	0.7982	0.6016	0.2016	0.2157	0.2146	0.275	0.4237	0.2583	24.9	14.2	0.7	13.6	0	0.6	13.4	10.7	8	4.6	2.2	40285	7.1	6.9	3.5	2.6	1381	790	13	4246	753	0	1933	2054	34	746	220	164	174	42	40285	387
1032	1.15212	Clark	0.8805	0.2035	0	0.0516	0	0.4695	0.3084	0.5205	0.3048	0.0249	0.1501	0.1018	0.0104	0.5963	0.1695	29.3	10.1	0	5.6	0	1.2	15.9	0.9	1	1.1	1.6	51403	1.1	9.3	2.8	1.8	1073	371	0	1385	205	0	1194	1260	41	581	11	13	27	19	51403	42
1033	0.85409	Clark	0.6187	0.2451	0.8431	0.5503	0	0.6393	0.4567	0.6222	0.5863	0.5867	0.0792	0.4051	0.1728	0.4921	0.3816	23.9	10.9	6.5	13.3	0	2.7	26.1	2.3	7.4	12.2	0.9	31513	5.1	7.8	4.4	6.3	799	363	72	2502	445	0	1111	1236	83	871	29	91	276	10	31513	169
1034	0.747033	Clark	0.4713	0.5258	0.73	0.5362	0	0.5014	0.3717	0.6387	0.5726	0.5076	0	0.3695	0.4818	0.5703	0.6468	21.9	15.7	4.1	13.1	0	1.4	19.9	2.7	6.9	10.3	0	32788	11.6	8.9	6.7	7.3	757	544	56	2702	455	0	1379	1425	44	689	38	99	250	0	32788	401
1035	0.942663	Clark	0.3687	0.8213	0.4815	0.89	0	0.3656	0.3946	0.7197	0.8393	0.4746	0.6641	0.5625	0.4701	0.8427	0.3816	20.5	21.3	1.8	20.6	0	0.7	21.4	5.9	24.9	9.6	8.4	26795	11.3	15.1	4.4	7.3	819	852	30	4775	822	0	1686	1790	27	855	106	446	263	141	26795	452
1036	0.672107	Clark	0.7858	0.1365	0.4325	0.4254	0	0.6676	0.5272	0.4938	0.8898	0.7244	0.6108	0.7499	0.6836	0.8966	0.2065	26.8	8.6	1.5	11.6	0	3.1	32.2	0.7	33.3	16.6	7.2	21721	17.8	17.5	3.1	15.2	699	224	14	3725	302	0	937	1073	75	838	8	357	237	67	21721	463
1037	1.33692	Clark	0.6652	0.3569	0.5682	0.7202	0	0.6234	0.4352	0.6173	0.6957	0.2887	0.2603	0.5879	0.5053	0.6544	0.5554	24.6	12.9	2.4	16.1	0	2.5	24.4	2.2	12.6	6.1	2.6	26135	12.2	10.3	5.8	10.4	1305	686	47	10078	852	0	1983	2097	120	1295	46	264	202	52	26135	642
1038	0.858906	Clark	0.6115	0.1804	0.7715	0.2189	0	0.811	0.5891	0	0.6597	0.5248	0.2603	0.647	0.6533	0.6602	0.7332	23.8	9.6	4.8	8.8	0	6.8	38.4	0	10.6	10.7	2.6	24546	16.7	10.4	7.8	13.5	1598	644	109	3886	591	1	2288	2301	432	2577	0	245	476	59	24546	1119
1039	1.82742	Clark	0.8222	0.4828	0	0.114	0	0.615	0.5695	0.779	0	0.0838	0.0978	0.1548	0.1626	0.2504	0.3544	27.6	15	0	7.1	0	2.4	36.3	9.4	0	2.5	1.1	45098	4.9	4.8	4.2	3.5	1515	824	0	3530	387	0	1946	1990	123	1992	188	0	90	21	45098	269
1040	2.11797	Clark	0.5021	0.2604	0.5553	0.36	0	0.7272	0.4602	0.4741	0.7643	0.1367	0.312	0.2321	0.3051	0.6657	0.368	22.3	11.2	2.3	10.7	0	4.2	26.4	0.6	17.2	3.5	3.1	39228	7.7	10.5	4.3	3	1354	680	60	5750	646	0	2580	2580	244	1602	15	445	148	80	39228	466
1041	1.23258	Clark	0.6714	0.5071	0.4656	0.5082	0	0.5416	0.4823	0	0.8347	0.1839	0.7875	0.1778	0.0141	0.5223	0.0537	24.7	15.4	1.7	12.7	0	1.7	28.2	0	24.3	4.3	12.5	43004	1.3	8.2	1.6	3	1193	744	35	10697	613	0	2057	2151	80	1359	0	523	149	257	43004	61
1042	0.563131	Clark	0.7764	0.3104	0.797	0.802	0	0.7728	0.4388	0.6918	0.77	0.4158	0.0476	0.5912	0.4098	0.6149	0.4473	26.6	12.1	5.3	17.9	0	5.4	24.7	4.6	17.7	8.4	0.6	26051	9.9	9.6	4.9	9.2	761	345	50	3061	511	0	950	1033	147	705	48	183	145	6	26051	282
1043	3.34849	Clark	0.5609	0.2284	0	0.4186	0	0.3103	0.2529	0	0.3732	0.3569	0.1609	0.2242	0.1626	0.5502	0.2065	23.1	10.6	0	11.5	0	0.5	12.7	0	1.9	7.3	1.7	39685	4.9	8.6	3.1	6.5	1320	604	0	5418	654	0	2292	2355	30	725	0	44	280	40	39685	277
1044	0.437812	Clark	0.532	0.0649	0.8175	0.5705	0	0.7401	0.5261	0	0.8105	0.681	0.783	0.7493	0.8444	0.7159	0.4732	22.7	6.5	5.8	13.6	0	4.5	32.1	0	21.5	15	12.3	21742	26.5	11.5	5.1	13.1	862	245	91	1769	516	0	1572	1653	158	1217	0	356	384	193	21742	1001
1045	0.26951	Clark	0.4945	0.1714	0.5814	0.479	0	0.2767	0.3102	0	0.5395	0.3233	0.2821	0.3892	0.5343	0.7159	0.2065	22.2	9.4	2.5	12.3	0	0.4	16	0	5.8	6.7	2.8	32059	13	11.5	3.1	8.2	405	172	18	785	224	0	706	726	6	292	0	42	85	20	32059	238
1046	0.508308	Clark	0.3687	0.1985	0.73	0.5224	0	0.5653	0.2382	0	0.3858	0.1486	0.6798	0.2997	0.5454	0.2756	0.4601	20.5	10	4.1	12.9	0	1.9	11.9	0	2.1	3.7	8.8	35701	13.3	5.1	5	4.4	624	304	52	1306	389	0	1262	1359	52	362	0	28	79	111	35701	406
1047	7.74732	Cowlitz	0.4558	0.758	0.513	0.7158	0	0	0.244	0.7838	0.6694	0.2528	0.2275	0.3646	0.3051	0.5362	0.6555	21.7	19.8	2	16	0	0	12.2	9.7	11.1	5.5	2.3	32990	7.7	8.4	6.8	5.1	919	842	34	4447	681	0	1683	1794	0	516	174	199	163	38	32990	327
1048	151.913	Cowlitz	0.411	0.631	0.7766	0.7356	0	0.3103	0.244	0.8424	0	0.4314	0.0588	0.3	0.1368	0.0797	0.5334	21.1	17.4	4.9	16.4	0	0.5	12.2	14.4	0	8.7	0.7	35687	4.4	2.3	5.6	3.8	1092	901	96	2676	853	0	1969	2050	27	633	296	0	328	13	35687	228
1049	3.5596	Franklin	0.6582	0.5258	0.2699	0.659	0	0.4516	0.4399	0.758	0.6138	0.2016	0.2714	0.1433	0.3878	0.0613	0.1818	24.5	15.7	0.7	15	0	1.1	24.8	8.1	8.5	4.6	2.7	46267	9.4	1.9	2.9	4.8	1261	809	14	5733	771	0	1870	1939	55	1273	158	164	161	51	46267	485
1050	38.2833	Grays Harbor	0.4867	0.7149	0.5682	0.8789	0	0.3103	0.2113	0.8522	0.4807	0.4649	0.6157	0.4772	0.5414	0.1011	0.6185	22.1	18.9	2.4	20.2	0	0.5	10.5	15.3	4.1	9.4	7.3	29225	13.2	2.7	6.4	9.5	841	721	36	2791	768	0	1521	1617	19	398	248	66	259	111	29225	501
1051	9.09136	Grays Harbor	0.7513	0.4828	0.8015	0.6474	0	0.6475	0.4614	0.8403	0.4731	0.5711	0.5372	0.8376	0.7754	0.8932	0.5554	26.1	15	5.4	14.8	0	2.8	26.5	14.2	3.9	11.8	5.9	18951	22	17.3	5.8	8.6	1556	894	126	6384	883	0	2322	2669	154	1582	380	105	468	137	18951	1301
1052	1.3858	Grays Harbor	0.6954	0.4709	0.4815	0.8706	0	0.7821	0.4789	0.5669	0	0.7457	0.6798	0.8094	0.5454	0.671	0.6375	25.1	14.8	1.8	19.9	0	5.7	27.9	1.4	0	17.5	8.8	19923	13.3	10.6	6.6	14	1033	607	26	5346	814	0	1456	1786	219	1149	25	0	475	128	19923	546
1053	11.2083	Grays Harbor	0.7567	0.8733	0.3792	0.8706	0	0.2767	0.249	0.612	0.4293	0.4314	0.5055	0.6868	0.7932	0.7851	0.6185	26.2	23	1.2	19.9	0	0.4	12.5	2.1	2.9	8.7	5.4	23498	23	13.2	6.4	4.2	569	499	11	1550	432	0	911	1001	8	271	21	29	134	49	23498	486
1054	8.9195	Island	0.4188	0.7769	0	0.6224	0	0.2767	0.4475	0.6612	0.2852	0.0937	0.1828	0.2594	0.2603	0.2415	0.6185	21.2	20.2	0	14.4	0	0.4	25.4	3.4	0.8	2.7	1.9	37715	6.8	4.7	6.4	3.7	1333	1268	0	2346	847	0	2484	2533	23	1595	85	20	118	46	37715	424
1055	0.628385	Island	0.4258	0.5008	0	0.7897	0	0.2767	0.577	0.7927	0.7992	0.2366	0.6207	0.5951	0.6033	0.7112	0.4082	21.3	15.3	0	17.6	0	0.4	37.1	10.3	20.4	5.2	7.4	25948	15	11.4	4.6	7.8	685	494	0	2628	511	0	1413	1664	13	1196	172	339	109	104	25948	484
1056	0.604169	Island	0.2736	0.4828	0	0.6093	0	0.6314	0.4388	0.436	0.6162	0.4846	0.4134	0.4827	0.4235	0.5901	0.3272	19	15	0	14.2	0	2.6	24.7	0.4	8.6	9.8	4.2	29066	10.2	9.2	4	7.9	517	409	0	3037	363	0	1107	1191	67	672	5	102	185	46	29066	278
1057	0.451927	King	0.251	0.5939	0	0.0649	0	0.4326	0.2586	0.5669	0.6162	0.035	0.369	0.0645	0.1835	0.1011	0.0853	18.6	16.8	0	6	0	1	13	1.4	8.6	1.4	3.7	58790	5.3	2.7	2	0.6	512	461	0	669	166	0	1147	1183	27	359	17	102	30	42	58790	146
1058	0.377614	King	0.6115	0.4156	0.7362	0.0328	0	0.5153	0.3301	0	0.6462	0.0469	0.2821	0.0746	0.2603	0.7346	0.567	23.8	13.9	4.2	4.9	0	1.5	17.2	0	9.9	1.7	2.8	56329	6.8	11.9	5.9	1	768	449	55	1439	157	0	1295	1352	47	555	0	134	40	36	56329	217
1059	0.380053	King	0.3422	0.3628	0.7604	0.1991	0	0.3395	0.3816	0	0.6016	0.0285	0.5795	0.0928	0.3051	0.0419	0.232	20.1	13	4.6	8.5	0	0.6	20.5	0	8	1.2	6.6	52796	7.7	1.4	3.3	5.3	676	436	60	1822	283	0	1318	1343	19	689	0	107	30	87	52796	259
1060	0.854472	King	0.0842	0.4828	0.2418	0.1544	0	0.2767	0.3049	0	0.8848	0.0512	0.7499	0.0486	0.275	0.1318	0.0537	13.5	15	0.6	7.8	0	0.4	15.7	0	32.3	1.8	11	63777	7.1	3.2	1.6	2.4	1191	1324	25	4925	682	0	4402	4580	35	1383	0	1480	130	485	63777	627
1061	0.303919	King	0.2198	0.2188	0.3397	0.0578	0	0.2381	0.2827	0.4247	0.4293	0.0431	0.4915	0.0615	0.1782	0.2415	0.3411	18	10.4	1	5.8	0	0.3	14.4	0.2	2.9	1.6	5.2	59612	5.2	4.7	4.1	4.3	655	378	16	1767	211	0	1560	1615	10	521	4	47	43	81	59612	190
1062	0.375989	King	0.6454	0.4887	0.2699	0.0578	0	0.5536	0.4205	0	0.5263	0.1149	0.5955	0.0694	0.2554	0.5294	0.1238	24.3	15.1	0.7	5.8	0	1.8	23.3	0	5.4	3.1	6.9	57554	6.7	8.3	2.4	3.4	745	465	9	2203	178	0	1202	1249	52	715	0	67	66	83	57554	204
1063	0.599368	King	0.4558	0.25	0	0.0769	0	0.4516	0.2403	0	0.4985	0.0189	0.2714	0.0475	0.1466	0.4319	0.2583	21.7	11	0	6.3	0	1.1	12	0	4.6	0.9	2.7	64197	4.6	7	3.5	3.9	785	399	0	1465	229	0	1420	1532	40	434	0	70	23	38	64197	168
1064	0.51347	King	0.1382	0.0783	0.397	0.0224	0	0	0.3181	0	0.6234	0.0189	0.4543	0.047	0.1063	0.1069	0.4601	15.9	7	1.3	4.4	0	0	16.5	0	8.9	0.9	4.7	64481	3.8	2.8	5	3.7	827	365	28	3784	231	0	2212	2459	0	859	0	219	36	105	64481	196
1065	0.34043	King	0.2736	0.2551	0.3792	0.0769	0	0.2767	0.3301	0	0.6462	0.0249	0.6878	0.0398	0.3103	0.3595	0.1943	19	11.1	1.2	6.3	0	0.4	17.2	0	9.9	1.1	9	67415	7.8	6.1	3	4.2	706	413	20	2655	234	0	1711	1831	15	640	0	182	30	154	67415	290
1066	1.97283	King	0.4788	0.3919	0.4656	0.0813	0	0.2009	0.386	0.4938	0.65	0.035	0.2383	0.0335	0.1153	0.1318	0.1818	22	13.5	1.7	6.4	0	0.2	20.8	0.7	10.1	1.4	2.4	70724	4	3.2	2.9	3.1	1510	927	48	4963	438	0	2856	3056	11	1428	20	309	71	69	70724	275
1067	0.277261	King	0.4788	0.185	0.513	0.0685	0	0.4326	0.2933	0	0.8634	0.0082	0.7996	0.029	0.1315	0.0701	0.1575	22	9.7	2	6.1	0	1	15	0	28.4	0.4	13.1	73490	4.3	2.1	2.7	0.5	738	326	29	3938	204	0	1442	1549	33	505	0	440	11	189	73490	144
1068	1.84386	King	0.0328	0.3333	0	0.479	0	0.6546	0.4838	0.5312	0.6957	0.4942	0.8668	0.2383	0.4582	0.1125	0.578	8.3	12.5	0	12.3	0	2.9	28.3	1	12.6	10	17.9	38862	11	2.9	6	6.4	92	139	0	19376	137	0	593	708	31	316	7	89	97	106	38862	122
1069	0.476124	King	0.2107	0.0783	0.743	0.2696	0	0.6611	0.693	0.436	0.7235	0.4314	0.5118	0.3682	0.5053	0.5432	0.3411	17.8	7	4.3	9.5	0	3	51.7	0.4	14.3	8.7	5.5	32837	12.2	8.5	4.1	8.2	775	305	76	2641	411	0	1782	1957	126	2247	7	279	262	98	32837	531
1070	0.593969	King	0.1933	0.2236	0.2699	0.1604	0	0.4695	0.4113	0	0.6923	0.1426	0.2042	0.105	0.2654	0.2332	0.2583	17.4	10.5	0.7	7.9	0	1.2	22.6	0	12.4	3.6	2.1	51003	6.9	4.6	3.5	1.8	785	474	13	1985	358	0	1984	2083	52	1021	0	258	124	42	51003	310
1071	0.558887	King	0.3422	0.2885	0.2179	0.1037	0	0.3103	0.4113	0	0.3297	0.1779	0.2275	0.0833	0.0968	0.1125	0.0271	20.1	11.7	0.5	6.9	0	0.5	22.6	0	1.3	4.2	2.3	54452	3.6	2.9	1.1	3.4	727	423	7	1310	250	0	1532	1602	16	817	0	21	113	36	54452	131
1072	1.21006	King	0.5757	0.2604	0.1999	0.0206	0	0.5014	0.386	0.4524	0.5969	0.0164	0.1389	0.0409	0.2298	0.1797	0.567	23.3	11.2	0.4	4.3	0	1.4	20.8	0.5	7.8	0.8	1.5	66919	6.2	3.9	5.9	2.4	1147	550	8	2568	211	0	1842	1998	63	1021	10	155	29	28	66919	302
1073	0.713154	King	0.7513	0.2994	0.2699	0.0352	0	0.4857	0.3555	0.5205	0.637	0.0393	0.3312	0.0565	0.0285	0.1191	0.0199	26.1	11.9	0.7	5	0	1.3	18.8	0.9	9.5	1.5	3.3	61141	1.9	3	0.9	3.3	897	408	8	1077	171	0	1182	1198	42	647	11	114	34	39	61141	65
1074	1.72792	King	0.7668	0.7249	0	0.0813	0	0.576	0.4626	0.4282	0	0.0316	0.1722	0.0033	0.1259	0.1513	0.3946	26.4	19.1	0	6.4	0	2	26.6	0.3	0	1.3	1.8	119331	4.2	3.5	4.5	1.2	1292	933	0	4651	315	0	1708	1890	94	1300	5	0	43	30	119331	204
1075	1.42968	King	0.7954	0.7351	0	0.0649	0	0.6393	0.5353	0	0	0.0789	0.0978	0.0047	0.1209	0.1253	0.1818	27	19.3	0	6	0	2.7	33	0	0	2.4	1.1	112841	4.1	3.1	2.9	2.8	878	627	0	2025	196	0	1184	1285	83	1075	0	0	53	13	112841	132
1076	2.96713	King	0.6319	0.1804	0.7156	0.0279	0	0.7695	0.6659	0.5088	0.8973	0.0431	0.4915	0.0348	0.1153	0.2332	0.2583	24.1	9.6	3.9	4.7	0	5.3	47.8	0.8	35	1.6	5.2	69970	4	4.6	3.5	5.9	1235	491	77	3104	241	0	1981	2099	256	2452	16	734	56	103	69970	205
1077	8.64849	King	0.547	0.3272	0.1999	0.0994	0	0.7085	0.588	0	0.8409	0.0249	0.2042	0.027	0.0141	0.5223	0.1575	22.9	12.4	0.4	6.8	0	3.8	38.3	0	25.1	1.1	2.1	74920	1.3	8.2	2.7	5.6	1412	762	9	2165	422	0	2429	2556	218	2362	0	642	45	51	74920	83
1078	2.00859	King	0.6778	0.3684	0.5553	0.2331	0	0.7595	0.6548	0.5088	0.2956	0.2887	0	0.1726	0.1835	0.3917	0.1344	24.8	13.1	2.3	9	0	5	46.3	0.8	0.9	6.1	0	43454	5.3	6.5	2.5	3.3	1574	833	48	2769	575	0	2113	2154	294	2946	18	19	267	0	43454	336
1079	1.86569	King	0.5977	0.374	0.8525	0.4862	0	0.853	0.8075	0.727	0.6394	0.7008	0	0.4795	0.0879	0.5	0.8643	23.6	13.2	6.8	12.4	0	8.9	71.5	6.3	9.6	15.7	0	29150	3.4	7.9	10.6	6.1	381	213	37	8502	200	0	547	586	139	1155	37	56	173	0	29150	55
1080	0.448032	King	0.532	0.25	0.7487	0.0948	0	0.8284	0.6978	0.5405	0.5395	0.598	0.3026	0.3338	0.571	0.8653	0.0315	22.7	11	4.4	6.7	0	7.6	52.4	1.1	5.8	12.5	3	34199	14	16	1.2	8.2	575	280	40	2109	168	0	913	929	184	1329	10	54	223	27	34199	352
1081	0.763913	King	0.2249	0.2771	0.6159	0.8847	0	0.8305	0.6816	0.6964	0.4655	0.8917	0.4304	0.4015	0.5167	0.5834	0.4346	18.1	11.5	2.8	20.4	0	7.7	50	4.8	3.7	26.4	4.4	31639	12.5	9.1	4.8	8.9	569	363	33	1760	642	0	1171	1216	234	1573	58	45	614	51	31639	394
1082	1.30079	King	0.5832	0.2885	0.6566	0.2258	0	0.779	0.7336	0	0.756	0.7191	0.4304	0.2833	0.4012	0.1944	0.8917	23.4	11.7	3.2	8.9	0	5.6	58.1	0	16.5	16.4	4.4	36513	9.7	4.1	11.6	3.8	723	362	36	1399	277	0	1134	1223	162	1800	0	202	357	50	36513	299
1083	0.721519	King	0.2018	0.3392	0.8702	0.0488	0	0.8459	0.7111	0.7599	0.8331	0.5591	0.6207	0.3629	0.2298	0.6089	0.3544	17.6	12.6	7.5	5.5	0	8.5	54.4	8.2	24.1	11.5	7.4	33058	6.2	9.5	4.2	15.5	820	588	151	2994	255	0	2025	2213	383	2535	181	534	384	149	33058	290
1084	0.916168	King	0.304	0.4769	0.6916	0.2405	0	0.8886	0.6759	0.8794	0.536	0.5076	0.4618	0.2583	0.1368	0.1382	0.1575	19.5	14.9	3.6	9.1	0	11.5	49.2	18.1	5.7	10.3	4.8	37767	4.4	3.3	2.7	7	711	543	45	2001	333	0	1266	1322	389	1796	239	75	261	61	37767	158
1085	2.43309	King	0.3687	0.4709	0.3601	0.4635	0	0.7662	0.5579	0.631	0	0.4263	0.1389	0.235	0.3255	0.3107	0.0853	20.5	14.8	1.1	12.1	0	5.2	35.2	2.5	0	8.6	1.5	39057	8.1	5.5	2	5.2	868	625	16	4739	511	0	1448	1547	205	1487	38	0	258	21	39057	341
1086	4.70518	King	0.4945	0.1804	0.397	0.0948	0	0.5153	0.4567	0.436	0.6441	0.1426	0.1389	0.1189	0.0653	0.5769	0.4859	22.2	9.6	1.3	6.7	0	1.5	26.1	0.4	9.8	3.6	1.5	49056	2.9	9	5.2	2.4	941	407	20	3108	285	0	1553	1615	57	1110	7	158	106	23	49056	125
1087	2.24881	King	0.6954	0.0726	0.7766	0.1663	0	0.7442	0.6775	0.718	0.784	0.4107	0.6254	0.4195	0.7351	0.7666	0.8868	25.1	6.8	4.9	8	0	4.6	49.4	5.8	19	8.3	7.5	31039	20	12.7	11.4	6.7	1819	492	117	4018	583	0	2401	2568	307	3583	150	489	387	181	31039	1391
1088	4.17914	King	0.7809	0.4887	0.7156	0.6936	0	0.615	0.2968	0.8749	0.5994	0.5867	0.5314	0.4397	0.5095	0.8478	0.3272	26.7	15.1	3.9	15.6	0	2.4	15.2	17.6	7.9	12.2	5.8	30362	12.3	15.3	4	7.1	1134	642	68	4296	662	0	1738	1889	95	648	333	149	344	100	30362	522
1089	62.3346	King	0.5977	0.3164	0.6475	0.2769	0	0.5014	0.2639	0.8212	0	0.3118	0.3312	0.2033	0.22	0.4558	0.1454	23.6	12.2	3.1	9.6	0	1.4	13.3	12.5	0	6.5	3.3	41068	6	7.3	2.6	5.9	965	497	45	1429	392	0	1467	1483	52	542	186	0	185	48	41068	245
1090	396.08	King	0.3898	0.7769	0.1883	0.7692	0	0.4326	0.2289	0.785	0.4916	0.2705	0.5184	0.2191	0.1942	0.1318	0.0609	20.8	20.2	0.3	17.1	0	1	11.4	9.8	4.4	5.8	5.6	39993	5.5	3.2	1.7	3.4	878	853	5	2230	722	0	1738	1838	40	483	180	80	183	98	39993	231
1091	5.66394	King	0.5832	0.3801	0.6475	0.2258	0	0.5416	0.3913	0.7433	0	0.3459	0.0888	0.1548	0.3154	0.2504	0.0609	23.4	13.3	3.1	8.9	0	1.7	21.2	7.2	0	7.1	1	45106	7.9	4.8	1.7	6.9	1306	742	60	2467	496	0	1963	1998	90	1184	143	0	273	19	45106	439
1092	21.6238	King	0.8805	0.0847	0.4156	0.4113	0	0.3889	0.3335	0.8073	0	0.3945	0.3408	0.2189	0.1782	0.3022	0.3544	29.3	7.2	1.4	11.4	0	0.8	17.4	11.4	0	8	3.4	40012	5.2	5.4	4.2	7.8	1906	468	30	2811	742	0	2196	2305	48	1133	262	0	338	74	40012	336
1093	5.94245	King	0.5757	0.2938	0.5416	0.4254	0	0.2767	0.3368	0.6868	0.2585	0.0838	0.1179	0.1391	0.1315	0.1868	0.1575	23.3	11.8	2.2	11.6	0	0.4	17.6	4.4	0.6	2.5	1.3	46681	4.3	4	2.7	3	978	497	33	1698	484	0	1509	1576	14	739	70	9	72	20	46681	181
1094	1.94962	King	0.547	0.2188	0.6373	0.0578	0	0.6393	0.517	0.627	0	0.2589	0	0.1987	0.0783	0.0846	0.368	22.9	10.4	3	5.8	0	2.7	31.3	2.4	0	5.6	0	41387	3.2	2.4	4.3	1.9	978	446	43	2310	246	0	1425	1495	106	1337	36	0	159	0	41387	135
1095	10.6565	King	0.5832	0.4709	0.6566	0.1924	0	0.4516	0.1223	0.7746	0	0.0431	0.369	0.2234	0.2499	0.0901	0.0609	23.4	14.8	3.2	8.4	0	1.1	6.4	9.1	0	1.6	3.7	39729	6.6	2.5	1.7	4.9	748	471	38	1611	268	0	1203	1211	32	205	110	0	36	44	39729	204
1096	47.1609	King	0.4788	0.3569	0.4495	0.2054	0	0.3395	0.2289	0.7233	0.243	0.2366	0.1722	0.1231	0.1674	0.2178	0.1033	22	12.9	1.6	8.6	0	0.6	11.4	6.1	0.5	5.2	1.8	48489	5	4.4	2.2	2.6	1222	718	31	3493	478	0	1990	2078	29	635	126	10	198	35	48489	278
1097	2.93986	King	0.6582	0.5753	0.1999	0.4038	0	0.4326	0.2952	0.7142	0.3527	0.3005	0.0696	0.2032	0.3878	0.5769	0.6555	24.5	16.5	0.4	11.3	0	1	15.1	5.6	1.6	6.3	0.8	41073	9.4	9	6.8	7.2	1374	927	8	2073	629	0	2012	2022	51	846	114	33	245	16	41073	529
1098	4.45361	King	0.6187	0.3164	0.2699	0.2621	0	0.4695	0.3084	0.631	0.3527	0.1662	0	0.12	0.0122	0.4851	0.5449	23.9	12.2	0.7	9.4	0	1.2	15.9	2.5	1.6	4	0	48887	1.2	7.7	5.7	3.3	810	413	9	2504	317	0	1264	1456	40	538	36	23	94	0	48887	40
1099	0.88524	King	0.7809	0.2885	0.675	0.2258	0	0	0.3319	0	0	0.1426	0.1179	0.2803	0.1153	0.7346	0.7529	26.7	11.7	3.4	8.9	0	0	17.3	0	0	3.6	1.3	36664	4	11.9	8.1	2.9	1242	543	53	1323	413	0	1569	1659	0	808	0	0	111	21	36664	185
1100	1.78674	King	0.8559	0.25	0.4656	0.0399	0	0.3395	0.4541	0	0	0.12	0.2275	0.025	0.0415	0.4708	0.0938	28.5	11	1.7	5.2	0	0.6	25.9	0	0	3.2	2.3	76225	2.3	7.5	2.1	0.5	1120	431	22	1509	203	0	1297	1347	24	1016	0	0	82	30	76225	90
1101	1.30199	King	0.8684	0.0914	0.2179	0.008	0	0.7029	0.6402	0	0.7012	0.1545	0.0978	0.0629	0.053	0.3187	0.4988	28.9	7.4	0.5	3.2	0	3.7	44.4	0	12.9	3.8	1.1	59236	2.6	5.6	5.3	1.8	2413	617	15	3200	265	0	2804	2936	283	3705	0	379	207	30	59236	220
1102	4.54988	King	0.7346	0.3513	0	0.0328	0	0.4516	0.2952	0	0	0.0937	0.0792	0.0456	0.0379	0.1868	0.3138	25.8	12.8	0	4.9	0	1.1	15.1	0	0	2.7	0.9	64988	2.2	4	3.9	4.3	1571	778	0	3206	299	0	2167	2280	63	923	0	0	112	19	64988	132
1103	9.10615	King	0.7458	0.2236	0.2699	0.0162	0	0.3395	0.3232	0.627	0	0.0552	0.1501	0.0565	0.0141	0.0489	0.4859	26	10.5	0.7	4	0	0.6	16.8	2.4	0	1.9	1.6	61139	1.3	1.6	5.2	3.4	1750	708	15	3272	267	0	2190	2190	35	1133	52	0	88	35	61139	85
1104	17.1804	King	0.4633	0.2828	0	0.186	0	0.4326	0.3117	0.7197	0	0.0888	0.0313	0.0356	0.0833	0.0454	0.368	21.8	11.6	0	8.3	0	1	16.1	5.9	0	2.6	0.3	69419	3.3	1.5	4.3	1.8	1152	611	0	1939	438	0	2042	2135	48	852	126	0	102	7	69419	176
1105	4.03879	King	0.7716	0.5566	0.7922	0.2331	0	0.6676	0.4516	0.7684	0.6462	0.2472	0.6346	0.0225	0.2148	0.1318	0.4601	26.5	16.2	5.2	9	0	3.1	25.7	8.7	9.9	5.4	7.7	78461	5.9	3.2	5	3.8	1048	642	71	1677	358	0	1368	1399	115	1019	122	138	140	105	78461	235
1106	9.70767	King	0.6115	0.153	0.2699	0.114	0	0.2381	0.2776	0.758	0	0.1091	0.0476	0.0901	0.0741	0.0846	0.2583	23.8	9	0.7	7.1	0	0.3	14.1	8.1	0	3	0.6	53236	3.1	2.4	3.5	3	1629	619	18	2466	488	0	2458	2521	22	968	204	0	144	15	53236	210
1107	23.6759	King	0.5394	0.6068	0.6916	0.3891	0	0.4116	0.4014	0.7545	0.4392	0.4056	0.2926	0.1854	0.0122	0.2589	0.3411	22.8	17	3.6	11.1	0	0.9	21.9	7.9	3.1	8.2	2.9	42417	1.2	4.9	4.1	4.1	735	546	41	2486	353	0	1153	1202	26	704	95	37	184	34	42417	40
1108	3.96784	King	0.5171	0.0983	0.797	0.1037	0	0.5416	0.3134	0.612	0.3297	0.3402	0.312	0.1787	0.1015	0.3837	0.5217	22.5	7.6	5.3	6.9	0	1.7	16.2	2.1	1.3	7	3.1	42932	3.7	6.4	5.5	7	515	174	46	5019	157	0	871	897	36	371	19	12	112	27	42932	84
1109	17.8101	Kitsap	0.4633	0.7249	0.627	0.8289	0	0	0.4567	0.8236	0	0.1545	0.2275	0.3958	0.5454	0.6149	0.8023	21.8	19.1	2.9	18.6	0	0	26.1	12.7	0	3.8	2.3	31831	13.3	9.6	9	7.3	1495	1307	74	4179	1273	0	2522	2759	0	1792	350	0	176	57	31831	905
1110	6.38057	Kitsap	0.4188	0.6068	0.3397	0.5154	0	0.3656	0.2508	0.7433	0	0.1662	0.1501	0.1587	0.023	0.1125	0.3138	21.2	17	1	12.8	0	0.7	12.6	7.2	0	4	1.6	44715	1.7	2.9	3.9	1.3	1021	822	18	4686	609	0	1837	1920	31	607	139	0	143	29	44715	84
1111	7.68135	Kitsap	0.2625	0.7445	0.2418	0.6878	0	0	0.1973	0.727	0.2312	0.1486	0.0334	0.1873	0.1153	0.4476	0.4473	18.8	19.5	0.6	15.5	0	0	9.8	6.3	0.4	3.7	0.4	42264	4	7.2	4.9	3.1	969	1002	12	4224	785	0	2058	2149	0	504	135	8	135	8	42264	207
1112	13.5336	Kitsap	0.1326	0.8213	0	0.6414	0	0	0.2529	0.8113	0.2956	0.2248	0.1501	0.1749	0.0783	0.0419	0.1818	15.7	21.3	0	14.7	0	0	12.7	11.7	0.9	5	1.6	43247	3.2	1.4	2.9	3.1	663	899	0	2025	602	0	1749	1857	0	535	218	17	161	28	43247	134
1113	3.17103	Kitsap	0.4188	0.4523	0.1883	0.543	0	0.2009	0.4139	0.7731	0.243	0.0838	0.0476	0.2735	0.2248	0.3513	0.3816	21.2	14.5	0.3	13.2	0	0.2	22.8	9	0.5	2.5	0.6	37012	6.1	6	4.4	6	820	561	5	1812	494	0	1442	1523	9	878	137	8	70	8	37012	237
1114	73.4044	Kitsap	0.5021	0.8103	0.4495	0.8523	0	0.2381	0.1973	0.8295	0.2165	0.4846	0.2926	0.3274	0.3547	0.0246	0.6726	22.3	21	1.6	19.3	0	0.3	9.8	13.2	0.2	9.8	2.9	34480	8.7	0.8	7	4.6	1177	1107	33	2254	990	0	2075	2534	16	516	335	4	387	60	34480	458
1115	5.25539	Kitsap	0.3488	0.6371	0.5935	0.5292	0	0.1777	0.3319	0.7746	0.2111	0.1367	0.1283	0.3002	0.3878	0.4476	0.2862	20.2	17.5	2.6	13	0	0.1	17.3	9.1	0.1	3.5	1.4	35676	9.4	7.2	3.7	5.6	716	620	36	1268	456	0	1403	1634	5	613	149	2	90	20	35676	332
1116	10.8632	Kitsap	0.2736	0.8252	0.4815	0.4933	0	0.4695	0.383	0.8436	0.2111	0.2134	0.2603	0.184	0.3498	0.3749	0.4219	19	21.4	1.8	12.5	0	1.2	20.6	14.5	0.1	4.8	2.6	42529	8.6	6.3	4.7	5.9	1169	1312	49	5297	753	0	2654	2919	68	1267	423	4	216	68	42529	524
1117	174.056	Lewis	0.3759	0.8808	0.3397	0.7158	0	0	0.106	0.8272	0	0.1601	0.1283	0.379	0.2999	0.3917	0.8917	20.6	23.3	1	16	0	0	5.7	13	0	3.9	1.4	32423	7.6	6.5	11.6	6.4	689	777	12	2249	533	0	1257	1355	0	191	176	0	96	18	32423	253
1118	21.1546	Lewis	0.3628	0.8569	0.5553	0.8058	0	0	0.2529	0.8479	0	0.3402	0.4466	0.3169	0.4012	0.3022	0.2583	20.4	22.4	2.3	18	0	0	12.7	14.9	0	7	4.6	34934	9.7	5.4	3.5	3.5	575	632	25	3051	506	0	1108	1133	0	358	169	0	146	51	34934	274
1119	25.2386	Mason	0.4188	0.8455	0.1999	0.8356	0	0.2009	0.0746	0.8644	0	0.5591	0.1389	0.4637	0.2448	0.5069	0.8445	21.2	22	0.4	18.8	0	0.2	4.5	16.5	0	11.5	1.5	29632	6.5	8	10	4.5	871	903	6	1995	770	0	1492	2556	8	185	423	0	326	22	29632	265
1120	160.924	Pend Oreille	0.2625	0.8569	0.7604	0.7409	0	0.4857	0.098	0.8784	0	0.6982	0.3408	0.5525	0.7058	0.6657	0.7652	18.8	22.4	4.6	16.5	0	1.3	5.4	18	0	15.6	3.4	27079	18.7	10.5	8.3	7.9	513	611	54	1254	449	0	1175	1630	34	147	294	0	327	40	27079	509
1121	0.980245	Pierce	0.4258	0.4948	0.3397	0.3138	0	0.2009	0.2364	0	0.243	0.035	0.1609	0.0872	0.1523	0.1513	0.2452	21.3	15.2	1	10.1	0	0.2	11.8	0	0.5	1.4	1.7	53778	4.7	3.5	3.4	3.2	852	608	16	1936	400	0	1584	1759	8	473	0	9	42	27	53778	187
1122	0.875127	Pierce	0.6778	0.2188	0.8217	0.3677	0	0.7272	0.5789	0	0.5756	0.5511	0.5735	0.6343	0.6504	0.8628	0.7529	24.8	10.4	5.9	10.8	0	4.2	37.3	0	7	11.3	6.5	24872	16.6	15.9	8.1	9.7	1546	646	128	3473	666	0	2156	2372	241	2322	0	165	468	141	24872	1032
1123	1.15098	Pierce	0.2154	0.2035	0.7715	0.6162	0	0.8224	0.6759	0.5583	0.7489	0.7008	0.6759	0.4412	0.6279	0.5223	0.4346	17.9	10.1	4.8	14.3	0	7.3	49.2	1.3	16	15.7	8.7	30319	15.8	8.2	4.8	15.7	1325	746	149	5137	1048	3	3122	3384	518	3644	44	542	822	272	30319	1172
1124	10.7277	Pierce	0.8684	0.4031	0.4656	0.0994	0	0.2767	0.1595	0.7701	0	0.1254	0.1389	0.0625	0.1209	0.3107	0.4859	28.9	13.7	1.7	6.8	0	0.4	8	8.8	0	3.3	1.5	59353	4.1	5.5	5.2	2.2	1556	737	30	2583	369	0	1813	1846	19	431	163	0	115	28	59353	223
1125	2.17113	Pierce	0.8749	0.0423	0.3601	0.4483	0	0.3656	0.3267	0.8541	0	0.3176	0.0476	0.4295	0.3498	0.1656	0.2583	29.1	5.5	1.1	11.9	0	0.7	17	15.5	0	6.6	0.6	30690	8.6	3.7	3.5	3.9	1532	290	18	4061	629	0	1712	1788	34	896	277	0	211	10	30690	452
1126	1.92477	Pierce	0.7513	0.1665	0.1999	0.3964	0	0	0.4244	0.7882	0	0.2887	0.2275	0.3422	0.1466	0.4319	0.2583	26.1	9.3	0.4	11.2	0	0	23.6	10	0	6.1	2.3	33853	4.6	7	3.5	5.3	1308	466	7	2008	560	0	1661	1775	0	1184	178	0	197	38	33853	232
1127	1.61449	Pierce	0.7181	0.2085	0	0.0427	0	0.2767	0.4296	0.6222	0	0.0648	0.1828	0.1382	0.0207	0.4154	0.0938	25.5	10.2	0	5.3	0	0.4	24	2.3	0	2.1	1.9	46778	1.6	6.8	2.1	9.2	883	355	0	1335	182	0	1181	1250	12	832	29	0	48	22	46778	54
1128	3.76666	Pierce	0.7716	0.0814	0.5553	0.0948	0	0.2381	0.5376	0.7329	0.4985	0.1091	0	0.1141	0.1674	0.4558	0.0938	26.5	7.1	2.3	6.7	0	0.3	33.2	6.6	4.6	3	0	49669	5	7.3	2.1	4.6	1636	441	54	3993	415	0	2302	2454	15	2055	163	114	122	0	49669	310
1129	1.34971	Pierce	0.5243	0.1985	0	0.2054	0	0.5286	0.5129	0	0.8231	0.0597	0.0476	0.2051	0.0317	0.4633	0.0142	22.6	10	0	8.6	0	1.6	30.9	0	22.9	2	0.6	40939	2	7.4	0.7	2	1286	568	0	2549	488	0	2369	2444	85	1755	0	559	81	15	40939	114
1130	1.92555	Pierce	0.8559	0.194	0.3601	0.3822	0	0.2009	0.3701	0	0	0.3459	0.0383	0.3687	0.4235	0.6919	0.5882	28.5	9.9	1.1	11	0	0.2	19.8	0	0	7.1	0.5	32821	10.2	11	6.1	3.3	1511	525	19	3455	586	0	1677	1829	9	1052	0	0	240	8	32821	536
1131	0.897566	Pierce	0.6778	0.3801	0.4495	0.5224	0	0	0.2192	0	0	0.1957	0.1389	0.2213	0.2955	0.6149	0.7529	24.8	13.3	1.6	12.9	0	0	10.9	0	0	4.5	1.5	39852	7.5	9.6	8.1	1.4	952	510	22	2958	496	0	1347	1362	0	418	0	0	121	20	39852	288
1132	4.72468	Pierce	0.7181	0.4156	0	0.5224	0	0.3656	0.4128	0.731	0	0.3682	0.0476	0.395	0.2148	0.5901	0.2862	25.5	13.9	0	12.9	0	0.7	22.7	6.5	0	7.5	0.6	31858	5.9	9.2	3.7	6.1	1709	936	0	3277	866	0	2236	2332	45	1526	151	0	347	13	31858	394
1133	2.00871	Pierce	0.6898	0.3392	0.4815	0.4113	0	0.5153	0.3752	0.5741	0.7235	0.2134	0	0.4205	0.5016	0.8628	0.5105	25	12.6	1.8	11.4	0	1.5	20.1	1.5	14.3	4.8	0	31003	12.1	15.9	5.4	11.4	1222	619	32	2804	554	0	1827	1943	67	986	29	278	161	0	31003	587
1134	1.59602	Pierce	0.7908	0.194	0.675	0.6351	0	0.6234	0.5513	0.7823	0	0.3569	0.4387	0.4352	0.1994	0.7666	0.6726	26.9	9.9	3.4	14.6	0	2.5	34.6	9.6	0	7.3	4.5	30506	5.6	12.7	7	6.7	1227	451	50	1779	662	0	1468	1589	104	1579	152	0	214	66	30506	256
1135	1.12891	Pierce	0.3488	0.2551	0.7075	0.802	0	0.4857	0.6687	0.8552	0.3792	0.421	0.6157	0.6238	0.4141	0.8117	0.8893	20.2	11.1	3.8	17.9	0	1.3	48.2	15.6	2	8.5	7.3	25142	10	14	11.5	10.3	839	459	53	4534	739	0	1403	1542	53	1998	241	31	241	103	25142	416
1136	1.73558	Pierce	0.2565	0.5071	0.513	0.8873	0	0.5014	0.5871	0.7731	0.5328	0.6015	0.6878	0.4622	0.4235	0.5223	0.2724	18.7	15.4	2	20.5	0	1.4	38.2	9	5.6	12.6	9	29677	10.2	8.2	3.6	8.9	982	810	39	2577	1073	2	1948	2138	67	2010	193	120	464	176	29677	537
1137	0.987888	Pierce	0.532	0.7903	0.2418	0.7202	0	0.4857	0.5463	0	0	0.1839	0.2383	0.267	0.2803	0.3917	0.5985	22.7	20.5	0.6	16.1	0	1.3	34.1	0	0	4.3	2.4	37338	7.2	6.5	6.2	6.1	832	753	8	1919	583	0	1368	1504	45	1249	0	0	114	33	37338	265
1138	2.2671	Pierce	0.2923	0.8103	0.4656	0.4933	0	0	0.2113	0	0	0.0189	0.0334	0.0909	0.1887	0.1797	0.5449	19.3	21	1.7	12.5	0	0	10.5	0	0	0.9	0.4	53116	5.4	3.9	5.7	1.9	499	544	16	1081	321	0	953	1036	0	273	0	0	16	4	53116	141
1139	5.18833	Pierce	0.2923	0.7351	0.6159	0.337	0	0	0.2249	0.6555	0	0.1601	0.2157	0.109	0.2654	0.1382	0.759	19.3	19.3	2.8	10.4	0	0	11.2	3.2	0	3.9	2.2	50347	6.9	3.3	8.2	2	711	713	40	1401	384	0	1408	1576	0	412	51	0	107	31	50347	253
1140	2.19029	Pierce	0.2249	0.6596	0.397	0.7101	0	0.2381	0.4218	0.7076	0	0.1957	0.3026	0.2735	0.22	0.293	0.5449	18.1	17.9	1.3	15.9	0	0.3	23.4	5.3	0	4.5	3	37008	6	5.3	5.7	3.5	674	669	18	2397	585	0	1353	1430	10	873	76	0	120	40	37008	221
1141	1.10033	Pierce	0.7067	0.3164	0	0.1087	0	0.4116	0.4813	0	0	0.1254	0.1179	0.3035	0.0741	0.6025	0.5554	25.3	12.2	0	7	0	0.9	28.1	0	0	3.3	1.3	35519	3.1	9.4	5.8	3.3	1178	569	0	5158	317	0	1633	1698	37	1310	0	0	101	22	35519	145
1142	1.94294	Pierce	0.8719	0.0726	0.4156	0.6284	0	0.2381	0.561	0.7076	0.4608	0.2422	0.1609	0.3282	0.1942	0.671	0.8945	29	6.8	1.4	14.5	0	0.3	35.5	5.3	3.6	5.3	1.7	34444	5.5	10.6	11.7	2.4	1555	362	26	3278	767	0	1820	1883	17	1900	100	67	173	31	34444	292
1143	5.60621	Pierce	0.7567	0.3862	0.4156	0.8324	0	0.5014	0.4399	0.751	0.8105	0.3517	0.6395	0.4348	0.56	0.8348	0.5449	26.2	13.4	1.4	18.7	0	1.4	24.8	7.7	21.5	7.2	7.8	30517	13.7	14.8	5.7	4.8	1450	742	34	22521	1032	0	2390	2504	72	1370	193	538	259	187	30517	748
1144	1.16989	Pierce	0.3558	0.7769	0.4656	0.1604	0	0.5014	0.4192	0.4282	0.2232	0.0838	0.108	0.0704	0.1315	0.3347	0.2583	20.3	20.2	1.7	7.9	0	1.4	23.2	0.3	0.3	2.5	1.2	57318	4.3	5.8	3.5	4.2	572	567	18	1016	221	0	1082	1231	37	652	4	4	53	13	57318	120
1145	1.56928	Pierce	0.8719	0.0322	0.8727	0.1423	0	0.7821	0.7191	0.4282	0.8282	0.4942	0.3408	0.4508	0.5016	0.7924	0.4082	29	4.9	7.6	7.6	0	5.7	55.7	0.3	23.5	10	3.4	30013	12.1	13.4	4.6	9.2	2256	384	214	7199	587	0	2822	3002	403	4332	10	706	478	97	30013	939
1146	0.963781	Pierce	0.8089	0.2657	0.8494	0.4038	0	0.8015	0.7877	0.5205	0.2232	0.739	0.4466	0.8173	0.7417	0.7253	0.7868	27.3	11.3	6.7	11.3	0	6.4	67.7	0.9	0.3	17.2	4.6	19631	20.3	11.7	8.7	17.5	867	358	65	2765	358	0	973	1168	189	2150	10	4	340	45	19631	643
1147	1.17921	Pierce	0.6384	0.3392	0.5814	0.2121	0	0.6736	0.5672	0.4231	0.6694	0.2472	0.1501	0.2649	0.369	0.6149	0.4346	24.2	12.6	2.5	8.7	0	3.2	36.1	0.1	11.1	5.4	1.6	37427	9	9.6	4.8	7.4	1473	771	59	3384	529	0	2324	2436	183	2204	2	271	219	38	37427	548
1148	23.7014	Skagit	0.4412	0.6371	0.8464	0.5968	0	0.4326	0.103	0.7897	0	0.4056	0.2157	0.4657	0.5841	0.4851	0.4473	21.5	17.5	6.6	14	0	1	5.6	10.1	0	8.2	2.2	29571	14.4	7.7	4.9	6.2	429	350	51	1118	280	0	775	841	18	111	85	0	119	17	29571	281
1149	5.28846	Skagit	0.8559	0.3628	0.8678	0.5503	0	0.8348	0.5704	0.5405	0.6993	0.5831	0.312	0.5188	0.4498	0.5294	0.4732	28.5	13	7.4	13.3	0	7.9	36.4	1.1	12.8	12.1	3.1	28005	10.8	8.3	5.1	6.1	2823	1289	249	5790	1312	0	3358	3523	721	3605	38	450	759	105	28005	1068
1150	128.953	Skamania	0.1355	0.8288	0.4156	0.5641	0	0	0.1616	0.8479	0.3858	0.2646	0.2488	0.3129	0.3968	0.1253	0.5882	15.8	21.5	1.4	13.5	0	0	8.1	14.9	2.1	5.7	2.5	35107	9.6	3.1	6.1	5	742	1012	27	2996	635	0	1911	2061	2	379	307	44	207	48	35107	446
1151	84.755	Skamania	0.1889	0.8177	0.4815	0.5705	0	0.4326	0.3102	0.8749	0.3217	0.5385	0.4618	0.3761	0.5306	0.5223	0.1943	17.3	21.2	1.8	13.6	0	1	16	17.6	1.2	11	4.8	32535	12.9	8.2	3	6	373	458	16	1528	293	0	901	1141	20	345	201	14	186	43	32535	278
1152	1.46745	Snohomish	0.3828	0.374	0.743	0.4555	0	0.7029	0.5207	0.751	0.8605	0.1601	0.3599	0.2368	0.2999	0.6767	0.2724	20.7	13.2	4.3	12	0	3.7	31.6	7.7	27.9	3.9	3.6	38950	7.6	10.7	3.6	8.9	936	597	79	2714	533	0	1821	1898	158	1432	146	529	127	65	38950	342
1153	2.45928	Snohomish	0.4258	0.4216	0.319	0.0725	0	0.7085	0.5653	0.4741	0	0.1367	0.0696	0.044	0.1259	0.0419	0.368	21.3	14	0.9	6.2	0	3.8	35.9	0.6	0	3.5	0.8	65615	4.2	1.4	4.3	1	1143	754	18	6644	332	0	1954	1974	195	1929	12	0	137	16	65615	228
1154	1.07648	Snohomish	0.6384	0.3392	0.1999	0.1793	0	0.2767	0.3901	0	0.3217	0.1091	0.0978	0.2142	0.1887	0.0901	0.1818	24.2	12.6	0.4	8.2	0	0.4	21.1	0	1.2	3	1.1	40312	5.4	2.5	2.9	3.6	922	481	5	2416	312	0	1351	1378	14	804	0	16	79	15	40312	205
1155	1.38572	Snohomish	0.1022	0.854	0.2418	0.3891	0	0.5286	0.3717	0	0.8512	0.0469	0.3408	0.0869	0.0783	0.2504	0.0315	14.5	22.3	0.6	11.1	0	1.6	19.9	0	26.5	1.7	3.4	53821	3.2	4.8	1.2	3	804	1237	16	3063	617	0	2551	2682	85	1103	0	711	75	86	53821	175
1156	5.68359	Snohomish	0.2061	0.6425	0.6373	0.7101	0	0.4326	0.3431	0.7996	0	0.2822	0.4043	0.1199	0.22	0.0797	0.4732	17.7	17.6	3	15.9	0	1	18	10.8	0	6	4.1	48912	6	2.3	5.1	4.7	458	456	28	1427	412	0	946	978	24	465	106	0	119	39	48912	154
1157	8.55113	Snohomish	0.5243	0.4094	0.8366	0.0858	0	0	0.2382	0.7599	0	0.0597	0	0.1068	0.1728	0.1944	0.3816	22.6	13.8	6.3	6.5	0	0	11.9	8.2	0	2	0	50687	5.1	4.1	4.4	1.8	697	427	70	987	201	0	1109	1179	0	367	97	0	46	0	50687	158
1158	1.18066	Snohomish	0.6652	0.113	0.6566	0.0994	0	0.4857	0.517	0	0.2852	0.1662	0.0588	0.1387	0.1523	0.5834	0.0199	24.6	8	3.2	6.8	0	1.3	31.3	0	0.8	4	0.7	46718	4.7	9.1	0.9	4.2	1750	570	75	3485	482	0	2309	2403	89	2227	0	19	188	16	46718	332
1159	19.9017	Snohomish	0.6778	0.3569	0.4815	0.2258	0	0.3395	0.1934	0.7911	0	0.3292	0.1179	0.1425	0.0453	0.0613	0.2583	24.8	12.9	1.8	8.9	0	0.6	9.6	10.2	0	6.8	1.3	46331	2.4	1.9	3.5	2.2	1271	662	30	2540	454	0	1667	1695	26	490	173	0	243	22	46331	122
1160	15.1622	Snohomish	0.1355	0.3973	0.7075	0.3065	0	0.6055	0.2827	0.8885	0	0.4458	0.0792	0.1072	0.0783	0.0528	0.368	15.8	13.6	3.8	10	0	2.3	14.4	19.2	0	9	0.9	50619	3.2	1.7	4.3	2.4	795	684	65	1728	506	0	1725	1846	111	726	355	0	338	16	50619	159
1161	2.91577	Snohomish	0.8952	0.113	0.8366	0.2547	0	0	0.281	0.7731	0.3858	0.1957	0.2042	0.3239	0.2349	0.5963	0.5105	29.8	8	6.3	9.3	0	0	14.3	9	2.1	4.5	2.1	34639	6.3	9.3	5.4	7.5	760	203	55	3321	237	0	878	934	0	364	84	20	75	18	34639	160
1162	3.92133	Snohomish	0.8952	0.1207	0.7001	0.1663	0	0.2381	0.255	0.6666	0	0.1839	0.1609	0.1907	0.049	0.3513	0.4859	29.8	8.2	3.7	8	0	0.3	12.8	3.6	0	4.3	1.7	42000	2.5	6	5.2	5.4	1897	522	76	3441	509	0	2056	2172	18	816	79	0	173	34	42000	157
1163	7.89627	Snohomish	0.2798	0.4887	0.7604	0.337	0	0	0.2639	0.8673	0.4293	0.379	0.2488	0.2731	0.0253	0.5294	0.1033	19.1	15.1	4.6	10.4	0	0	13.3	16.8	2.9	7.7	2.5	37029	1.8	8.3	2.2	2.6	323	254	26	583	175	0	564	618	0	225	104	18	95	14	37029	30
1164	7.77668	Snohomish	0.6898	0.2188	0.3397	0.1924	0	0.6055	0.3972	0.7838	0	0.4895	0.2714	0.259	0.1728	0.7346	0.1238	25	10.4	1	8.4	0	2.3	21.6	9.7	0	9.9	2.7	37736	5.1	11.9	2.4	11.1	970	405	12	2336	326	0	1240	1273	83	838	124	0	250	33	37736	195
1165	1.3483	Snohomish	0.6384	0.6484	0.6658	0.7978	0	0.6393	0.3653	0.8446	0.6889	0.3459	0.4695	0.5075	0.1835	0.3347	0.0315	24.2	17.7	3.3	17.8	0	2.7	19.5	14.6	12.2	7.1	4.9	28345	5.3	5.8	1.2	5	1385	1014	70	3004	1019	0	2139	2186	144	1115	319	267	285	105	28345	298
1166	9.44495	Snohomish	0.1694	0.6068	0.319	0.6093	0	0.4116	0.281	0.8673	0.654	0.2822	0.2157	0.2644	0.1466	0.3917	0.3138	16.8	17	0.9	14.2	0	0.9	14.3	16.8	10.3	6	2.2	37449	4.6	6.5	3.9	4.9	880	889	17	4299	727	0	1995	2136	47	752	359	219	220	43	37449	243
1167	8.57517	Snohomish	0.2198	0.5008	0.2952	0.6162	0	0.2381	0.2012	0.779	0	0.1839	0.0383	0.1857	0.1259	0.022	0.0118	18	15.3	0.8	14.3	0	0.3	10	9.4	0	4.3	0.5	42396	4.2	0.7	0.6	1.4	822	698	13	1348	655	0	1674	1931	13	459	182	0	136	8	42396	189
1168	34.3664	Snohomish	0.532	0.5566	0.3792	0.4332	0	0	0.2473	0.8531	0	0.19	0.1609	0.2103	0.2248	0.2332	0.4219	22.7	16.2	1.2	11.7	0	0	12.4	15.4	0	4.4	1.7	40569	6.1	4.6	4.7	3.2	1298	925	25	2652	663	0	2077	2319	0	709	358	0	180	35	40569	348
1169	19.3072	Snohomish	0.6778	0.2188	0.7545	0.4933	0	0.4857	0.2656	0.8552	0.243	0.2705	0.0696	0.1853	0.1674	0.4319	0.6185	24.8	10.4	4.5	12.5	0	1.3	13.4	15.6	0.5	5.8	0.8	42428	5	7	6.4	5.9	1349	565	90	1979	680	0	2010	2175	66	725	339	11	220	17	42428	271
1170	1.84177	Snohomish	0.8131	0.3973	0.5553	0.4555	0	0.5653	0.3536	0.4741	0.3217	0.1601	0.1828	0.2874	0.3103	0.3837	0.0766	27.4	13.6	2.3	12	0	1.9	18.7	0.6	1.2	3.9	1.9	36301	7.8	6.4	1.9	4.4	1466	726	40	3784	637	0	1768	1796	96	1003	11	21	133	34	36301	411
1171	3.25614	Snohomish	0.6954	0.2035	0.6373	0.4483	0	0.7525	0.3509	0.7385	0.7115	0.5711	0.5955	0.5785	0.3737	0.6657	0.4082	25.1	10.1	3	11.9	0	4.8	18.5	6.9	13.5	11.8	6.9	26395	9.1	10.5	4.6	7.9	1035	417	47	4803	490	0	1585	1617	186	763	112	218	328	109	26395	374
1172	15.8495	Snohomish	0.2862	0.4456	0.513	0.4038	0	0	0.183	0.8479	0	0.1662	0.2157	0.1642	0.2499	0.0654	0.2996	19.2	14.4	2	11.3	0	0	9.1	14.9	0	4	2.2	44190	6.6	2	3.8	4.7	804	603	30	1753	472	0	1537	1646	0	379	246	0	125	34	44190	275
1173	6.18026	Snohomish	0.4036	0.4094	0.5553	0.6823	0	0	0.1953	0.8249	0.6234	0.1367	0.7051	0.2874	0.3878	0.3917	0.232	21	13.8	2.3	15.4	0	0	9.7	12.8	8.9	3.5	9.5	36300	9.4	6.5	3.3	5.9	903	592	39	3102	657	0	1732	1798	0	417	231	160	106	164	36300	401
1174	8.69053	Snohomish	0.6046	0.2085	0.627	0.4186	0	0.5536	0.3536	0.751	0.3527	0.2765	0.1283	0.2777	0.2499	0.5	0.3816	23.7	10.2	2.9	11.5	0	1.8	18.7	7.7	1.6	5.9	1.4	36812	6.6	7.9	4.4	6.1	1380	595	63	4204	664	0	2198	2362	102	1087	183	38	234	30	36812	384
1175	0.609057	Spokane	0.2154	0.2771	0.2952	0.8058	0	0.2767	0.2309	0	0.7062	0.4649	0.7853	0.7597	0.7218	0.7159	0.6468	17.9	11.5	0.8	18	0	0.4	11.5	0	13.2	9.4	12.4	21436	19.4	11.5	6.7	5.8	620	398	12	2333	623	0	1514	1679	12	398	0	222	223	187	21436	672
1176	0.650288	Spokane	0.5832	0.2135	0.4325	0.4555	0	0.2381	0.2034	0.4524	0.3377	0.2191	0.6523	0.644	0.7733	0.82	0.7529	23.4	10.3	1.5	12	0	0.3	10.1	0.5	1.4	4.9	8.1	24629	21.9	14.3	8.1	6.5	841	370	23	2606	429	0	1572	1691	10	363	9	24	121	127	24629	787
1177	28.6128	Spokane	0.7239	0.654	0.2179	0.1423	0	0.2009	0.183	0.4247	0.6043	0.2887	0.0792	0.2077	0.0783	0.4154	0.3138	25.6	17.8	0.5	7.6	0	0.2	9.1	0.2	8.1	6.1	0.9	40763	3.2	6.8	3.9	6	2038	1414	15	5171	606	0	2803	2922	13	723	5	237	330	25	40763	252
1178	0.757067	Spokane	0.6187	0.4887	0.5814	0.7356	0	0.2381	0.2113	0.5583	0.6618	0.131	0.4134	0.4196	0.4456	0.5069	0.7194	23.9	15.1	2.5	16.4	0	0.3	10.5	1.3	10.7	3.4	4.2	31035	10.7	8	7.6	5.5	830	526	38	3025	570	0	1494	1576	10	366	21	168	80	63	31035	367
1179	9.11374	Spokane	0.5021	0.3684	0.2699	0.802	0	0	0.103	0.7866	0.6162	0.5116	0.0476	0.4632	0.2905	0.4782	0.3411	22.3	13.1	0.7	17.9	0	0	5.6	9.9	8.6	10.4	0.6	29646	7.4	7.6	4.1	3.9	1303	766	16	10650	1050	0	2379	2542	0	325	252	218	458	15	29646	432
1180	1.02652	Spokane	0.0926	0.7197	0.4325	0.8491	0	0.4326	0.1441	0	0.7852	0.4158	0.8264	0.5523	0.5343	0.2589	0.4082	14	19	1.5	19.2	0	1	7.3	0	19.1	8.4	14.7	27083	13	4.9	4.6	7.7	284	385	15	3764	389	0	1031	1150	19	147	0	220	130	152	27083	263
1181	0.979336	Spokane	0.4489	0.3272	0.3397	0.7599	0	0	0.2151	0.7414	0.3915	0.2305	0.1389	0.6541	0.5053	0.4319	0.2065	21.6	12.4	1	16.9	0	0	10.7	7.1	2.2	5.1	1.5	24339	12.2	7	3.1	3.7	568	326	12	3764	444	0	1163	1207	0	281	86	27	96	18	24339	315
1182	9.28601	Spokane	0.8089	0.4828	0.4656	0.5503	0	0.3395	0.1992	0.8813	0.4436	0.2472	0.1828	0.3995	0.581	0.7016	0.6891	27.3	15	1.7	13.3	0	0.6	9.9	18.3	3.2	5.4	1.9	31705	14.3	11.2	7.2	7	3101	1700	78	9998	1515	0	4547	4756	62	1128	868	154	421	85	31705	1624
1183	22.1764	Spokane	0.7668	0.4456	0.2699	0.2258	0	0.3103	0.2759	0.4741	0.7346	0.0691	0.0383	0.1143	0.1994	0.5294	0.5554	26.4	14.4	0.7	8.9	0	0.5	14	0.6	15	2.2	0.5	49650	5.6	8.3	5.8	2.4	2916	1590	28	11187	986	4	4243	4574	47	1543	27	685	164	20	49650	618
1184	58.0718	Spokane	0.6954	0.3451	0.7075	0.1245	0	0	0.1616	0.7953	0.2852	0.0285	0.0792	0.1291	0.0609	0.1382	0.4988	25.1	12.7	3.8	7.3	0	0	8.1	10.5	0.8	1.2	0.9	47774	2.8	3.3	5.3	0.6	2348	1184	125	3018	683	1	3321	3461	0	762	365	27	81	30	47774	263
1185	12.3165	Spokane	0.6115	0.3392	0.4495	0.3677	0	0.4326	0.3067	0.7633	0.7312	0.1426	0.108	0.4153	0.2955	0.4396	0.4601	23.8	12.6	1.6	10.8	0	1	15.8	8.4	14.8	3.6	1.2	31178	7.5	7.1	5	4.2	1172	620	31	3945	522	0	1900	1994	46	779	167	295	124	22	31178	369
1186	2.44252	Spokane	0.7513	0.2035	0.5553	0.4332	0	0.5536	0.4352	0.6843	0	0.421	0.4387	0.7322	0.7058	0.8747	0.6185	26.1	10.1	2.3	11.7	0	1.8	24.4	4.3	0	8.5	4.5	22239	18.7	16.4	6.4	8.4	1216	472	39	4753	544	0	1717	1787	78	1135	76	0	271	77	22239	870
1187	10.7881	Thurston	0.3293	0.7304	0.6475	0.7101	0	0	0.2529	0.8915	0.2312	0.1367	0.5735	0.2411	0.6479	0.5963	0.7466	19.9	19.2	3.1	15.9	0	0	12.7	19.6	0.4	3.5	6.5	38701	16.5	9.3	8	4.8	946	912	61	2582	755	0	1981	2099	0	606	412	9	128	129	38701	784
1188	1.17042	Thurston	0.8952	0.3272	0.8058	0.2621	0	0	0.516	0.4282	0.3451	0.0838	0.3312	0.5054	0.2043	0.3595	0.5882	29.8	12.4	5.5	9.4	0	0	31.2	0.3	1.5	2.5	3.3	28401	5.7	6.1	6.1	3	1841	769	131	3273	549	0	2393	2517	0	1925	8	37	102	78	28401	354
1189	52.5998	Thurston	0.1621	0.7397	0.3601	0.2405	0	0	0.2403	0.6964	0.2312	0.0469	0.2488	0.1731	0.275	0.1725	0.4473	16.6	19.4	1.1	9.1	0	0	12	4.8	0.4	1.7	2.5	43408	7.1	3.8	4.9	3.7	1416	1649	37	4279	772	0	3317	3753	0	1022	181	16	110	83	43408	607
1190	11.2415	Thurston	0.1298	0.8963	0	0.5292	0	0	0.1535	0.8583	0	0.0937	0.0476	0.0996	0.2499	0.2017	0.7529	15.6	24	0	13	0	0	7.7	15.9	0	2.7	0.6	51748	6.6	4.2	8.1	2.5	654	1009	0	1698	545	0	1850	1946	0	324	309	0	90	11	51748	277
1191	13.4402	Thurston	0.4945	0.8064	0.2952	0.1991	0	0.4326	0.4789	0.7495	0	0.172	0.0334	0.1316	0.2955	0.2839	0.6284	22.2	20.9	0.8	8.5	0	1	27.9	7.6	0	4.1	0.4	47479	7.5	5.2	6.5	4.8	1260	1183	17	2941	473	0	2223	2315	51	1580	175	0	172	9	47479	423
1192	1.22401	Thurston	0.5096	0.1365	0.5814	0.5224	0	0.7135	0.6751	0.7617	0.784	0.5511	0.3216	0.4818	0.4621	0.1513	0.8117	22.4	8.6	2.5	12.9	0	3.9	49.1	8.3	19	11.3	3.2	29090	11.1	3.5	9.2	11	1043	400	48	3762	570	0	1947	2097	168	2289	175	398	349	62	29090	517
1193	54.1988	Thurston	0.8416	0.3628	0.5281	0.6351	0	0	0.4218	0.8033	0	0.2589	0	0.6166	0.1782	0.3347	0.8117	28.1	13	2.1	14.6	0	0	23.4	11.1	0	5.6	0	25353	5.2	5.8	9.2	3.8	843	390	22	1356	425	0	1060	1502	0	700	167	0	111	0	25353	157
1194	97.6752	Thurston	0.2625	0.7769	0.4815	0.7897	0	0	0.3752	0.8758	0	0.4263	0.0978	0.3426	0.2603	0.3994	0.3544	18.8	20.2	1.8	17.6	0	0	20.1	17.7	0	8.6	1.1	33841	6.8	6.6	4.2	6.1	1339	1443	52	2635	1235	0	2875	2980	0	1433	527	0	442	32	33841	484
1195	26.2171	Thurston	0.7458	0.3569	0.7604	0.6878	0	0.2767	0.3035	0.8794	0	0.4557	0.2042	0.4365	0.4012	0.5432	0.8518	26	12.9	4.6	15.5	0	0.4	15.6	18.1	0	9.2	2.1	30466	9.7	8.5	10.2	5.5	1204	598	74	2759	715	0	1595	1695	18	722	306	0	286	33	30466	447
1196	568.244	Walla Walla	0.3293	0.6826	0.5682	0.8647	0	0.4326	0.2456	0.8383	0	0.421	0.4387	0.2288	0.4012	0.1868	0.2452	19.9	18.3	2.4	19.7	0	1	12.3	14	0	8.5	4.5	39415	9.7	4	3.4	6.5	990	913	48	2934	980	0	1990	2303	46	615	323	0	293	89	39415	483
1197	36.6641	Whatcom	0.4633	0.6484	0.675	0.2121	0	0.2767	0.3569	0.6612	0.4566	0.131	0.1389	0.3513	0.275	0.3431	0.4473	21.8	17.7	3.4	8.7	0	0.4	18.9	3.4	3.5	3.4	1.5	33493	7.1	5.9	4.9	5.1	2186	1770	127	3113	864	3	3714	4253	34	1890	143	150	242	55	33493	714
1198	689.509	Whitman	0.3828	0.6931	0.397	0.8395	0	0.3395	0.1082	0.7433	0.243	0.2191	0.1828	0.3769	0.4541	0.2095	0.0766	20.7	18.5	1.3	18.9	0	0.6	5.8	7.2	0.5	4.9	1.9	32510	10.9	4.3	1.9	1.3	465	417	13	1174	425	0	966	1150	13	131	83	6	78	18	32510	245
1199	2.26817	Yakima	0.3357	0.8625	0.319	0.6823	0	0.6799	0.5365	0.6222	0.6234	0.3292	0.5437	0.4087	0.1523	0.5703	0.4732	20	22.6	0.9	15.4	0	3.3	33.1	2.3	8.9	6.8	6	31381	4.7	8.9	5.1	4.6	1568	1776	28	5066	1210	0	3222	3266	240	2596	74	290	378	193	31381	366
1200	1.90257	Yakima	0.7613	0.5877	0.8366	0.8523	0	0.7356	0.6303	0.8822	0.8154	0.6157	0.6641	0.6463	0.3103	0.5362	0.7121	26.3	16.7	6.3	19.3	0	4.4	43.2	18.4	22	13	8.4	24562	7.8	8.4	7.5	8.7	1121	710	111	3729	823	0	1769	1846	178	1840	340	407	374	149	24562	334
1201	10.476	Yakima	0.7346	0.5501	0.2179	0.3891	0	0.576	0.3492	0.8999	0.3451	0.4942	0.1828	0.4898	0.4701	0.4396	0.1454	25.8	16.1	0.5	11.1	0	2	18.4	20.6	1.5	10	1.9	28860	11.3	7.1	2.6	6.2	1206	752	9	1680	517	0	1713	1736	88	861	358	26	315	32	28860	531
1202	0.227919	Alameda	0.1138	0.117	0.627	0.2258	0	0.5866	0.6828	0	0.7992	0.0469	0.7656	0.1294	0.4938	0.1725	0.3946	15	8.1	2.9	8.9	0	2.1	50.2	0	20.4	1.7	11.6	47741	11.9	3.8	4.5	3.6	569	306	47	1616	336	0	1622	1719	72	1901	0	350	49	188	47741	447
1203	0.162502	Alameda	0.2304	0.1619	0.782	0.3065	0	0.7182	0.7336	0	0.7028	0.4158	0.7525	0.1693	0.4783	0.3347	0.681	18.2	9.2	5	10	0	4	58.1	0	13	8.4	11.1	43719	11.5	5.8	7.1	2.9	450	227	52	1148	248	0	1044	1146	94	1435	0	149	156	116	43719	277
1204	0.705542	Alameda	0.5021	0.7488	0	0.0813	0	0.5286	0.5682	0.4938	0.5781	0.0249	0.2275	0.0055	0.0181	0.1797	0.3816	22.3	19.6	0	6.4	0	1.6	36.2	0.7	7.1	1.1	2.3	109924	1.5	3.9	4.4	0.6	768	675	0	2235	219	0	1283	1337	52	1244	9	95	29	29	109924	53
1205	1.59061	Alameda	0.2249	0.6371	0	0.0516	0	0.3889	0.5283	0	0.7864	0.0512	0.1931	0.0172	0.2298	0.1797	0.0537	18.1	17.5	0	5.6	0	0.8	32.3	0	19.2	1.8	2	83813	6.2	3.9	1.6	1.6	993	956	0	1992	306	0	2321	2354	42	1770	0	451	79	46	83813	336
1206	0.42005	Alameda	0.6582	0.8177	0.498	0.1306	0	0.4695	0.5483	0	0	0.0989	0.0476	0.0072	0.0285	0.1944	0.368	24.5	21.2	1.9	7.4	0	1.2	34.3	0	0	2.8	0.6	103574	1.9	4.1	4.3	3.2	439	381	13	634	133	0	679	694	21	615	0	0	37	4	103574	35
1207	0.463387	Alameda	0.4633	0.7093	0.319	0.1087	0	0.3889	0.4686	0	0	0.0552	0.0696	0.0142	0.0609	0.0654	0.2193	21.8	18.8	0.9	7	0	0.8	27.1	0	0	1.9	0.8	87707	2.8	2	3.2	0.8	453	391	7	1489	146	0	790	813	15	564	0	0	30	6	87707	58
1208	0.242628	Alameda	0.4188	0.5319	0.5416	0.4038	0	0.7401	0.6869	0	0.8206	0.2646	0.739	0.0708	0.3204	0.2332	0.664	21.2	15.8	2.2	11.3	0	4.5	50.8	0	22.6	5.7	10.6	57198	8	4.6	6.9	3.4	575	428	27	1306	307	0	1203	1267	115	1375	0	286	113	128	57198	216
1209	0.390421	Alameda	0.3164	0.6772	0	0.4113	0	0.6676	0.6031	0.4524	0.733	0.19	0.6878	0.0515	0.1523	0.5147	0.0412	19.7	18.2	0	11.4	0	3.1	40	0.5	14.9	4.4	9	62754	4.7	8.1	1.4	6.2	784	723	0	2708	454	0	1874	1992	115	1590	10	297	138	168	62754	186
1210	0.485149	Alameda	0.4713	0.7304	0	0.0224	0	0.4326	0.588	0	0.3217	0.0189	0.0978	0.0095	0.049	0.0528	0.0168	21.9	19.2	0	4.4	0	1	38.3	0	1.2	0.9	1.1	96602	2.5	1.7	0.8	0	946	830	0	2007	189	0	1602	1621	39	1658	0	19	30	18	96602	107
1211	0.16555	Alameda	0.1086	0.2035	0.8254	0.1793	0	0.8563	0.8247	0.5495	0.7896	0.6631	0.7875	0.2805	0.3923	0.4558	0.5985	14.8	10.1	6	8.2	0	9.1	74.8	1.2	19.5	14.4	12.5	36658	9.5	7.3	6.2	6.4	486	331	84	1514	270	0	1409	1458	281	2464	17	284	361	176	36658	312
1212	3.45004	Alameda	0.0961	0.8325	0.2179	0.2121	0	0.6055	0.7492	0	0.4086	0.2472	0.1931	0.0255	0.0925	0.1797	0.368	14.2	21.6	0.5	8.7	0	2.3	60.7	0	2.5	5.4	2	75835	3.5	3.9	4.3	2.8	869	1317	13	7300	532	0	2697	2893	131	3705	0	73	266	55	75835	216
1213	0.213312	Alameda	0.7613	0.4709	0.4495	0.186	0	0.5014	0.577	0	0.4807	0.131	0.3599	0.0716	0.0285	0.5362	0.4732	26.3	14.8	1.6	8.3	0	1.4	37.1	0	4.1	3.4	3.6	56997	1.9	8.4	5.1	3.1	646	363	14	1724	204	0	862	905	34	911	0	37	55	31	56997	46
1214	0.213106	Alameda	0.1889	0.4395	0.8494	0.4113	0	0.5866	0.6746	0	0.6993	0.4158	0.8634	0.1905	0.1782	0.7746	0.6375	17.3	14.3	6.7	11.4	0	2.1	49	0	12.8	8.4	17.6	42012	5.2	12.9	6.6	1.2	476	395	75	1396	313	0	1126	1291	55	1349	0	165	178	198	42012	143
1215	0.216235	Alameda	0.1621	0.4709	0.6049	0.1245	0	0.4516	0.6402	0	0.846	0.0316	0.8834	0.1278	0.6533	0.0454	0.3272	16.6	14.8	2.7	7.3	0	1.1	44.4	0	25.8	1.3	19.8	47902	16.7	1.5	4	2.9	625	556	46	4077	275	0	1729	1905	40	1666	0	492	34	343	47902	624
1216	0.280551	Alameda	0.5394	0.5753	0.5553	0.3964	0	0.692	0.7355	0	0.658	0.4107	0.8602	0.1474	0.5677	0.6544	0.8643	22.8	16.5	2.3	11.2	0	3.5	58.4	0	10.5	8.3	17.3	45852	13.9	10.3	10.6	3.3	858	622	37	1676	423	0	1644	1753	124	2199	0	184	231	284	45852	522
1217	0.524408	Alameda	0.7954	0.6826	0.3397	0.0858	0	0.3103	0.5365	0	0.4028	0.0552	0.2275	0.0159	0.0925	0.1944	0.3544	27	18.3	1	6.5	0	0.5	33.1	0	2.4	1.9	2.3	85288	3.5	4.1	4.2	1.4	1326	899	17	2871	319	0	1719	1771	23	1622	0	43	63	39	85288	172
1218	0.753118	Alameda	0.3898	0.4395	0.833	0.2405	0	0.8699	0.7723	0.5205	0.6418	0.4895	0.5372	0.1526	0.3737	0.4154	0.567	20.8	14.3	6.2	9.1	0	10	64.9	0.9	9.7	9.9	5.9	45319	9.1	6.8	5.9	7.7	1057	728	116	6406	462	0	1869	1936	472	3299	17	188	366	110	45319	464
1219	0.320909	Alameda	0.1933	0.4769	0.7362	0.4711	0	0.7695	0.6869	0	0.673	0.4263	0.7896	0.1245	0.1259	0.4558	0.1454	17.4	14.9	4.2	12.2	0	5.3	50.8	0	11.3	8.6	12.6	48300	4.2	7.3	2.6	1.2	878	751	85	2156	613	0	2045	2168	256	2566	0	244	337	258	48300	214
1220	0.318617	Alameda	0.1111	0.3272	0.6658	0.1991	0	0.7821	0.6759	0	0.794	0.4605	0.2042	0.0741	0.0879	0.1318	0.1943	14.9	12.4	3.3	8.5	0	5.7	49.2	0	19.9	9.3	2.1	56438	3.4	3.2	3	3.8	750	624	68	2715	427	0	2030	2253	275	2477	0	448	377	43	56438	169
1221	0.525897	Alameda	0.4788	0.6596	0.6916	0.2919	0	0.7821	0.6659	0.4741	0.7533	0.4056	0.6108	0.1016	0.2905	0.1382	0.1454	22	17.9	3.6	9.8	0	5.7	47.8	0.6	16.3	8.2	7.2	51427	7.4	3.3	2.6	2.4	1463	1186	94	2971	648	0	2641	2775	359	3175	16	453	405	189	51427	486
1222	1.65944	Alameda	0.554	0.3801	0.397	0.0948	0	0.748	0.7965	0	0.4192	0.3005	0.0696	0.086	0.0453	0.3347	0.3946	23	13.3	1.3	6.7	0	4.7	69.4	0	2.7	6.3	0.8	53965	2.4	5.8	4.5	1.4	1634	949	32	10842	476	0	2478	2527	314	4937	0	67	317	21	53965	170
1223	0.940447	Alameda	0.1735	0.8923	0.2699	0.2919	0	0.8063	0.6265	0.6612	0	0.3459	0.0888	0.0895	0.0968	0.0246	0.6468	16.9	23.8	0.7	9.8	0	6.6	42.7	3.4	0	7.1	1	53335	3.6	0.8	6.7	3.1	366	516	5	1009	212	0	728	763	140	925	26	0	116	7	53335	77
1224	0.368419	Alameda	0.7809	0.2035	0.7604	0.3749	0	0.8224	0.7877	0.7414	0.8376	0.4846	0.5795	0.3942	0.3547	0.8427	0.4473	26.7	10.1	4.6	10.9	0	7.3	67.7	7.1	24.7	9.8	6.6	31884	8.7	15.1	4.9	4.1	777	294	50	2483	318	0	1084	1275	193	1972	91	315	187	72	31884	254
1225	0.319926	Alameda	0.3232	0.631	0.6916	0.2621	0	0.858	0.7229	0.6641	0.742	0.4458	0.0792	0.1517	0.2298	0.7159	0.6972	19.8	17.4	3.6	9.4	0	9.2	56.4	3.5	15.5	9	0.9	45392	6.2	11.5	7.3	6.2	564	497	37	1841	267	0	1037	1098	253	1608	38	170	186	9	45392	174
1226	0.843494	Alameda	0.532	0.2035	0.8217	0.1306	0	0.692	0.8398	0	0.8001	0.2822	0.0978	0.0786	0.0415	0.3107	0.3544	22.7	10.1	5.9	7.4	0	3.5	77.7	0	20.5	6	1.1	55447	2.3	5.5	4.2	2.1	1730	771	156	5252	564	0	2647	2751	247	5923	0	563	335	30	55447	173
1227	0.709211	Alameda	0.6384	0.5376	0.7664	0.0725	0	0.8563	0.8812	0.4524	0.4028	0.2822	0.0792	0.0502	0.0379	0.0528	0.232	24.2	15.9	4.7	6.2	0	9.1	85.4	0.5	2.4	6	0.9	63196	2.2	1.7	3.3	1.2	1284	844	76	2226	327	0	1622	1731	468	4531	9	42	220	14	63196	116
1228	1.27005	Alameda	0.5394	0.2828	0.4656	0.026	0	0.692	0.8952	0	0	0.0937	0.1283	0.0515	0.0379	0.0184	0.5449	22.8	11.6	1.7	4.6	0	3.5	87.9	0	0	2.7	1.4	62773	2.2	0.5	5.7	1.2	1046	534	26	1609	211	0	1505	1550	157	4035	0	0	87	21	62773	99
1229	5.27395	Alameda	0.2304	0.6931	0	0.0162	0	0.6799	0.8592	0.4282	0	0.0989	0.1283	0.0203	0.0697	0.1656	0.567	18.2	18.5	0	4	0	3.3	81.5	0.3	0	2.8	1.4	80783	3	3.7	5.9	1.7	706	717	0	1285	156	0	1217	1217	124	3166	4	0	83	17	80783	118
1230	0.609146	Alameda	0.7567	0.2717	0.7156	0.0901	0	0.779	0.8247	0	0	0.19	0.0696	0.0869	0.0379	0.0387	0.4219	26.2	11.4	3.9	6.6	0	5.6	74.8	0	0	4.4	0.8	53805	2.2	1.3	4.7	2.5	1138	495	49	1304	287	0	1272	1272	233	3247	0	0	128	10	53805	95
1231	0.443354	Alameda	0.7716	0.3801	0.6159	0.0948	0	0.8725	0.8559	0	0.2585	0.2947	0.2488	0.0972	0.0968	0.1125	0.2583	26.5	13.3	2.8	6.7	0	10.2	80.9	0	0.6	6.2	2.5	52062	3.6	2.9	3.5	3.7	879	440	27	2175	221	0	962	977	315	2681	0	6	143	24	52062	119
1232	2.07987	Alameda	0.2154	0.2284	0.8774	0.0685	0	0.8088	0.862	0	0.6787	0.2947	0.3026	0.1395	0.0317	0.1191	0.2065	17.9	10.6	7.8	6.1	0	6.7	82	0	11.6	6.2	3	46647	2	3	3.1	5	849	500	121	8781	290	0	1555	1661	297	3885	0	192	224	46	46647	97
1233	0.625692	Alameda	0.4412	0.117	0.73	0.0352	0	0.7935	0.7426	0	0.7775	0.2589	0.5184	0.055	0.0925	0.5147	0.4601	21.5	8.1	4.1	5	0	6.1	59.6	0	18.4	5.6	5.6	61576	3.5	8.1	5	2.8	1309	494	103	2073	307	0	2542	2625	331	3634	0	484	253	143	61576	215
1234	0.449116	Alameda	0.5681	0.4828	0.319	0.2621	0	0.7182	0.577	0	0.6462	0.2305	0.5118	0.0824	0.1994	0.3347	0.4219	23.2	15	0.9	9.4	0	4	37.1	0	9.9	5.1	5.5	54636	5.6	5.8	4.7	2.2	726	470	11	3183	294	0	1227	1260	117	1160	0	125	115	67	54636	176
1235	19.3679	Alameda	0.2249	0.5939	0.5416	0.0578	0	0.6736	0.6296	0	0.3915	0.0431	0.0297	0.0134	0.1835	0.2178	0.2193	18.1	16.8	2.2	5.8	0	3.2	43.1	0	2.2	1.6	0.1	88851	5.3	4.4	3.2	2.5	656	609	30	2594	211	0	1343	1429	115	1566	0	31	45	1	88851	193
1236	102.482	Alameda	0.6187	0.4828	0.319	0.0578	0	0.6314	0.6303	0.5495	0.3136	0.1601	0.2042	0.0095	0.0783	0.0797	0.1136	23.9	15	0.9	5.8	0	2.6	43.2	1.2	1.1	3.9	2.1	96736	3.2	2.3	2.3	1.5	2069	1298	25	4492	506	0	2844	3048	218	3739	36	34	234	60	96736	279
1237	2.80358	Alameda	0.4788	0.6425	0.397	0.1037	0	0.6055	0.6207	0.8499	0.3217	0.1038	0.6438	0.0299	0.0879	0.2017	0.0686	22	17.6	1.3	6.9	0	2.3	42	15.1	1.2	2.9	7.9	72743	3.4	4.2	1.8	2	1152	920	26	2381	358	0	1944	2057	115	2193	311	25	108	154	72743	177
1238	2.06252	Alameda	0.7954	0.2717	0.7362	0.1037	0	0.7759	0.7969	0	0.7164	0.1662	0.369	0.0368	0.0285	0.1011	0.4346	27	11.4	4.2	6.9	0	5.5	69.5	0	13.8	4	3.7	68938	1.9	2.7	4.8	2.8	1699	716	93	3298	436	0	2223	2324	334	4368	0	320	173	83	68938	118
1239	0.669482	Alameda	0.6582	0.6655	0	0.543	0	0.7085	0.6334	0	0.654	0.131	0.4304	0.0902	0.049	0.1585	0.368	24.5	18	0	13.2	0	3.8	43.6	0	10.3	3.4	4.4	53224	2.5	3.6	4.3	2	880	646	0	5378	476	0	1385	1385	131	1569	0	143	84	61	53224	89
1240	4.60486	Alameda	0.7128	0.2188	0.498	0.1087	0	0.5153	0.5838	0.6964	0.5196	0.3735	0.2821	0.1595	0.275	0.5	0.1454	25.4	10.4	1.9	7	0	1.5	37.8	4.8	5.2	7.6	2.8	44642	7.1	7.9	2.6	3.4	1812	740	44	8279	500	0	2335	2413	97	2694	115	125	360	66	44642	506
1241	1.25384	Alameda	0.6319	0.374	0.743	0.1728	0	0.6234	0.5548	0	0.5671	0.2305	0.4387	0.1294	0.0697	0.6869	0.2996	24.1	13.2	4.3	8.1	0	2.5	34.9	0	6.7	5.1	4.5	47733	3	10.9	3.8	2.4	415	228	28	4479	140	0	644	644	38	602	0	43	63	29	47733	52
1242	0.530295	Alameda	0.4036	0.4887	0	0.2696	0	0.5286	0.4218	0	0	0.19	0	0.0373	0	0.1011	0.1454	21	15.1	0	9.5	0	1.6	23.4	0	0	4.4	0	68625	0	2.7	2.6	1.6	705	507	0	948	319	0	1190	1194	49	785	0	0	108	0	68625	0
1243	0.658232	Alameda	0.8416	0.3569	0.6566	0.1037	0	0.4326	0.5599	0	0.4436	0.01	0.0476	0.0625	0.0741	0.3187	0.2862	28.1	12.9	3.2	6.9	0	1	35.4	0	3.2	0.5	0.6	59336	3.1	5.6	3.7	1.4	1217	558	44	1396	299	0	1384	1384	39	1535	0	44	15	8	59336	135
1244	0.774273	Alameda	0.3687	0.7093	0.4156	0.1364	0	0.6314	0.4848	0	0.675	0.19	0	0.0935	0.0833	0.2669	0.4732	20.5	18.8	1.4	7.5	0	2.6	28.4	0	11.4	4.4	0	52654	3.3	5	5.1	2.9	910	836	23	3125	333	0	1670	1722	109	1262	0	197	141	0	52654	148
1245	54.7142	Amador	0.532	0.6826	0.513	0.3822	0	0.2381	0.281	0.8606	0	0.4314	0.2157	0.3844	0.5053	0.3837	0.759	22.7	18.3	2	11	0	0.3	14.3	16.1	0	8.7	2.2	32232	12.2	6.4	8.2	7	993	800	31	4426	482	0	1513	1654	11	628	267	0	273	33	32232	533
1246	1.19625	Butte	0.8222	0.1405	0.4325	0.2621	0	0.5866	0.4411	0	0.3377	0.2528	0.1283	0.3814	0.3642	0.6437	0.5105	27.6	8.7	1.5	9.4	0	2.1	24.9	0	1.4	5.5	1.4	32341	8.9	10.1	5.4	4.6	1326	416	24	2142	453	0	1640	1726	92	1196	0	24	162	23	32341	425
1247	1.32139	Butte	0.2565	0.2994	0.5682	0.7202	0	0.4516	0.4323	0.8774	0.5756	0.4557	0.5955	0.4492	0.5677	0.4921	0.3138	18.7	11.9	2.4	16.1	0	1.1	24.2	17.9	7	9.2	6.9	30066	13.9	7.8	3.9	9.6	745	474	44	2066	642	0	1832	1942	42	962	348	136	252	126	30066	555
1248	1.71841	Butte	0.6454	0.1665	0.4156	0.2054	0	0.5653	0.5251	0.806	0.8331	0.2528	0.2157	0.2382	0.6504	0.4558	0.3272	24.3	9.3	1.4	8.6	0	1.9	32	11.3	24.1	5.5	2.2	38869	16.6	7.3	4	1.9	902	344	20	1345	318	0	1428	1563	64	1187	176	377	123	31	38869	610
1249	2.41156	Butte	0.4945	0.8423	0.513	0.5008	0	0.6234	0.4083	0.7215	0.4949	0.1367	0.4915	0.2273	0.4098	0.7346	0.5985	22.2	21.9	2	12.6	0	2.5	22.4	6	4.5	3.5	5.2	39503	9.9	11.9	6.2	6.2	1739	1716	61	6241	988	0	3066	3194	186	1756	192	143	188	158	39503	778
1250	0.698071	Butte	0.547	0.4709	0.4325	0.4403	0	0.2381	0.3102	0.5669	0.4436	0.0937	0.4043	0.3313	0.4701	0.2839	0.6726	22.9	14.8	1.5	11.8	0	0.3	16	1.4	3.2	2.7	4.1	34303	11.3	5.2	7	3.2	778	505	20	1271	402	0	1331	1393	10	546	20	44	57	55	34303	384
1251	1.21909	Butte	0.3966	0.4828	0.5416	0.5898	0	0.5153	0.2881	0	0.7519	0.1601	0.7525	0.3841	0.6504	0.4237	0.0938	20.9	15	2.2	13.9	0	1.5	14.7	0	16.2	3.9	11.1	32242	16.6	6.9	2.1	14.1	937	671	48	10559	621	0	2179	2525	62	657	0	408	122	241	32242	742
1252	6.41043	Butte	0.547	0.6484	0.5682	0.2474	0	0.7401	0.486	0	0.5057	0.1426	0.0476	0.1663	0.1942	0.5834	0.6284	22.9	17.7	2.4	9.2	0	4.5	28.5	0	4.8	3.6	0.6	43972	5.5	9.1	6.5	7.3	604	468	24	1395	242	0	1010	1099	112	751	0	53	67	6	43972	146
1253	127.751	Butte	0.7764	0.4156	0.8217	0.7356	0	0.7986	0.6222	0.716	0	0.8098	0.1722	0.4116	0.5095	0.3837	0.6084	26.6	13.9	5.9	16.4	0	6.3	42.2	5.7	0	20.6	1.8	31296	12.3	6.4	6.3	10	1131	589	78	3386	698	0	1311	1364	255	1792	78	0	553	23	31296	522
1254	0.701865	Contra Costa	0.1585	0.7678	0	0.4254	0	0.4695	0.4014	0	0.2312	0.0937	0.1389	0.0552	0.1015	0.2415	0.6185	16.5	20	0	11.6	0	1.2	21.9	0	0.4	2.7	1.5	61508	3.7	4.7	6.4	3.7	649	787	0	1175	457	0	1618	1859	44	860	0	7	83	25	61508	144
1255	2.90931	Contra Costa	0.4867	0.6931	0.8915	0.5898	0	0.8765	0.7516	0.8371	0.2852	0.6954	0.1609	0.4236	0.3923	0.6089	0.5334	22.1	18.5	8.5	13.9	0	10.5	61.1	13.9	0.8	15.5	1.7	30902	9.5	9.5	5.6	10.8	791	662	90	2538	498	0	1059	1108	351	2190	154	9	401	18	30902	342
1256	0.572021	Contra Costa	0.547	0.0487	0.8605	0.3217	0	0.811	0.8577	0	0	0.7034	0.3026	0.2871	0.0317	0.621	0.8945	22.9	5.8	7.1	10.2	0	6.8	81.2	0	0	15.8	3	36308	2	9.7	11.7	4.1	383	97	36	630	171	0	507	522	108	1361	0	0	175	15	36308	34
1257	5.908	Contra Costa	0.6954	0.1665	0.8838	0.6351	0	0.8563	0.7043	0	0.5863	0.737	0.4134	0.4619	0.3785	0.5069	0.3411	25.1	9.3	8.1	14.6	0	9.1	53.4	0	7.4	17.1	4.2	29686	9.2	8	4.1	9.8	965	357	99	6727	559	0	1215	1291	324	2051	0	95	428	51	29686	351
1258	0.480816	Contra Costa	0.6838	0.2828	0.2952	0.2621	0	0.5153	0.458	0	0.6855	0.0189	0.0792	0.1014	0.0141	0.2332	0.1818	24.9	11.6	0.8	9.4	0	1.5	26.2	0	12	0.9	0.9	51447	1.3	4.6	2.9	1.9	671	313	8	2904	254	0	1014	1024	39	708	0	123	16	9	51447	34
1259	0.891662	Contra Costa	0.0961	0.2188	0.8494	0.2054	0	0.7313	0.6849	0.4524	0.8339	0.3061	0.4218	0.1833	0.5167	0.3837	0.5217	14.2	10.4	6.7	8.6	0	4.3	50.5	0.5	24.2	6.4	4.3	42590	12.5	6.4	5.5	4.7	779	569	152	4921	474	0	2263	2424	225	2776	13	586	242	97	42590	685
1260	0.669867	Contra Costa	0.5021	0.7445	0	0.2995	0	0.4857	0.6021	0	0.3669	0.0648	0.1828	0.0948	0.0089	0.0846	0.4732	22.3	19.5	0	9.9	0	1.3	39.9	0	1.8	2.1	1.9	52411	1	2.4	5.1	0.7	1061	927	0	1732	470	0	1722	1770	60	1894	0	31	73	33	52411	48
1261	1.01414	Contra Costa	0.2061	0.6251	0.6658	0.0813	0	0.7662	0.5819	0.4741	0.7299	0.0789	0.1609	0.0683	0.1315	0.2839	0.368	17.7	17.3	3.3	6.4	0	5.2	37.6	0.6	14.7	2.4	1.7	57781	4.3	5.2	4.3	6.7	1112	1083	90	4028	403	0	2725	2923	303	2362	17	429	115	45	57781	268
1262	2.78227	Contra Costa	0.5021	0.3513	0.6159	0.0813	0	0.7029	0.6875	0	0.6117	0.0648	0.2157	0.0401	0.1259	0.3673	0.2452	22.3	12.8	2.8	6.4	0	3.7	50.9	0	8.4	2.1	2.2	67268	4.2	6.2	3.4	1.6	1676	959	88	26427	477	0	3169	3291	261	3823	0	277	112	71	67268	318
1263	0.893391	Contra Costa	0.8222	0.1207	0.8818	0.0544	0	0.6055	0.8015	0	0.7886	0.1601	0.4134	0.0669	0.1315	0.5069	0.3411	27.6	8.2	8	5.7	0	2.3	70.4	0	19.4	3.9	4.2	58137	4.3	8	4.1	3.6	1455	433	147	9959	300	0	1848	1910	114	3708	0	371	141	77	58137	227
1264	2.06774	Contra Costa	0.7513	0.4456	0	0.0105	0	0.4695	0.5721	0	0	0.0431	0.2926	0.0261	0.0347	0.0955	0.0315	26.1	14.4	0	3.5	0	1.2	36.6	0	0	1.6	2.9	75435	2.1	2.6	1.2	0.5	1190	659	0	2315	160	0	1562	1597	52	1669	0	0	49	46	75435	97
1265	2.89512	Contra Costa	0.6898	0.194	0.6373	0.0399	0	0.5653	0.6411	0	0.8454	0.2071	0.3781	0.0605	0.0379	0.2415	0.2065	25	9.9	3	5.2	0	1.9	44.5	0	25.7	4.7	3.8	59894	2.2	4.7	3.1	1.7	1874	745	88	11811	391	0	2979	3251	135	3340	0	837	238	112	59894	163
1266	4.81586	Contra Costa	0.8625	0.7534	0.4156	0.1991	0	0	0.2863	0	0	0.0189	0.35	0.0116	0.111	0.0528	0.4859	28.7	19.7	1.4	8.5	0	0	14.6	0	0	0.9	3.5	91636	3.9	1.7	5.2	1.7	1103	756	18	3488	326	0	1245	1343	0	562	0	0	23	44	91636	150
1267	5.29869	Contra Costa	0.532	0.7627	0	0.2919	0	0.6393	0.5129	0.4741	0.4985	0.0164	0.1389	0.0114	0.1209	0.1868	0.5334	22.7	19.9	0	9.8	0	2.7	30.9	0.6	4.6	0.8	1.5	92391	4.1	4	5.6	1.1	879	772	0	1449	381	0	1352	1486	98	1197	9	68	23	20	92391	159
1268	5.31339	Contra Costa	0.4489	0.8103	0	0.1604	0	0.5014	0.4886	0.631	0	0.0838	0	0.0313	0.2448	0.293	0.0686	21.6	21	0	7.9	0	1.4	28.7	2.5	0	2.5	0	71940	6.5	5.3	1.8	2.2	458	446	0	773	168	0	751	788	29	608	20	0	38	0	71940	137
1269	0.691713	Contra Costa	0.8131	0.1759	0.743	0.5571	0	0.779	0.8377	0	0	0.3945	0.0588	0.5066	0.2654	0.6089	0.7047	27.4	9.5	4.3	13.4	0	5.6	77.3	0	0	8	0.7	28370	6.9	9.5	7.4	4.2	1156	400	48	3510	563	0	1128	1263	214	3259	0	0	208	8	28370	290
1270	0.938888	Contra Costa	0.8131	0.1487	0.3792	0.3065	0	0.6546	0.8091	0	0.4731	0.5591	0.1609	0.3226	0.1416	0.7666	0.3946	27.4	8.9	1.2	10	0	2.9	71.8	0	3.9	11.5	1.7	34696	4.5	12.7	4.5	5.1	1662	539	23	1932	608	0	1917	1989	165	4353	0	78	442	32	34696	268
1271	2.05656	Contra Costa	0.6384	0.3451	0	0.0137	0	0.4695	0.5986	0	0	0.01	0	0.014	0.0653	0.3107	0.0364	24.2	12.7	0	3.8	0	1.2	39.5	0	0	0.5	0	87989	2.9	5.5	1.3	1.1	1244	650	0	3350	197	0	1690	1795	61	2030	0	0	17	0	87989	146
1272	11.7482	Contra Costa	0.8002	0.1286	0.6373	0.0813	0	0.7695	0.862	0.4938	0.6418	0.6157	0.2714	0.2417	0.1523	0.82	0.7398	27.1	8.4	3	6.4	0	5.3	82	0.7	9.7	13	2.7	38677	4.7	14.3	7.9	2.9	3068	945	89	4774	725	0	2963	3264	555	9278	22	315	966	80	38677	526
1273	4.31101	Contra Costa	0.0944	0.3973	0.7229	0.5968	0	0.692	0.561	0	0.5726	0.1957	0.3876	0.1659	0.2856	0.3513	0.7194	14.1	13.6	4	14	0	3.5	35.5	0	6.9	4.5	3.9	44017	7.3	6	7.6	2.4	446	430	57	2903	443	0	1424	1619	107	1126	0	112	114	56	44017	231
1274	0.241626	Contra Costa	0.2107	0.5691	0.6159	0.4186	0	0.692	0.8635	0	0.7115	0.2305	0.2603	0.2018	0.3592	0.7986	0.1238	17.8	16.4	2.8	11.5	0	3.5	82.3	0	13.5	5.1	2.6	41173	8.8	13.6	2.4	3.1	356	328	24	583	229	0	870	941	68	1646	0	127	77	23	41173	176
1275	2.38752	Contra Costa	0.1247	0.2994	0.5416	0.2848	0	0.8548	0.82	0.4938	0.769	0.4411	0.5676	0.1242	0.3968	0.5635	0.6726	15.4	11.9	2.2	9.7	0	9	73.9	0.7	17.6	8.9	6.4	48349	9.6	8.8	7	10.7	981	757	62	8994	620	0	2803	2960	538	4712	22	522	451	178	48349	608
1276	0.261259	Contra Costa	0.1166	0.5139	0.84	0.0488	0	0.8563	0.7645	0	0.654	0.379	0.7274	0.0722	0.2094	0.1513	0.5882	15.1	15.5	6.4	5.5	0	9.1	63.4	0	10.3	7.7	10.2	56865	5.8	3.5	6.1	4.9	331	340	57	2769	121	0	895	978	193	1393	0	101	132	91	56865	128
1277	0.412559	Contra Costa	0.2625	0.8851	0.2952	0.2474	0	0.615	0.4712	0.4938	0	0.0164	0.0588	0.0177	0.275	0.1585	0.4601	18.8	23.5	0.8	9.2	0	2.4	27.3	0.7	0	0.8	0.7	83353	7.1	3.6	5	2.4	501	627	9	1801	244	0	1185	1223	62	729	8	0	16	8	83353	189
1278	63.5837	El Dorado	0.2923	0.7987	0.2699	0.4635	0	0	0.1851	0.6666	0	0.0648	0.1501	0.2567	0.1782	0.2332	0.4473	19.3	20.7	0.7	12.1	0	0	9.2	3.6	0	2.1	1.6	37839	5.2	4.6	4.9	5.3	1019	1093	14	2245	637	0	1972	2201	0	487	79	0	82	32	37839	276
1279	55.2419	El Dorado	0.8263	0.5939	0	0.4862	0	0.5866	0.5109	0.6525	0.721	0.1839	0.3026	0.1122	0.1994	0.5223	0.4601	27.7	16.8	0	12.4	0	2.1	30.7	3.1	14.1	4.3	3	49950	5.6	8.2	5	1.7	2464	1497	0	16274	1097	0	3031	3129	177	2735	98	440	247	91	49950	495
1280	5.47347	El Dorado	0.6838	0.5691	0	0.0578	0	0.1777	0.3319	0.4938	0	0.0139	0.0476	0.0576	0.0697	0.1318	0.1454	24.9	16.4	0	5.8	0	0.1	17.3	0.7	0	0.7	0.6	60787	3	3.2	2.6	1.1	1215	799	0	3411	282	0	1612	1674	4	843	12	0	23	9	60787	146
1281	3.04387	El Dorado	0.4788	0.7814	0.2699	0.1544	0	0.4116	0.4848	0.5883	0.2312	0.1779	0.0383	0.0396	0.049	0.1656	0.3411	22	20.3	0.7	7.8	0	0.9	28.4	1.7	0.4	4.2	0.5	67562	2.5	3.7	4.1	0.3	1115	1030	12	3985	391	0	1765	1887	44	1438	32	8	152	8	67562	126
1282	1.85817	El Dorado	0.4412	0.3164	0.1883	0.114	0	0.4116	0.1934	0	0.5459	0.1091	0.3408	0.2233	0.1577	0.5901	0.4988	21.5	12.2	0.3	7.1	0	0.9	9.6	0	6	3	3.4	39733	4.8	9.2	5.3	4	886	503	4	3264	291	0	1381	1478	35	398	0	88	85	47	39733	199
1283	0.851946	El Dorado	0.5681	0.5691	0.6049	0.4862	0	0.4116	0.3752	0	0.6304	0.4002	0.0588	0.2814	0.5237	0.7629	0.3816	23.2	16.4	2.7	12.4	0	0.9	20.1	0	9.2	8.1	0.7	36612	12.7	12.6	4.4	5	575	408	24	1178	307	0	892	969	20	498	0	89	137	6	36612	315
1284	19.5304	El Dorado	0.2625	0.8983	0.5553	0.6032	0	0	0.3198	0.6819	0.243	0.1426	0.0476	0.0788	0.1994	0.0528	0.2724	18.8	24.1	2.3	14.1	0	0	16.6	4.2	0.5	3.6	0.6	55398	5.6	1.7	3.6	4.4	900	1152	41	4505	672	0	1807	1898	0	792	79	9	127	11	55398	267
1285	38.3619	El Dorado	0.0778	0.8733	0.2418	0.2621	0	0.3103	0.2309	0.8008	0.414	0.0691	0	0.2313	0.4456	0.3917	0.5217	13.1	23	0.6	9.4	0	0.5	11.5	10.9	2.6	2.2	0	39280	10.7	6.5	5.5	2.4	333	583	6	1014	237	0	1079	1174	11	291	128	31	44	0	39280	270
1286	3.83446	Fresno	0.4036	0.3272	0.7604	0.8253	0	0.6393	0.751	0	0.7709	0.5634	0.6641	0.686	0.7479	0.6089	0.5554	21	12.4	4.6	18.5	0	2.7	61	0	17.8	11.6	8.4	23518	20.6	9.5	5.8	7.6	809	479	71	13434	710	0	1540	1719	94	2347	0	306	290	129	23518	788
1287	2.15024	Fresno	0.7513	0.544	0.8015	0.3138	0	0.6799	0.6738	0	0.4244	0.4988	0.0476	0.2079	0.3642	0.621	0.567	26.1	16	5.4	10.1	0	3.3	48.9	0	2.8	10.1	0.6	40743	8.9	9.7	5.9	6.2	2040	1252	132	3892	791	0	2447	2462	246	3826	0	68	519	14	40743	699
1288	1.00196	Fresno	0.7716	0.2339	0.627	0.2405	0	0.5286	0.6723	0	0.4392	0.0989	0.0888	0.2131	0.2499	0.6324	0.4988	26.5	10.7	2.9	9.1	0	1.6	48.7	0	3.1	2.8	1	40382	6.6	9.9	5.3	2.4	1406	570	55	3196	483	0	1874	1962	77	2585	0	61	95	18	40382	348
1289	0.914188	Fresno	0.7128	0.2828	0.627	0.2474	0	0.5014	0.6715	0	0.7284	0.1254	0.3026	0.162	0.3547	0.697	0.7924	25.4	11.6	2.9	9.2	0	1.4	48.6	0	14.6	3.3	3	44414	8.7	11.1	8.8	7.1	1585	726	79	3103	575	0	2683	2779	84	3035	0	406	147	80	44414	542
1290	1.62641	Fresno	0.8488	0.3801	0.3601	0.1037	0	0.5153	0.5463	0	0.3858	0.0512	0.1283	0.111	0.1063	0.6025	0.0609	28.3	13.3	1.1	6.9	0	1.5	34.1	0	2.1	1.8	1.4	50097	3.8	9.4	1.7	1.3	2200	1029	28	4504	535	0	2609	2762	109	2650	0	59	94	37	50097	298
1291	0.940976	Fresno	0.6652	0.4647	0.5682	0.7101	0	0.7401	0.6923	0	0.4807	0.7266	0.3599	0.6985	0.5528	0.8747	0.4732	24.6	14.7	2.4	15.9	0	4.5	51.6	0	4.1	16.7	3.6	23183	13.5	16.4	5.1	4.5	886	529	31	5439	569	0	1289	1415	151	1857	0	58	389	47	23183	485
1292	27.4347	Fresno	0.6253	0.7304	0.8932	0.4186	0	0.8548	0.6751	0.6666	0	0.4458	0.2926	0.2882	0.498	0.2017	0.4732	24	19.2	8.6	11.5	0	9	49.1	3.6	0	9	2.9	36258	12	4.2	5.1	5.4	616	493	66	5258	294	0	768	843	207	1259	30	0	159	22	36258	302
1293	2.20306	Fresno	0.7716	0.4277	0.787	0.6162	0	0.8639	0.8053	0.7969	0.2852	0.785	0.4618	0.7095	0.6338	0.2756	0.833	26.5	14.1	5.1	14.3	0	9.6	71.1	10.6	0.8	19.3	4.8	22871	16	5.1	9.7	5.4	1766	938	115	4377	955	0	2247	2364	593	4742	250	19	811	108	22871	1060
1294	2.06361	Fresno	0.8345	0.4456	0.7766	0.4186	0	0.6546	0.742	0.8113	0.5945	0.7808	0.6157	0.7267	0.5489	0.4154	0.8789	27.9	14.4	4.9	11.5	0	2.9	59.5	11.7	7.7	19.1	7.3	22399	13.4	6.8	11.1	10	1473	759	79	4338	604	0	1625	1755	143	3138	205	136	647	119	22399	708
1295	203.311	Glenn	0.411	0.6931	0.397	0.6823	0	0.7559	0.4848	0.8479	0	0.8294	0.4043	0.2029	0.6958	0.2415	0.8673	21.1	18.5	1.3	15.4	0	4.9	28.4	14.9	0	21.8	4.1	41096	18.3	4.7	10.7	15.5	327	287	8	1514	239	0	632	764	73	440	114	0	236	26	41096	283
1296	250.424	Humboldt	0.268	0.8142	0.2952	0.5641	0	0.1777	0.3401	0.8684	0.2585	0.2305	0.4771	0.5078	0.6836	0.2332	0.8412	18.9	21.1	0.8	13.5	0	0.1	17.8	16.9	0.6	5.1	5	28334	17.8	4.6	9.9	12.4	632	707	11	2893	451	0	1388	1716	4	597	290	11	129	69	28334	593
1297	11.2061	Humboldt	0.6652	0.4709	0.833	0.6878	0	0	0.3134	0.8188	0.4244	0.4364	0.3216	0.5098	0.7884	0.4476	0.6375	24.6	14.8	6.2	15.5	0	0	16.2	12.3	2.8	8.8	3.2	28270	22.7	7.2	6.6	3.7	1580	950	143	3236	993	0	2315	2351	0	1042	289	66	353	73	28270	1454
1298	404.92	Humboldt	0.4036	0.5816	0.6373	0.8324	0	0.2009	0.2289	0.8335	0	0.4364	0.1283	0.4278	0.5167	0.2095	0.6468	21	16.6	3	18.7	0	0.2	11.4	13.6	0	8.8	1.4	30754	12.5	4.3	6.7	9.3	856	679	48	2261	764	0	1611	2009	6	465	274	0	261	22	30754	508
1299	2.7855	Humboldt	0.6778	0.6876	0.6833	0.6823	0	0.4116	0.4283	0.8606	0.2585	0.6694	0.2275	0.7534	0.4701	0.2415	0.6555	24.8	18.4	3.5	15.4	0	0.9	23.9	16.1	0.6	14.6	2.3	21614	11.3	4.7	6.8	19	1207	894	64	2332	751	0	1817	1874	42	1162	301	12	458	42	21614	552
1300	384.238	Humboldt	0.3898	0.8923	0.3601	0.7897	0	0.4516	0.3985	0.6584	0.243	0.2765	0.5118	0.3752	0.6101	0.6089	0.4346	20.8	23.8	1.1	17.6	0	1.1	21.7	3.3	0.5	5.9	5.5	32570	15.2	9.5	4.8	11.4	685	782	14	2726	578	0	1279	1642	34	714	55	8	144	70	32570	497
1301	111.965	Imperial	0.6454	0.4887	0.84	0.7978	0	0.8509	0.6723	0.8151	0	0.797	0.0888	0.4069	0.4621	0.0955	0.7466	24.3	15.1	6.4	17.8	0	8.8	48.7	12	0	19.9	1	31450	11.1	2.6	8	5.9	292	181	25	3683	214	0	388	492	98	585	59	0	170	4	31450	133
1302	0.75453	Kern	0.4489	0.7093	0.3397	0.7815	0	0.3395	0.4648	0	0.4731	0.2887	0.1609	0.2859	0.3305	0.5362	0.4473	21.6	18.8	1	17.4	0	0.6	26.8	0	3.9	6.1	1.7	36379	8.2	8.4	4.9	3.7	829	721	14	1268	666	0	1387	1438	23	1027	0	56	171	23	36379	310
1303	0.667494	Kern	0.6046	0.2451	0.81	0.4933	0	0.8202	0.7223	0	0.3527	0.852	0.6563	0.5262	0.6786	0.3837	0.5449	23.7	10.9	5.6	12.5	0	7.2	56.3	0	1.6	23.3	8.2	27806	17.6	6.4	5.7	9.2	927	425	76	2523	487	0	1368	1473	262	2202	0	23	611	112	27806	685
1304	1.03593	Kern	0.8593	0.0944	0.743	0.0901	0	0.7272	0.7626	0	0	0.5204	0.0334	0.3615	0.0141	0.2839	0.4988	28.6	7.5	4.3	6.6	0	4.2	63.1	0	0	10.6	0.4	33117	1.3	5.2	5.3	10.2	1834	483	86	3517	422	0	1999	2058	249	4047	0	0	413	8	33117	83
1305	1.41303	Kern	0.5757	0.3684	0.181	0.4635	0	0.6055	0.6731	0	0.4845	0.2071	0.1828	0.1707	0.1523	0.3022	0.368	23.3	13.1	0.2	12.1	0	2.3	48.8	0	4.2	4.7	1.9	43599	4.7	5.4	4.3	4.4	1174	660	3	2538	610	2	1773	1835	111	2452	0	77	160	34	43599	234
1306	1.01382	Kern	0.8749	0.3392	0.8254	0.5224	0	0.2009	0.4192	0.5741	0.3377	0.2248	0.35	0.4579	0.4661	0.7629	0.664	29.1	12.6	6	12.9	0	0.2	23.2	1.5	1.4	5	3.5	29805	11.2	12.6	6.9	7.5	1147	497	77	2466	510	0	1274	1303	6	915	20	18	126	45	29805	421
1307	1.00038	Kern	0.6652	0.4887	0.743	0.1087	0	0.3103	0.4899	0.4741	0	0.2305	0.0792	0.0997	0.0253	0.2589	0.4219	24.6	15.1	4.3	7	0	0.5	28.8	0.6	0	5.1	0.9	51720	1.8	4.9	4.7	2.4	687	420	39	2551	195	0	902	932	12	803	6	0	96	8	51720	50
1308	2.02293	Kern	0.8177	0.5627	0.6658	0.7256	0	0.3889	0.5527	0	0.243	0.6337	0.312	0.377	0.6338	0.621	0.7332	27.5	16.3	3.3	16.2	0	0.8	34.7	0	0.5	13.5	3.1	32507	16	9.7	7.8	4.5	1346	798	59	3964	789	0	1803	2073	38	1696	0	10	444	56	32507	782
1309	3.99163	Kern	0.8454	0.3973	0.6658	0.6093	0	0.7135	0.562	0.74	0.5395	0.5385	0.6395	0.4588	0.5528	0.8452	0.7529	28.2	13.6	3.3	14.2	0	3.9	35.6	7	5.8	11	7.8	29779	13.5	15.2	8.1	6	2606	1259	118	5100	1314	0	3537	3864	325	3289	272	225	667	277	29779	1232
1310	4.41053	Kern	0.8002	0.1665	0.7001	0.5292	0	0.5653	0.6456	0.5669	0.3136	0.4795	0.0696	0.4027	0.4235	0.7818	0.8244	27.1	9.3	3.7	13	0	1.9	45.1	1.4	1.1	9.7	0.8	31600	10.2	13.1	9.5	4.2	1706	588	80	3024	807	0	2138	2292	111	2844	31	25	399	18	31600	636
1311	3.18618	Kern	0.7764	0.2604	0.6566	0.337	0	0.6676	0.5068	0.5205	0.3527	0.5909	0.35	0.7038	0.4541	0.7253	0.4988	26.6	11.2	3.2	10.4	0	3.1	30.3	0.9	1.6	12.3	3.5	23027	10.9	11.7	5.3	6.4	1609	675	68	3211	632	0	2093	2291	172	1833	20	37	452	73	23027	661
1312	17.7833	Kern	0.6838	0.6718	0.7715	0.2474	0	0.5014	0.3335	0.5583	0	0.0937	0.1828	0.2095	0.1259	0.1447	0.3544	24.9	18.1	4.8	9.2	0	1.4	17.4	1.3	0	2.7	1.9	40633	4.2	3.4	4.2	6.5	983	715	69	1335	361	0	1427	1559	51	686	20	0	72	27	40633	166
1313	62.8464	Kings	0.4188	0.5139	0.8678	0.7305	0	0.8181	0.6232	0.8593	0.243	0.8638	0.0792	0.6217	0.6338	0.4921	0.6468	21.2	15.5	7.4	16.3	0	7.1	42.3	16	0.5	24.1	0.9	25196	16	7.8	6.7	8.9	493	361	60	1633	377	0	806	863	156	984	138	4	378	7	25196	371
1314	1.01546	Kings	0.1654	0.7197	0.3792	0.1924	0	0.3656	0.5919	0	0.6993	0.2248	0.2275	0.1744	0.2955	0.5147	0.2996	16.7	19	1.2	8.4	0	0.7	38.7	0	12.8	5	2.3	43293	7.5	8.1	3.8	4	889	1015	26	2799	441	0	2152	2403	36	2068	0	307	187	50	43293	403
1315	1.31009	Kings	0.6319	0.5877	0.5814	0.4332	0	0.5286	0.6433	0.5495	0.5328	0.3346	0.3312	0.2635	0.3454	0.3513	0.2583	24.1	16.7	2.5	11.7	0	1.6	44.8	1.2	5.6	6.9	3.3	37496	8.5	6	3.5	4.5	1387	961	54	3518	670	0	2148	2217	87	2580	27	125	280	70	37496	491
1316	0.458104	Los Angeles	0.1933	0.6131	0.6916	0.1663	0	0.8384	0.5538	0	0.7667	0.3346	0.0978	0.2635	0.3592	0.4782	0.8117	17.4	17.1	3.6	8	0	8.1	34.8	0	17.4	6.9	1.1	37500	8.8	7.6	9.2	9.7	308	303	25	593	141	0	696	726	133	617	0	126	95	8	37500	156
1317	0.479164	Los Angeles	0.1274	0.6191	0.7075	0.4933	0	0.8984	0.6232	0	0.5057	0.681	0.4304	0.3869	0.1942	0.0419	0.6375	15.5	17.2	3.8	12.5	0	12.4	42.3	0	4.8	15	4.4	32143	5.5	1.4	6.6	10.3	690	765	59	2310	559	0	1568	1700	536	1887	0	81	519	69	32143	245
1318	0.97213	Los Angeles	0.6384	0.4647	0.8015	0.543	0	0.7935	0.8697	0.4524	0.4566	0.793	0.3216	0.5312	0.6622	0.5432	0.4219	24.2	14.7	5.4	13.2	0	6.1	83.4	0.5	3.5	19.7	3.2	27672	17	8.5	4.7	11.4	753	458	51	1267	410	0	945	983	173	2591	5	34	409	30	27672	527
1319	0.318928	Los Angeles	0.5394	0.8288	0.8796	0.0858	0	0.8224	0.6303	0	0.3792	0.1601	0.108	0.1414	0.3154	0	0.1136	22.8	21.5	7.9	6.5	0	7.3	43.2	0	2	3.9	1.2	46436	7.9	0	2.3	8.7	439	413	45	978	125	0	570	598	137	831	0	12	52	7	46436	151
1320	1.08306	Los Angeles	0.5021	0.5008	0	0.0685	0	0.7847	0.7572	0.5883	0	0.1367	0	0.1017	0.0317	0.1382	0.3138	22.3	15.3	0	6.1	0	5.8	62.1	1.7	0	3.5	0	51412	2	3.3	3.9	5.3	1225	843	0	3662	335	0	1828	1952	307	3417	34	0	141	0	51412	112
1321	2.3154	Los Angeles	0.547	0.8177	0.675	0.1423	0	0.8384	0.7807	0	0.8477	0.2765	0.0978	0.0885	0.1368	0.1513	0.5217	22.9	21.2	3.4	7.6	0	8.1	66.4	0	26	5.9	1.1	53477	4.4	3.5	5.5	5.3	1730	1604	93	2233	578	0	2772	2866	569	5019	0	746	322	31	53477	331
1322	0.440666	Los Angeles	0.547	0.4395	0.7715	0.2121	0	0.7935	0.7686	0	0.8321	0.19	0.0978	0.2722	0.2043	0.3749	0.6084	22.9	14.3	4.8	8.7	0	6.1	64.2	0	24	4.4	1.1	37069	5.7	6.3	6.3	5.2	931	581	63	1872	352	0	1314	1336	242	2608	0	320	112	14	37069	230
1323	1.59114	Los Angeles	0.4788	0.7445	0.2952	0.2474	0	0.5866	0.6149	0.4741	0.6345	0.2305	0.3312	0.197	0.0833	0.1656	0.7924	22	19.5	0.8	9.2	0	2.1	41.3	0.6	9.4	5.1	3.3	41504	3.3	3.7	8.8	5.6	534	472	7	3530	222	0	837	850	48	1002	5	80	88	28	41504	80
1324	0.311937	Los Angeles	0.4945	0.2085	0.7156	0.1663	0	0.8367	0.6644	0	0.762	0.2248	0.312	0.0993	0.4701	0.2589	0.0537	22.2	10.2	3.9	8	0	8	47.6	0	17	5	3.1	51800	11.3	4.9	1.6	5.1	679	312	46	1297	245	0	1194	1261	220	1456	0	215	111	37	51800	344
1325	0.394826	Los Angeles	0.3422	0.5816	0.782	0.5082	0	0.7728	0.58	0	0.8819	0.1254	0.4695	0.0466	0.4899	0.1656	0.759	20.1	16.6	5	12.7	0	5.4	37.4	0	31.7	3.3	4.9	64610	11.8	3.7	8.2	6.4	562	465	59	1619	355	0	1188	1287	143	1046	0	408	72	58	64610	330
1326	0.666381	Los Angeles	0.3828	0.2771	0.4325	0.1728	0	0.8996	0.7043	0	0.8376	0.4895	0.2383	0.238	0.5489	0.5223	0.2583	20.7	11.5	1.5	8.1	0	12.5	53.4	0	24.7	9.9	2.4	38884	13.4	8.2	3.5	10.7	883	492	25	6477	346	0	1716	1716	499	2279	0	424	306	42	38884	570
1327	0.508966	Los Angeles	0.3232	0.2339	0.797	0.3217	0	0.8509	0.7516	0	0.3792	0.681	0	0.4897	0.4323	0.1447	0.8244	19.8	10.7	5.3	10.2	0	8.8	61.1	0	2	15	0	28866	10.4	3.4	9.5	7	953	517	76	2891	490	0	1432	1432	402	2949	0	29	534	0	28866	499
1328	0.824161	Los Angeles	0.5394	0.7903	0	0.2189	0	0.5653	0.4218	0	0	0.0789	0.0588	0.0699	0.0609	0.5834	0.5449	22.8	20.5	0	8.8	0	1.9	23.4	0	0	2.4	0.7	57424	2.8	9.1	5.7	3.2	903	812	0	1448	350	0	1356	1419	72	924	0	0	65	10	57424	111
1329	1.43282	Los Angeles	0.1694	0.8288	0.4325	0.2769	0	0.6234	0.5109	0	0.243	0.1426	0.0476	0.0542	0.057	0.0654	0.6726	16.8	21.5	1.5	9.6	0	2.5	30.7	0	0.5	3.6	0.6	61839	2.7	2	7	2.3	477	611	14	1109	274	0	946	971	68	874	0	5	78	6	61839	76
1330	0.406618	Los Angeles	0.4558	0.6772	0.7487	0.4862	0	0.7908	0.5969	0	0.742	0.5944	0.5955	0.3709	0.8621	0.7818	0.2996	21.7	18.2	4.4	12.4	0	6	39.3	0	15.5	12.4	6.9	32734	27.9	13.1	3.8	5.3	676	567	50	1541	388	0	1134	1166	177	1225	0	181	282	78	32734	868
1331	0.990258	Los Angeles	0.3628	0.8177	0.319	0.2621	0	0.7401	0.5147	0	0.4028	0.3176	0	0.1226	0.4582	0.1585	0.7398	20.4	21.2	0.9	9.4	0	4.5	31.1	0	2.4	6.6	0	48550	11	3.6	7.9	9.8	588	613	9	15539	271	0	1017	1068	124	899	0	26	143	0	48550	318
1332	1.72672	Los Angeles	0.1654	0.8511	0	0.4254	0	0.748	0.4686	0	0.243	0.2947	0.0978	0.0727	0.3351	0.2415	0.7047	16.7	22.2	0	11.6	0	4.7	27.1	0	0.5	6.2	1.1	56758	8.3	4.7	7.4	4.2	779	1036	0	1727	541	0	1784	1882	210	1266	0	9	227	19	56758	386
1333	0.943592	Los Angeles	0.8593	0.7488	0	0.0858	0	0.692	0.3459	0	0	0.2248	0.0334	0.0507	0.2248	0.5432	0.6468	28.6	19.6	0	6.5	0	3.5	18.2	0	0	5	0.4	63025	6.1	8.5	6.7	2.9	827	565	0	6183	188	0	920	981	90	525	0	0	97	4	63025	176
1334	2.34643	Los Angeles	0.2107	0.8142	0.4325	0.3217	0	0.7313	0.3873	0	0	0.3233	0.0383	0.0196	0.2448	0.2332	0.3544	17.8	21.1	1.5	10.2	0	4.3	20.9	0	0	6.7	0.5	81531	6.5	4.6	4.2	1.6	703	836	21	1443	402	0	1357	1426	161	829	0	0	194	7	81531	257
1335	1.28631	Los Angeles	0.5757	0.8511	0	0.2995	0	0.4116	0.3335	0.4938	0.3048	0.0122	0.0476	0.0037	0.0741	0.4633	0.4988	23.3	22.2	0	9.9	0	0.9	17.4	0.7	1	0.6	0.6	117346	3.1	7.4	5.3	0.5	694	662	0	2051	296	0	1077	1122	27	518	8	11	14	7	117346	91
1336	1.25255	Los Angeles	0.2401	0.7769	0	0.0994	0	0.6055	0.3319	0	0	0.0189	0.1931	0.0029	0.049	0.0797	0.5217	18.4	20.2	0	6.8	0	2.3	17.3	0	0	0.9	2	122856	2.5	2.3	5.5	0.5	563	617	0	1352	209	0	1197	1379	68	529	0	0	21	24	122856	77
1337	1.26761	Los Angeles	0.0827	0.2339	0.2418	0.0399	0	0	0.4475	0.6012	0.7434	0.0249	0.1283	0.0077	0.1835	0.0454	0.7466	13.4	10.7	0.6	5.2	0	0	25.4	1.9	15.6	1.1	1.4	101840	5.3	1.5	8	3.3	526	418	12	11648	202	0	1914	2142	0	994	40	335	36	26	101840	209
1338	1.00654	Los Angeles	0.2565	0.4156	0	0.1306	0	0.4695	0.4139	0.4741	0.8579	0.0691	0.6523	0.0175	0.0181	0.3595	0.5882	18.7	13.9	0	7.4	0	1.2	22.8	0.6	27.5	2.2	8.1	83486	1.5	6.1	6.1	1.1	1067	796	0	5632	423	0	2471	2512	68	1300	14	690	96	199	83486	87
1339	0.422559	Los Angeles	0.3293	0.6068	0.787	0.3822	0	0.7759	0.7708	0.4524	0.3527	0.6157	0.5184	0.1252	0.2499	0.4558	0.7529	19.9	17	5.1	11	0	5.5	64.6	0.5	1.6	13	5.6	48220	6.6	7.3	8.1	7	778	667	72	2703	430	0	1420	1456	200	2531	7	24	391	80	48220	257
1340	0.366085	Los Angeles	0.5757	0.5071	0.8878	0.577	0	0.8912	0.8161	0	0.4772	0.8064	0.4387	0.3151	0.6504	0.7888	0.2452	23.3	15.4	8.3	13.7	0	11.7	73.1	0	4	20.4	4.5	35014	16.6	13.3	3.4	9.3	802	529	109	2669	470	0	1319	1405	378	2514	0	56	495	59	35014	567
1341	0.255698	Los Angeles	0.1735	0.6484	0.7715	0.5836	0	0.8594	0.834	0	0.7547	0.748	0.4618	0.2885	0.1835	0.4073	0.6185	16.9	17.7	4.8	13.8	0	9.3	76.6	0	16.4	17.6	4.8	36244	5.3	6.7	6.4	11.6	377	394	37	848	307	0	772	813	199	1706	0	133	305	37	36244	119
1342	0.465537	Los Angeles	0.2107	0.4456	0.8727	0.4113	0	0.8877	0.8032	0	0.7097	0.8148	0.5314	0.2409	0.4701	0.3749	0.6726	17.8	14.4	7.6	11.4	0	11.4	70.7	0	13.4	20.9	5.8	38711	11.3	6.3	7	7.5	662	536	105	1178	424	0	1386	1440	393	2637	0	193	563	81	38711	422
1343	0.325368	Los Angeles	0.3687	0.3513	0.8015	0.2258	0	0.8886	0.7728	0.6222	0	0.5248	0.2042	0.1512	0.1416	0.6025	0.7529	20.5	12.8	5.4	8.9	0	11.5	65	2.3	0	10.7	2.1	45449	4.5	9.4	8.1	6.1	678	424	58	799	294	0	1073	1148	357	2147	26	0	263	22	45449	148
1344	0.398816	Los Angeles	0.1326	0.7769	0.4156	0.1037	0	0.5286	0.3319	0.5583	0.794	0.1662	0.4387	0.0138	0.3968	0.1191	0.7924	15.7	20.2	1.4	6.9	0	1.6	17.3	1.3	19.9	4	4.5	88216	9.6	3	8.8	4.9	365	470	15	971	161	0	1096	1326	35	402	17	264	77	49	88216	223
1345	0.733581	Los Angeles	0.4336	0.8177	0	0.0948	0	0.7401	0.4352	0.631	0.3915	0.1149	0.4543	0.0072	0.1626	0.1513	0.7332	21.4	21.2	0	6.7	0	4.5	24.4	2.5	2.2	3.1	4.7	103607	4.9	3.5	7.8	4.4	670	662	0	2398	211	0	1225	1418	134	765	35	31	74	57	103607	153
1346	1.35156	Los Angeles	0.0778	0.8213	0	0.2919	0	0.7085	0.4801	0	0.6482	0.0552	0.2157	0.0101	0.3547	0.1318	0.8117	13.1	21.3	0	9.8	0	3.8	28	0	10	1.9	2.2	95697	8.7	3.2	9.2	4.6	442	716	0	1515	330	0	1553	1699	122	943	0	170	53	34	95697	293
1347	1.00511	Los Angeles	0.2454	0.4156	0.2179	0.0095	0	0.4326	0.4218	0.5816	0.5231	0.0989	0.2042	0.0035	0.0968	0.1656	0.7194	18.5	13.9	0.5	3.4	0	1	23.4	1.6	5.3	2.8	2.1	118167	3.6	3.7	7.6	4	644	485	7	2213	119	0	1541	2003	32	817	33	107	79	32	118167	126
1348	0.954096	Los Angeles	0.1808	0.3628	0.3397	0.0243	0	0.2381	0.3492	0	0.5526	0	0.2488	0.0008	0.0741	0.1585	0.2193	17.1	13	1	4.5	0	0.3	18.4	0	6.2	0	2.5	150237	3.1	3.6	3.2	2.2	566	429	14	2815	150	0	1472	1704	9	608	0	105	0	37	150237	102
1349	0.338991	Los Angeles	0.2353	0.2188	0.7362	0.1604	0	0.5286	0.4739	0	0.6016	0.1779	0.1179	0.0206	0.2298	0.1656	0.664	18.3	10.4	4.2	7.9	0	1.6	27.5	0	8	4.2	1.3	80397	6.2	3.7	6.9	3.3	605	344	61	2340	263	0	1450	1568	49	913	0	126	111	19	80397	203
1350	0.469195	Los Angeles	0.0721	0.5202	0.84	0.0105	0	0.7272	0.7285	0	0.4772	0.3459	0.6157	0.047	0.2298	0.1447	0.3411	12.7	15.6	6.4	3.5	0	4.2	57.3	0	4	7.1	7.3	64479	6.2	3.4	4.1	7.4	713	874	151	2307	198	0	2364	2500	227	3207	0	101	320	172	64479	346
1351	0.537959	Los Angeles	0.1694	0.2771	0.8291	0.0994	0	0.7356	0.7203	0	0.3858	0.5297	0.5184	0.1011	0.4188	0.3431	0.2065	16.8	11.5	6.1	6.8	0	4.4	55.9	0	2.1	10.8	5.6	51504	10.1	5.9	3.1	10	767	525	105	1763	308	0	1711	1780	190	2545	0	38	384	95	51504	458
1352	0.427909	Los Angeles	0.7292	0.3801	0	0.186	0	0	0.3415	0	0.7284	0.1486	0.2042	0.0431	0.2856	0.1656	0.2724	25.7	13.3	0	8.3	0	0	17.9	0	14.6	3.7	2.1	65993	7.3	3.7	3.6	2.5	1007	523	0	2865	325	0	1640	1823	0	700	0	266	102	35	65993	277
1353	0.260631	Los Angeles	0.1166	0.7769	0.6159	0.3217	0	0.6393	0.6687	0.631	0.5057	0.0838	0.5617	0.0404	0.3402	0.0571	0.578	15.1	20.2	2.8	10.2	0	2.7	48.2	2.5	4.8	2.5	6.3	67102	8.4	1.8	6	4.5	341	457	28	937	231	0	995	1137	57	1090	28	55	45	63	67102	189
1354	0.491452	Los Angeles	0.1111	0.3569	0.3792	0.2331	0	0.7135	0.6073	0	0.8761	0.1839	0.5437	0.0303	0.0741	0.2095	0.5217	14.9	12.9	1.2	9	0	3.9	40.4	0	30.6	4.3	6	72524	3.1	4.3	5.5	7.3	736	641	28	9394	445	0	2285	2575	183	2002	0	789	171	137	72524	152
1355	1.52626	Los Angeles	0.0624	0.8103	0.7156	0.773	0	0.576	0.8434	0	0.7062	0.3061	0.7116	0.1039	0.2955	0.0955	0.6555	11.9	21	3.9	17.2	0	2	78.4	0	13.2	6.4	9.7	51118	7.5	2.6	6.8	4.5	519	918	87	2371	750	0	2225	2273	86	3429	0	301	221	215	51118	328
1356	2.52009	Los Angeles	0.4412	0.6988	0	0.1478	0	0.7182	0.3151	0	0.2165	0.1779	0.0476	0.0027	0.2094	0.0323	0.2065	21.5	18.6	0	7.7	0	4	16.3	0	0.2	4.2	0.6	124001	5.8	1.1	3.1	8.1	765	663	0	1769	273	0	1347	1616	132	580	0	4	108	8	124001	206
1357	2.806	Los Angeles	0.3101	0.8963	0.4815	0.0488	0	0.2381	0.2881	0	0	0.1367	0.1501	0.003	0.2349	0.2178	0.368	19.6	24	1.8	5.5	0	0.3	14.7	0	0	3.5	1.6	121818	6.3	4.4	4.3	4.5	850	1043	29	2103	239	0	1652	1890	13	636	0	0	110	26	121818	273
1358	1.18284	Los Angeles	0.8131	0.7627	0.319	0.0279	0	0.2009	0.3596	0	0.8206	0.12	0.2157	0.0037	0.1259	0.1944	0.2583	27.4	19.9	0.9	4.7	0	0.2	19.1	0	22.6	3.2	2.2	117375	4.2	4.1	3.5	0.6	816	593	10	3911	141	0	1130	1227	6	568	0	277	67	25	117375	125
1359	0.631322	Los Angeles	0.8952	0.7445	0.513	0.2121	0	0	0.2674	0	0.7631	0.035	0.4134	0.004	0.2043	0.5147	0.7924	29.8	19.5	2	8.7	0	0	13.5	0	17.1	1.4	4.2	115746	5.7	8.1	8.8	0.5	1170	767	28	1801	343	0	1389	1490	0	528	0	255	37	59	115746	224
1360	1.39782	Los Angeles	0.4558	0.8963	0	0.0516	0	0	0.4636	0	0.3048	0.0512	0.0588	0.0012	0.0653	0.2017	0.232	21.7	24	0	5.6	0	0	26.7	0	1	1.8	0.7	139126	2.9	4.2	3.3	0.2	745	823	0	1167	193	0	1359	1488	0	914	0	15	45	10	139126	100
1361	0.282151	Los Angeles	0.4945	0.8213	0.3792	0.0578	0	0.3656	0.4323	0	0.8393	0.0736	0.0696	0.001	0.2554	0.0846	0.0609	22.2	21.3	1.2	5.8	0	0.7	24.2	0	24.9	2.3	0.8	143530	6.7	2.4	1.7	3	423	406	9	941	111	0	777	820	12	461	0	204	31	6	143530	127
1362	0.49015	Los Angeles	0.0944	0.5319	0.6049	0.3217	0	0.6736	0.7242	0	0.8447	0.3176	0.6878	0.1379	0.6194	0.1656	0.1695	14.1	15.8	2.7	10.2	0	3.2	56.6	0	25.6	6.6	9	46829	15.5	3.7	2.8	3	413	464	34	9646	299	0	1280	1363	88	1658	0	349	144	115	46829	453
1363	0.324043	Los Angeles	0.4713	0.654	0.513	0.3749	0	0.6676	0.3492	0	0.8739	0.4002	0.7656	0.0566	0.3204	0.1585	0.4219	21.9	17.8	2	10.9	0	3.1	18.4	0	30.2	8.1	11.6	61084	8	3.6	4.7	2.7	892	722	38	3840	440	0	1912	2068	115	749	0	625	244	222	61084	327
1364	0.851551	Los Angeles	0.8625	0.631	0.4156	0.0948	0	0.4857	0.3555	0	0.3977	0.0316	0.369	0.0139	0.0181	0.3268	0.0938	28.7	17.4	1.4	6.7	0	1.3	18.8	0	2.3	1.3	3.7	88056	1.5	5.7	2.1	0.9	1168	708	22	3897	271	0	1524	1552	50	767	0	35	36	57	88056	63
1365	0.443648	Los Angeles	0.532	0.7861	0.319	0.186	0	0.5963	0.5034	0	0.3048	0.1426	0.1283	0.0421	0.1259	0.2415	0.2065	22.7	20.4	0.9	8.3	0	2.2	30	0	1	3.6	1.4	66430	4.2	4.7	3.1	2.2	853	765	12	1696	310	0	1319	1378	76	1126	0	14	97	19	66430	158
1366	0.463048	Los Angeles	0.2798	0.4769	0.8217	0.4254	0	0.8421	0.6166	0.4938	0.6462	0.6086	0.3781	0.1116	0.5774	0.2257	0.5105	19.1	14.9	5.9	11.6	0	8.3	41.5	0.7	9.9	12.8	3.8	50038	14.2	4.5	5.4	8	895	698	109	2316	541	0	1849	1883	372	1940	13	187	444	70	50038	665
1367	0.119529	Los Angeles	0.1355	0.117	0.8858	0.36	0	0.8725	0.7492	0.4741	0.8947	0.7992	0.5497	0.2308	0.3454	0.1513	0.5882	15.8	8.1	8.2	10.7	0	10.2	60.7	0.6	34.4	20	6.1	39303	8.5	3.5	6.1	21.4	562	288	132	1165	379	0	1603	1621	341	2156	9	557	566	98	39303	303
1368	0.453796	Los Angeles	0.2154	0.544	0.1999	0.1924	0	0.6979	0.516	0	0.5526	0.1486	0.3216	0.0287	0.2702	0.621	0.4601	17.9	16	0.4	8.4	0	3.6	31.2	0	6.2	3.7	3.2	73803	7	9.7	5	2.5	458	410	4	1247	215	0	1110	1272	86	800	0	79	74	36	73803	179
1369	0.220809	Los Angeles	0.2862	0.1207	0.6658	0.0994	0	0.692	0.6589	0	0.7606	0.6869	0.8321	0.0754	0.6309	0.6089	0.3544	19.2	8.2	3.3	6.8	0	3.5	46.9	0	16.9	15.2	15.1	56164	15.9	9.5	4.2	8.8	622	266	51	2413	219	0	1527	1871	109	1515	0	317	365	231	56164	513
1370	0.227276	Los Angeles	0.1298	0.5202	0.743	0.2258	0	0.6234	0.4045	0	0.4566	0.2016	0.4043	0.0157	0.1674	0.1447	0.5105	15.6	15.6	4.3	8.9	0	2.5	22.1	0	3.5	4.6	4.1	85499	5	3.4	5.4	3.5	351	352	45	2733	201	0	1058	1156	52	497	0	40	84	43	85499	112
1371	0.266547	Los Angeles	0.2198	0.2085	0.743	0.2848	0	0.6799	0.561	0	0.7043	0.2422	0.4618	0.0441	0.1153	0.3107	0.0199	18	10.2	4.3	9.7	0	3.3	35.5	0	13.1	5.3	4.8	65595	4	5.5	0.9	11.8	532	302	53	1387	286	0	1228	1317	92	1048	0	172	112	59	65595	117
1372	0.129085	Los Angeles	0.0778	0.5319	0.5281	0.543	0	0.811	0.7655	0	0.8721	0.3292	0.6836	0.2734	0.538	0.5147	0.232	13.1	15.8	2.1	13.2	0	6.8	63.6	0	29.9	6.8	8.9	37016	13.1	8.1	3.3	4.9	155	186	10	711	156	0	471	489	75	750	0	146	65	42	37016	154
1373	0.484675	Los Angeles	0.1111	0.704	0.627	0.4862	0	0.779	0.7281	0	0.8512	0.3682	0.369	0.1101	0.2554	0.1656	0.5334	14.9	18.7	2.9	12.4	0	5.6	57.2	0	26.5	7.5	3.7	50225	6.7	3.7	5.6	13.3	840	1050	68	2892	699	0	2346	2414	303	3221	0	639	336	86	50225	375
1374	0.386085	Los Angeles	0.1848	0.6655	0.3397	0.2331	0	0.6676	0.7414	0	0.762	0.4002	0.5372	0.1258	0.3878	0.1797	0.1818	17.2	18	1	9	0	3.1	59.4	0	17	8.1	5.9	48159	9.4	3.9	2.9	5.2	466	487	12	3643	243	0	1199	1221	81	1611	0	207	169	71	48159	254
1375	0.902876	Los Angeles	0.1326	0.7534	0.4325	0.3822	0	0.3656	0.65	0	0.6043	0.1254	0.3216	0.05	0.1782	0.0352	0.0766	15.7	19.7	1.5	11	0	0.7	45.7	0	8.1	3.3	3.2	63247	5.2	1.2	1.9	2.5	875	1094	37	6805	612	0	2395	2574	35	2541	0	209	148	76	63247	288
1376	0.492653	Los Angeles	0.2862	0.7445	0	0.1364	0	0.3656	0.4218	0.4524	0.3217	0.0122	0.3026	0.0312	0.4859	0.1797	0.3946	19.2	19.5	0	7.5	0	0.7	23.4	0.5	1.2	0.6	3	72003	11.7	3.9	4.5	1.6	782	794	0	2280	306	0	1526	1599	26	952	8	19	19	46	72003	475
1377	0.861926	Los Angeles	0.0765	0.6772	0.2179	0.1087	0	0.4857	0.6199	0	0.6767	0.0285	0.0696	0.0229	0.3785	0.0489	0.4082	13	18.2	0.5	7	0	1.3	41.9	0	11.5	1.2	0.8	77981	9.2	1.6	4.6	3.1	537	752	8	1760	289	0	1644	1814	50	1729	0	209	40	13	77981	378
1378	0.887615	Los Angeles	0.268	0.7861	0.2699	0.2405	0	0.4695	0.512	0	0.7346	0.01	0.5118	0.0173	0	0.0297	0.6084	18.9	20.4	0.7	9.1	0	1.2	30.8	0	15	0.5	5.5	83768	0	1	6.3	1.2	1026	1109	16	3650	497	0	2233	2254	62	1674	0	338	20	122	83768	0
1379	0.648264	Los Angeles	0.0269	0.6251	0.6373	0.015	0	0.2381	0.3784	0	0.8066	0.0219	0.0978	0.0038	0.0879	0.0528	0.567	7.1	17.3	3	3.9	0	0.3	20.3	0	21.1	1	1.1	116843	3.4	1.7	5.9	5.8	219	530	45	1526	118	0	1489	1606	9	622	0	339	27	17	116843	104
1380	0.908788	Los Angeles	0.1219	0.8733	0.6916	0.7051	0	0.8088	0.8577	0.5205	0.7028	0.6229	0.5497	0.3149	0.1063	0.2589	0.0938	15.3	23	3.6	15.8	0	6.7	81.2	0.9	13	13.2	6.1	35020	3.8	4.9	2.1	3.9	441	662	38	5936	454	0	1046	1103	182	2333	10	143	296	64	35020	108
1381	0.236899	Los Angeles	0.2862	0.4948	0.8858	0.6823	0	0.8699	0.7703	0.851	0.3792	0.6779	0.4387	0.3222	0.1015	0.0613	0.2065	19.2	15.2	8.2	15.4	0	10	64.5	15.2	2	14.9	4.5	34714	3.7	1.9	3.1	18.1	471	372	64	827	377	0	783	814	235	1580	124	16	263	35	34714	90
1382	0.794139	Los Angeles	0.1043	0.8923	0.3792	0.2621	0	0.5963	0.6439	0	0.715	0.1662	0.3312	0.1062	0.0122	0.3022	0.4346	14.6	23.8	1.2	9.4	0	2.2	44.9	0	13.7	4	3.3	50793	1.2	5.4	4.8	4.9	726	1185	23	4026	470	0	1973	2131	106	2235	0	292	157	66	50793	62
1383	0.410284	Los Angeles	0.3488	0.4456	0.8175	0.186	0	0.6859	0.7532	0	0.8797	0.6536	0.0383	0.2019	0.4323	0.4782	0.8643	20.2	14.4	5.8	8.3	0	3.4	61.4	0	31.3	14.1	0.5	41171	10.4	7.6	10.6	5.1	998	711	115	3336	410	0	1980	2068	157	3030	0	647	509	9	41171	515
1384	0.560242	Los Angeles	0.2107	0.4031	0.4656	0.2848	0	0.6611	0.6841	0	0.6067	0.2589	0.2603	0.0893	0.1994	0.2332	0.7924	17.8	13.7	1.7	9.7	0	3	50.4	0	8.2	5.6	2.6	53368	5.6	4.6	8.8	10.9	974	749	39	1521	529	0	2279	2473	155	2760	0	204	240	60	53368	307
1385	0.808303	Los Angeles	0.4336	0.6596	0.7664	0.1191	0	0.6055	0.6582	0	0.6838	0.1839	0.695	0.0643	0.2955	0.4633	0.0938	21.4	17.9	4.7	7.2	0	2.3	46.8	0	11.9	4.3	9.2	58833	7.5	7.4	2.1	4.6	1148	961	103	1905	388	0	2185	2296	117	2511	0	273	165	201	58833	400
1386	1.76988	Los Angeles	0.6046	0.7678	0.4495	0.3138	0	0.4516	0.5901	0	0.2852	0.0789	0	0.0936	0.1153	0.1125	0.1344	23.7	20	1.6	10.1	0	1.1	38.5	0	0.8	2.4	0	52632	4	2.9	2.5	1.6	1365	1156	29	1787	584	0	1868	2081	63	2221	0	17	98	0	52632	233
1387	0.732599	Los Angeles	0.411	0.5139	0.7156	0.0544	0	0.7879	0.6751	0	0.673	0.2248	0.4543	0.1567	0.4818	0.4708	0.4346	21.1	15.5	3.9	5.7	0	5.9	49.1	0	11.3	5	4.7	44916	11.6	7.5	4.8	4.6	1161	855	73	4021	315	0	1853	2003	313	2705	0	226	196	87	44916	637
1388	0.490657	Los Angeles	0.7346	0.4277	0.7001	0.3138	0	0.8132	0.6784	0	0.2585	0.2765	0.108	0.2256	0.1728	0.4154	0.5882	25.8	14.1	3.7	10.1	0	6.9	49.5	0	0.6	5.9	1.2	39601	5.1	6.8	6.1	2.3	812	444	39	2787	317	0	1044	1054	208	1556	0	6	126	13	39601	159
1389	5.15415	Los Angeles	0.532	0.6988	0.5935	0.114	0	0.6859	0.4636	0	0.5756	0.1367	0.4543	0.0788	0.1063	0.1868	0.232	22.7	18.6	2.6	7.1	0	3.4	26.7	0	7	3.5	4.7	55405	3.8	4	3.3	8.4	1392	1139	56	2268	434	0	2128	2247	202	1636	0	158	155	101	55405	236
1390	4.41967	Los Angeles	0.1848	0.8103	0.2418	0.1364	0	0.7759	0.3459	0	0.4655	0.1038	0.4218	0.029	0.4235	0	0.2065	17.2	21	0.6	7.5	0	5.5	18.2	0	3.7	2.9	4.3	73493	10.2	0	3.1	4.9	944	1151	12	1732	411	0	1918	2131	291	998	0	78	117	83	73493	561
1391	2.68316	Los Angeles	0.3357	0.7903	0.2699	0.2189	0	0.7847	0.5376	0	0.3792	0.2472	0.35	0.0521	0.0697	0.1797	0.368	20	20.5	0.7	8.8	0	5.8	33.2	0	2	5.4	3.5	62578	3	3.9	4.3	7.9	1238	1271	14	1928	542	0	2144	2361	340	2054	0	48	249	74	62578	184
1392	1.69559	Los Angeles	0.2736	0.8851	0	0.4403	0	0.6055	0.5538	0	0	0.1254	0	0.0732	0.0783	0.0454	0.6891	19	23.5	0	11.8	0	2.3	34.8	0	0	3.3	0	56628	3.2	1.5	7.2	1.2	376	465	0	1076	234	0	728	728	44	689	0	0	50	0	56628	63
1393	0.298572	Los Angeles	0.3101	0.7093	0.513	0.5082	0	0.8181	0.5068	0.4524	0	0.2366	0.4989	0.1699	0.2603	0.0613	0.7121	19.6	18.8	2	12.7	0	7.1	30.3	0.5	0	5.2	5.3	43674	6.8	1.9	7.5	8.9	438	419	15	1653	282	0	741	741	151	675	4	0	84	39	43674	151
1394	0.607937	Los Angeles	0.4412	0.4948	0.513	0.1604	0	0.8459	0.2726	0.4741	0	0.2248	0.1722	0.0738	0.1674	0.3595	0.2996	21.5	15.2	2	7.9	0	8.5	13.8	0.6	0	5	1.8	56502	5	6.1	3.8	6.2	846	600	25	1570	312	0	1274	1348	319	544	8	0	136	23	56502	196
1395	0.233222	Los Angeles	0.1191	0.836	0.7156	0.577	0	0.8738	0.386	0	0	0.6015	0.695	0.2807	0.2955	0.0271	0.0364	15.2	21.7	3.9	13.7	0	10.3	20.8	0	0	12.6	9.2	36645	7.5	0.9	1.3	4.8	296	423	22	726	267	0	566	615	193	404	0	0	187	52	36645	145
1396	0.424762	Los Angeles	0.2304	0.4887	0.73	0.3964	0	0.8953	0.4083	0	0.8572	0.3735	0.5847	0.2115	0.2043	0.1011	0.6468	18.2	15.1	4.1	11.2	0	12.1	22.4	0	27.4	7.6	6.7	40490	5.7	2.7	6.7	5	1023	849	84	2215	628	0	2044	2064	655	1255	0	565	318	137	40490	321
1397	0.40973	Los Angeles	0.3828	0.8484	0.3397	0.659	0	0.692	0.5332	0	0	0.2528	0	0.08	0.0415	0.1069	0.4601	20.7	22.1	1	15	0	3.5	32.8	0	0	5.5	0	55128	2.3	2.8	5	4.2	587	627	10	2281	425	0	1042	1061	93	932	0	0	113	0	55128	66
1398	0.344004	Los Angeles	0.4412	0.4216	0.8494	0.1306	0	0.5963	0.6319	0	0.8647	0.1486	0.4543	0.1203	0.1835	0.0749	0.5105	21.5	14	6.7	7.4	0	2.2	43.4	0	28.6	3.7	4.7	48847	5.3	2.2	5.4	5.3	600	389	71	3005	205	0	1066	1163	56	1209	0	333	72	50	48847	149
1399	0.471765	Los Angeles	0.3101	0.4948	0.513	0.1423	0	0.6234	0.6674	0	0.4028	0.4314	0.5184	0.1307	0.4279	0.3107	0.368	19.6	15.2	2	7.6	0	2.5	48	0	2.4	8.7	5.6	47594	10.3	5.5	4.3	8.1	763	589	30	3155	296	0	1488	1520	91	1864	0	36	243	84	47594	399
1400	0.3626	Los Angeles	0.1382	0.654	0	0.2405	0	0.6393	0.494	0	0.5426	0.1545	0.1501	0.0907	0.2248	0.1513	0.6972	15.9	17.8	0	9.1	0	2.7	29.2	0	5.9	3.8	1.6	53143	6.1	3.5	7.3	4.3	363	406	0	1833	208	0	973	997	58	666	0	59	64	16	53143	139
1401	0.577082	Los Angeles	0.3628	0.2885	0.7766	0.1364	0	0.4326	0.6014	0.4524	0.8094	0.2765	0.4218	0.1241	0.2043	0.4154	0.4346	20.4	11.7	4.9	7.5	0	1	39.8	0.5	21.4	5.9	4.3	48364	5.7	6.8	4.8	5.8	1179	675	118	3048	435	0	2428	2428	51	2303	12	520	247	104	48364	329
1402	0.553464	Los Angeles	0.6253	0.5627	0.7715	0.2405	0	0.4116	0.5863	0	0	0.0888	0.1389	0.1676	0.0609	0.3994	0.7047	24	16.3	4.8	9.1	0	0.9	38.1	0	0	2.6	1.5	43858	2.8	6.6	7.4	6.2	748	507	49	1609	284	0	1024	1024	28	1186	0	0	55	15	43858	86
1403	0.904337	Los Angeles	0.7401	0.4031	0.7001	0.2405	0	0.7559	0.6627	0	0.4772	0.3893	0.4915	0.1715	0.0415	0.1382	0.6726	25.9	13.7	3.7	9.1	0	4.9	47.4	0	4	7.9	5.2	43536	2.3	3.3	7	5.6	867	458	37	2479	304	0	996	1062	152	1588	0	42	176	52	43536	77
1404	2.28188	Los Angeles	0.1516	0.6655	0.4156	0.2331	0	0.779	0.7274	0	0.2726	0.379	0.1722	0.116	0.0741	0.0571	0.1238	16.3	18	1.4	9	0	5.6	57.1	0	0.7	7.7	1.8	49385	3.1	1.8	2.4	2.4	356	393	10	1634	197	0	704	746	119	1246	0	5	128	13	49385	68
1405	0.563212	Los Angeles	0.7292	0.1619	0.858	0.2258	0	0.7662	0.8129	0	0.7374	0.6504	0.369	0.3842	0.6164	0.7159	0.2193	25.7	9.2	7	8.9	0	5.2	72.5	0	15.2	14	3.7	32240	15.4	11.5	3.2	4.8	845	303	77	3831	292	0	1106	1135	151	2378	0	173	307	41	32240	507
1406	1.40758	Los Angeles	0.1138	0.758	0.2418	0.1478	0	0.8862	0.8887	0.4741	0.6043	0.2765	0.4134	0.2005	0.1887	0.1868	0.6468	15	19.8	0.6	7.7	0	11.3	86.7	0.6	8.1	5.9	4.2	41260	5.4	4	6.7	6.8	755	996	10	3557	385	0	1610	1677	549	4368	10	136	225	67	41260	271
1407	6.0636	Los Angeles	0.4336	0.4769	0	0.0488	0	0.8712	0.8382	0	0.5196	0.12	0.108	0.1986	0.1577	0.0201	0.4346	21.4	14.9	0	5.5	0	10.1	77.4	0	5.2	3.2	1.2	41390	4.8	0.6	4.8	4.5	1104	769	0	3603	283	0	1610	1619	495	3989	0	84	118	19	41390	246
1408	1.88933	Los Angeles	0.4258	0.8944	0.7766	0.2474	0	0.8246	0.8691	0	0.7519	0.2366	0.8035	0.2282	0.0653	0.3347	0.7398	21.3	23.9	4.9	9.2	0	7.4	83.3	0	16.2	5.2	13.3	39448	2.9	5.8	7.9	0.7	398	446	27	835	172	0	548	617	133	1555	0	100	67	73	39448	54
1409	0.726931	Los Angeles	0.7128	0.2604	0.8818	0.4254	0	0.7631	0.8661	0.7233	0.8054	0.4846	0.2042	0.5316	0.4742	0.6657	0.8412	25.4	11.2	8	11.6	0	5.1	82.8	6.1	21	9.8	2.1	27659	11.4	10.5	9.9	5.3	1646	727	154	5221	750	0	1924	2023	307	5372	123	424	436	41	27659	739
1410	0.282456	Los Angeles	0.3687	0.2828	0.8796	0.2848	0	0.8815	0.863	0	0.3297	0.7951	0.2383	0.628	0.1523	0.2756	0.2862	20.5	11.6	7.9	9.7	0	10.9	82.2	0	1.3	19.8	2.4	25031	4.7	5.1	3.7	8.4	457	258	42	1235	216	0	532	532	219	1833	0	7	298	13	25031	104
1411	1.81009	Los Angeles	0.268	0.8599	0.4656	0.4635	0	0.8984	0.8583	0	0	0.4605	0.0888	0.1618	0.0415	0.1382	0.2452	18.9	22.5	1.7	12.1	0	12.4	81.3	0	0	9.3	1	44427	2.3	3.3	3.4	2.1	1248	1491	33	3036	800	0	1974	2059	766	5382	0	0	455	19	44427	151
1412	0.825898	Los Angeles	0.5171	0.8392	0.782	0.2995	0	0.8965	0.8831	0	0.2956	0.4746	0.1609	0.2092	0.2905	0.0297	0.5554	22.5	21.8	5	9.9	0	12.2	85.7	0	0.9	9.6	1.7	40646	7.4	1	5.8	7	943	912	64	2941	410	0	1282	1352	475	3589	0	12	287	22	40646	311
1413	4.60811	Los Angeles	0.1355	0.6931	0.5281	0.2919	0	0.6676	0.7632	0	0	0.1601	0.1389	0.1078	0.3204	0.0901	0.759	15.8	18.5	2.1	9.8	0	3.1	63.2	0	0	3.9	1.5	50523	8	2.5	8.2	4.6	768	898	33	1545	474	0	1578	1578	140	3063	0	0	140	23	50523	387
1414	1.38796	Los Angeles	0.6714	0.7534	0	0.0427	0	0.844	0.7938	0	0.3297	0.1545	0.0792	0.0869	0.1259	0.3268	0.4473	24.7	19.7	0	5.3	0	8.4	68.8	0	1.3	3.8	0.9	53816	4.2	5.7	4.9	2	1166	931	0	4282	251	0	1504	1602	378	3252	0	21	125	13	53816	198
1415	1.13626	Los Angeles	0.2798	0.704	0.6159	0.337	0	0.5963	0.5443	0	0.7519	0.0469	0.1931	0.0767	0.2448	0.1253	0.7466	19.1	18.7	2.8	10.4	0	2.2	33.9	0	16.2	1.7	2	55886	6.5	3.1	8	5.9	1378	1344	87	5706	751	0	3054	3235	153	2441	0	523	96	61	55886	468
1416	1.43205	Los Angeles	0.3558	0.7723	0.397	0.0427	0	0.8563	0.8027	0	0	0.2589	0	0.0587	0.3154	0.2332	0.3946	20.3	20.1	1.3	5.3	0	9.1	70.6	0	0	5.6	0	60478	7.9	4.6	4.5	2.5	906	897	19	1709	236	0	1432	1592	386	3144	0	0	182	0	60478	349
1417	0.879843	Los Angeles	0.3558	0.7987	0.2699	0.1037	0	0.8923	0.8305	0	0.5557	0.4002	0.0978	0.1962	0.1942	0.2839	0.4732	20.3	20.7	0.7	6.9	0	11.8	75.9	0	6.3	8.1	1.1	41568	5.5	5.2	5.1	5.4	1121	1143	12	2589	381	0	1787	1890	614	4185	0	120	324	20	41568	302
1418	0.679697	Los Angeles	0.5609	0.1714	0.8751	0.0813	0	0.8509	0.7801	0	0.715	0.6869	0.3216	0.4312	0.3642	0.6869	0.833	23.1	9.4	7.7	6.4	0	8.8	66.3	0	13.7	15.2	3.2	30639	8.9	10.9	9.7	6.9	1712	699	201	6274	471	0	2627	2904	617	4914	0	398	735	83	30639	655
1419	0.314107	Los Angeles	0.3293	0.3862	0.4156	0.2547	0	0.8181	0.7598	0	0.4985	0.4746	0.1389	0.2866	0.3592	0.4237	0.4732	19.9	13.4	1.4	9.3	0	7.1	62.6	0	4.6	9.6	1.5	36331	8.8	6.9	5.1	9.2	542	364	12	1060	252	0	841	910	179	1704	0	42	183	13	36331	240
1420	2.0548	Los Angeles	0.6115	0.5816	0.6373	0.186	0	0.7559	0.8187	0	0.7062	0.6954	0	0.2011	0.6533	0.6657	0.2583	23.8	16.6	3	8.3	0	4.9	73.6	0	13.2	15.5	0	41231	16.7	10.5	3.5	10.2	215	150	9	3816	75	0	296	318	40	665	0	42	96	0	41231	151
1421	2.90775	Los Angeles	0.6454	0.7723	0.4156	0.3677	0	0.7442	0.6603	0	0	0.1367	0.1501	0.0163	0.0379	0.1797	0.3816	24.3	20.1	1.4	10.8	0	4.6	47.1	0	0	3.5	1.6	84934	2.2	3.9	4.4	2.7	1392	1152	25	2986	618	0	1826	1934	246	2694	0	0	140	29	84934	128
1422	1.63336	Los Angeles	0.6838	0.6772	0	0.0206	0	0.5653	0.5229	0	0.243	0.0122	0.0978	0.0507	0.2654	0.3187	0.1136	24.9	18.2	0	4.3	0	1.9	31.8	0	0.5	0.6	1.1	63037	6.9	5.6	2.3	2.2	1139	832	0	2821	196	0	1457	1558	82	1454	0	8	19	16	63037	311
1423	0.434864	Los Angeles	0.3966	0.4456	0.5682	0.0578	0	0.8421	0.7818	0	0.5699	0.6119	0.8105	0.1876	0.2148	0.5502	0.3138	20.9	14.4	2.4	5.8	0	8.3	66.6	0	6.8	12.9	13.7	42237	5.9	8.6	3.9	5.9	612	422	27	3346	169	0	1110	1194	219	1952	0	81	269	152	42237	173
1424	0.701443	Los Angeles	0.4788	0.5877	0.397	0.1728	0	0.7135	0.7156	0	0.8605	0.1367	0.2714	0.0406	0.0609	0.2415	0.6726	22	16.7	1.3	8.1	0	3.9	55.1	0	27.9	3.5	2.7	67068	2.8	4.7	7	3.8	520	395	13	9594	191	0	967	1062	84	1302	0	296	59	26	67068	67
1425	0.438404	Los Angeles	0.1735	0.6371	0.743	0.2769	0	0.8738	0.8187	0	0.658	0.5204	0.4304	0.1852	0.3592	0.1656	0.1454	16.9	17.5	4.3	9.6	0	10.3	73.6	0	10.5	10.6	4.4	42442	8.8	3.7	2.6	8	403	418	35	1812	229	0	812	931	229	1759	0	98	196	36	42442	211
1426	0.255089	Los Angeles	0.1274	0.6876	0.4815	0.186	0	0.8246	0.6923	0.4282	0.7907	0.2765	0.6395	0.0616	0.2999	0.2017	0.0686	15.5	18.4	1.8	8.3	0	7.4	51.6	0.3	19.6	5.9	7.8	59581	7.6	4.2	1.8	1.9	299	355	16	785	160	0	895	996	135	996	3	195	93	70	59581	147
1427	0.585843	Los Angeles	0.8002	0.7351	0.7229	0.0858	0	0.8712	0.8169	0	0.3451	0.1662	0.4134	0.1737	0.0697	0.0387	0.2193	27.1	19.3	4	6.5	0	10.1	73.3	0	1.5	4	4.2	43354	3	1.3	3.2	2.8	708	505	34	1827	170	0	848	933	234	1916	0	14	71	36	43354	79
1428	0.840196	Los Angeles	0.4867	0.7304	0.513	0.0328	0	0.7908	0.7767	0	0.7547	0.1367	0.0978	0.0339	0.0968	0.1944	0.232	22.1	19.2	2	4.9	0	6	65.7	0	16.4	3.5	1.1	70456	3.6	4.1	3.3	5.4	991	861	32	1803	219	0	1626	1751	253	2940	0	288	116	18	70456	162
1429	0.437861	Los Angeles	0.7458	0.2604	0.8702	0.0725	0	0.7442	0.7355	0.4938	0.7533	0.1957	0.1283	0.1044	0.1577	0.5294	0.7978	26	11.2	7.5	6.2	0	4.6	58.4	0.7	16.3	4.5	1.4	51071	4.8	8.3	8.9	2.9	960	414	93	2325	230	0	1234	1341	158	2159	9	218	114	17	51071	177
1430	0.412901	Los Angeles	0.8045	0.2085	0.6373	0.0192	0	0.8063	0.7699	0	0.8898	0.1839	0.4218	0.1866	0.5677	0.5901	0.4346	27.2	10.2	3	4.2	0	6.6	64.4	0	33.3	4.3	4.3	42319	13.9	9.2	4.8	7.9	1287	480	54	4446	198	0	1796	1953	298	3044	0	650	137	77	42319	656
1431	3.42581	Los Angeles	0.1484	0.5008	0	0.1991	0	0.7313	0.82	0	0.7775	0.3682	0.0588	0.1229	0.2905	0.1868	0.1818	16.2	15.3	0	8.5	0	4.3	73.9	0	18.4	7.5	0.7	48512	7.4	4	2.9	2.2	469	445	0	11656	248	0	1089	1121	121	2147	0	206	174	8	48512	216
1432	0.56791	Los Angeles	0.5832	0.2085	0.8058	0.1728	0	0.692	0.8902	0.7076	0	0.5909	0.0792	0.4031	0.1209	0.5769	0.4601	23.4	10.2	5.5	8.1	0	3.5	87	5.3	0	12.3	0.9	31589	4.1	9	5	9.5	1207	524	80	2556	416	0	1458	1458	173	4489	77	0	420	13	31589	211
1433	0.54732	Los Angeles	0.6115	0.4647	0.5553	0.2258	0	0.8421	0.8609	0	0.658	0.6838	0.2383	0.4456	0.2856	0.6149	0.5105	23.8	14.7	2.3	8.9	0	8.3	81.8	0	10.5	15.1	2.4	30173	7.3	9.6	5.4	5.3	1160	716	34	2348	435	0	1463	1508	386	3989	0	159	480	35	30173	357
1434	2.40798	Los Angeles	0.2353	0.6876	0.7075	0.1306	0	0.6546	0.7976	0	0	0.12	0.0792	0.1404	0.5454	0.1513	0.2193	18.3	18.4	3.8	7.4	0	2.9	69.6	0	0	3.2	0.9	46561	13.3	3.5	3.2	6.3	433	435	33	740	174	0	858	864	65	1645	0	0	58	8	46561	315
1435	0.310735	Los Angeles	0.7567	0.1365	0.8915	0.1087	0	0.7135	0.8448	0	0.8178	0.4846	0.6108	0.5483	0.4783	0.7709	0.1238	26.2	8.6	8.5	7	0	3.9	78.7	0	22.3	9.8	7.2	27214	11.5	12.8	2.4	7.9	1376	452	157	2003	369	0	1842	1985	186	4131	0	442	329	133	27214	601
1436	0.421386	Los Angeles	0.6115	0.2885	0.513	0.1793	0	0.6055	0.7956	0.5205	0.2956	0.421	0.2603	0.4862	0.3923	0.2257	0.8159	23.8	11.7	2	8.2	0	2.3	69.2	0.9	0.9	8.5	2.6	28966	9.5	4.5	9.3	5.7	789	387	20	1091	272	0	1011	1055	72	2294	9	9	192	26	28966	315
1437	0.501569	Los Angeles	0.4188	0.5008	0.858	0.7815	0	0.8942	0.8635	0	0.8385	0.8489	0.3408	0.6556	0.3498	0.2332	0.759	21.2	15.3	7	17.4	0	12	82.3	0	24.8	23.1	3.4	24298	8.6	4.6	8.2	9.2	786	568	81	1512	644	0	1160	1308	402	3046	0	324	582	39	24298	318
1438	0.898915	Los Angeles	0.7513	0.654	0.7362	0.0725	0	0.816	0.8818	0.5669	0	0.3292	0.1283	0.309	0.0879	0.4476	0.5449	26.1	17.8	4.2	6.2	0	7	85.5	1.4	0	6.8	1.4	35282	3.4	7.2	5.7	5.4	1092	746	50	8040	260	0	1204	1255	287	3575	17	0	187	17	35282	141
1439	0.341886	Los Angeles	0.5609	0.1759	0.8654	0.1191	0	0.8132	0.7901	0.635	0.7875	0.6954	0.1283	0.5016	0.369	0.4073	0.2193	23.1	9.5	7.3	7.2	0	6.9	68.1	2.6	19.3	15.5	1.4	28510	9	6.7	3.2	10.4	811	332	80	1508	252	0	1097	1163	223	2392	30	224	362	15	28510	316
1440	0.440908	Los Angeles	0.3759	0.4523	0.627	0.3138	0	0.5286	0.7567	0.6222	0.3297	0.2646	0.2714	0.2643	0.111	0.4633	0.2452	20.6	14.5	2.9	10.1	0	1.6	62	2.3	1.3	5.7	2.7	37459	3.9	7.4	3.4	5	840	591	38	1407	412	0	1331	1439	60	2527	33	19	167	36	37459	160
1441	0.261218	Los Angeles	0.4633	0.6718	0.6833	0.4254	0	0.6475	0.7877	0	0	0.3005	0.4989	0.3503	0.5095	0.6324	0.3138	21.8	18.1	3.5	11.6	0	2.8	67.7	0	0	6.3	5.3	33529	12.3	9.9	3.9	6.9	499	414	27	858	266	0	777	825	61	1547	0	0	100	41	33529	280
1442	0.407648	Los Angeles	0.6519	0.4216	0.8254	0.1306	0	0.4516	0.7396	0	0.7097	0.6473	0.3781	0.2857	0.0181	0.6324	0.5334	24.4	14	6	7.4	0	1.1	59.1	0	13.4	13.9	3.8	36388	1.5	9.9	5.6	6.5	918	528	72	1937	278	0	1198	1265	39	2226	0	170	357	46	36388	57
1443	0.676057	Los Angeles	0.4788	0.4769	0	0.1364	0	0.4516	0.65	0.4741	0	0.3118	0.0978	0.2492	0.111	0.2332	0.6726	22	14.9	0	7.5	0	1.1	45.7	0.6	0	6.5	1.1	38254	3.9	4.6	7	5.6	1319	893	0	2209	452	0	1977	1977	63	2734	11	0	268	21	38254	227
1444	0.511093	Los Angeles	0.4188	0.3801	0.513	0.1544	0	0.3656	0.6433	0	0	0.3893	0.4466	0.1896	0.049	0.4154	0.5105	21.2	13.3	2	7.8	0	0.7	44.8	0	0	7.9	4.6	42074	2.5	6.8	5.4	1.5	961	602	29	2044	352	0	1477	1549	28	2035	0	0	253	68	42074	112
1445	0.836264	Los Angeles	0.4036	0.3104	0.2418	0.0948	0	0.6736	0.7767	0.5495	0.7235	0.4263	0.5497	0.2875	0.111	0.5963	0.6726	21	12.1	0.6	6.7	0	3.2	65.7	1.2	14.3	8.6	6.1	36293	3.9	9.3	7	3.8	969	558	10	4669	310	0	1709	1741	139	3027	21	249	273	105	36293	179
1446	0.350962	Los Angeles	0.3422	0.3164	0.8727	0.2474	0	0.7401	0.8577	0	0.5781	0.5792	0.2275	0.3044	0.564	0.8117	0.5217	20.1	12.2	7.6	9.2	0	4.5	81.2	0	7.1	12	2.3	35480	13.8	14	5.5	4.6	729	443	94	1225	334	0	1239	1305	151	2941	0	93	303	29	35480	498
1447	0.261056	Los Angeles	0.3628	0.4584	0.797	0.3294	0	0.748	0.8674	0	0.4655	0.8027	0.369	0.3312	0.111	0.293	0.4473	20.4	14.6	5.3	10.3	0	4.7	83	0	3.7	20.2	3.7	34305	3.9	5.3	4.9	12.9	224	160	16	273	113	0	301	324	49	911	0	12	155	11	34305	43
1448	0.655092	Los Angeles	0.2198	0.3392	0.7715	0.0858	0	0.3656	0.7632	0	0.8965	0.2887	0	0.0846	0.5774	0.1513	0.3946	18	12.6	4.8	6.5	0	0.7	63.2	0	34.8	6.1	0	54202	14.2	3.5	4.5	2.9	618	432	68	5245	223	0	1423	1488	22	2173	0	518	160	0	54202	489
1449	0.26495	Los Angeles	0.3293	0.8983	0.3601	0.3822	0	0.2381	0.625	0	0.6674	0.0393	0.0792	0.0542	0.0347	0.1382	0.0412	19.9	24.1	1.1	11	0	0.3	42.5	0	11	1.5	0.9	61849	2.1	3.3	1.4	1.8	394	476	9	1304	217	0	816	864	5	841	0	95	21	7	61849	41
1450	0.517911	Los Angeles	0.3898	0.3392	0.3792	0.1306	0	0.4695	0.5386	0.4741	0.3451	0.0469	0.0978	0.1499	0.2298	0.3431	0.5334	20.8	12.6	1.2	7.4	0	1.2	33.3	0.6	1.5	1.7	1.1	45594	6.2	5.9	5.6	7	773	466	17	3236	273	0	1380	1414	43	1235	9	21	46	15	45594	231
1451	0.349869	Los Angeles	0.0421	0.2451	0.5281	0.0427	0	0.6234	0.5089	0	0.7179	0.1367	0.1179	0.06	0.3154	0.1656	0.7466	9.7	10.9	2.1	5.3	0	2.5	30.5	0	13.9	3.5	1.3	60006	7.9	3.7	8	7.3	535	601	70	2857	291	0	3270	3477	129	1684	0	483	163	42	60006	433
1452	0.158979	Los Angeles	0.0861	0.8392	0	0.2331	0	0	0.4153	0	0.7461	0.0989	0.5559	0.0123	0.369	0.5502	0.4732	13.6	21.8	0	9	0	0	22.9	0	15.8	2.8	6.2	90618	9	8.6	5.1	5	186	298	0	602	123	0	742	815	0	314	0	129	31	46	90618	123
1453	1.03573	Los Angeles	0.1382	0.8252	0.3601	0.0901	0	0.4116	0.4975	0	0.8263	0.1486	0.2488	0.0392	0.369	0.1585	0.4219	15.9	21.4	1.1	6.6	0	0.9	29.5	0	23.3	3.7	2.5	67713	9	3.6	4.7	3.8	1295	1746	41	3979	537	0	3684	3845	68	2398	0	895	233	91	67713	735
1454	0.748026	Los Angeles	0.6652	0.2717	0.2699	0.1478	0	0.4116	0.6611	0	0.6694	0.1426	0.1501	0.0672	0.1315	0.4319	0.7756	24.6	11.4	0.7	7.7	0	0.9	47.2	0	11.1	3.6	1.6	58058	4.3	7	8.5	2.5	1136	524	12	5621	356	0	1823	1911	35	2176	0	212	120	30	58058	196
1455	0.521888	Los Angeles	0.6582	0.2771	0.7156	0.0994	0	0.2381	0.5682	0	0.7917	0.0937	0.1931	0.1042	0.3642	0.4319	0.8945	24.5	11.5	3.9	6.8	0	0.3	36.2	0	19.7	2.7	2	51086	8.9	7	11.7	4	1362	639	85	3266	380	0	2201	2224	14	2010	0	439	102	45	51086	496
1456	0.0886425	Los Angeles	0.0548	0.1894	0	0.0056	0	0.4695	0.3701	0	0.3377	0.0082	0.2603	0.0053	0.2554	0.1797	0.2583	11.2	9.8	0	2.8	0	1.2	19.8	0	1.4	0.4	2.6	110892	6.7	3.9	3.5	1.2	175	154	0	585	44	0	926	1059	18	311	0	15	5	24	110892	104
1457	0.488643	Los Angeles	0.4633	0.6007	0	0.026	0	0.2381	0.3767	0	0.4566	0.0139	0.3408	0.0091	0.0697	0.2504	0.5105	21.8	16.9	0	4.6	0	0.3	20.2	0	3.5	0.7	3.4	97829	3	4.8	5.4	2.4	1283	991	0	4958	271	0	2482	3123	18	1186	0	110	30	84	97829	178
1458	0.993214	Los Angeles	0.6253	0.7445	0.6373	0.1037	0	0.2381	0.4899	0	0.4985	0.0285	0.35	0.031	0.0653	0.3513	0.833	24	19.5	3	6.9	0	0.3	28.8	0	4.6	1.2	3.5	72150	2.9	6	9.7	2.2	1212	983	59	10877	346	0	1976	2188	14	1449	0	100	45	70	72150	145
1459	0.248732	Los Angeles	0.8345	0.1017	0.5814	0.0994	0	0.2381	0.6715	0.4741	0.6138	0.1091	0.2383	0.0767	0.1887	0.7112	0.1033	27.9	7.7	2.5	6.8	0	0.3	48.6	0.6	8.5	3	2.4	55878	5.4	11.4	2.2	4.3	1140	315	39	2029	276	0	1551	1684	11	1989	10	143	82	37	55878	220
1460	0.288943	Los Angeles	0.4412	0.1714	0.4656	0.1245	0	0.4857	0.6627	0	0.5671	0.1426	0.5676	0.1044	0.1153	0.4396	0.3946	21.5	9.4	1.7	7.3	0	1.3	47.4	0	6.7	3.6	6.4	51080	4	7.1	4.5	5.6	1069	467	31	1946	361	0	1805	1916	59	2355	0	129	131	115	51080	196
1461	0.52174	Los Angeles	0.2565	0.3862	0.4156	0.1728	0	0.576	0.6096	0.6868	0.6234	0.3945	0.0792	0.0572	0.0879	0.1656	0.4346	18.7	13.4	1.4	8.1	0	2	40.7	4.4	8.9	8	0.9	60928	3.4	3.7	4.8	4.5	964	691	26	3801	417	0	1909	2083	98	2100	92	186	312	17	60928	174
1462	0.393454	Los Angeles	0.3759	0.2938	0.513	0.0615	0	0.3103	0.573	0.5816	0.6597	0.0431	0.2275	0.074	0.0697	0.1382	0.3816	20.6	11.8	2	5.9	0	0.5	36.7	1.6	10.6	1.6	2.3	56478	3	3.3	4.4	4.8	1477	846	57	2807	423	0	2800	2891	31	2635	45	306	84	63	56478	219
1463	0.511783	Los Angeles	0.7067	0.3104	0.5416	0.1245	0	0.2381	0.5827	0	0.3297	0.131	0	0.061	0.0697	0.0323	0.3946	25.3	12.1	2.2	7.3	0	0.3	37.7	0	1.3	3.4	0	59775	3	1.1	4.5	5.2	1868	892	57	2524	536	0	2537	2645	24	2788	0	34	186	0	59775	219
1464	0.222463	Los Angeles	0.5832	0.6068	0	0.0328	0	0	0.2743	0	0.4293	0	0.0588	0.0052	0.0879	0.2017	0.6726	23.4	17	0	4.9	0	0	13.9	0	2.9	0	0.7	110973	3.4	4.2	7	1.9	680	493	0	3156	141	0	1150	1444	0	403	0	42	0	8	110973	98
1465	0.358948	Los Angeles	0.3966	0.5939	0.627	0.1087	0	0.3103	0.4774	0	0.8734	0.0648	0.5372	0.0122	0.0285	0.1447	0.3816	20.9	16.8	2.9	7	0	0.5	27.8	0	30.1	2.1	5.9	90836	1.9	3.4	4.4	1.3	930	749	57	3979	311	0	1945	2031	22	1237	0	612	73	114	90836	85
1466	0.113507	Los Angeles	0.0201	0.4709	0.3397	0.0813	0	0	0.3476	0	0.6674	0.0122	0.0888	0.0054	0.3923	0.0297	0.0473	5.5	14.8	1	6.4	0	0	18.3	0	11	0.6	1	110358	9.5	1	1.5	1	54	144	5	435	62	0	502	636	0	179	0	70	5	5	110358	93
1467	0.209961	Los Angeles	0.4633	0.2828	0.319	0.2054	0	0	0.4516	0	0.3732	0.0552	0.2383	0.0142	0.2905	0.4396	0.5217	21.8	11.6	0.9	8.6	0	0	25.7	0	1.9	1.9	2.4	87711	7.4	7.1	5.5	2.1	632	335	10	1828	249	0	1170	1297	0	744	0	25	40	28	87711	214
1468	0.404962	Los Angeles	0.145	0.0878	0.4656	0.0994	0	0	0.396	0.5495	0.7886	0.0989	0.5735	0.0117	0.2043	0.293	0.0609	16.1	7.3	1.7	6.8	0	0	21.5	1.2	19.4	2.8	6.5	91474	5.7	5.3	1.7	5.3	1140	519	57	4344	476	0	3291	3652	0	1522	42	708	161	215	91474	399
1469	0.329093	Los Angeles	0.4633	0.3392	0.5553	0.3677	0	0.8088	0.7734	0	0.5093	0.4696	0.5184	0.1682	0.1674	0.4237	0.232	21.8	12.6	2.3	10.8	0	6.7	65.1	0	4.9	9.5	5.6	43813	5	6.9	3.3	4.3	490	283	17	1488	244	0	751	781	146	1467	0	38	141	42	43813	112
1470	0.556739	Los Angeles	0.1355	0.8808	0	0.2474	0	0.4326	0.4911	0	0.893	0.12	0.2157	0.0492	0.1416	0.1253	0.2583	15.8	23.3	0	9.2	0	1	28.9	0	34	3.2	2.2	63567	4.5	3.1	3.5	3.1	733	1085	0	2458	426	0	2280	2536	43	1343	0	863	119	51	63567	211
1471	0.705738	Los Angeles	0.4713	0.5071	0.8139	0.0615	0	0.8305	0.7604	0.436	0.7043	0.2528	0.2926	0.1328	0.0968	0.2332	0.0364	21.9	15.4	5.7	5.9	0	7.7	62.7	0.4	13.1	5.5	2.9	47360	3.6	4.6	1.3	6	1410	993	130	3751	382	0	2294	2337	475	4046	9	305	257	66	47360	231
1472	1.87621	Los Angeles	0.4188	0.8569	0.3397	0.3526	0	0.5536	0.5682	0	0.8206	0.0691	0.2042	0.0231	0.1626	0.3513	0.3816	21.2	22.4	1	10.6	0	1.8	36.2	0	22.6	2.2	2.1	77836	4.9	6	4.4	2.9	810	853	15	4726	404	0	1443	1557	67	1381	0	352	61	31	77836	185
1473	1.15072	Los Angeles	0.5757	0.8676	0.743	0.1544	0	0.615	0.5759	0	0	0.0082	0.312	0.0233	0.0925	0.0528	0.6084	23.3	22.8	4.3	7.8	0	2.4	37	0	0	0.4	3.1	77661	3.5	1.7	6.3	5.7	597	585	38	1363	201	0	883	917	59	947	0	0	7	27	77661	90
1474	0.508087	Los Angeles	0.0168	0.5319	0.1999	0.0858	0	0.5963	0.3946	0.5816	0.8848	0.0736	0.6912	0.0197	0.4323	0.0297	0.3946	4.5	15.8	0.4	6.5	0	2.2	21.4	1.6	32.3	2.3	9.1	81371	10.4	1	4.5	5.1	251	872	13	7563	359	0	3324	3594	120	1182	59	1160	116	301	81371	577
1475	0.407416	Los Angeles	0.3898	0.5376	0.2179	0.1728	0	0.7182	0.4399	0	0.8539	0.1601	0.6254	0.0406	0.3351	0.3749	0.2193	20.8	15.9	0.5	8.1	0	4	24.8	0	26.9	3.9	7.5	67012	8.3	6.3	3.2	2.8	727	557	7	6256	283	0	1530	1791	133	868	0	481	100	114	67012	290
1476	0.368506	Los Angeles	0.3558	0.5258	0.782	0.1991	0	0.6676	0.4269	0	0.8938	0.0512	0.5497	0.0666	0.5306	0.4633	0.4082	20.3	15.7	5	8.5	0	3.1	23.8	0	34.2	1.8	6.1	58213	12.9	7.4	4.6	6.7	1525	1180	171	7069	638	0	3407	3770	229	1791	0	1289	97	207	58213	969
1477	0.549505	Los Angeles	0.268	0.7861	0.2179	0.1604	0	0.5416	0.3653	0	0.8772	0.0597	0.6157	0.0082	0.275	0.1944	0.6726	18.9	20.4	0.5	7.9	0	1.7	19.5	0	30.8	2	7.3	100383	7.1	4.1	7	5.5	1063	1147	14	7828	442	0	2660	3111	94	1098	0	959	86	195	100383	394
1478	0.156264	Los Angeles	0.2061	0.6484	0	0.0685	0	0.2381	0.4244	0	0.652	0.0164	0.369	0.0292	0.1416	0.2178	0.6185	17.7	17.7	0	6.1	0	0.3	23.6	0	10.2	0.8	3.7	73342	4.5	4.4	6.4	1.9	615	614	0	1279	213	0	1721	1928	9	819	0	196	22	63	73342	155
1479	0.474701	Los Angeles	0.3357	0.7197	0.2699	0.0858	0	0.576	0.47	0	0.6873	0.0736	0.1501	0.0193	0.049	0.5069	0.6555	20	19	0.7	6.5	0	2	27.2	0	12.1	2.3	1.6	81747	2.5	8	6.8	4.2	881	836	12	3618	285	0	1745	1894	82	1200	0	229	75	28	81747	111
1480	0.391268	Los Angeles	0.4633	0.6251	0.397	0.0813	0	0.6979	0.5562	0	0.6162	0.2589	0.6207	0.0304	0.2702	0.1868	0.5554	21.8	17.3	1.3	6.4	0	3.6	35	0	8.6	5.6	7.4	72477	7	4	5.8	4.2	870	693	22	1937	256	0	1693	1781	136	1401	0	154	168	125	72477	278
1481	3.12597	Los Angeles	0.4945	0.8423	0.2179	0.2189	0	0.692	0.3736	0.8088	0	0.172	0.2926	0.0439	0.0415	0.3268	0.5985	22.2	21.9	0.5	8.8	0	3.5	20	11.5	0	4.1	2.9	65683	2.3	5.7	6.2	4.3	1253	1236	10	7307	498	0	1949	1999	192	1130	230	0	161	56	65683	130
1482	20.3464	Los Angeles	0.3828	0.7397	0.2179	0.114	0	0	0.3459	0.7495	0	0.035	0.0888	0.0465	0.2094	0.4476	0.6375	20.7	19.4	0.5	7.1	0	0	18.2	7.6	0	1.4	1	64647	5.8	7.2	6.6	1.9	1362	1274	14	3117	470	0	2552	2913	0	1194	221	0	67	26	64647	377
1483	10.5742	Los Angeles	0.8131	0.5376	0.2418	0.0178	0	0.576	0.3767	0.7448	0	0.0989	0.0383	0.0115	0.3737	0.6767	0.1454	27.4	15.9	0.6	4.1	0	2	20.2	7.3	0	2.8	0.5	91898	9.1	10.7	2.6	2	1621	943	12	3754	240	0	2015	2097	110	1195	153	0	112	11	91898	539
1484	4.01216	Los Angeles	0.6898	0.3451	0.5935	0.0813	0	0.5153	0.4113	0	0.4949	0.0164	0.1389	0.0099	0.2856	0.4851	0.3816	25	12.7	2.6	6.4	0	1.5	22.6	0	4.5	0.8	1.5	95945	7.3	7.7	4.4	4.6	1390	707	51	5850	355	0	1992	2054	80	1256	0	93	32	29	95945	407
1485	8.70936	Los Angeles	0.3966	0.4709	0.2418	0.337	0	0.6393	0.3913	0	0.7678	0.1254	0.3216	0.0882	0.3204	0.2017	0.0938	20.9	14.8	0.6	10.4	0	2.7	21.2	0	17.5	3.3	3.2	53529	8	4.2	2.1	5.7	1395	984	16	12523	692	0	2556	2685	176	1415	0	470	151	82	53529	534
1486	90.8583	Los Angeles	0.7668	0.7987	0.833	0.2331	0	0.8639	0.6687	0.7746	0	0.831	0.1283	0.7369	0.7541	0.5834	0.759	26.4	20.7	6.2	9	0	9.6	48.2	9.1	0	21.9	1.4	22103	20.9	9.1	8.2	3.4	304	238	27	1207	104	0	438	504	105	555	46	0	164	6	22103	241
1487	2.01592	Los Angeles	0.8303	0.2236	0.6658	0.577	0	0.796	0.697	0.8383	0.5292	0.4942	0.369	0.7008	0.5877	0.7888	0.8023	27.8	10.5	3.3	13.7	0	6.2	52.3	14	5.5	10	3.7	23119	14.5	13.3	9	8.7	1526	575	57	2323	753	0	1739	1912	320	2866	268	105	342	64	23119	792
1488	8.74814	Los Angeles	0.4258	0.4523	0.675	0.7555	0	0.6676	0.5759	0	0	0.5204	0.1609	0.454	0.3968	0.649	0.567	21.3	14.5	3.4	16.8	0	3.1	37	0	0	10.6	1.7	29919	9.6	10.2	5.9	3.6	369	251	22	453	291	0	649	691	51	641	0	0	135	11	29919	166
1489	23.895	Los Angeles	0.5757	0.5139	0.1883	0.3964	0	0.4516	0.4801	0	0	0.2822	0.1722	0.1193	0.1577	0.0846	0.6185	23.3	15.5	0.3	11.2	0	1.1	28	0	0	6	1.8	49006	4.8	2.4	6.4	2.4	918	609	4	1374	438	0	1286	1356	42	1101	0	0	164	23	49006	188
1490	1.22371	Los Angeles	0.8263	0.0649	0.4495	0.3217	0	0.7135	0.7567	0.5583	0	0.4507	0.1179	0.3294	0.2654	0.2504	0.759	27.7	6.5	1.6	10.2	0	3.9	62	1.3	0	9.1	1.3	34390	6.9	4.8	8.2	4.2	2079	486	35	2189	765	0	2178	2272	262	4656	30	0	421	28	34390	515
1491	25.1691	Los Angeles	0.1585	0.5071	0.6658	0.1663	0	0.4326	0.4626	0.7289	0.4655	0.2134	0.1283	0.1231	0.1942	0.1797	0.2583	16.5	15.4	3.3	8	0	1	26.6	6.4	3.7	4.8	1.4	48483	5.5	3.9	3.5	5.9	484	450	37	1946	233	0	1117	1164	28	779	74	43	105	16	48483	160
1492	2.1276	Los Angeles	0.6582	0.2604	0.743	0.4403	0	0.7356	0.6936	0.8008	0.3377	0.5467	0.2714	0.2914	0.1782	0.1318	0.6468	24.5	11.2	4.3	11.8	0	4.4	51.8	10.9	1.4	11.2	2.7	36110	5.2	3.2	6.7	2.9	1533	699	82	2702	740	0	1923	1993	257	3234	217	27	467	52	36110	322
1493	4.67713	Los Angeles	0.3828	0.8142	0.2952	0.1728	0	0.3395	0.4296	0	0	0.0648	0.2488	0.0618	0.2043	0.0246	0.8159	20.7	21.1	0.8	8.1	0	0.6	24	0	0	2.1	2.5	59514	5.7	0.8	9.3	3.4	441	449	6	943	173	0	708	748	13	512	0	0	32	18	59514	121
1494	9.20123	Los Angeles	0.7401	0.1365	0.1999	0.0578	0	0.4326	0.6141	0.5583	0	0.4002	0.0588	0.146	0.1153	0.5294	0.232	25.9	8.6	0.4	5.8	0	1	41.2	1.3	0	8.1	0.7	45976	4	8.3	3.3	6.3	681	225	3	817	152	0	720	794	24	1083	10	0	142	5	45976	106
1495	26.9844	Los Angeles	0.2107	0.7943	0.7922	0.3822	0	0.7662	0.4848	0.5405	0	0.4988	0	0.29	0.4141	0.1011	0.4219	17.8	20.6	5.2	11	0	5.2	28.4	1.1	0	10.1	0	36179	10	2.7	4.7	14.4	182	211	23	307	113	0	441	540	50	291	6	0	81	0	36179	101
1496	0.817963	Los Angeles	0.7954	0.1714	0.3397	0.4186	0	0.6234	0.6358	0	0	0.3893	0.1179	0.146	0.0052	0.293	0.4601	27	9.4	1	11.5	0	2.5	43.9	0	0	7.9	1.3	45980	0.7	5.3	5	2.7	1206	418	13	1683	515	0	1354	1403	103	1960	0	0	222	18	45980	30
1497	0.373557	Los Angeles	0.6954	0.2397	0.5682	0.1663	0	0.3395	0.5365	0	0	0.2765	0.0588	0.2453	0.1728	0.2504	0.1943	25.1	10.8	2.4	8	0	0.6	33.1	0	0	5.9	0.7	38466	5.1	4.8	3	3.2	525	226	17	940	167	0	709	716	12	693	0	0	83	5	38466	106
1498	1.01077	Los Angeles	0.8381	0.0403	0.7487	0.3065	0	0.692	0.7361	0	0.658	0.4557	0.2042	0.4138	0.5306	0.7851	0.4732	28	5.4	4.4	10	0	3.5	58.5	0	10.5	9.2	2.1	31220	12.9	13.2	5.1	7.4	1638	315	81	2867	586	0	1840	1906	188	3419	0	200	339	39	31220	752
1499	0.952426	Los Angeles	0.6652	0.1714	0.5935	0.4254	0	0.8063	0.7772	0.7982	0.6016	0.6473	0.1828	0.4404	0.3454	0.8173	0.6375	24.6	9.4	2.6	11.6	0	6.6	65.8	10.7	8	13.9	1.9	30344	8.5	14.2	6.6	11.7	1751	672	58	5314	826	0	2207	2256	439	4683	242	181	657	43	30344	601
1500	1.14304	Los Angeles	0.6046	0.1327	0.8751	0.5641	0	0.7559	0.6998	0	0.3527	0.3893	0.0334	0.3042	0.2856	0.2095	0.8643	23.7	8.5	7.7	13.5	0	4.9	52.7	0	1.6	7.9	0.4	35487	7.3	4.3	10.6	5.3	796	286	76	2785	452	0	993	1011	145	1770	0	16	177	4	35487	244
1501	7.21203	Los Angeles	0.8749	0.1985	0.7075	0.0488	0	0.7085	0.7782	0	0.4192	0.172	0.0978	0.1339	0.0653	0.3837	0.4988	29.1	10	3.8	5.5	0	3.8	66	0	2.7	4.1	1.1	47248	2.9	6.4	5.3	4.1	2036	699	75	3932	382	0	1988	2040	244	4620	0	56	184	21	47248	202
1502	0.721981	Los Angeles	0.5977	0.1446	0.3397	0.2331	0	0.5866	0.6031	0.436	0.243	0.1486	0.2383	0.1834	0.0453	0.2017	0.2724	23.6	8.8	1	9	0	2.1	40	0.4	0.5	3.7	2.4	42585	2.4	4.2	3.6	4.3	1054	394	14	1361	403	0	1364	1372	89	1791	5	7	117	33	42585	109
1503	61.1046	Los Angeles	0.554	0.3104	0.4156	0.4186	0	0.4857	0.5217	0.6173	0	0.5204	0	0.1894	0.053	0.0613	0.578	23	12.1	1.4	11.5	0	1.3	31.7	2.2	0	10.6	0	42087	2.6	1.9	6	5.7	682	358	12	965	342	0	864	898	35	941	20	0	213	0	42087	77
1504	0.872113	Los Angeles	0.7613	0.3801	0.5281	0.1663	0	0.5153	0.6312	0	0.7907	0.172	0.2383	0.1605	0.0285	0.3431	0.6185	26.3	13.3	2.1	8	0	1.5	43.3	0	19.6	4.1	2.4	44548	1.9	5.9	6.4	5.2	1534	776	43	2596	466	0	2083	2186	83	2528	0	428	156	50	44548	108
1505	0.406879	Los Angeles	0.6652	0.0283	0.6049	0.0087	0	0.5866	0.5579	0	0.7907	0.0189	0	0.0779	0.0089	0.2756	0.4219	24.6	4.6	2.7	3.3	0	2.1	35.2	0	19.6	0.9	0	55626	1	5.1	4.7	4	760	143	26	1108	102	0	965	1002	62	1090	0	196	18	0	55626	32
1506	1.09466	Los Angeles	0.8263	0.0222	0.7545	0.0328	0	0.7135	0.6484	0	0.8793	0.1149	0	0.1916	0.2397	0.82	0.6084	27.7	4	4.5	4.9	0	3.9	45.5	0	31.2	3.1	0	41914	6.4	14.3	6.3	5.8	1861	270	105	4282	332	0	2342	2356	241	3058	0	734	137	0	41914	430
1507	1.3901	Los Angeles	0.8177	0.3048	0.498	0.0858	0	0.3889	0.65	0	0.7405	0.1426	0.1389	0.1106	0.0415	0.621	0.2193	27.5	12	1.9	6.5	0	0.8	45.7	0	15.4	3.6	1.5	50159	2.3	9.7	3.2	1.4	1106	483	29	6247	260	0	1509	1540	31	1838	0	237	93	23	50159	91
1508	2.86612	Los Angeles	0.7567	0.2339	0.2179	0.3749	0	0.6393	0.6687	0.74	0.2585	0.2366	0.1179	0.2185	0.1835	0.3268	0.4219	26.2	10.7	0.5	10.9	0	2.7	48.2	7	0.6	5.2	1.3	40037	5.3	5.7	4.7	3.6	1386	568	9	1573	573	0	1656	1691	131	2549	118	10	178	22	40037	281
1509	1.14511	Los Angeles	0.8749	0.1286	0.5416	0.0352	0	0.5653	0.6462	0	0	0.12	0.2157	0.2385	0.0609	0.4237	0.5334	29.1	8.4	2.2	5	0	1.9	45.2	0	0	3.2	2.2	38852	2.8	6.9	5.6	0.8	1793	520	39	3596	309	0	1803	1837	111	2787	0	0	123	39	38852	170
1510	19.9011	Los Angeles	0.4412	0.0755	0.5682	0.0615	0	0.4116	0.7118	0	0.7179	0.1038	0.0888	0.0518	0.5414	0.4782	0.4732	21.5	6.9	2.4	5.9	0	0.9	54.5	0	13.9	2.9	1	62691	13.2	7.6	5.1	10.9	348	112	15	529	95	0	618	655	13	880	0	91	31	6	62691	213
1511	4.38561	Los Angeles	0.6582	0.3628	0.6833	0.1191	0	0.7442	0.6484	0	0.7164	0.0989	0.0476	0.2582	0.1626	0.4073	0.232	24.5	13	3.5	7.2	0	4.6	45.5	0	13.8	2.8	0.6	37769	4.9	6.7	3.3	5	751	398	33	6322	221	0	934	940	133	1392	0	130	57	6	37769	151
1512	0.403445	Los Angeles	0.8777	0.836	0.782	0.6878	0	0.5536	0.5513	0	0.8168	0.3233	0.4387	0.2469	0.2603	0.7253	0.3544	29.2	21.7	5	15.5	0	1.8	34.6	0	22.2	6.7	4.5	38380	6.8	11.7	4.2	2.3	851	633	52	2066	452	0	1048	1048	50	1011	0	233	124	47	38380	196
1513	1.43455	Los Angeles	0.8895	0.2085	0.2699	0.0948	0	0.5153	0.6567	0	0.2726	0.2134	0.1283	0.0964	0.2999	0.293	0.7978	29.6	10.2	0.7	6.7	0	1.5	46.6	0	0.7	4.8	1.4	52186	7.6	5.3	8.9	3.8	1768	608	13	2921	399	0	1759	1771	82	2784	0	13	179	24	52186	455
1514	3.08837	Los Angeles	0.8381	0.2885	0	0.2405	0	0	0.5978	0	0.6324	0.4557	0.6984	0.1704	0.0697	0	0.2452	28	11.7	0	9.1	0	0	39.4	0	9.3	9.2	9.3	43613	3	0	3.4	9.5	74	31	0	1139	24	0	86	86	0	104	0	8	16	8	43613	8
1515	21.9388	Madera	0.6652	0.8706	0.4495	0.5836	0	0.3103	0.4167	0.5583	0.2956	0.2472	0.1931	0.3488	0.3737	0.1069	0.7652	24.6	22.9	1.6	13.8	0	0.5	23	1.3	0.9	5.4	2	33585	9.1	2.8	8.3	9.8	1423	1323	33	2922	797	0	2035	2164	27	1328	28	19	220	41	33585	525
1516	59.1735	Madera	0.8975	0.2938	0.858	0.1663	0	0.8224	0.7497	0.6426	0.5292	0.8175	0.1501	0.6056	0.1728	0.8576	0.5882	29.9	11.8	7	8	0	7.3	60.8	2.8	5.5	21.1	1.6	25664	5.1	15.7	6.1	6	2766	1090	219	11465	739	0	3112	3234	643	5628	91	178	1222	51	25664	464
1517	4.08676	Marin	0.3488	0.6425	0.7075	0.3822	0	0.7695	0.512	0.7329	0	0.5076	0.2926	0.0912	0.22	0.0901	0.1818	20.2	17.6	3.8	11	0	5.3	30.8	6.6	0	10.3	2.9	53071	6	2.5	2.9	5.8	604	525	43	3996	326	0	1137	1160	148	919	76	0	227	33	53071	178
1518	3.68634	Marin	0.2982	0.8706	0.5553	0.1245	0	0	0.2952	0.5405	0.3048	0.0431	0.0383	0.039	0.1315	0.0901	0.3138	19.4	22.9	2.3	7.3	0	0	15.1	1.1	1	1.6	0.5	67825	4.3	2.5	3.9	2.1	453	537	23	3062	171	0	988	1009	0	353	11	10	28	5	67825	100
1519	0.983709	Marin	0.4258	0.8733	0.2179	0.0488	0	0.3656	0.2508	0	0.7489	0.0469	0.4466	0.035	0.1466	0.1447	0.2193	21.3	23	0.5	5.5	0	0.7	12.6	0	16	1.7	4.6	69894	4.6	3.4	3.2	2.5	839	906	8	2024	215	0	1753	1816	27	496	0	291	50	81	69894	182
1520	1.39997	Marin	0.5171	0.5753	0	0.0685	0	0	0.458	0	0.658	0.0736	0.3408	0.0236	0.1153	0.5147	0.4732	22.5	16.5	0	6.1	0	0	26.2	0	10.5	2.3	3.4	77392	4	8.1	5.1	2.1	1235	906	0	5467	335	0	2253	2413	0	1442	0	254	87	77	77392	221
1521	2.27867	Marin	0.6253	0.8252	0.319	0.1728	0	0.4516	0.4192	0	0.652	0.0431	0.1722	0.0118	0.0609	0.3347	0.4082	24	21.4	0.9	8.1	0	1.1	23.2	0	10.2	1.6	1.8	91301	2.8	5.8	4.6	2	1372	1219	21	2704	464	0	2244	2390	58	1325	0	244	66	41	91301	160
1522	2.04558	Marin	0.8222	0.7149	0.498	0.1245	0	0.3395	0.3049	0	0.4392	0.0164	0.3312	0.0034	0.0697	0.4319	0.1136	27.6	18.9	1.9	7.3	0	0.6	15.7	0	3.1	0.8	3.3	118908	3	7	2.3	1	1699	1161	44	4124	449	0	2344	2550	33	967	0	79	33	77	118908	183
1523	1.52174	Marin	0.6253	0.6655	0	0.1544	0	0.4326	0.3736	0	0.243	0.0838	0.2926	0.0103	0.0741	0.3673	0.2724	24	18	0	7.8	0	1	20	0	0.5	2.5	2.9	95219	3.1	6.2	3.6	1.4	1196	897	0	4057	390	0	1917	2017	46	996	0	10	90	56	95219	152
1524	3.12029	Merced	0.8975	0.3684	0.498	0.3065	0	0.779	0.7262	0	0.2585	0.7294	0.5955	0.3876	0.4098	0.3187	0.4988	29.9	13.1	1.9	10	0	5.6	56.9	0	0.6	16.8	6.9	32115	9.9	5.6	5.3	10	2003	878	41	5859	671	0	2167	2239	344	3814	0	14	711	149	32115	654
1525	11.9702	Monterey	0.4336	0.4709	0.5281	0.4635	0	0.692	0.5978	0.6868	0	0.4895	0	0.1747	0.0453	0.1513	0.1344	21.4	14.8	2.1	12.1	0	3.5	39.4	4.4	0	9.9	0	43259	2.4	3.5	2.5	4.1	773	535	21	4235	437	0	986	1052	116	1426	46	0	251	0	43259	88
1526	6.05758	Monterey	0.5171	0.6876	0.7766	0.2474	0	0.6475	0.6603	0.751	0	0.6192	0.0696	0.2443	0.0741	0.2756	0.8023	22.5	18.4	4.9	9.2	0	2.8	47.1	7.7	0	13.1	0.8	38517	3.1	5.1	9	7.3	1047	856	70	1502	427	0	1420	1554	121	2189	120	0	431	11	38517	144
1527	0.217526	Monterey	0.3357	0.8759	0.8858	0.2769	0	0	0.3752	0	0.3451	0.1091	0.2926	0.1431	0.1626	0.6149	0.0537	20	23.1	8.2	9.6	0	0	20.1	0	1.5	3	2.9	46292	4.9	9.6	1.6	4	418	482	79	1383	191	0	962	1165	0	419	0	17	46	28	46292	103
1528	0.481577	Monterey	0.2198	0.8569	0.319	0.4933	0	0.4326	0.4541	0.5583	0.5838	0.19	0.3876	0.108	0.2298	0.0901	0.5554	18	22.4	0.9	12.5	0	1	25.9	1.3	7.3	4.4	3.9	50502	6.2	2.5	5.8	3.9	287	357	6	1124	197	0	642	741	15	413	10	54	56	25	50502	98
1529	0.39948	Monterey	0.1585	0.4828	0.7362	0.6414	0	0.7759	0.7438	0.4741	0.5395	0.7635	0.5118	0.526	0.6593	0.4708	0.5882	16.5	15	4.2	14.7	0	5.5	59.8	0.6	5.8	18.3	5.5	27815	16.9	7.5	6.1	11.3	402	366	38	1623	357	0	905	942	127	1455	6	55	333	50	27815	411
1530	0.752727	Napa	0.5021	0.3451	0.7664	0.2769	0	0.748	0.654	0.4741	0.4807	0.6439	0.1389	0.175	0.1942	0.7924	0.5882	22.3	12.7	4.7	9.6	0	4.7	46.2	0.6	4.1	13.8	1.5	43237	5.5	13.4	6.1	5	660	375	47	1874	284	0	992	1049	131	1365	6	43	290	15	43237	162
1531	27.8873	Napa	0.7716	0.4456	0.797	0.3677	0	0.8327	0.8545	0	0.7223	0.6374	0.1179	0.2463	0.5053	0.7063	0.4732	26.5	14.4	5.3	10.8	0	7.8	80.6	0	14.2	13.6	1.3	38416	12.2	11.3	5.1	2.8	1421	772	74	3558	579	0	1401	1432	394	4328	0	204	470	18	38416	653
1532	8.14185	Nevada	0.2353	0.6931	0.3601	0.1191	0	0	0.1729	0.6012	0.2585	0.2528	0.2488	0.0802	0.2603	0.0489	0.1136	18.3	18.5	1.1	7.2	0	0	8.6	1.9	0.6	5.5	2.5	55092	6.8	1.6	2.3	6.4	468	472	11	2869	183	0	1001	4060	0	220	78	26	112	25	55092	174
1533	10.9015	Nevada	0.1382	0.4828	0	0.0901	0	0	0.1851	0	0.4392	0.0789	0.0696	0.0851	0.4899	0.3268	0.5449	15.9	15	0	6.6	0	0	9.2	0	3.1	2.4	0.8	54124	11.8	5.7	5.7	5.8	354	335	0	1458	148	0	1014	4220	0	205	0	130	42	8	54124	264
1534	23.0022	Nevada	0.6714	0.2339	0.397	0.0725	0	0	0.0902	0.5883	0.2232	0.0164	0.1722	0.1181	0.0833	0.2257	0.2724	24.7	10.7	1.3	6.2	0	0	5.1	1.7	0.3	0.8	1.8	49161	3.3	4.5	3.6	3.4	1247	539	23	3598	311	0	1768	2247	0	259	38	7	30	31	49161	164
1535	6.02419	Nevada	0.7292	0.0814	0.8254	0.2121	0	0.7935	0.6288	0.8199	0.5292	0.739	0.2926	0.2512	0.4056	0.8478	0.5882	25.7	7.1	6	8.7	0	6.1	43	12.4	5.5	17.2	2.9	38142	9.8	15.3	6.1	19.2	1727	476	139	9335	587	2	2314	3165	386	2888	391	174	744	67	38142	658
1536	0.790945	Orange	0.8177	0.25	0.6658	0.186	0	0.8202	0.7457	0.6819	0.7928	0.5034	0.4848	0.2878	0.1523	0.671	0.2724	27.5	11	3.3	8.3	0	7.2	60.1	4.2	19.8	10.2	5.1	36280	4.7	10.6	3.6	4.2	1241	494	55	12043	374	0	1658	1731	285	2709	73	342	312	85	36280	210
1537	0.597887	Orange	0.6115	0.544	0.4495	0.0399	0	0.8459	0.8112	0	0.4695	0.4411	0.0383	0.1029	0.3592	0.1253	0.6468	23.8	16	1.6	5.2	0	8.5	72.2	0	3.8	8.9	0.5	51264	8.8	3.1	6.7	2.9	1237	834	27	2255	272	0	1638	1662	421	3753	0	63	301	9	51264	457
1538	1.73963	Orange	0.3232	0.4338	0.5682	0.0994	0	0.692	0.6951	0	0.8417	0.2422	0.1389	0.1281	0.1209	0.2504	0.2452	19.8	14.2	2.4	6.8	0	3.5	52	0	25.2	5.3	1.5	47870	4.1	4.8	3.4	6.4	1317	948	60	17656	450	0	2480	2555	223	3465	0	644	262	36	47870	273
1539	14.69	Orange	0.7513	0.3104	0.498	0.0649	0	0.6979	0.7598	0.7731	0.733	0.1254	0.4043	0.1092	0.0609	0.3187	0.6468	26.1	12.1	1.9	6	0	3.6	62.6	9	14.9	3.3	4.1	50328	2.8	5.6	6.7	1.9	2865	1332	70	8034	660	0	3637	3820	364	6882	343	568	238	150	50328	303
1540	0.437228	Orange	0.7809	0.4456	0.7604	0.186	0	0.3889	0.6555	0	0.4028	0.0838	0.0476	0.1935	0.2298	0.671	0.5334	26.7	14.4	4.6	8.3	0	0.8	46.4	0	2.4	2.5	0.6	41773	6.2	10.6	5.6	3	1073	580	58	1498	335	0	1260	1260	31	1866	0	30	66	7	41773	246
1541	0.846344	Orange	0.4713	0.053	0.73	0.0126	0	0.7695	0.742	0.751	0.7631	0.5467	0.0978	0.2278	0.1782	0.7511	0.0199	21.9	6	4.1	3.7	0	5.3	59.5	7.7	17.1	11.2	1.1	39474	5.2	12.3	0.9	3.8	1600	437	103	10108	271	0	2482	2621	364	4345	201	447	562	27	39474	383
1542	0.628118	Orange	0.4945	0.4887	0	0.3138	0	0.6234	0.5332	0.4741	0	0.131	0.1283	0.064	0.1015	0.0797	0.3544	22.2	15.1	0	10.1	0	2.5	32.8	0.6	0	3.4	1.4	58924	3.7	2.3	4.2	4.6	594	405	0	815	271	0	835	853	64	878	5	0	64	12	58924	99
1543	2.60705	Orange	0.3966	0.8783	0	0.0224	0	0.6736	0.6053	0.5312	0.6975	0.2472	0.6157	0.0489	0.1994	0.2017	0.0766	20.9	23.2	0	4.4	0	3.2	40.2	1	12.7	5.4	7.3	63664	5.6	4.2	1.9	1.2	620	688	0	1874	130	0	1050	1103	90	1189	11	140	114	77	63664	166
1544	3.15123	Orange	0.6454	0.4647	0	0.0544	0	0.7525	0.6759	0	0.4772	0.1957	0.2157	0.0703	0.3923	0.4154	0.7332	24.3	14.7	0	5.7	0	4.8	49.2	0	4	4.5	2.2	57353	9.5	6.8	7.8	1.8	798	483	0	1009	188	0	1018	1065	150	1612	0	43	102	22	57353	312
1545	1.98634	Orange	0.411	0.4395	0	0.0458	0	0.5286	0.6636	0	0	0.035	0.1501	0.0432	0.0253	0.1318	0.1943	21.1	14.3	0	5.4	0	1.6	47.5	0	0	1.4	1.6	65946	1.8	3.2	3	2.2	877	597	0	1725	225	0	1312	1312	65	1979	0	0	40	21	65946	75
1546	1.26161	Orange	0.304	0.7093	0	0.0578	0	0.2767	0.5463	0	0	0.0888	0	0.0651	0.0089	0.0528	0.1238	19.5	18.8	0	5.8	0	0.4	34.1	0	0	2.6	0	58626	1	1.7	2.4	0.8	1144	1101	0	2165	339	0	2033	2033	24	1998	0	0	107	0	58626	57
1547	1.36649	Orange	0.3759	0.7534	0.319	0.0769	0	0.6314	0.6411	0	0.5129	0.2134	0.3312	0.1784	0.057	0.1191	0.1238	20.6	19.7	0.9	6.3	0	2.6	44.5	0	5	4.8	3.3	42953	2.7	3	2.4	4.7	1131	1079	16	5047	344	0	1752	1773	131	2437	0	88	186	58	42953	146
1548	7.7483	Orange	0.6384	0.6931	0	0.1991	0	0.4857	0.5695	0.4524	0	0.1367	0.0383	0.0573	0.0783	0.1191	0.3544	24.2	18.5	0	8.5	0	1.3	36.3	0.5	0	3.5	0.5	60907	3.2	3	4.2	1.4	1085	827	0	1532	379	0	1475	1485	55	1627	7	0	109	7	60907	145
1549	1.95044	Orange	0.411	0.5816	0.1999	0.2258	0	0.5416	0.6492	0	0.2585	0.2887	0.0588	0.0915	0.053	0.022	0.3411	21.1	16.6	0.4	8.9	0	1.7	45.6	0	0.6	6.1	0.7	53032	2.6	0.7	4.1	2.4	1505	1189	11	2133	634	0	2546	2546	119	3261	0	16	316	19	53032	184
1550	1.55984	Orange	0.4713	0.3801	0	0.0488	0	0.5536	0.6173	0	0	0.0469	0	0.0218	0.0453	0.1585	0.4219	21.9	13.3	0	5.5	0	1.8	41.6	0	0	1.7	0	79187	2.4	3.6	4.7	3.8	935	567	0	2454	233	0	1444	1444	71	1778	0	0	51	0	79187	103
1551	0.808083	Orange	0.2454	0.4338	0.2952	0.1423	0	0.576	0.6425	0	0.7606	0.1367	0.312	0.0747	0.1209	0.3673	0.1575	18.5	14.2	0.8	7.6	0	2	44.7	0	16.9	3.5	3.1	56307	4.1	6.2	2.7	1.1	897	687	18	5424	369	0	2259	2334	94	2168	0	395	124	70	56307	198
1552	4.29764	Orange	0.7613	0.1665	0.5814	0.0685	0	0.5153	0.6232	0	0.3451	0.1149	0	0.088	0.0697	0.7746	0.0766	26.3	9.3	2.5	6.1	0	1.5	42.3	0	1.5	3.1	0	53587	3	12.9	1.9	3.5	1859	657	59	2493	429	0	2366	2403	98	2993	0	37	148	0	53587	214
1553	30.0911	Orange	0.6582	0.1487	0.4815	0.1037	0	0.615	0.7019	0	0.6324	0.3118	0.0476	0.1274	0.3103	0.1191	0.6284	24.5	8.9	1.8	6.9	0	2.4	53	0	9.3	6.5	0.6	47934	7.8	3	6.5	2.3	1071	389	26	7106	301	0	1446	1476	97	2316	0	138	186	9	47934	341
1554	1.03548	Orange	0.4867	0.4456	0.4815	0.1245	0	0.5416	0.524	0	0.5129	0.0552	0.108	0.1341	0.0347	0.1513	0.0686	22.1	14.4	1.8	7.3	0	1.7	31.9	0	5	1.9	1.2	47228	2.1	3.5	1.8	2.7	1262	824	34	3159	413	0	1863	1921	92	1817	0	97	75	23	47228	120
1555	0.353091	Orange	0.5757	0.2657	0.8175	0.2919	0	0.5866	0.6182	0	0.8035	0.2366	0.1931	0.177	0.3737	0.4633	0.2862	23.3	11.3	5.8	9.8	0	2.1	41.7	0	20.8	5.2	2	43072	9.1	7.4	3.7	4.9	892	432	81	960	374	0	1400	1512	75	1597	0	315	141	28	43072	349
1556	0.987281	Orange	0.4412	0.4456	0.1883	0.0458	0	0.6676	0.5589	0	0	0.0691	0	0.0584	0.1368	0.0571	0.4732	21.5	14.4	0.3	5.4	0	3.1	35.3	0	0	2.2	0	60580	4.4	1.8	5.1	2.7	1203	804	6	1734	304	0	1808	1870	166	1980	0	0	86	0	60580	245
1557	1.14421	Orange	0.5394	0.0944	0.4495	0.0544	0	0.844	0.5653	0	0.656	0.3459	0	0.1629	0.2955	0.671	0.8789	22.8	7.5	1.6	5.7	0	8.4	35.9	0	10.4	7.1	0	44312	7.5	10.6	11.1	4.3	1537	505	34	2660	384	0	2118	2221	531	2416	0	232	329	0	44312	497
1558	0.404052	Orange	0.3898	0.7534	0	0.186	0	0.5963	0.4256	0	0	0.0937	0.0588	0.0922	0.0317	0.5294	0.6972	20.8	19.7	0	8.3	0	2.2	23.7	0	0	2.7	0.7	52905	2	8.3	7.3	1.7	549	522	0	1009	220	0	892	892	57	627	0	0	53	6	52905	54
1559	1.68628	Orange	0.6519	0.0878	0.2418	0.0994	0	0.2009	0.4556	0	0.5263	0.1367	0.1283	0.0572	0.0347	0.1125	0.0938	24.4	7.3	0.6	6.8	0	0.2	26	0	5.4	3.5	1.4	60934	2.1	2.9	2.1	3.8	1362	407	10	2611	377	0	1811	1835	11	1450	0	99	129	26	60934	117
1560	4.35159	Orange	0.6384	0.3048	0	0.0458	0	0.3395	0.4269	0	0.2956	0.0316	0	0.0207	0.0379	0.2017	0.368	24.2	12	0	5.4	0	0.6	23.8	0	0.9	1.3	0	80328	2.2	4.2	4.3	1.1	883	439	0	1314	198	0	1230	1240	21	869	0	11	33	0	80328	79
1561	6.08833	Orange	0.411	0.6425	0.3601	0.0615	0	0.5536	0.4567	0.5951	0.243	0.1038	0.1609	0.0191	0.1523	0.4921	0.4346	21.1	17.6	1.1	5.9	0	1.8	26.1	1.8	0.5	2.9	1.7	81968	4.7	7.8	4.8	1	1237	1029	21	2478	344	0	1996	2145	106	1530	39	11	121	33	81968	278
1562	2.4842	Orange	0.7567	0.3801	0.2179	0.0178	0	0.3889	0.3459	0	0.2585	0.0189	0.0383	0.0181	0.0833	0.1253	0.4082	26.2	13.3	0.5	4.1	0	0.8	18.2	0	0.6	0.9	0.5	82946	3.3	3.1	4.6	3.3	1521	768	9	1827	235	0	1876	1974	43	1056	0	11	38	10	82946	191
1563	0.439568	Orange	0.1326	0.1017	0.6916	0.0615	0	0.6314	0.5599	0.4524	0.8915	0.19	0.3312	0.1728	0.2094	0.2178	0.3138	15.7	7.7	3.6	5.9	0	2.6	35.4	0.5	33.7	4.4	3.3	43436	5.8	4.4	3.9	8.4	708	348	73	1937	266	0	2004	2060	107	1600	10	694	155	66	43436	259
1564	0.990091	Orange	0.7401	0.0649	0.5935	0.0458	0	0.2381	0.5653	0	0.4525	0.0393	0.0383	0.1315	0.0415	0.3513	0.2724	25.9	6.5	2.6	5.4	0	0.3	35.9	0	3.4	1.5	0.5	47495	2.3	6	3.6	4	1328	331	46	3698	277	0	1742	1751	12	1840	0	60	52	8	47495	119
1565	0.322262	Orange	0.4258	0.2284	0.84	0.0279	0	0.8778	0.6784	0	0.8369	0.2366	0.5437	0.2816	0.057	0.6149	0.232	21.3	10.6	6.4	4.7	0	10.6	49.5	0	24.6	5.2	6	36603	2.7	9.6	3.3	7.9	978	487	125	1688	215	0	1940	2010	459	2269	0	495	169	116	36603	125
[truncated: 8,680 more rows]
[truncated: 90 more columns]

## Sheet: 2021
	AREA_SQMI	COUNTY	EPL_AGE17	EPL_AGE65	EPL_CROWD	EPL_DISABL	EPL_GROUPQ	EPL_LIMENG	EPL_MINRTY	EPL_MOBILE	EPL_MUNIT	EPL_NOHSDP	EPL_NOVEH	EPL_PCI	EPL_POV	EPL_SNGPNT	EPL_UNEMP	EP_AGE17	EP_AGE65	EP_CROWD	EP_DISABL	EP_GROUPQ	EP_LIMENG	EP_MINRTY	EP_MOBILE	EP_MUNIT	EP_NOHSDP	EP_NOVEH	EP_PCI	EP_POV	EP_SNGPNT	EP_UNEMP	EP_UNINSUR	E_AGE17	E_AGE65	E_CROWD	E_DAYPOP	E_DISABL	E_GROUPQ	E_HH	E_HU	E_LIMENG	E_MINRTY	E_MOBILE	E_MUNIT	E_NOHSDP	E_NOVEH	E_PCI	E_POV
[truncated: 10,246 more rows]
[truncated: 90 more columns]
