# Supplementary material for: Social vulnerability of the people exposed to wildfires in U.S. West Coast states
Source: Sci Adv. 2023 Sep 20;9(38):eadh4615. doi: 10.1126/sciadv.adh4615 (PMC10511185; doi:10.1126/sciadv.adh4615)
Supplement: Supplementary file 2 — Data S1 to S11 [file sciadv.adh4615_data_s1_to_s11.zip › adh4615_Data_S5.xlsx]

## Sheet: Data description
This dataset provides census tract-level information on the background vulnerability of the population, proportion of residents that are classified as urban, and the number of people exposed to wildfire
Other information such as the surface area and perimeter of the census tracts are also provided
Wildfires are categorized as SM (size <= 40 ha / 0.4 sq.km), ME (40 ha < size <= 400 ha / 40 sq.km) and LA (400 ha < size)
Fires are categorized into three classes based on size and exposure to fires is estimated based on the fire size category. Total exposed population is the sum of the three categories
Wildland surface areas (not built-up areas) and wildland fire surface areas are provided in sq.km
For each census tract, there are two counts of total population, one provided by the CDC SVI data and one estimated from the WorldPop gridded population data
Each sheet provides data for one year
Description for all columns except for the last 13 columns can be found in the US CDC Social Vulnerability dcumentation: https://www.atsdr.cdc.gov/placeandhealth/svi/documentation/pdf/SVI2000Documentation-H.pdf
Description of column names that directly relate to this study (i.e., overall SVI, its dimensions, and its subdimensions) are provided in the table below
Note that the values in the columns associated with vulnerability level range between 0 and 1. Unavailable data are shown with -999
Description of the coulmns added by this work is below:
SUM_population_SM	Population exposed to SM fires (size <= 40 ha)
Wildland_Area_km2_SM	Wildland surface area in sq.km			This is the same as Wildland_Area_km2_ME & Wildland_Area_km2_LA
WildlandFire_Area_km2_SM	SM fire burned area in sq.km
SUM_population_ME	Population exposed to ME fires (40 ha < size <= 400 ha)
Wildland_Area_km2_ME	Wildland surface area in sq.km			This is the same as Wildland_Area_km2_SM & Wildland_Area_km2_LA
WildlandFire_Area_km2_ME	ME fire burned area in sq.km
SUM_population_LA	Population exposed to LA fires (400 ha < size)
Wildland_Area_km2_LA	Wildland surface area in sq.km			This is the same as Wildland_Area_km2_ME & Wildland_Area_km2_SM
WildlandFire_Area_km2_LA	LA fire burned area in sq.km
Year	Year
SUM_population_T	Total population in the tract, estimated from WorlPop gridded dataset
COUNTY_code	County code
Urban_ratio	Proportion of urban resident in the tract (urban:total)
NOTE THAT ALL COLUMNS PROVIDE TRACT-LEVEL INFORMATION
If a fire, for example, impacted multiple tracts, the size provided in each row is associated with the burned area in this tract not the total burned area associated with this fire

## Sheet: 2008
	CNTY_FIPS	COUNTY	FIPS	G1V1N	G1V1R	G1V2N	G1V2R	G1V3R	G1V4N	G1V4R	G2V1N	G2V1R	G2V2N	G2V2R	G2V3N	G2V3R	G2V4N	G2V4R	G3V1N	G3V1R	G3V2N	G3V2R	G4V1N	G4V1R	G4V2N	G4V2R	G4V3N	G4V3R	G4V4N	G4V4R	G4V5N	G4V5R	OBJECTID	STATE_ABBR	STATE_FIPS	STATE_NAME	STCOFIPS	Shape_Area	Shape_Leng	TRACT	Totalhu	Totpop2000	USG1TF	USG1TP	USG1V1F	USG1V1P	USG1V2F	USG1V2P	USG1V3F
0	1	Alameda	6001400600	247	0.1462	49	0.0523	23531	286	0.2326	250	0.1468	291	0.170975	385	0.232207	95	0.130854	1292	0.759107	9	0.00540865	64	0.0868385	0	0	42	0.0584	126	0.1754	0	0	326	CA	6	California	6001	3.11674e-05	0.0239766	400600	737	1702	0	0.56	0	0.666	0	0.537	0
1	1	Alameda	6001400100	72	0.0292	15	0.0099	75970	48	0.3689	435	0.1765	353	0.143263	200	0.0855432	15	0.0137488	580	0.23539	12	0.00513259	0	0	0	0	3	0.0026	24	0.0215	0	0	321	CA	6	California	6001	0.000693105	0.13962	400100	1151	2464	0	0.157	0	0.106	0	0.021	0
2	1	Alameda	6001400200	133	0.0684	65	0.0496	52223	26	0.2912	216	0.1111	232	0.119342	177	0.0938992	23	0.0251092	389	0.200103	28	0.0148541	102	0.113459	0	0	9	0.01	83	0.093	56	0.0288066	322	CA	6	California	6001	6.00253e-05	0.0414066	400200	899	1944	0	0.378	0	0.346	0	0.507	0
3	1	Alameda	6001400400	346	0.0945	112	0.0455	37107	154	0.3255	311	0.0849	465	0.127084	504	0.145413	97	0.0537099	1331	0.363761	41	0.0118292	243	0.129255	0	0	55	0.0305	225	0.1247	25	0.00683246	324	CA	6	California	6001	6.89921e-05	0.0357445	400400	1880	3659	0	0.443	0	0.477	0	0.455	0
4	1	Alameda	6001400500	476	0.1411	113	0.0541	24084	254	0.3742	327	0.0957	580	0.169839	554	0.170357	124	0.0804672	2152	0.630161	54	0.0166052	288	0.179888	0	0	105	0.0683	237	0.1541	19	0.00556368	325	CA	6	California	6001	6.14409e-05	0.0328162	400500	1601	3415	0	0.635	0	0.651	0	0.557	0
5	1	Alameda	6001403800	165	0.0478	113	0.0452	38941	99	0.0314	334	0.0967	417	0.120765	438	0.132727	52	0.0274841	1425	0.412685	54	0.0163636	421	0.216452	12	0.00616966	37	0.0196	129	0.0683	12	0.00347523	2363	CA	6	California	6001	6.85047e-05	0.0433706	403800	1945	3453	0	0.092	0	0.224	0	0.451	0
6	1	Alameda	6001404300	126	0.0407	31	0.0185	57615	84	0.3777	424	0.1372	586	0.189705	283	0.0986406	65	0.0495049	623	0.201683	41	0.014251	183	0.136976	0	0	0	0	57	0.0436	0	0	2593	CA	6	California	6001	0.000194423	0.0707176	404300	1336	3089	0	0.204	0	0.179	0	0.078	0
7	1	Alameda	6001404400	192	0.0408	26	0.0089	54575	42	0.289	459	0.0976	809	0.172164	475	0.10793	90	0.0427553	1146	0.243882	63	0.0143149	441	0.203883	0	0	44	0.0208	80	0.0378	0	0	2594	CA	6	California	6001	0.000419399	0.118626	404400	2163	4699	0	0.149	0	0.18	0	0.019	0
8	1	Alameda	6001404501	42	0.0262	6	0.0066	61250	17	0.339	286	0.1784	294	0.183406	201	0.131803	25	0.0381679	340	0.212102	42	0.027541	5	0.00728862	0	0	12	0.0174	25	0.0364	0	0	2595	CA	6	California	6001	0.000111211	0.0474482	404501	686	1603	0	0.14	0	0.088	0	0.013	0
9	1	Alameda	6001427300	465	0.0972	98	0.0396	29028	497	0.0935	701	0.1456	914	0.189942	1044	0.230362	128	0.0613027	2640	0.548628	152	0.0333846	414	0.193368	0	0	182	0.0887	281	0.137	1	0.00020781	2596	CA	6	California	6001	0.000199521	0.093494	427300	2141	4812	0	0.232	0	0.489	0	0.373	0
10	1	Alameda	6001427500	28	0.0786	13	0.0673	26136	37	0.0559	18	0.0312	96	0.166667	58	0.174699	9	0.0841121	115	0.199653	5	0.00932835	12	0.027972	0	0	0	0	0	0	256	0.444444	2598	CA	6	California	6001	0.000647414	0.139595	427500	429	576	0	0.289	0	0.401	0	0.675	0
11	1	Alameda	6001427800	483	0.1027	98	0.0365	27788	421	0.098	560	0.1187	986	0.20912	715	0.160746	181	0.0873974	2048	0.434358	295	0.0662029	349	0.163619	24	0.0112517	192	0.0928	142	0.0686	5	0.00106044	2601	CA	6	California	6001	8.50319e-05	0.042719	427800	2133	4715	0	0.237	0	0.512	0	0.328	0
12	1	Alameda	6001427900	377	0.0809	166	0.0607	34804	345	0.16	510	0.1094	828	0.177759	757	0.171616	158	0.0730467	1787	0.383641	176	0.039801	339	0.150399	0	0	171	0.0789	249	0.115	2	0.00042936	2602	CA	6	California	6001	8.50214e-05	0.0369184	427900	2254	4658	0	0.35	0	0.412	0	0.622	0
13	1	Alameda	6001428100	244	0.056	54	0.0228	29645	271	0.1135	626	0.1435	950	0.21779	863	0.210078	129	0.0683987	1445	0.33127	185	0.0450341	230	0.113356	6	0.00295712	111	0.0571	193	0.0993	28	0.00641907	2604	CA	6	California	6001	0.000100847	0.0480776	428100	2029	4362	0	0.107	0	0.274	0	0.127	0
14	1	Alameda	6001428200	434	0.0709	89	0.026	32283	628	0.0935	1084	0.1767	1171	0.190965	971	0.164996	159	0.0587366	2278	0.371494	378	0.0642311	506	0.183733	0	0	200	0.0742	280	0.104	11	0.00179386	2605	CA	6	California	6001	0.00014158	0.0585909	428200	2754	6132	0	0.115	0	0.361	0	0.17	0
15	1	Alameda	6001428301	346	0.0553	177	0.0534	33575	467	0.1119	1080	0.1728	1396	0.223467	1057	0.181024	133	0.0536507	2985	0.477829	359	0.0613151	37	0.0147823	0	0	184	0.0744	141	0.057	88	0.0140868	2606	CA	6	California	6001	0.000451001	0.108252	428301	2503	6247	0	0.219	0	0.27	0	0.549	0
16	1	Alameda	6001428302	128	0.0172	40	0.0099	47112	181	0.1799	729	0.0978	2012	0.270031	765	0.110246	122	0.0451517	3709	0.497786	371	0.053412	86	0.0316875	0	0	66	0.0244	88	0.0326	11	0.00147631	2607	CA	6	California	6001	0.000226401	0.0656942	428302	2714	7451	0	0.053	0	0.041	0	0.021	0
17	1	Alameda	6001428400	469	0.1069	282	0.1042	26421	464	0.152	781	0.1737	800	0.177936	975	0.234714	150	0.0762583	1949	0.433496	267	0.0623104	570	0.282178	0	0	159	0.0809	169	0.086	322	0.0716192	2608	CA	6	California	6001	8.62224e-05	0.04396	428400	2020	4496	0	0.51	0	0.53	0	0.85	0
18	1	Alameda	6001403200	0	0	0	0	54732	0	0.0137	0	0	5	0.0724638	14	0.21875	0	0	34	0.492754	0	0	10	0.232558	0	0	0	0	0	0	0	0	3032	CA	6	California	6001	5.68837e-05	0.0449559	403200	43	69	0	0	0	0	0	0	0
19	1	Alameda	6001404700	45	0.0237	5	0.0046	53543	41	0.3967	226	0.119	450	0.236967	180	0.103567	51	0.071831	483	0.254344	13	0.00747986	0	0	0	0	0	0	28	0.0369	0	0	3038	CA	6	California	6001	0.000123872	0.049978	404700	768	1899	0	0.157	0	0.073	0	0.01	0
20	1	Alameda	6001423000	660	0.153	110	0.038	27952	254	0.2252	459	0.1037	607	0.137237	663	0.159682	170	0.0822846	1792	0.405155	91	0.0216049	419	0.194703	9	0.00418215	115	0.0555	386	0.1864	92	0.0208004	3042	CA	6	California	6001	7.56524e-05	0.0348143	423000	2152	4423	0	0.451	0	0.684	0	0.35	0
21	1	Alameda	6001423100	438	0.1143	147	0.0688	23289	448	0.1034	512	0.1336	673	0.175626	764	0.209487	175	0.095943	2193	0.572286	276	0.0756786	349	0.185737	0	0	164	0.0907	387	0.214	4	0.00104384	3043	CA	6	California	6001	7.79722e-05	0.0355434	423100	1879	3832	0	0.435	0	0.56	0	0.686	0
22	1	Alameda	6001423200	547	0.1861	140	0.0945	18236	376	0.0176	213	0.0724	724	0.246342	682	0.254288	159	0.141333	2171	0.738687	270	0.100671	156	0.133106	0	0	175	0.1561	220	0.1962	10	0.00340251	3044	CA	6	California	6001	4.70105e-05	0.0283183	423200	1172	2939	0	0.558	0	0.762	0	0.819	0
23	1	Alameda	6001423300	639	0.1842	153	0.0894	19626	550	0.0201	557	0.1606	716	0.206459	713	0.217577	177	0.115914	2628	0.757785	191	0.058285	71	0.0449367	0	0	137	0.0902	339	0.2233	3	0.00086505	3045	CA	6	California	6001	7.34199e-05	0.0344648	423300	1580	3468	0	0.522	0	0.758	0	0.8	0
24	1	Alameda	6001423400	900	0.1938	185	0.0723	21952	406	0.106	411	0.0883	902	0.193853	1077	0.24328	213	0.105707	3107	0.667741	130	0.0293255	365	0.174141	0	0	231	0.115	392	0.1952	30	0.00644745	3046	CA	6	California	6001	7.78679e-05	0.0356517	423400	2096	4653	0	0.543	0	0.777	0	0.709	0
25	1	Alameda	6001423500	803	0.2732	185	0.1099	21983	179	0.1729	436	0.1469	390	0.131446	616	0.214186	105	0.077036	1476	0.497472	93	0.0321577	289	0.203235	0	0	70	0.0513	287	0.2107	199	0.0670711	3047	CA	6	California	6001	6.49147e-05	0.0326218	423500	1422	2967	0	0.71	0	0.881	0	0.866	0
26	1	Alameda	6001423601	441	0.1679	52	0.0314	34829	94	0.1419	216	0.0811	307	0.115284	444	0.173032	51	0.0430017	832	0.31243	27	0.0103607	179	0.137165	0	0	45	0.0361	172	0.138	49	0.0184003	3048	CA	6	California	6001	5.354e-05	0.0313674	423601	1305	2663	0	0.305	0	0.722	0	0.25	0
27	1	Alameda	6001423800	144	0.0461	28	0.0153	63576	39	0.2214	464	0.1487	582	0.186538	300	0.0995685	55	0.0407106	412	0.132051	22	0.00728476	31	0.0223182	0	0	21	0.0156	98	0.0728	0	0	3051	CA	6	California	6001	0.000101519	0.0500109	423800	1389	3120	0	0.126	0	0.213	0	0.051	0
28	1	Alameda	6001423901	331	0.1692	84	0.0648	24038	113	0.1138	174	0.0883	302	0.153299	377	0.200106	46	0.0531178	1013	0.514213	20	0.0106157	72	0.0793826	8	0.00882028	67	0.0773	167	0.1928	60	0.0304569	3052	CA	6	California	6001	3.86789e-05	0.0353974	423901	907	1970	0	0.489	0	0.725	0	0.656	0
29	1	Alameda	6001423902	198	0.1324	50	0.0495	37957	21	0.1208	154	0.1009	271	0.177705	144	0.100699	40	0.0539084	400	0.262295	27	0.0185567	144	0.185328	0	0	25	0.0336	85	0.1145	25	0.0163934	3053	CA	6	California	6001	3.6484e-05	0.0306439	423902	777	1525	0	0.329	0	0.623	0	0.506	0
30	1	Alameda	6001424001	839	0.2138	170	0.0876	15737	475	0.1001	276	0.07	963	0.24454	902	0.245042	280	0.191388	3039	0.771712	303	0.0823146	94	0.05875	0	0	226	0.1505	340	0.2265	38	0.00964956	3054	CA	6	California	6001	5.27725e-05	0.0291403	424001	1600	3938	0	0.698	0	0.811	0	0.792	0
31	1	Alameda	6001426100	122	0.0199	60	0.021	86764	73	0.1356	1005	0.164	1786	0.291544	538	0.0926309	81	0.0382256	1354	0.221025	39	0.00671487	0	0	0	0	0	0	49	0.0229	2	0.00032647	3057	CA	6	California	6001	0.000308137	0.0892191	426100	2170	6126	0	0.039	0	0.054	0	0.105	0
32	1	Alameda	6001426200	99	0.0205	81	0.0329	49943	63	0.1021	510	0.1056	1513	0.31351	403	0.0882417	126	0.0758123	1193	0.247203	126	0.0275892	0	0	8	0.00473653	12	0.0072	71	0.0426	0	0	3058	CA	6	California	6001	0.000139108	0.0515428	426200	1689	4826	0	0.054	0	0.057	0	0.273	0
33	1	Alameda	6001427200	567	0.1352	101	0.0454	21390	511	0.1346	396	0.0938	895	0.212035	770	0.197335	230	0.13756	2345	0.555556	364	0.0916876	77	0.0446377	2	0.00115942	218	0.131	189	0.1135	26	0.00615967	3060	CA	6	California	6001	0.000134242	0.0800361	427200	1725	4221	0	0.444	0	0.632	0	0.454	0
34	1	Alameda	6001401200	257	0.1106	93	0.0615	28177	147	0.2883	217	0.0934	323	0.139104	339	0.153533	94	0.078793	870	0.374677	22	0.00996376	140	0.115702	0	0	15	0.0126	134	0.1132	58	0.0249785	3012	CA	6	California	6001	6.72046e-05	0.0385599	401200	1210	2322	0	0.545	0	0.545	0	0.629	0
35	1	Alameda	6001441521	573	0.0941	86	0.0298	27295	471	0.1625	545	0.0893	1728	0.283279	812	0.143336	64	0.0357942	4563	0.748033	468	0.0826125	7	0.00388672	238	0.132149	174	0.0976	37	0.0207	26	0.00426229	3246	CA	6	California	6001	0.000175445	0.0549444	441521	1801	6100	0	0.27	0	0.475	0	0.227	0
36	1	Alameda	6001441522	317	0.0635	119	0.0443	27245	497	0.1734	308	0.0616	1437	0.28763	618	0.135437	63	0.0445545	3693	0.739191	481	0.105321	0	0	0	0	238	0.1684	43	0.0304	0	0	3247	CA	6	California	6001	0.000133009	0.0595229	441522	1424	4996	0	0.302	0	0.319	0	0.439	0
37	1	Alameda	6001441601	217	0.0485	108	0.0446	25734	416	0.165	389	0.0867	1120	0.249777	753	0.18101	87	0.0606694	2057	0.458742	218	0.0523661	28	0.0193103	0	0	66	0.0461	80	0.0559	46	0.0102587	3248	CA	6	California	6001	0.000132038	0.045365	441601	1450	4484	0	0.275	0	0.228	0	0.444	0
38	1	Alameda	6001441602	635	0.0922	271	0.0724	22940	828	0.1408	525	0.0759	1832	0.2652	1045	0.163716	142	0.0648698	4009	0.580342	529	0.0826304	484	0.217822	0	0	387	0.1764	101	0.046	44	0.00636942	3249	CA	6	California	6001	0.000170072	0.0597935	441602	2222	6908	0	0.462	0	0.466	0	0.71	0
39	1	Alameda	6001441700	296	0.0458	314	0.0872	25152	643	0.0727	488	0.0751	1535	0.236408	1118	0.185992	181	0.0759547	3776	0.581549	448	0.0743322	776	0.322661	0	0	338	0.1421	111	0.0466	109	0.0167873	3250	CA	6	California	6001	0.000228578	0.0809512	441700	2405	6493	0	0.289	0	0.211	0	0.79	0
40	1	Alameda	6001406700	243	0.0478	113	0.0374	30812	629	0.0415	710	0.1359	1058	0.202527	1070	0.219938	200	0.09298	2550	0.488132	351	0.0712256	47	0.0212862	0	0	63	0.0293	101	0.0469	106	0.020291	3094	CA	6	California	6001	0.000172004	0.0670352	406700	2208	5224	0	0.087	0	0.224	0	0.341	0
41	1	Alameda	6001407700	522	0.1151	191	0.0843	21753	511	0.3974	483	0.105	1097	0.23853	1001	0.231606	190	0.107588	3850	0.837139	122	0.028046	43	0.0236915	5	0.00275482	165	0.0934	113	0.064	40	0.00869754	3104	CA	6	California	6001	9.42737e-05	0.0400325	407700	1815	4599	0	0.715	0	0.563	0	0.777	0
42	1	Alameda	6001409900	178	0.0509	81	0.0421	39128	177	0.014	633	0.1809	635	0.18148	499	0.14994	79	0.0572049	2578	0.736782	29	0.00871394	55	0.038115	0	0	43	0.0311	14	0.0101	30	0.00857387	3126	CA	6	California	6001	0.000467608	0.124987	409900	1443	3499	0	0.079	0	0.243	0	0.409	0
43	1	Alameda	6001410000	111	0.0417	81	0.0546	34812	164	0.0097	453	0.1703	460	0.172997	538	0.211644	51	0.0469613	1673	0.629184	22	0.0086546	0	0	0	0	6	0.0053	55	0.0491	0	0	3127	CA	6	California	6001	0.000707124	0.13013	410000	1143	2659	0	0.11	0	0.186	0	0.562	0
44	1	Alameda	6001420100	106	0.0472	16	0.0128	32157	94	0.024	267	0.119	533	0.237628	315	0.147128	112	0.119022	746	0.33259	103	0.0481084	69	0.0732484	0	0	23	0.0249	77	0.0834	0	0	3132	CA	6	California	6001	5.81213e-05	0.0323773	420100	942	2243	0	0.02	0	0.22	0	0.034	0
45	1	Alameda	6001420200	238	0.0859	41	0.027	27119	181	0.0801	358	0.1293	617	0.222905	331	0.12682	98	0.0796748	1171	0.423049	166	0.0636015	321	0.253354	6	0.00473559	78	0.0628	109	0.0878	4	0.00144508	3133	CA	6	California	6001	4.61715e-05	0.028858	420200	1267	2768	0	0.152	0	0.436	0	0.185	0
46	1	Alameda	6001420500	119	0.0557	27	0.0209	28082	140	0.1246	258	0.1208	452	0.211809	256	0.128257	70	0.0720906	807	0.378163	105	0.0526052	23	0.0232089	0	0	60	0.0629	111	0.1164	11	0.00515463	3136	CA	6	California	6001	4.38561e-05	0.0269692	420500	991	2134	0	0.118	0	0.272	0	0.104	0
47	1	Alameda	6001420600	79	0.0247	16	0.0095	32950	95	0.0186	364	0.114	854	0.267544	382	0.125493	131	0.107114	855	0.267857	99	0.032523	61	0.0482977	0	0	23	0.0185	71	0.0573	3	0.00093984	3137	CA	6	California	6001	8.04914e-05	0.0388927	420600	1263	3192	0	0.005	0	0.079	0	0.02	0
48	1	Alameda	6001421100	66	0.0315	0	0	54147	50	0.0503	391	0.1869	357	0.17065	209	0.105184	26	0.031477	417	0.199331	9	0.00452944	0	0	0	0	11	0.0132	20	0.0241	0	0	3138	CA	6	California	6001	7.59813e-05	0.038174	421100	852	2092	0	0.005	0	0.12	0	0	0
49	1	Alameda	6001421200	71	0.0198	52	0.0258	67358	38	0.0219	573	0.1605	743	0.208123	385	0.113102	66	0.0458652	628	0.17591	46	0.0135135	0	0	0	0	6	0.0041	45	0.0312	0	0	3139	CA	6	California	6001	0.000138218	0.0641189	421200	1476	3570	0	0.007	0	0.053	0	0.167	0
50	1	Alameda	6001421300	107	0.028	52	0.0229	53745	29	0	589	0.1538	720	0.188088	404	0.111418	59	0.0351609	807	0.210815	61	0.0168229	95	0.0557839	0	0	42	0.0251	55	0.0328	0	0	3140	CA	6	California	6001	0.000112646	0.0577791	421300	1703	3828	0	0.007	0	0.098	0	0.128	0
51	1	Alameda	6001421400	70	0.0419	10	0.011	61180	32	0.03	325	0.1947	349	0.209107	170	0.10625	22	0.0347003	361	0.216297	4	0.0025	0	0	0	0	0	0	17	0.0263	0	0	3141	CA	6	California	6001	4.81012e-05	0.0302532	421400	660	1669	0	0.008	0	0.187	0	0.026	0
52	1	Alameda	6001421500	147	0.0403	41	0.0182	53989	29	0.0367	629	0.1709	557	0.1514	363	0.103096	53	0.0328988	555	0.150856	29	0.00823629	0	0	0	0	23	0.0143	59	0.0369	26	0.00706713	3142	CA	6	California	6001	0.000160706	0.0726527	421500	1648	3679	0	0.013	0	0.176	0	0.075	0
53	1	Alameda	6001421600	273	0.0773	79	0.0377	53873	4	0.0937	692	0.1946	477	0.134177	336	0.0981595	52	0.0318823	628	0.176653	35	0.0102249	36	0.0212389	0	0	11	0.0067	88	0.0537	8	0.00225035	3143	CA	6	California	6001	0.000142624	0.0774167	421600	1695	3555	0	0.15	0	0.394	0	0.346	0
54	1	Alameda	6001421700	328	0.1058	94	0.0488	36761	73	0.0804	336	0.1084	361	0.116489	381	0.128369	25	0.0166778	943	0.304292	18	0.00606469	385	0.234043	7	0.00425531	67	0.0428	191	0.1222	24	0.00774443	3144	CA	6	California	6001	5.85553e-05	0.0307073	421700	1645	3099	0	0.245	0	0.526	0	0.497	0
55	1	Alameda	6001421800	154	0.0765	9	0.007	37154	36	0.1548	253	0.125	356	0.175889	268	0.138645	88	0.0915713	423	0.208992	36	0.0185185	25	0.0268528	0	0	0	0	79	0.0871	11	0.00543478	3145	CA	6	California	6001	5.52994e-05	0.0306692	421800	931	2024	0	0.126	0	0.39	0	0.014	0
56	1	Alameda	6001421900	296	0.0804	93	0.0431	31173	227	0.1932	471	0.1279	640	0.173819	536	0.15262	92	0.0536756	1559	0.423411	165	0.0469818	126	0.0706278	0	0	46	0.0267	95	0.0552	0	0	3146	CA	6	California	6001	8.51472e-05	0.0398477	421900	1784	3682	0	0.328	0	0.41	0	0.423	0
57	1	Alameda	6001422000	164	0.1306	56	0.0747	22025	140	0.227	126	0.1003	211	0.168127	242	0.201331	45	0.0806452	787	0.627092	64	0.0532446	98	0.155309	0	0	67	0.1145	75	0.1282	106	0.0844621	3147	CA	6	California	6001	0.000481135	0.195135	422000	631	1255	0	0.624	0	0.617	0	0.725	0
58	1	Alameda	6001422100	442	0.168	118	0.0828	19764	443	0.1332	309	0.1174	511	0.194297	525	0.208914	109	0.0993619	1764	0.670722	241	0.0959013	105	0.0909091	4	0.0034632	141	0.1286	183	0.1669	0	0	3148	CA	6	California	6001	5.56025e-05	0.0312646	422100	1155	2630	0	0.616	0	0.722	0	0.769	0
59	1	Alameda	6001422200	514	0.1612	67	0.0343	27105	297	0.0894	328	0.1006	498	0.152808	352	0.111959	73	0.0464376	1563	0.479595	105	0.0333969	287	0.176615	0	0	69	0.0438	221	0.1404	71	0.0217858	3149	CA	6	California	6001	6.88558e-05	0.0345559	422200	1625	3259	0	0.289	0	0.705	0	0.294	0
60	1	Alameda	6001422300	476	0.147	31	0.0147	29328	43	0.0515	237	0.0731	435	0.134342	347	0.111218	62	0.0385812	1160	0.358246	33	0.0105769	363	0.217235	0	0	89	0.0555	220	0.1372	0	0	3150	CA	6	California	6001	5.67703e-05	0.0306341	422300	1671	3238	0	0.141	0	0.668	0	0.046	0
61	1	Alameda	6001430100	232	0.0279	52	0.0109	38860	322	0.1561	757	0.0907	2067	0.247901	700	0.0894226	89	0.0309028	3981	0.477453	496	0.0633623	0	0	27	0.00914014	88	0.0303	55	0.0189	1	0.00011993	3156	CA	6	California	6001	0.0108248	0.730784	430100	2954	8338	0	0.055	0	0.098	0	0.025	0
62	1	Alameda	6001430200	277	0.04	98	0.0264	33882	491	0.237	1048	0.148	1866	0.263671	942	0.141441	116	0.0475215	1768	0.249823	109	0.0161219	0	0	8	0.00325467	59	0.0243	50	0.0206	141	0.0199237	3157	CA	6	California	6001	0.000591357	0.135264	430200	2458	7077	0	0.187	0	0.174	0	0.176	0
63	1	Alameda	6001430300	111	0.0304	50	0.0282	34245	218	0.2221	704	0.1926	869	0.237822	643	0.185409	33	0.0243183	690	0.188834	88	0.0253749	5	0.00372856	6	0.00447427	22	0.0166	46	0.0347	11	0.00301039	3158	CA	6	California	6001	0.000250722	0.107149	430300	1341	3654	0	0.163	0	0.113	0	0.202	0
64	1	Alameda	6001430400	64	0.0307	30	0.0283	37399	143	0.2548	351	0.1685	487	0.23391	307	0.15466	26	0.0362117	583	0.280019	15	0.00754527	0	0	0	0	17	0.0224	12	0.0158	0	0	3159	CA	6	California	6001	0.000306085	0.112436	430400	756	2082	0	0.181	0	0.115	0	0.204	0
65	1	Alameda	6001430600	174	0.0306	128	0.042	33052	405	0.0797	800	0.1406	1383	0.243143	869	0.161705	128	0.0613614	1996	0.350914	143	0.0265257	130	0.0613208	5	0.00235849	50	0.0239	93	0.0445	0	0	3161	CA	6	California	6001	0.000234036	0.0710365	430600	2120	5688	0	0.098	0	0.115	0	0.408	0
66	1	Alameda	6001430700	79	0.0213	29	0.0153	29888	284	0.1339	630	0.1696	962	0.25902	662	0.189794	89	0.0644461	978	0.263328	136	0.0389573	12	0.00851063	19	0.0134752	35	0.025	70	0.0501	0	0	3162	CA	6	California	6001	0.000134696	0.0507504	430700	1410	3714	0	0.054	0	0.061	0	0.051	0
67	1	Alameda	6001430800	196	0.038	61	0.023	27303	340	0.2023	880	0.1702	1204	0.232927	721	0.146515	168	0.0788362	1261	0.243954	120	0.0243358	232	0.106618	115	0.0528493	125	0.0587	78	0.0366	0	0	3163	CA	6	California	6001	0.000181481	0.058427	430800	2176	5169	0	0.17	0	0.162	0	0.13	0
68	1	Alameda	6001431000	278	0.1082	40	0.0307	23645	330	0.2477	431	0.1667	572	0.221277	647	0.267245	108	0.0912162	958	0.3706	138	0.0570012	370	0.303279	199	0.163115	129	0.1091	171	0.1446	0	0	3165	CA	6	California	6001	9.44347e-05	0.063598	431000	1220	2585	0	0.415	0	0.535	0	0.24	0
69	1	Alameda	6001432100	206	0.0572	82	0.0438	25634	255	0.1488	398	0.1103	904	0.250624	593	0.177492	138	0.0963687	1665	0.461602	219	0.0655492	100	0.0682594	0	0	68	0.0474	90	0.0627	0	0	3168	CA	6	California	6001	0.000109995	0.0496588	432100	1465	3607	0	0.272	0	0.281	0	0.432	0
70	1	Alameda	6001432300	221	0.0676	101	0.0611	23681	569	0.2202	382	0.1163	665	0.20262	796	0.260471	85	0.0633855	1973	0.601158	333	0.108966	96	0.0702782	0	0	215	0.1614	177	0.1328	0	0	3170	CA	6	California	6001	0.000104022	0.0491516	432300	1366	3282	0	0.463	0	0.342	0	0.625	0
71	1	Alameda	6001432400	439	0.0816	182	0.0689	19826	779	0.2907	549	0.1014	1430	0.264276	1337	0.26512	224	0.123212	3352	0.619479	356	0.0705929	259	0.140456	7	0.00379609	283	0.156	136	0.075	0	0	3171	CA	6	California	6001	0.000644547	0.171061	432400	1844	5411	0	0.621	0	0.416	0	0.686	0
72	1	Alameda	6001432700	87	0.0362	79	0.0626	35409	141	0.261	428	0.1776	545	0.226235	489	0.213444	90	0.0882353	914	0.379411	120	0.0523789	98	0.0921053	19	0.0178571	65	0.0623	67	0.0642	12	0.00498132	3174	CA	6	California	6001	8.27952e-05	0.0399678	432700	1064	2409	0	0.355	0	0.151	0	0.638	0
73	1	Alameda	6001433102	193	0.0563	127	0.0737	21532	633	0.2115	620	0.1786	721	0.207781	885	0.268589	101	0.079465	2102	0.605764	376	0.114112	133	0.103181	52	0.0403413	151	0.1184	77	0.0603	16	0.00461095	3178	CA	6	California	6001	0.000151763	0.0619599	433102	1289	3470	0	0.494	0	0.276	0	0.718	0
74	1	Alameda	6001433300	424	0.0641	160	0.0528	21309	812	0.328	1149	0.1731	1601	0.241296	1337	0.215021	152	0.0692799	3659	0.551469	409	0.0655449	36	0.0161943	0	0	208	0.0947	113	0.0514	20	0.00301431	3180	CA	6	California	6001	0.00026314	0.0847193	433300	2223	6635	0	0.532	0	0.322	0	0.543	0
75	1	Alameda	6001433400	145	0.0241	135	0.0412	28314	660	0.315	994	0.1652	1210	0.201197	1147	0.205041	93	0.0412417	4060	0.675091	563	0.100644	85	0.0366221	372	0.160276	169	0.0749	94	0.0416	0	0	3181	CA	6	California	6001	0.000544394	0.148116	433400	2321	6014	0	0.304	0	0.076	0	0.396	0
76	1	Alameda	6001433500	203	0.0496	73	0.0397	23629	475	0.1973	843	0.206	949	0.231916	758	0.196221	42	0.029661	1969	0.481183	358	0.0926741	0	0	68	0.0473867	140	0.0992	50	0.0354	9	0.00219941	3182	CA	6	California	6001	0.000126948	0.0524986	433500	1435	4092	0	0.31	0	0.235	0	0.375	0
77	1	Alameda	6001433600	327	0.0554	171	0.0584	20860	897	0.2126	896	0.1518	1390	0.235553	1099	0.1959	221	0.102647	3310	0.560922	663	0.118182	610	0.278031	60	0.0273473	372	0.1728	250	0.1161	0	0	3183	CA	6	California	6001	0.000148228	0.0710912	433600	2194	5901	0	0.462	0	0.271	0	0.6	0
78	1	Alameda	6001433700	273	0.0973	62	0.0466	22208	555	0.1692	278	0.0975	728	0.255528	477	0.18325	75	0.0735294	1760	0.617761	85	0.0323317	179	0.171785	0	0	126	0.1238	77	0.0757	52	0.018252	3184	CA	6	California	6001	0.000141465	0.0874871	433700	1042	2849	0	0.426	0	0.489	0	0.47	0
79	1	Alameda	6001433800	675	0.0965	280	0.0768	19125	1157	0.1558	837	0.1178	1785	0.251408	1143	0.173735	313	0.128121	5103	0.718732	738	0.110927	541	0.217794	32	0.0128824	363	0.1492	190	0.0781	74	0.0104225	3185	CA	6	California	6001	0.000155503	0.0676832	433800	2484	7100	0	0.559	0	0.486	0	0.737	0
80	1	Alameda	6001435102	422	0.0908	232	0.0757	31828	145	0.1376	423	0.084	822	0.163387	707	0.147108	79	0.0461988	2618	0.520374	78	0.0162297	438	0.251003	0	0	104	0.0604	29	0.0168	377	0.0749354	3189	CA	6	California	6001	0.000417839	0.166393	435102	1745	5031	0	0.39	0	0.459	0	0.73	0
81	1	Alameda	6001435200	387	0.0945	112	0.051	25391	342	0.0567	360	0.0857	1070	0.254883	782	0.203381	165	0.121324	2626	0.625536	68	0.0173735	33	0.0238095	0	0	120	0.0883	19	0.0139	136	0.0323964	3190	CA	6	California	6001	0.000245204	0.0804099	435200	1386	4198	0	0.27	0	0.477	0	0.523	0
82	1	Alameda	6001435500	503	0.138	83	0.0492	17181	790	0.2514	593	0.1605	837	0.226584	917	0.272592	152	0.104324	2092	0.566324	436	0.128386	345	0.226824	0	0	228	0.1568	221	0.1519	113	0.0305901	3193	CA	6	California	6001	0.000105484	0.051053	435500	1521	3694	0	0.662	0	0.641	0	0.502	0
83	1	Alameda	6001435700	280	0.067	61	0.0308	20396	557	0.1492	725	0.1734	1021	0.2442	797	0.205677	113	0.0758898	2239	0.535518	208	0.0536774	168	0.110745	0	0	160	0.1075	109	0.0732	0	0	3195	CA	6	California	6001	0.000131319	0.0747095	435700	1517	4181	0	0.294	0	0.338	0	0.242	0
84	1	Alameda	6001435800	294	0.0585	70	0.0294	21092	697	0.316	588	0.1168	1342	0.266587	1164	0.247134	141	0.0861332	2591	0.5147	428	0.0908705	51	0.0305939	16	0.00959808	215	0.1312	117	0.0714	0	0	3196	CA	6	California	6001	0.000137734	0.0587139	435800	1667	5034	0	0.4	0	0.289	0	0.221	0
85	1	Alameda	6001435900	145	0.0302	82	0.0358	24059	564	0.1721	916	0.1901	1102	0.228773	765	0.167837	102	0.0604982	2224	0.461698	238	0.0521472	0	0	0	0	118	0.0704	52	0.031	0	0	3197	CA	6	California	6001	0.000242973	0.093559	435900	1695	4817	0	0.215	0	0.112	0	0.317	0
86	1	Alameda	6001436000	159	0.0373	97	0.0479	22508	439	0.2479	646	0.1519	1111	0.261289	774	0.194034	46	0.0319223	1790	0.420978	160	0.0401103	6	0.00412938	11	0.00757054	77	0.0538	46	0.0321	0	0	3198	CA	6	California	6001	0.000135128	0.0583577	436000	1453	4252	0	0.383	0	0.157	0	0.487	0
87	1	Alameda	6001436100	407	0.0838	105	0.0485	20166	713	0.165	814	0.167	1263	0.259183	1105	0.243017	121	0.0697809	2548	0.522881	454	0.0998461	356	0.202388	44	0.0250142	208	0.1202	199	0.115	0	0	3199	CA	6	California	6001	0.000125256	0.0635752	436100	1759	4873	0	0.441	0	0.426	0	0.494	0
88	1	Alameda	6001436401	553	0.0779	171	0.0459	24656	670	0.3954	834	0.1167	1595	0.223233	1330	0.19943	275	0.0980043	3508	0.490973	342	0.0512821	665	0.22704	0	0	211	0.0753	298	0.1064	151	0.0211337	3202	CA	6	California	6001	0.000317693	0.0879431	436401	2929	7145	0	0.513	0	0.397	0	0.461	0
89	1	Alameda	6001436402	66	0.0232	30	0.0199	42341	121	0.2336	496	0.1744	581	0.20429	359	0.132619	70	0.0662252	989	0.34775	32	0.0117474	10	0.00943396	5	0.00471698	7	0.0066	22	0.021	11	0.00386779	3203	CA	6	California	6001	0.000446966	0.105368	436402	1060	2844	0	0.115	0	0.071	0	0.093	0
90	1	Alameda	6001437000	184	0.0537	51	0.0278	23837	413	0.2348	470	0.137	796	0.23207	607	0.186712	64	0.0509554	2123	0.61895	176	0.0541372	223	0.175177	6	0.00471327	102	0.0814	38	0.0303	6	0.00174927	3210	CA	6	California	6001	0.000162969	0.0540644	437000	1273	3430	0	0.287	0	0.26	0	0.196	0
91	1	Alameda	6001437100	560	0.0642	239	0.055	20136	1419	0.2973	950	0.1089	2246	0.257539	1716	0.211096	246	0.0907749	6664	0.764133	683	0.0840202	460	0.168436	127	0.0465031	599	0.2215	224	0.0828	21	0.00240798	3211	CA	6	California	6001	0.00494337	0.435386	437100	2731	8721	0	0.543	0	0.322	0	0.566	0
92	1	Alameda	6001437200	444	0.0721	313	0.1	22877	704	0.2256	853	0.1367	1386	0.222151	1200	0.208732	176	0.080771	4149	0.66501	306	0.0524781	391	0.177003	362	0.163875	229	0.1054	138	0.0635	165	0.0264465	3212	CA	6	California	6001	0.000263982	0.0657007	437200	2209	6239	0	0.563	0	0.368	0	0.837	0
93	1	Alameda	6001437300	170	0.0523	81	0.0528	18357	434	0.1874	284	0.0868	991	0.303058	647	0.21318	79	0.0835979	2431	0.743425	204	0.0672158	129	0.134235	8	0.00832466	179	0.1882	73	0.0767	5	0.00152905	3213	CA	6	California	6001	0.000105777	0.0466531	437300	961	3270	0	0.459	0	0.251	0	0.543	0
94	1	Alameda	6001437800	338	0.0821	82	0.0401	19696	635	0.1373	434	0.1053	1165	0.282904	851	0.220466	88	0.0718954	2956	0.717824	371	0.096114	129	0.103865	0	0	177	0.1442	45	0.0366	0	0	3218	CA	6	California	6001	0.000128585	0.0559163	437800	1242	4118	0	0.372	0	0.418	0	0.381	0
95	1	Alameda	6001438000	173	0.0596	57	0.039	29103	311	0.1711	442	0.152	688	0.236752	567	0.204841	83	0.0806608	1296	0.445974	126	0.0455202	94	0.0873606	0	0	62	0.0584	38	0.0358	5	0.00172057	3220	CA	6	California	6001	0.000243468	0.0789034	438000	1076	2906	0	0.253	0	0.296	0	0.365	0
96	1	Alameda	6001438100	529	0.0748	217	0.0648	22255	1079	0.2161	680	0.0956	2091	0.294134	1372	0.21072	213	0.101332	4601	0.647208	484	0.0741649	95	0.0446428	0	0	317	0.1518	29	0.0138	15	0.00211	3221	CA	6	California	6001	0.000203573	0.0722863	438100	2128	7109	0	0.503	0	0.381	0	0.656	0
97	1	Alameda	6001440301	595	0.0849	163	0.0463	22028	1043	0.1226	619	0.0884	1893	0.27039	1293	0.198954	153	0.0730659	4958	0.708185	618	0.0950915	67	0.031367	349	0.16339	265	0.1261	109	0.0518	5	0.00071418	3228	CA	6	California	6001	0.000438465	0.125181	440301	2136	7001	0	0.35	0	0.431	0	0.466	0
98	1	Alameda	6001440302	149	0.02	243	0.0654	24921	735	0.1512	605	0.0814	2072	0.278794	1437	0.209049	158	0.0842217	6188	0.832616	569	0.0827757	74	0.0389474	0	0	246	0.1307	72	0.0382	31	0.00417115	3229	CA	6	California	6001	0.000359716	0.0907075	440302	1900	7432	0	0.283	0	0.054	0	0.66	0
99	1	Alameda	6001440304	527	0.1094	205	0.0863	18571	545	0.1061	345	0.0712	1399	0.28899	713	0.15612	112	0.088748	4044	0.835365	410	0.0896371	126	0.0990566	11	0.00864779	244	0.1934	91	0.0721	3	0.0006197	3230	CA	6	California	6001	9.8567e-05	0.0459412	440304	1272	4841	0	0.547	0	0.54	0	0.787	0
100	1	Alameda	6001440305	227	0.0529	106	0.0466	20712	381	0.1028	388	0.0897	1101	0.254802	826	0.203248	63	0.0606352	3436	0.795186	254	0.0625	0	0	0	0	120	0.1158	17	0.0164	36	0.0083314	3231	CA	6	California	6001	8.92217e-05	0.0392418	440305	1036	4321	0	0.284	0	0.255	0	0.47	0
101	1	Alameda	6001440308	377	0.0628	105	0.0342	22594	869	0.1587	712	0.1186	1446	0.24096	1234	0.220121	113	0.0602667	4690	0.781536	702	0.125223	551	0.291072	0	0	349	0.1862	192	0.1024	10	0.00166638	3234	CA	6	California	6001	0.000184626	0.0679202	440308	1893	6001	0	0.281	0	0.314	0	0.293	0
102	1	Alameda	6001440309	341	0.0486	133	0.035	26869	630	0.1363	391	0.0557	1741	0.248395	1042	0.161801	161	0.0714286	5389	0.768869	712	0.110559	430	0.187855	9	0.00393184	384	0.1704	92	0.0408	0	0	3235	CA	6	California	6001	0.000321908	0.0841716	440309	2289	7009	0	0.184	0	0.229	0	0.305	0
103	1	Alameda	6001441100	294	0.0717	117	0.0552	37002	362	0.136	511	0.1226	1063	0.2551	508	0.132223	92	0.0627558	1649	0.395728	37	0.00947018	72	0.0485175	156	0.105121	71	0.0487	10	0.0068	65	0.0155987	3238	CA	6	California	6001	0.00153368	0.197325	441100	1484	4167	0	0.28	0	0.365	0	0.568	0
104	1	Alameda	6001441200	251	0.0389	144	0.0403	34187	443	0.0607	555	0.0861	1553	0.241074	812	0.134237	148	0.0605317	2927	0.454362	274	0.0452967	330	0.13028	0	0	148	0.0605	137	0.056	15	0.00232846	3239	CA	6	California	6001	0.000334845	0.0908132	441200	2533	6442	0	0.088	0	0.168	0	0.383	0
105	1	Alameda	6001441302	248	0.0433	205	0.0697	30709	488	0.1417	610	0.1065	1335	0.233269	786	0.149061	85	0.0453333	2925	0.511096	460	0.0872369	264	0.141479	0	0	171	0.0919	49	0.0263	30	0.005242	3241	CA	6	California	6001	0.000200021	0.0635057	441302	1866	5723	0	0.291	0	0.196	0	0.692	0
106	1	Alameda	6001441401	361	0.0507	189	0.0474	27100	725	0.1582	536	0.0753	1743	0.244975	1158	0.174977	147	0.0631986	4605	0.647224	750	0.113225	401	0.171148	14	0.00597524	327	0.1408	92	0.0396	46	0.00646521	3242	CA	6	California	6001	0.000189177	0.0697594	441401	2343	7115	0	0.273	0	0.241	0	0.48	0
107	1	Alameda	6001441402	204	0.0392	68	0.0241	32631	377	0.0553	337	0.0644	1298	0.248089	719	0.149016	132	0.0786182	3190	0.609709	457	0.094715	195	0.115385	0	0	95	0.0567	97	0.0579	22	0.00420489	3243	CA	6	California	6001	0.000165384	0.0632459	441402	1690	5232	0	0.039	0	0.17	0	0.144	0
108	1	Alameda	6001441501	311	0.0591	111	0.0404	28187	335	0.0577	264	0.05	1589	0.301346	680	0.139401	65	0.0462963	4320	0.819268	340	0.0696436	43	0.0306924	0	0	144	0.103	23	0.0164	0	0	3244	CA	6	California	6001	0.000297349	0.0989541	441501	1401	5273	0	0.142	0	0.293	0	0.385	0
109	1	Alameda	6001441503	333	0.0309	161	0.0288	35664	325	0.0843	473	0.0438	3020	0.28007	798	0.0840885	141	0.0377712	8667	0.803765	659	0.0694415	529	0.139321	0	0	527	0.1409	94	0.0251	62	0.00574979	3245	CA	6	California	6001	0.00802951	1.00586	441503	3797	10783	0	0.052	0	0.117	0	0.211	0
110	1	Alameda	6001441800	294	0.0451	136	0.0403	29465	613	0.1369	711	0.107	1595	0.240102	928	0.152531	239	0.102973	3213	0.483667	446	0.0718196	494	0.210751	7	0.00298634	333	0.1438	62	0.0267	151	0.0227307	3251	CA	6	California	6001	0.000205806	0.06897	441800	2344	6643	0	0.188	0	0.207	0	0.383	0
111	1	Alameda	6001441921	103	0.0341	74	0.0471	23785	484	0.2325	222	0.0735	809	0.268058	292	0.104735	73	0.0809313	1845	0.611332	385	0.138092	227	0.255631	0	0	135	0.152	38	0.0427	13	0.00430748	3253	CA	6	California	6001	8.56003e-05	0.0382745	441921	888	3018	0	0.343	0	0.138	0	0.476	0
112	1	Alameda	6001442000	99	0.0294	35	0.0228	40498	121	0.0709	248	0.0738	1034	0.308013	474	0.150811	45	0.0455927	2134	0.635687	188	0.0598155	0	0	0	0	13	0.0131	7	0.007	0	0	3256	CA	6	California	6001	0.000807311	0.147628	442000	994	3357	0	0.025	0	0.107	0	0.127	0
113	1	Alameda	6001442100	49	0.0096	64	0.0256	34613	191	0.0331	495	0.0974	1494	0.294152	413	0.0863475	39	0.0246057	3168	0.623745	299	0.0625131	0	0	0	0	76	0.0477	33	0.0207	0	0	3257	CA	6	California	6001	0.000187109	0.0673751	442100	1598	5079	0	0.012	0	0.015	0	0.165	0
114	1	Alameda	6001442200	242	0.0373	134	0.0449	31063	370	0.0531	828	0.1277	1784	0.275224	891	0.144807	131	0.06188	2964	0.457266	270	0.043881	114	0.053496	0	0	138	0.0654	46	0.0218	12	0.00185128	3258	CA	6	California	6001	0.000416608	0.116555	442200	2131	6482	0	0.105	0	0.157	0	0.448	0
115	1	Alameda	6001442400	484	0.0815	135	0.0442	24220	642	0.0763	568	0.0954	1638	0.275155	1066	0.193924	91	0.0491096	3134	0.526457	368	0.0668848	261	0.140549	6	0.00323101	279	0.1515	69	0.0374	10	0.00167982	3260	CA	6	California	6001	0.000159374	0.0554543	442400	1857	5953	0	0.25	0	0.416	0	0.438	0
116	1	Alameda	6001442500	326	0.0464	128	0.0362	25047	782	0.1596	846	0.1177	1843	0.256471	909	0.138377	182	0.0823902	3947	0.549262	436	0.0650164	438	0.195885	0	0	346	0.156	132	0.0595	158	0.0219872	3261	CA	6	California	6001	0.000198537	0.0674926	442500	2236	7186	0	0.228	0	0.215	0	0.323	0
117	1	Alameda	6001442600	366	0.0424	122	0.0288	28876	808	0.255	1058	0.1225	2182	0.25278	1060	0.131204	215	0.0731293	3765	0.436168	879	0.108801	678	0.226908	0	0	434	0.147	124	0.042	89	0.0103105	3262	CA	6	California	6001	0.000255353	0.067034	442600	2988	8632	0	0.238	0	0.19	0	0.211	0
118	1	Alameda	6001442700	79	0.0275	10	0.007	31174	150	0.2197	436	0.1515	698	0.242614	333	0.122381	25	0.0233645	823	0.286062	75	0.0275634	55	0.0513539	0	0	39	0.0365	35	0.0327	0	0	3263	CA	6	California	6001	0.000123971	0.0486764	442700	1071	2877	0	0.112	0	0.096	0	0.014	0
119	1	Alameda	6001442800	141	0.0476	34	0.021	25996	274	0.2992	221	0.0746	783	0.264348	540	0.19544	57	0.0606383	1451	0.489872	93	0.0336591	0	0	0	0	63	0.0675	35	0.0375	46	0.01553	3264	CA	6	California	6001	0.000129427	0.0490819	442800	944	2962	0	0.263	0	0.222	0	0.105	0
120	1	Alameda	6001442900	205	0.0288	43	0.0114	28037	542	0.2692	617	0.0863	1871	0.261715	953	0.144503	127	0.0533389	3487	0.487761	314	0.0476118	267	0.111529	0	0	154	0.0649	117	0.0493	33	0.00461603	3265	CA	6	California	6001	0.000207649	0.0677189	442900	2394	7149	0	0.162	0	0.103	0	0.028	0
121	1	Alameda	6001443001	112	0.0365	62	0.0392	21014	444	0.1215	133	0.0427	906	0.291131	467	0.15879	36	0.0443896	1899	0.610218	295	0.100306	0	0	0	0	121	0.1488	7	0.0086	14	0.00449871	3266	CA	6	California	6001	7.89167e-05	0.0392167	443001	824	3112	0	0.228	0	0.152	0	0.368	0
122	1	Alameda	6001443002	288	0.0489	129	0.0412	23852	631	0.2874	530	0.0891	1639	0.27574	713	0.131574	202	0.109485	3105	0.522375	216	0.0397351	31	0.0166488	297	0.159506	178	0.0967	72	0.0391	39	0.00656123	3267	CA	6	California	6001	0.000163809	0.0529527	443002	1862	5944	0	0.386	0	0.23	0	0.396	0
123	1	Alameda	6001443101	376	0.0404	144	0.0314	41220	342	0.0468	803	0.086	2830	0.303355	1097	0.125918	221	0.075659	5685	0.60939	547	0.0627006	12	0.00404585	0	0	197	0.0674	63	0.0215	78	0.00836102	3268	CA	6	California	6001	0.000530194	0.0973453	443101	2966	9329	0	0.045	0	0.177	0	0.25	0
124	1	Alameda	6001443102	87	0.0178	39	0.0165	45802	224	0.0807	296	0.0608	1483	0.305019	492	0.10885	47	0.0332155	3324	0.683669	303	0.0670354	0	0	7	0.00488485	72	0.0508	13	0.0091	6	0.00123406	3269	CA	6	California	6001	0.000240448	0.0661521	443102	1433	4862	0	0.012	0	0.044	0	0.06	0
125	1	Alameda	6001443103	172	0.0445	37	0.022	57070	79	0.1482	349	0.0904	1256	0.325389	420	0.115671	51	0.0489914	3130	0.810881	208	0.0572845	11	0.0104862	0	0	6	0.0057	6	0.0057	96	0.0248705	3270	CA	6	California	6001	0.00154078	0.183088	443103	1049	3860	0	0.084	0	0.203	0	0.117	0
126	1	Alameda	6001443200	102	0.0287	43	0.0234	66641	124	0.0418	169	0.0476	996	0.280801	260	0.0782897	6	0.00550964	2369	0.667888	208	0.0626317	0	0	0	0	4	0.0037	0	0	0	0	3271	CA	6	California	6001	0.00146246	0.159233	443200	1091	3547	0	0.012	0	0.103	0	0.135	0
127	1	Alameda	6001443301	310	0.0788	61	0.0288	36268	243	0.0251	223	0.0567	1121	0.285242	436	0.120809	67	0.0569728	2134	0.543003	299	0.0828484	0	0	0	0	77	0.0653	69	0.0585	28	0.00712468	3272	CA	6	California	6001	0.000154092	0.0653758	443301	1189	3930	0	0.078	0	0.402	0	0.211	0
128	1	Alameda	6001443302	330	0.0561	138	0.0409	28411	312	0.0363	380	0.0646	1362	0.23183	759	0.138858	141	0.0655509	3461	0.589106	407	0.0744603	556	0.255046	0	0	218	0.1014	72	0.0335	10	0.00170212	3273	CA	6	California	6001	0.000169495	0.0598325	443302	2180	5875	0	0.122	0	0.275	0	0.392	0
129	1	Alameda	6001444100	361	0.0481	112	0.0307	28648	802	0.0621	1002	0.1336	1867	0.249033	1189	0.168009	121	0.0481496	3362	0.448446	370	0.052282	231	0.0915214	20	0.00792393	147	0.0587	205	0.0818	0	0	3274	CA	6	California	6001	0.000314644	0.0797194	444100	2524	7497	0	0.085	0	0.225	0	0.24	0
130	1	Alameda	6001444200	240	0.0369	164	0.0492	21489	1005	0.0464	566	0.087	1883	0.289692	1056	0.174142	113	0.0589155	3637	0.559538	404	0.0666227	74	0.0382825	0	0	300	0.1564	58	0.0302	11	0.0016923	3275	CA	6	California	6001	0.000213241	0.0602917	444200	1933	6500	0	0.188	0	0.154	0	0.502	0
131	1	Alameda	6001444300	561	0.069	143	0.0358	22575	1076	0.044	383	0.047	2428	0.298574	1367	0.183121	280	0.120794	5448	0.669946	915	0.122572	144	0.0613811	0	0	446	0.1928	87	0.0376	7	0.00086079	3276	CA	6	California	6001	0.00247336	0.337598	444300	2346	8132	0	0.175	0	0.35	0	0.317	0
132	1	Alameda	6001444500	479	0.0754	250	0.076	19092	982	0.1179	349	0.0548	1817	0.285467	1012	0.172696	166	0.0897297	4472	0.702592	790	0.134812	563	0.299309	19	0.010101	416	0.2258	60	0.0325	65	0.0102121	3278	CA	6	California	6001	0.000204072	0.0655859	444500	1881	6365	0	0.475	0	0.384	0	0.732	0
133	1	Alameda	6001444600	428	0.0488	186	0.0388	28692	724	0.0474	687	0.0782	2120	0.241348	1130	0.136424	192	0.0648211	5090	0.579463	566	0.0683327	400	0.134454	8	0.00268907	231	0.0783	154	0.0522	0	0	3279	CA	6	California	6001	0.000870276	0.148629	444600	2975	8784	0	0.107	0	0.23	0	0.362	0
134	1	Alameda	6001450200	125	0.0266	104	0.0339	35371	158	0.1445	207	0.0438	927	0.196149	517	0.117527	207	0.0940481	1502	0.317816	66	0.0149796	566	0.245766	0	0	172	0.078	59	0.0267	0	0	3281	CA	6	California	6001	0.000161973	0.0588954	450200	2303	4726	0	0.113	0	0.09	0	0.288	0
135	1	Alameda	6001450300	126	0.0279	88	0.0332	29394	239	0.0443	263	0.0576	1273	0.279044	548	0.129766	137	0.0890767	1313	0.287812	79	0.0186497	165	0.105431	0	0	35	0.0227	24	0.0155	0	0	3282	CA	6	California	6001	0.000324464	0.095257	450300	1565	4562	0	0.052	0	0.098	0	0.278	0
136	1	Alameda	6001450400	272	0.0472	137	0.0423	25748	557	0.1473	405	0.07	1603	0.277192	856	0.159285	190	0.0985477	1874	0.324053	200	0.0372162	80	0.0407332	0	0	127	0.0656	70	0.0361	8	0.00138336	3283	CA	6	California	6001	0.000324308	0.0812965	450400	1964	5783	0	0.24	0	0.22	0	0.412	0
137	1	Alameda	6001450500	153	0.0216	98	0.0226	38354	205	0.0559	500	0.0702	1827	0.256637	704	0.105012	134	0.0507	1860	0.261273	118	0.0176014	131	0.0485905	0	0	51	0.0193	25	0.0094	2	0.00028093	3284	CA	6	California	6001	0.00123293	0.163124	450500	2696	7119	0	0.016	0	0.063	0	0.124	0
138	1	Alameda	6001450601	47	0.0149	21	0.0119	58566	58	0.073	250	0.0792	765	0.242472	440	0.147999	51	0.0431472	845	0.267829	15	0.0050454	22	0.0180328	21	0.0172131	21	0.0177	0	0	0	0	3285	CA	6	California	6001	0.00524344	0.494418	450601	1220	3155	0	0.006	0	0.032	0	0.03	0
139	1	Alameda	6001450602	84	0.0106	66	0.0152	46766	195	0.0243	575	0.0728	2170	0.275032	819	0.111217	151	0.0517478	1751	0.221926	101	0.0137154	437	0.144702	10	0.00331125	61	0.0209	47	0.0161	0	0	3286	CA	6	California	6001	0.000627692	0.173296	450602	3020	7890	0	0.001	0	0.018	0	0.05	0
140	1	Alameda	6001450603	140	0.03	116	0.044	29975	185	0.1013	223	0.0478	1353	0.290219	424	0.0979441	60	0.0398936	1052	0.225654	51	0.0117674	0	0	0	0	27	0.0177	21	0.0138	9	0.0019305	3287	CA	6	California	6001	0.000401048	0.093093	450603	1532	4662	0	0.134	0	0.111	0	0.435	0
141	1	Alameda	6001450604	71	0.0147	74	0.028	40507	149	0.0889	351	0.0728	1373	0.285032	480	0.104849	103	0.0610913	853	0.177081	79	0.0172564	239	0.140341	0	0	37	0.0219	19	0.0112	0	0	3288	CA	6	California	6001	0.000217601	0.0706924	450604	1703	4817	0	0.033	0	0.031	0	0.199	0
142	1	Alameda	6001450605	156	0.0425	46	0.0224	37490	112	0.0869	424	0.1153	963	0.261898	373	0.107617	62	0.0449275	514	0.139788	27	0.00778995	55	0.0390903	0	0	47	0.0338	35	0.0251	18	0.00489529	3289	CA	6	California	6001	0.000180548	0.0622856	450605	1407	3677	0	0.049	0	0.19	0	0.122	0
143	1	Alameda	6001450606	10	0.0016	84	0.0269	41593	101	0.0641	324	0.053	2009	0.328751	643	0.112531	70	0.0357143	1473	0.241041	117	0.020476	85	0.043038	0	0	14	0.0071	30	0.0152	0	0	3290	CA	6	California	6001	0.000209489	0.0676095	450606	1975	6111	0	0.017	0	0.006	0	0.183	0
144	1	Alameda	6001450607	286	0.0863	61	0.0317	32527	283	0.2474	455	0.1369	669	0.201385	598	0.193904	180	0.107463	734	0.220951	92	0.029582	541	0.318986	23	0.0135613	90	0.0546	146	0.0885	13	0.0039133	3291	CA	6	California	6001	0.000496893	0.10918	450607	1696	3322	0	0.319	0	0.438	0	0.255	0
145	1	Alameda	6001450701	110	0.0176	120	0.0394	66541	188	0.1345	301	0.048	2072	0.330938	567	0.0979782	56	0.027764	1093	0.174573	48	0.00828872	44	0.0214216	18	0.00876338	8	0.0039	10	0.0049	4	0.00063887	3292	CA	6	California	6001	0.0274649	0.947495	450701	2054	6261	0	0.093	0	0.043	0	0.371	0
146	1	Alameda	6001450703	204	0.0267	70	0.0173	40812	329	0.0859	587	0.0766	2225	0.290622	627	0.0894309	210	0.074893	2276	0.297283	92	0.0130515	154	0.0532872	18	0.00622837	132	0.0471	59	0.021	38	0.00496342	3293	CA	6	California	6001	0.000927573	0.136569	450703	2890	7656	0	0.021	0	0.091	0	0.067	0
147	1	Alameda	6001450721	4	0.008	6	0.0191	37062	49	0.1242	2	0.004	145	0.29	68	0.15814	5	0.0320513	237	0.474	12	0.027907	0	0	17	0.0790698	16	0.0851	0	0	0	0	3294	CA	6	California	6001	0.00296285	0.235274	450721	215	500	0	0.033	0	0.012	0	0.084	0
148	1	Alameda	6001450722	232	0.0249	150	0.027	36338	278	0.0487	352	0.0377	2478	0.265709	708	0.0815856	212	0.0593671	3191	0.342162	245	0.0282323	1179	0.309205	7	0.00183582	157	0.0439	108	0.0302	24	0.00257345	3295	CA	6	California	6001	0.000704465	0.147959	450722	3813	9326	0	0.024	0	0.081	0	0.185	0
149	1	Alameda	6001450742	114	0.0257	46	0.0198	35999	169	0.0872	547	0.1235	1142	0.257962	516	0.124788	88	0.050867	833	0.188164	32	0.00773881	48	0.0269966	358	0.20135	9	0.0051	70	0.0401	0	0	3297	CA	6	California	6001	0.000832988	0.171523	450742	1778	4427	0	0.028	0	0.085	0	0.092	0
150	1	Alameda	6001451101	126	0.0275	58	0.0223	32287	221	0.0537	257	0.0557	1336	0.289616	389	0.0933974	95	0.0594121	1060	0.229785	54	0.0129652	96	0.0567711	98	0.0579539	55	0.0341	2	0.0012	5	0.00108389	3298	CA	6	California	6001	0.0570543	1.33096	451101	1691	4613	0	0.024	0	0.096	0	0.12	0
151	1	Alameda	6001451102	9	0.0037	27	0.0199	43826	38	0.1166	155	0.0644	742	0.308652	243	0.109164	27	0.0343949	315	0.131032	11	0.00494159	10	0.0128535	0	0	0	0	22	0.0286	0	0	3299	CA	6	California	6001	0.00048313	0.120008	451102	778	2404	0	0.026	0	0.007	0	0.093	0
152	1	Alameda	6001451201	186	0.0285	85	0.0235	32006	436	0.1328	463	0.0707	1938	0.296285	815	0.137367	233	0.0936495	1665	0.254548	125	0.0210686	204	0.0805687	121	0.0477883	101	0.0407	143	0.0576	0	0	3300	CA	6	California	6001	0.000378559	0.0911389	451201	2532	6541	0	0.075	0	0.102	0	0.136	0
153	1	Alameda	6001451202	150	0.0436	109	0.054	28427	196	0.1138	121	0.0352	1033	0.300903	401	0.122931	98	0.089172	928	0.270317	28	0.00858369	0	0	10	0.00884173	56	0.05	29	0.0258	14	0.00407806	3301	CA	6	California	6001	0.0047044	0.297809	451202	1131	3433	0	0.221	0	0.198	0	0.555	0
154	1	Alameda	6001451300	337	0.0499	123	0.031	29864	377	0.3616	346	0.0513	1948	0.288892	743	0.118899	248	0.105397	1519	0.225271	96	0.0153624	79	0.0332491	189	0.0795455	74	0.0315	64	0.0272	0	0	3302	CA	6	California	6001	0.00128983	0.172429	451300	2376	6743	0	0.321	0	0.236	0	0.244	0
155	1	Alameda	6001451401	441	0.0787	136	0.0435	38075	228	0.1144	325	0.058	1478	0.263881	723	0.139818	190	0.0906921	1428	0.254954	221	0.0426888	453	0.211583	22	0.0102756	153	0.0733	58	0.0277	7	0.00124977	3303	CA	6	California	6001	0.000469896	0.10322	451401	2141	5601	0	0.214	0	0.402	0	0.428	0
156	1	Alameda	6001451402	878	0.1004	239	0.0512	22562	1336	0.0997	559	0.0634	2530	0.287304	1298	0.160743	340	0.11976	3813	0.433	869	0.107616	89	0.0308599	18	0.00624133	310	0.1092	121	0.0426	0	0	3304	CA	6	California	6001	0.000246235	0.0687313	451402	2884	8806	0	0.36	0	0.503	0	0.525	0
157	1	Alameda	6001451501	167	0.0535	110	0.07	27504	293	0.1477	553	0.1762	695	0.221549	500	0.17188	27	0.0221311	801	0.255339	175	0.0601581	262	0.197438	9	0.00678221	106	0.0821	64	0.0495	13	0.00414408	3305	CA	6	California	6001	0.000507932	0.111444	451501	1327	3137	0	0.342	0	0.259	0	0.694	0
158	1	Alameda	6001451502	403	0.0498	94	0.0213	32253	427	0.1132	292	0.0359	2617	0.322013	922	0.124393	196	0.071559	1924	0.236742	126	0.0169995	258	0.0913598	0	0	147	0.0526	114	0.0408	0	0	3306	CA	6	California	6001	0.000556117	0.094248	451502	2824	8127	0	0.083	0	0.236	0	0.109	0
159	1	Alameda	6001451503	466	0.082	105	0.0375	26287	460	0.138	627	0.1096	1671	0.292133	812	0.15107	178	0.0836859	1360	0.237762	243	0.0450751	214	0.102246	3	0.00143334	111	0.054	132	0.0642	29	0.00506993	3307	CA	6	California	6001	0.000275306	0.0883919	451503	2093	5720	0	0.27	0	0.418	0	0.342	0
160	1	Alameda	6001451601	163	0.0451	28	0.0143	38477	121	0.1211	315	0.0871	938	0.259546	475	0.141876	76	0.0538625	571	0.157997	56	0.0167264	67	0.0466249	24	0.0167015	27	0.0192	58	0.0413	31	0.00857775	3308	CA	6	California	6001	0.000405074	0.106139	451601	1437	3614	0	0.058	0	0.207	0	0.044	0
161	1	Alameda	6001451602	283	0.0487	83	0.0258	32763	522	0.1072	775	0.1305	1276	0.214887	856	0.155891	135	0.0581646	1489	0.250758	346	0.0615987	477	0.198833	7	0.00291788	157	0.0674	152	0.0653	139	0.0234086	3309	CA	6	California	6001	0.000307544	0.0824941	451602	2399	5938	0	0.089	0	0.229	0	0.167	0
162	1	Alameda	6001451701	212	0.0716	90	0.0602	28349	178	0.16	370	0.1251	732	0.247548	512	0.186182	50	0.0469483	669	0.226243	67	0.0243636	10	0.00967117	0	0	64	0.0627	25	0.0245	0	0	3310	CA	6	California	6001	0.00012436	0.0455749	451701	1034	2957	0	0.36	0	0.365	0	0.617	0
163	1	Alameda	6001451702	161	0.0206	125	0.0297	31464	273	0.1921	614	0.0784	2173	0.277593	829	0.114062	161	0.0587377	1423	0.181783	171	0.0235246	173	0.0624549	0	0	50	0.0182	131	0.0478	1	0.00012774	3311	CA	6	California	6001	0.000379348	0.0874599	451702	2770	7828	0	0.138	0	0.058	0	0.225	0
164	1	Alameda	6001404800	243	0.0896	88	0.0537	31905	182	0.4787	293	0.108	465	0.171523	495	0.194118	84	0.0637813	1455	0.536702	177	0.0694118	339	0.258187	0	0	99	0.0785	174	0.138	0	0	3039	CA	6	California	6001	6.48092e-05	0.0379798	404800	1313	2711	1	0.534	0	0.453	0	0.552	0
165	1	Alameda	6001404900	332	0.0762	64	0.0249	32291	337	0.6256	646	0.1483	741	0.17011	841	0.20314	93	0.0475947	1919	0.440542	304	0.0734299	216	0.106772	19	0.00939199	121	0.0621	241	0.1237	118	0.0270891	3040	CA	6	California	6001	0.000102045	0.053048	404900	2023	4356	1	0.378	0	0.388	0	0.155	0
166	1	Alameda	6001407800	152	0.0789	99	0.0769	18734	129	0.4078	196	0.0837	538	0.229915	424	0.191942	167	0.221485	1692	0.723077	40	0.0181077	36	0.045512	0	0	59	0.0759	32	0.0411	431	0.184188	3105	CA	6	California	6001	0.000125754	0.0706922	407800	791	2340	1	0.701	0	0.402	0	0.738	0
167	1	Alameda	6001408200	888	0.2053	149	0.0792	17153	476	0.5627	328	0.0747	1249	0.28464	880	0.217553	345	0.200465	3729	0.849818	126	0.0310957	203	0.114625	6	0.00338791	231	0.134	292	0.1694	7	0.00159525	3109	CA	6	California	6001	9.34308e-05	0.0402554	408200	1771	4388	1	0.872	0	0.798	0	0.75	0
168	1	Alameda	6001408300	571	0.1199	188	0.0745	22658	472	0.4569	364	0.0758	1356	0.282559	1393	0.311007	273	0.156357	3859	0.804126	121	0.0269428	71	0.0397314	12	0.00671516	160	0.0923	206	0.1188	13	0.00270889	3110	CA	6	California	6001	0.000155407	0.0698338	408300	1787	4799	1	0.705	0	0.58	0	0.724	0
169	1	Alameda	6001410100	807	0.2716	73	0.0599	16291	629	0.0254	320	0.1077	873	0.29384	697	0.249731	244	0.241107	2709	0.911814	169	0.0605518	64	0.0645812	0	0	87	0.0899	151	0.1561	53	0.0178391	3128	CA	6	California	6001	7.85352e-05	0.0487052	410100	991	2971	0	0.576	0	0.879	0	0.614	0
170	1	Alameda	6001435600	997	0.1069	462	0.1046	16875	1872	0.4014	842	0.0884	2571	0.26995	1728	0.202555	360	0.113816	6045	0.634712	1153	0.132681	396	0.122185	29	0.00894785	631	0.2002	272	0.0863	349	0.0366443	3194	CA	6	California	6001	0.000211487	0.0805998	435600	3241	9524	1	0.811	0	0.53	0	0.851	0
171	1	Alameda	6001402300	60	0.1466	20	0.09	21103	49	0.0667	96	0.2324	59	0.142857	173	0.445876	17	0.0988372	389	0.941889	9	0.0231959	22	0.127907	0	0	4	0.0232	38	0.2209	0	0	3023	CA	6	California	6001	4.32179e-05	0.0284732	402300	172	413	0	0.506	0	0.667	0	0.802	0
172	1	Alameda	6001400700	1054	0.2388	153	0.0687	16551	692	0.3495	654	0.1469	979	0.219951	1067	0.254654	243	0.135225	3655	0.821164	115	0.0274463	135	0.0710153	0	0	121	0.0672	415	0.2306	72	0.0161761	327	CA	6	California	6001	9.27415e-05	0.045118	400700	1901	4451	0	0.844	0	0.844	0	0.685	0
173	1	Alameda	6001400300	463	0.0949	129	0.0377	38891	172	0.4481	440	0.0902	656	0.134481	648	0.142826	125	0.05	1565	0.320828	75	0.016498	490	0.190884	14	0.00545383	70	0.028	330	0.1322	41	0.00840508	323	CA	6	California	6001	0.000112473	0.0555485	400300	2567	4878	1	0.443	0	0.478	0	0.346	0
174	1	Alameda	6001404200	76	0.0244	33	0.0193	50509	55	0.4128	511	0.1608	633	0.199307	365	0.123645	38	0.0281481	599	0.188602	17	0.0057588	149	0.108442	0	0	5	0.0037	74	0.0548	77	0.0242443	2592	CA	6	California	6001	0.000278965	0.0839565	404200	1374	3176	1	0.187	0	0.078	0	0.086	0
175	1	Alameda	6001427400	29	0.0241	12	0.0428	15015	22	0.1193	0	0	427	0.355833	87	0.118367	20	0.0578035	403	0.335833	17	0.0156394	5	0.00860585	0	0	21	0.0545	15	0.0389	0	0	2597	CA	6	California	6001	0.000179683	0.0647052	427400	581	1200	0	0.345	0	0.076	0	0.419	0
176	1	Alameda	6001404502	164	0.03	49	0.0141	52631	69	0.4988	673	0.1231	937	0.171455	381	0.0744577	117	0.0490772	1463	0.267704	86	0.0168067	26	0.0107839	0	0	47	0.0199	18	0.0076	0	0	3036	CA	6	California	6001	0.000316675	0.0902866	404502	2411	5465	1	0.197	0	0.111	0	0.042	0
177	1	Alameda	6001404600	76	0.0176	39	0.0151	56549	95	0.5548	540	0.1256	807	0.187849	330	0.0816428	40	0.0229226	994	0.231378	18	0.00445324	24	0.013468	0	0	14	0.008	38	0.0217	0	0	3037	CA	6	California	6001	0.000499133	0.112421	404600	1782	4296	1	0.181	0	0.043	0	0.049	0
178	1	Alameda	6001424002	541	0.2804	116	0.138	18286	289	0.1211	194	0.1002	469	0.242377	466	0.259465	152	0.18882	1635	0.844961	99	0.0551225	52	0.0630303	0	0	103	0.1355	167	0.2197	0	0	3055	CA	6	California	6001	3.25111e-05	0.0259978	424002	825	1935	1	0.733	0	0.888	1	0.918	0
179	1	Alameda	6001405000	133	0.0419	51	0.0251	42959	81	0.5083	461	0.1438	523	0.163233	516	0.173562	87	0.0555556	1163	0.362984	84	0.0280187	241	0.150249	11	0.00685785	39	0.0249	215	0.1375	34	0.0106117	3076	CA	6	California	6001	8.20106e-05	0.0725741	405000	1604	3204	1	0.273	0	0.187	0	0.158	0
180	1	Alameda	6001405100	129	0.031	64	0.0275	50861	104	0.4953	585	0.1405	960	0.230714	533	0.136597	45	0.0282309	1353	0.325162	31	0.00794464	6	0.00371747	0	0	12	0.0075	41	0.0257	0	0	3077	CA	6	California	6001	0.000129412	0.0560197	405100	1614	4161	1	0.252	0	0.117	0	0.192	0
181	1	Alameda	6001405200	368	0.0741	60	0.0179	33604	565	0.2462	640	0.1282	649	0.130034	826	0.170979	125	0.0501404	3334	0.668002	554	0.114676	797	0.310117	0	0	183	0.0735	331	0.1329	3	0.00060108	3078	CA	6	California	6001	8.82347e-05	0.0434644	405200	2570	4991	0	0.228	0	0.378	0	0.072	0
182	1	Alameda	6001406800	212	0.059	128	0.0657	26151	419	0.049	490	0.1356	815	0.225699	676	0.200534	117	0.0856515	2296	0.635835	323	0.0958173	5	0.00354358	0	0	117	0.0852	85	0.0619	0	0	3095	CA	6	California	6001	9.30361e-05	0.0710113	406800	1411	3611	0	0.238	0	0.292	0	0.663	0
183	1	Alameda	6001407900	234	0.0814	94	0.0548	27860	273	0.4299	345	0.1189	564	0.194416	437	0.160898	84	0.0734908	1632	0.562565	160	0.0586081	0	0	8	0.00684931	72	0.0638	94	0.0834	14	0.00482592	3106	CA	6	California	6001	0.00011625	0.073667	407900	1168	2901	1	0.537	0	0.415	0	0.564	0
184	1	Alameda	6001408000	189	0.0844	32	0.025	44964	67	0.4672	390	0.1733	340	0.151111	339	0.157163	21	0.0258621	990	0.44	44	0.0203987	0	0	6	0.00680272	6	0.007	18	0.0211	249	0.110667	3107	CA	6	California	6001	0.000192255	0.0715177	408000	882	2250	1	0.351	0	0.429	0	0.156	0
185	1	Alameda	6001408100	168	0.0291	84	0.0241	45260	214	0.489	835	0.145	1096	0.19041	890	0.164541	110	0.0466102	3478	0.604239	201	0.0370849	145	0.0595482	0	0	64	0.0271	49	0.0208	0	0	3108	CA	6	California	6001	0.000903309	0.178913	408100	2435	5756	1	0.233	0	0.105	0	0.144	0
186	1	Alameda	6001409800	526	0.1618	166	0.117	23351	326	0.0304	353	0.1086	901	0.277231	677	0.227105	212	0.179813	2884	0.887385	81	0.0271721	182	0.149548	6	0.00493015	103	0.0872	180	0.1524	33	0.0101538	3125	CA	6	California	6001	0.000177743	0.0762821	409800	1217	3250	0	0.482	0	0.707	0	0.882	0
187	1	Alameda	6001432800	223	0.0609	37	0.0197	34562	367	0.1232	933	0.2551	593	0.162155	676	0.192538	54	0.0360481	1515	0.414274	163	0.04632	0	0	7	0.00462351	55	0.0372	85	0.0575	0	0	3175	CA	6	California	6001	0.000393018	0.109278	432800	1514	3657	0	0.098	0	0.303	0	0.091	0
188	1	Alameda	6001433000	176	0.0522	59	0.0354	24506	521	0.0441	803	0.2382	619	0.183625	509	0.158765	68	0.0468319	1518	0.450311	237	0.0739239	8	0.00544217	13	0.00884353	112	0.0774	127	0.0877	3	0.00088994	3176	CA	6	California	6001	0.000130742	0.0595242	433000	1470	3371	0	0.125	0	0.251	0	0.311	0
189	1	Alameda	6001435101	560	0.0532	259	0.0427	30393	829	0.4367	618	0.0584	2667	0.252103	1659	0.172346	360	0.0953642	6435	0.608281	635	0.0659124	1215	0.31436	28	0.0072445	460	0.1214	194	0.0512	35	0.00330844	3188	CA	6	California	6001	0.00589293	0.676327	435101	3865	10579	1	0.412	0	0.257	0	0.417	0
190	1	Alameda	6001437400	242	0.0724	93	0.0596	18779	554	0.4415	380	0.1131	931	0.277331	590	0.193063	109	0.114136	2325	0.692583	356	0.116492	0	0	0	0	139	0.1466	53	0.0559	0	0	3214	CA	6	California	6001	8.84357e-05	0.0403158	437400	953	3357	1	0.656	0	0.369	0	0.611	0
191	1	Alameda	6001440332	98	0.0295	17	0.011	32956	214	0.1445	249	0.075	1096	0.330319	341	0.116621	24	0.028169	2843	0.856841	429	0.146717	9	0.0102623	0	0	42	0.0485	12	0.0138	0	0	3237	CA	6	California	6001	0.00025255	0.0955689	440332	877	3318	0	0.059	0	0.108	0	0.026	0
192	1	Alameda	6001444400	254	0.0492	217	0.0871	17807	933	0.0265	404	0.0777	1466	0.282303	943	0.196992	134	0.0915926	3699	0.712305	718	0.14999	207	0.138833	4	0.00268276	348	0.237	81	0.0551	0	0	3277	CA	6	California	6001	0.0001007	0.0490662	444400	1491	5193	0	0.37	0	0.232	0	0.79	0
193	1	Alameda	6001401800	943	0.4571	107	0.1703	18892	392	0.4297	197	0.0954	694	0.336403	672	0.356499	193	0.290226	2012	0.975279	149	0.0790451	128	0.163683	10	0.0127877	138	0.2041	297	0.4393	2	0.00096946	3018	CA	6	California	6001	3.07151e-05	0.0231159	401800	782	2063	3	0.919	1	0.978	1	0.951	0
194	1	Alameda	6001431200	343	0.0607	161	0.0495	29246	456	0.179	1189	0.1985	994	0.165999	940	0.174721	181	0.0681989	2219	0.370574	150	0.0263158	1016	0.377134	0	0	189	0.0716	163	0.0617	320	0.0534402	3167	CA	6	California	6001	0.000207873	0.0698225	431200	2694	5988	0	0.313	0	0.302	0	0.506	0
195	1	Alameda	6001450100	43	0.018	43	0.0281	20482	1673	0.065	113	0.0148	526	0.0692105	243	0.116268	46	0.0483193	4766	0.627105	181	0.0246594	542	0.429137	21	0.0166271	75	0.0791	45	0.0475	5216	0.686316	3280	CA	6	California	6001	0.00117053	0.134206	450100	1263	7600	0	0.095	0	0.045	0	0.201	0
196	1	Alameda	6001428600	196	0.0601	67	0.0351	32711	333	0.102	714	0.2108	409	0.120756	597	0.189104	31	0.0194357	1873	0.552997	199	0.0604679	975	0.597426	0	0	145	0.0912	113	0.0711	137	0.0404488	2610	CA	6	California	6001	0.000100451	0.0553398	428600	1632	3387	0	0.142	0	0.299	0	0.306	0
197	1	Alameda	6001403500	1314	0.205	259	0.0636	22687	766	0.0293	925	0.1441	829	0.129168	1178	0.192421	385	0.10369	4349	0.677625	514	0.0839595	2478	0.649882	0	0	340	0.0925	1000	0.2722	27	0.00420691	3035	CA	6	California	6001	8.67972e-05	0.0428223	403500	3813	6418	0	0.437	0	0.797	0	0.646	0
198	1	Alameda	6001422900	998	0.4227	92	0.0663	17365	129	0.2035	138	0.0574	127	0.0528726	327	0.140766	13	0.00860357	1455	0.605745	83	0.03511	1174	0.760855	0	0	114	0.0767	634	0.4269	87	0.0362198	3041	CA	6	California	6001	5.65418e-05	0.0306406	422900	1543	2402	1	0.78	1	0.969	0	0.667	0
199	1	Alameda	6001436602	404	0.0936	103	0.0462	17783	667	0.3641	339	0.078	1193	0.274632	1139	0.287046	151	0.0969814	3660	0.842541	551	0.138861	1073	0.677399	0	0	410	0.2638	145	0.0933	0	0	3206	CA	6	California	6001	9.10483e-05	0.0418094	436602	1584	4344	0	0.639	0	0.472	0	0.464	0
200	1	Alameda	6001438201	301	0.0675	139	0.0715	17238	857	0.1357	487	0.1089	1295	0.289774	1224	0.294019	79	0.0662752	3514	0.786306	513	0.123228	0	0	403	0.333886	330	0.2777	50	0.042	0	0	3222	CA	6	California	6001	9.84709e-05	0.0457778	438201	1207	4469	0	0.513	0	0.341	0	0.704	0
201	1	Alameda	6001427600	803	0.1594	161	0.0717	15075	619	0.1016	326	0.0645	1674	0.331616	1064	0.230004	412	0.240514	4295	0.850832	544	0.11714	1081	0.619484	0	0	463	0.2691	292	0.1697	0	0	2599	CA	6	California	6001	5.83262e-05	0.0371609	427600	1745	5048	0	0.647	0	0.7	0	0.705	0
202	1	Alameda	6001405700	609	0.1692	123	0.0726	13460	792	0.1483	266	0.0708	972	0.258717	963	0.286522	190	0.141474	3409	0.907373	749	0.213695	352	0.252149	10	0.00716332	342	0.2557	190	0.1421	144	0.0383285	3083	CA	6	California	6001	5.66152e-05	0.0352676	405700	1396	3757	0	0.738	0	0.725	0	0.712	0
203	1	Alameda	6001406400	525	0.2413	110	0.1415	18090	378	0.1631	453	0.1998	563	0.248346	643	0.314118	75	0.114504	1680	0.741067	134	0.0626461	45	0.0625	0	0	115	0.1691	104	0.1529	355	0.156595	3091	CA	6	California	6001	5.82079e-05	0.0301258	406400	720	2267	1	0.77	0	0.847	1	0.923	0
204	1	Alameda	6001433900	1104	0.1755	118	0.0411	16677	1041	0.2205	299	0.0474	2041	0.323917	1302	0.231138	504	0.230347	5149	0.817172	747	0.132611	1243	0.559154	42	0.0188934	632	0.2884	229	0.1045	13	0.00206316	3186	CA	6	California	6001	8.29955e-05	0.0380583	433900	2223	6301	0	0.647	0	0.739	0	0.395	0
205	1	Alameda	6001402000	5	0.2	0	0	17492	0	0.4513	2	0.08	4	0.16	18	0.72	0	0	23	0.92	0	0	0	0	0	0	3	0.3	4	0.4	0	0	3020	CA	6	California	6001	0.000124986	0.0825722	402000	10	25	1	0.62	0	0.788	0	0	0
206	1	Alameda	6001422800	1802	0.6213	369	0.1283	7336	33	0.0184	57	0.0104	94	0.0171689	566	0.103587	7	0.00444162	3560	0.650228	109	0.0199488	1138	0.708593	0	0	178	0.1133	720	0.4583	2628	0.48	3155	CA	6	California	6001	4.20355e-05	0.0303702	422800	1606	5475	3	0.809	1	0.995	1	0.903	1
207	1	Alameda	6001401000	1754	0.3072	262	0.1021	17539	1163	0.1507	658	0.1152	1488	0.260641	1411	0.263197	523	0.227194	5176	0.906639	384	0.0716284	118	0.0476768	19	0.00767676	225	0.0978	657	0.2857	34	0.0059555	3010	CA	6	California	6001	0.000122438	0.0473801	401000	2475	5709	1	0.763	1	0.911	0	0.844	0
208	1	Alameda	6001402700	562	0.2815	99	0.1171	12324	450	0.0414	88	0.0438	707	0.352092	462	0.26087	146	0.221548	1989	0.990538	200	0.112931	181	0.260807	0	0	187	0.2903	220	0.3416	0	0	3027	CA	6	California	6001	4.12124e-05	0.0255816	402700	694	2008	0	0.752	0	0.889	0	0.882	0
209	1	Alameda	6001401500	894	0.3512	290	0.2735	14471	395	0.2985	219	0.0849	820	0.318076	581	0.252609	152	0.163441	2383	0.92436	100	0.0434783	253	0.23823	0	0	132	0.1433	372	0.4039	0	0	3015	CA	6	California	6001	4.70331e-05	0.0295776	401500	1062	2578	2	0.943	1	0.939	1	0.988	0
210	1	Alameda	6001437500	1097	0.2317	176	0.088	11040	1004	0.2284	365	0.0749	1619	0.332307	851	0.196038	247	0.204979	4192	0.860427	996	0.223971	464	0.381893	0	0	486	0.4033	109	0.0904	106	0.021757	3215	CA	6	California	6001	6.4395e-05	0.0354082	437500	1215	4872	1	0.884	0	0.835	0	0.794	1
211	1	Alameda	6001437700	1786	0.2031	237	0.0635	11146	2053	0.1893	329	0.0372	3147	0.35652	1936	0.246718	412	0.189687	7798	0.883426	2139	0.272588	826	0.372912	0	0	916	0.4205	209	0.0959	64	0.00725048	3217	CA	6	California	6001	8.9437e-05	0.0400251	437700	2215	8827	1	0.806	0	0.794	0	0.645	1
212	1	Alameda	6001401700	587	0.3361	83	0.105	14146	415	0.5116	80	0.0452	566	0.320136	371	0.222156	97	0.179298	1605	0.907805	205	0.122754	58	0.0940032	6	0.00972447	99	0.1833	160	0.2962	97	0.0548643	3017	CA	6	California	6001	0.000576472	0.183829	401700	617	1768	2	0.953	1	0.93	0	0.852	0
213	1	Alameda	6001408900	759	0.2295	196	0.1506	14388	920	0.2917	289	0.0865	1171	0.350704	797	0.265667	206	0.202159	3231	0.967655	676	0.224884	160	0.154889	8	0.00774443	243	0.2403	271	0.268	34	0.0101827	3116	CA	6	California	6001	8.60348e-05	0.0502794	408900	1033	3339	1	0.912	0	0.833	1	0.934	0
214	1	Alameda	6001406300	1205	0.2808	188	0.1212	10468	1174	0.2982	431	0.0977	1466	0.332426	1244	0.31335	278	0.23186	4160	0.943311	898	0.222112	114	0.0916399	0	0	360	0.3002	321	0.2677	134	0.0303855	3090	CA	6	California	6001	4.93644e-05	0.029027	406300	1244	4410	1	0.944	0	0.888	0	0.89	1
215	1	Alameda	6001408800	1724	0.3332	347	0.202	9305	1438	0.3582	411	0.0794	1917	0.370506	1181	0.25053	277	0.187036	5097	0.985118	1036	0.219771	183	0.118523	7	0.00453367	446	0.3023	491	0.3328	21	0.00405875	3115	CA	6	California	6001	0.000123109	0.0543252	408800	1544	5174	3	0.979	1	0.928	1	0.97	1
216	1	Alameda	6001402200	573	0.338	172	0.2578	9436	345	0.1548	180	0.1051	645	0.376752	428	0.276486	109	0.207619	1625	0.949182	170	0.109819	117	0.187801	0	0	139	0.2425	277	0.4834	12	0.00700934	3022	CA	6	California	6001	2.97413e-05	0.0312052	402200	623	1712	3	0.909	1	0.931	1	0.986	1
217	1	Alameda	6001401400	2365	0.4974	333	0.2082	8916	1171	0.4132	442	0.0927	1567	0.328856	1283	0.291062	350	0.237449	4484	0.941028	591	0.134074	261	0.155265	14	0.00832837	261	0.1754	512	0.344	317	0.0665267	3014	CA	6	California	6001	7.72866e-05	0.0400984	401400	1681	4765	4	0.992	1	0.984	1	0.972	1
218	1	Alameda	6001402100	655	0.5206	132	0.2543	8605	190	0.1115	99	0.0786	427	0.339428	358	0.308621	167	0.33004	1258	1	43	0.037069	436	0.588394	0	0	48	0.1066	252	0.56	7	0.00556438	3021	CA	6	California	6001	2.94864e-05	0.0217265	402100	741	1258	3	0.893	1	0.988	1	0.985	1
219	1	Alameda	6001402500	745	0.4429	117	0.1788	10146	252	0.0351	88	0.0519	589	0.347493	404	0.264052	147	0.248731	1586	0.935693	129	0.0843137	247	0.354885	0	0	81	0.1317	244	0.3967	139	0.0820059	3025	CA	6	California	6001	3.59296e-05	0.024689	402500	696	1695	3	0.815	1	0.974	1	0.957	1
220	1	Alameda	6001441923	488	0.0987	140	0.0502	25140	588	0.0571	715	0.1362	921	0.175529	995	0.220084	113	0.0547215	3615	0.688965	492	0.102054	1783	0.811192	0	0	589	0.2856	398	0.193	300	0.0571755	3255	CA	6	California	6001	0.000152847	0.0555949	441923	2198	5247	0	0.276	0	0.496	0	0.514	0
221	1	Alameda	6001403400	501	0.1385	85	0.0417	24988	330	0.0283	681	0.1878	296	0.0816552	929	0.26558	72	0.0301887	2378	0.656	354	0.101201	2454	0.979641	0	0	234	0.097	1068	0.4429	66	0.0182069	3034	CA	6	California	6001	0.000128093	0.0538062	403400	2505	3625	0	0.265	0	0.643	0	0.403	0
222	1	Alameda	6001405300	669	0.1155	121	0.0329	25787	1089	0.3871	747	0.1279	717	0.122816	1024	0.184771	123	0.0398833	4089	0.700411	925	0.16586	1976	0.626307	0	0	483	0.1568	840	0.2727	35	0.0059952	3079	CA	6	California	6001	4.3234e-05	0.0338127	405300	3155	5838	0	0.491	0	0.564	0	0.273	0
223	1	Alameda	6001402900	251	0.1967	41	0.0614	17824	249	0.0226	226	0.1771	79	0.0619122	410	0.327476	37	0.0418079	986	0.772727	246	0.196486	841	0.935484	0	0	143	0.1639	522	0.5986	0	0	3029	CA	6	California	6001	4.16886e-05	0.0292329	402900	899	1276	0	0.509	0	0.782	0	0.628	0
224	1	Alameda	6001403300	489	0.204	76	0.0662	14806	784	0.016	481	0.1998	442	0.183631	506	0.225691	50	0.0544662	2249	0.934358	1120	0.499554	562	0.565392	6	0.00603621	300	0.3157	395	0.4157	44	0.01828	3033	CA	6	California	6001	9.43139e-05	0.043346	403300	994	2407	0	0.593	0	0.796	0	0.667	0
225	1	Alameda	6001405400	2338	0.2844	302	0.0795	12364	2081	0.2818	627	0.0748	2213	0.26405	1923	0.252627	596	0.212024	7740	0.923517	2081	0.268551	1419	0.487629	0	0	1094	0.3911	861	0.3078	156	0.0186135	3080	CA	6	California	6001	6.18241e-05	0.0346008	405400	2910	8381	0	0.902	0	0.892	0	0.752	0
226	1	Alameda	6001406000	841	0.2317	128	0.07	15863	949	0.5311	365	0.0998	774	0.211765	953	0.274008	116	0.0879454	3240	0.886457	1228	0.353076	602	0.433405	0	0	451	0.3414	372	0.2816	0	0	3086	CA	6	California	6001	0.000216354	0.110518	406000	1389	3655	1	0.885	0	0.835	0	0.694	0
227	1	Alameda	6001402600	229	0.2158	27	0.0675	13021	331	0.0517	304	0.2865	201	0.189444	380	0.38038	63	0.118868	1020	0.961357	242	0.242242	325	0.6238	0	0	95	0.1926	192	0.3894	0	0	3026	CA	6	California	6001	3.17036e-05	0.02296	402600	521	1061	0	0.659	0	0.814	0	0.676	0
228	1	Alameda	6001402800	800	0.4481	56	0.0958	16816	487	0.0427	466	0.2501	104	0.0558239	969	0.542857	47	0.0385246	1487	0.798175	215	0.115903	1211	0.866858	0	0	129	0.1032	1002	0.8016	310	0.166398	3028	CA	6	California	6001	3.98316e-05	0.026773	402800	1397	1863	1	0.682	1	0.976	0	0.824	0
229	1	Alameda	6001403000	561	0.2156	71	0.0888	12975	1139	0.035	1089	0.4185	247	0.094927	848	0.331639	34	0.024531	2554	0.981553	1460	0.570982	1377	0.919226	0	0	329	0.2387	905	0.6567	0	0	3030	CA	6	California	6001	3.47108e-05	0.0241941	403000	1498	2602	0	0.686	0	0.814	0	0.797	0
230	1	Alameda	6001402400	748	0.2857	115	0.1329	12365	586	0.0568	454	0.1727	701	0.266743	948	0.386623	196	0.189007	2608	0.99239	172	0.0698619	456	0.397213	0	0	177	0.1687	456	0.4346	32	0.0121766	3024	CA	6	California	6001	3.44199e-05	0.0236476	402400	1148	2628	1	0.773	0	0.893	1	0.91	0
231	1	Alameda	6001403100	371	0.3797	87	0.1722	13741	606	0.0116	113	0.0674	79	0.047136	266	0.286947	17	0.0341365	1420	0.847255	306	0.188192	404	0.808	0	0	94	0.2025	206	0.4439	826	0.49284	3031	CA	6	California	6001	3.4359e-05	0.0238633	403100	500	1676	2	0.756	1	0.953	1	0.952	0
232	1	Alameda	6001401300	1089	0.4021	144	0.1206	15455	602	0.3926	483	0.1654	483	0.165411	888	0.346334	155	0.11456	2378	0.814384	328	0.118283	860	0.580689	0	0	219	0.1607	638	0.4684	331	0.113356	3013	CA	6	California	6001	8.75444e-05	0.0405605	401300	1481	2920	1	0.94	1	0.962	0	0.889	0
233	1	Alameda	6001406202	1292	0.2648	190	0.1086	12179	1404	0.4729	275	0.054	1600	0.314713	1088	0.246656	220	0.176707	4815	0.947089	1581	0.34243	479	0.3832	0	0	689	0.5624	370	0.302	206	0.0405193	3089	CA	6	California	6001	3.95655e-05	0.0266702	406202	1250	5084	1	0.957	0	0.873	0	0.862	0
234	1	Alameda	6001400800	672	0.2022	193	0.1166	18137	548	0.2687	377	0.1119	745	0.221265	778	0.246436	180	0.133136	2635	0.782596	107	0.0336796	207	0.14395	0	0	198	0.1456	307	0.2259	103	0.030591	3008	CA	6	California	6001	6.87839e-05	0.0380382	400800	1438	3367	0	0.821	0	0.792	0	0.881	0
235	1	Alameda	6001423602	2399	0.4758	145	0.0485	15822	69	0.0379	132	0.0259	260	0.0511408	509	0.102683	61	0.0234977	2784	0.5476	45	0.00902165	1486	0.562453	0	0	211	0.0832	584	0.2303	120	0.0236035	3049	CA	6	California	6001	4.14418e-05	0.0300584	423602	2642	5084	1	0.591	1	0.981	0	0.494	0
236	1	Alameda	6001401100	814	0.2036	150	0.0578	21261	433	0.3603	234	0.0583	662	0.165211	912	0.236515	185	0.0946291	2612	0.651859	271	0.0702801	525	0.257479	0	0	142	0.0731	493	0.2539	27	0.0067382	3011	CA	6	California	6001	9.21049e-05	0.0415124	401100	2039	4007	0	0.725	0	0.795	0	0.594	0
237	1	Alameda	6001401900	55	0.069	35	0.0888	15975	136	0	69	0.0865	233	0.292346	182	0.247619	28	0.123348	626	0.785445	59	0.0802721	14	0.055336	18	0.0711462	55	0.2391	26	0.113	0	0	3019	CA	6	California	6001	0.000447122	0.165991	401900	253	797	0	0.451	0	0.35	0	0.797	0
238	1	Alameda	6001405600	771	0.2081	169	0.0881	18669	701	0.1647	277	0.0741	905	0.242367	784	0.223235	149	0.10283	3145	0.84226	677	0.192768	375	0.252695	0	0	302	0.21	287	0.1995	0	0	3082	CA	6	California	6001	4.37842e-05	0.0293843	405600	1484	3734	0	0.706	0	0.802	0	0.795	0
239	1	Alameda	6001410400	546	0.1645	152	0.1046	15228	642	0.0309	286	0.0849	1039	0.308675	705	0.227566	128	0.122254	3134	0.931075	334	0.107811	33	0.0302752	0	0	234	0.2224	93	0.0884	0	0	3131	CA	6	California	6001	7.31386e-05	0.0354824	410400	1090	3366	0	0.629	0	0.713	0	0.851	0
240	1	Alameda	6001420400	358	0.2128	25	0.04	11063	23	0.2377	10	0.0059	549	0.326397	138	0.0992092	95	0.157546	1230	0.731272	136	0.0977714	208	0.308148	0	0	129	0.2135	48	0.0794	0	0	3135	CA	6	California	6001	0.0001303	0.0847483	420400	675	1682	1	0.767	0	0.809	0	0.379	1
241	1	Alameda	6001422400	1095	0.3013	91	0.0393	24026	114	0.033	185	0.0509	198	0.0544854	586	0.164468	71	0.0352532	1666	0.458448	108	0.0303115	1048	0.491327	0	0	133	0.067	509	0.2566	69	0.0189873	3151	CA	6	California	6001	4.80341e-05	0.0285242	422400	2133	3634	1	0.361	1	0.906	0	0.369	0
242	1	Alameda	6001422500	920	0.3198	72	0.033	22542	45	0.0149	195	0.052	128	0.034188	335	0.0907613	22	0.0135886	1438	0.384081	29	0.00785694	821	0.473745	7	0.00403923	72	0.044	379	0.2318	923	0.246528	3152	CA	6	California	6001	4.59696e-05	0.0306422	422500	1733	3744	1	0.339	1	0.919	0	0.275	0
243	1	Alameda	6001422700	1982	0.5932	214	0.0976	12821	31	0.079	92	0.0241	156	0.041031	389	0.103872	30	0.0278035	1521	0.400053	41	0.0109304	755	0.662862	0	0	108	0.0983	176	0.1602	588	0.154655	3154	CA	6	California	6001	3.80366e-05	0.0290954	422700	1139	3802	1	0.795	1	0.994	0	0.83	0
244	1	Alameda	6001432500	511	0.0589	204	0.0481	19702	1443	0.2508	1043	0.1202	2244	0.258645	1797	0.222263	260	0.0909727	6285	0.724412	1069	0.13222	476	0.164877	0	0	624	0.2187	232	0.0813	0	0	3172	CA	6	California	6001	0.000217587	0.067972	432500	2887	8676	0	0.481	0	0.291	0	0.489	0
245	1	Alameda	6001434000	868	0.1945	138	0.069	16112	739	0.314	525	0.1137	1368	0.29636	1129	0.278353	339	0.210428	3400	0.736568	417	0.099594	344	0.208738	99	0.0600728	371	0.2308	234	0.1456	177	0.0383449	3187	CA	6	California	6001	0.000117703	0.0582524	434000	1648	4616	0	0.822	0	0.778	0	0.687	0
246	1	Alameda	6001436300	1014	0.1615	182	0.0651	17124	1637	0.2596	426	0.0667	1968	0.308561	1379	0.244764	288	0.152704	4984	0.781436	1417	0.248466	280	0.143737	8	0.00410677	629	0.3347	238	0.1266	101	0.0158357	3201	CA	6	California	6001	0.000185444	0.0600321	436300	1948	6378	0	0.741	0	0.706	0	0.658	0
247	1	Alameda	6001436500	721	0.1592	161	0.0634	20071	466	0.4593	230	0.0479	1038	0.216385	756	0.171506	159	0.0922274	3245	0.676464	514	0.116211	911	0.509793	0	0	299	0.1729	120	0.0694	263	0.0548259	3204	CA	6	California	6001	0.000201483	0.0820044	436500	1787	4797	1	0.754	0	0.7	0	0.644	0
248	1	Alameda	6001436700	282	0.0946	65	0.0474	15318	733	0.1555	293	0.098	870	0.291067	660	0.24114	71	0.0860606	2267	0.758448	629	0.229814	151	0.154082	25	0.0255102	231	0.2779	94	0.1131	31	0.0103714	3207	CA	6	California	6001	8.11266e-05	0.0393887	436700	980	2989	0	0.55	0	0.477	0	0.48	0
249	1	Alameda	6001436900	983	0.1433	285	0.0925	14963	1265	0.3126	511	0.0744	2148	0.312755	1435	0.232955	162	0.0862161	5368	0.781596	1159	0.188149	442	0.232387	0	0	573	0.3057	128	0.0683	0	0	3209	CA	6	California	6001	0.000122485	0.0462959	436900	1902	6868	0	0.841	0	0.657	0	0.811	0
250	1	Alameda	6001437900	228	0.0959	95	0.0739	16315	504	0.2329	149	0.0623	670	0.280217	673	0.311574	59	0.0816044	2042	0.854036	285	0.131944	227	0.324286	0	0	173	0.2489	86	0.1237	0	0	3219	CA	6	California	6001	6.83459e-05	0.0521915	437900	700	2391	0	0.687	0	0.483	0	0.719	0
251	1	Alameda	6001438300	248	0.0651	127	0.0767	16786	706	0.1027	372	0.0975	1119	0.293316	1020	0.287486	107	0.117325	3291	0.862647	385	0.108512	0	0	0	0	330	0.3466	36	0.0378	25	0.00655307	3224	CA	6	California	6001	8.56897e-05	0.0422709	438300	956	3815	0	0.49	0	0.328	0	0.736	0
252	1	Alameda	6001440306	356	0.0849	82	0.0395	18960	579	0.044	275	0.0655	1303	0.310608	764	0.198442	156	0.153695	3638	0.867223	420	0.109091	12	0.0117302	0	0	307	0.3033	29	0.0286	16	0.00381406	3232	CA	6	California	6001	6.97723e-05	0.0345017	440306	1023	4195	0	0.282	0	0.431	0	0.372	0
253	1	Alameda	6001441922	870	0.1117	182	0.0463	25433	772	0.1639	562	0.0717	1676	0.213939	1293	0.181372	173	0.0568518	5558	0.709472	1116	0.156544	1871	0.600835	11	0.00353243	708	0.2321	317	0.1039	49	0.00625478	3254	CA	6	California	6001	0.000108062	0.0439901	441922	3114	7834	0	0.401	0	0.55	0	0.466	0
254	1	Alameda	6001400900	474	0.1936	118	0.0939	16698	401	0.396	267	0.1086	556	0.226292	776	0.334627	190	0.179415	1942	0.790395	53	0.0228547	89	0.0810565	0	0	111	0.1057	232	0.2209	11	0.004477	3009	CA	6	California	6001	4.41183e-05	0.0285856	400900	1098	2457	0	0.87	0	0.776	0	0.816	0
255	1	Alameda	6001405500	752	0.1813	182	0.0883	15833	1023	0.1613	374	0.0901	982	0.236798	668	0.171282	204	0.131359	3669	0.884736	1021	0.261795	379	0.233518	9	0.00554528	359	0.2329	260	0.1687	0	0	3081	CA	6	California	6001	4.1424e-05	0.030019	405500	1623	4147	0	0.745	0	0.752	0	0.795	0
256	1	Alameda	6001407000	1264	0.195	345	0.1186	13889	1460	0.1533	610	0.0917	1920	0.288635	1334	0.224239	322	0.154585	5817	0.874474	1274	0.20875	255	0.117512	38	0.0175115	655	0.3139	276	0.1323	154	0.0231509	3097	CA	6	California	6001	8.86994e-05	0.038863	407000	2170	6652	0	0.807	0	0.779	0	0.885	0
257	1	Alameda	6001407300	640	0.2651	116	0.1108	11347	675	0.3548	129	0.0532	729	0.300867	595	0.257464	76	0.106742	2089	0.862154	457	0.19775	136	0.189415	0	0	182	0.2637	124	0.1797	69	0.0284771	3100	CA	6	California	6001	0.000245084	0.0854864	407300	718	2423	1	0.948	0	0.873	0	0.868	1
258	1	Alameda	6001408600	969	0.186	220	0.1011	12931	1029	0.0667	457	0.0873	1721	0.328937	1299	0.273531	290	0.176829	5090	0.972859	628	0.132238	61	0.0357771	10	0.0058651	306	0.1864	305	0.1858	12	0.00229357	3113	CA	6	California	6001	0.000110926	0.052741	408600	1705	5232	0	0.712	0	0.762	0	0.841	0
259	1	Alameda	6001410200	579	0.1634	148	0.1031	15088	599	0.0099	197	0.0554	1171	0.329859	721	0.228165	235	0.206321	3395	0.956338	337	0.106646	157	0.133731	0	0	279	0.2451	210	0.1845	19	0.00535211	3129	CA	6	California	6001	6.08367e-05	0.0432518	410200	1174	3550	0	0.619	0	0.711	0	0.847	0
260	1	Alameda	6001422600	26	0.5098	25	0.0905	7880	0	0.0162	0	0	0	0	33	0.0487445	0	0	381	0.562777	0	0	17	0.5	0	0	0	0	0	0	626	0.924668	3153	CA	6	California	6001	0.000187003	0.0676692	422600	34	677	2	0.774	1	0.986	0	0.804	1
261	1	Alameda	6001435400	572	0.1352	347	0.157	20201	740	0.3339	770	0.1764	924	0.211684	1324	0.332998	231	0.127203	2599	0.595418	273	0.0672414	830	0.433194	0	0	184	0.102	413	0.229	333	0.0762886	3192	CA	6	California	6001	0.000137728	0.0597824	435400	1916	4365	1	0.788	0	0.632	1	0.94	0
262	1	Alameda	6001405800	1281	0.2691	117	0.0616	12248	1298	0.3676	357	0.0747	1557	0.325937	1055	0.237185	301	0.22717	4592	0.961273	1061	0.238534	67	0.0493736	10	0.00736919	468	0.3545	219	0.1659	0	0	3084	CA	6	California	6001	5.20452e-05	0.0374289	405800	1357	4777	0	0.9	0	0.877	0	0.63	0
263	1	Alameda	6001406100	755	0.1841	144	0.0919	11705	1217	0.4703	265	0.0616	1268	0.294815	732	0.191673	161	0.134954	3789	0.880958	1017	0.258253	329	0.258851	0	0	458	0.381	231	0.1921	140	0.0325506	3087	CA	6	California	6001	0.000190923	0.065607	406100	1271	4301	1	0.931	0	0.758	0	0.809	0
264	1	Alameda	6001406500	1224	0.1994	378	0.1383	13213	1373	0.0999	535	0.0854	1899	0.303258	1047	0.184591	347	0.18389	5776	0.922389	961	0.169429	186	0.0965231	10	0.00518941	606	0.3259	361	0.1941	107	0.0170872	3092	CA	6	California	6001	7.68588e-05	0.0388202	406500	1927	6262	1	0.774	0	0.787	1	0.919	0
265	1	Alameda	6001406600	1355	0.1756	307	0.0902	14293	1331	0.1252	531	0.068	2439	0.312492	1626	0.226589	516	0.197777	6921	0.886739	1332	0.185154	389	0.143967	0	0	649	0.2496	384	0.1476	57	0.00730301	3093	CA	6	California	6001	0.000119299	0.0464455	406600	2702	7805	0	0.733	0	0.739	0	0.803	0
266	1	Alameda	6001407100	1496	0.1788	515	0.1456	13302	2088	0.3389	554	0.0661	2702	0.322588	1922	0.250391	413	0.176798	7766	0.927173	1529	0.199192	260	0.10766	0	0	711	0.3042	416	0.178	36	0.00429799	3098	CA	6	California	6001	0.000105032	0.0404214	407100	2415	8376	1	0.917	0	0.747	1	0.928	0
267	1	Alameda	6001408700	1702	0.2287	472	0.1752	13114	1695	0.079	814	0.1078	2428	0.321632	1947	0.283985	381	0.164366	7256	0.961187	879	0.127817	172	0.0721174	18	0.00754716	587	0.2516	551	0.2361	122	0.0161611	3114	CA	6	California	6001	0.000115068	0.0507674	408700	2385	7549	1	0.779	0	0.832	1	0.954	0
268	1	Alameda	6001409100	287	0.1338	115	0.1708	13212	560	0.3312	343	0.1599	645	0.30084	611	0.295884	74	0.108504	2117	0.987407	183	0.0886199	0	0	20	0.0315956	124	0.1958	78	0.1232	0	0	3118	CA	6	California	6001	4.9331e-05	0.0299014	409100	633	2144	1	0.897	0	0.627	1	0.952	0
269	1	Alameda	6001440200	787	0.1253	240	0.094	14731	1512	0.0698	482	0.0759	2223	0.350299	1364	0.238378	143	0.101635	5896	0.929089	1032	0.180357	39	0.0273109	0	0	574	0.4076	101	0.0717	16	0.00252127	3227	CA	6	California	6001	0.000117275	0.0471881	440200	1428	6346	0	0.624	0	0.599	0	0.817	0
270	1	Alameda	6001407200	1707	0.2479	269	0.1005	10694	2121	0.464	609	0.0853	2158	0.30258	1606	0.258657	249	0.14188	6627	0.929192	2056	0.323169	300	0.163399	0	0	896	0.5039	428	0.2407	263	0.0368761	3099	CA	6	California	6001	7.33068e-05	0.0375351	407200	1836	7132	2	0.958	0	0.855	0	0.839	1
271	1	Alameda	6001407600	1708	0.2536	350	0.1249	14724	1219	0.5085	511	0.0747	2091	0.305925	1566	0.25028	432	0.194595	6083	0.889978	741	0.11684	73	0.0325167	0	0	466	0.2133	394	0.1804	85	0.012436	3103	CA	6	California	6001	0.000105798	0.0505351	407600	2245	6835	1	0.944	0	0.861	0	0.898	0
272	1	Alameda	6001409200	662	0.2127	186	0.17	11786	678	0.0578	252	0.0805	1120	0.357827	711	0.250529	145	0.185659	3076	0.982748	432	0.15222	23	0.0258427	7	0.00786516	264	0.3203	66	0.08	0	0	3119	CA	6	California	6001	7.25685e-05	0.0412353	409200	890	3130	1	0.767	0	0.809	1	0.951	0
273	1	Alameda	6001409400	1133	0.2558	178	0.113	11655	1141	0.0573	314	0.0704	1563	0.350842	1254	0.312796	197	0.182916	4285	0.961841	1032	0.257421	47	0.0419269	4	0.00356824	416	0.3837	238	0.2195	166	0.0372615	3121	CA	6	California	6001	0.000127421	0.0515176	409400	1121	4455	0	0.761	0	0.863	0	0.873	0
274	1	Alameda	6001410300	1042	0.2797	153	0.1198	13409	911	0.0014	215	0.0576	1412	0.378755	829	0.245411	253	0.258163	3592	0.963519	455	0.134695	0	0	0	0	287	0.2901	187	0.189	12	0.00321888	3130	CA	6	California	6001	6.01032e-05	0.0330475	410300	1030	3728	0	0.719	0	0.887	0	0.887	0
275	1	Alameda	6001401600	715	0.4088	192	0.2655	11905	375	0.2417	151	0.0854	464	0.262443	467	0.282688	133	0.256757	1597	0.903281	254	0.153753	79	0.125	0	0	127	0.2378	137	0.2565	246	0.13914	3016	CA	6	California	6001	6.47697e-05	0.0383174	401600	632	1768	2	0.949	1	0.964	1	0.987	0
276	1	Alameda	6001407400	1053	0.2573	260	0.1697	11327	1213	0.3974	324	0.0779	1352	0.325235	1248	0.33657	190	0.168589	4002	0.962713	814	0.217763	71	0.0612069	0	0	486	0.4358	245	0.2197	61	0.014674	3101	CA	6	California	6001	5.24201e-05	0.0346097	407400	1160	4157	2	0.967	0	0.865	1	0.951	1
277	1	Alameda	6001408400	886	0.2362	176	0.1219	12040	699	0.4124	250	0.0661	1290	0.341089	980	0.289427	265	0.220833	3696	0.977261	514	0.151221	92	0.0727273	0	0	279	0.2342	305	0.256	14	0.00370174	3111	CA	6	California	6001	5.42256e-05	0.0309965	408400	1265	3782	1	0.952	0	0.841	0	0.892	0
278	1	Alameda	6001409000	783	0.2407	298	0.2584	11505	793	0.4863	329	0.1002	966	0.294333	795	0.260741	207	0.213182	3261	0.993601	322	0.105608	0	0	0	0	181	0.1921	109	0.1157	38	0.0115783	3117	CA	6	California	6001	0.00173537	0.325241	409000	1016	3282	3	0.976	0	0.847	1	0.986	1
279	1	Alameda	6001409300	1456	0.2673	211	0.1107	10733	1413	0.095	446	0.0812	1866	0.339767	1452	0.293215	267	0.18004	5335	0.971413	1068	0.215409	57	0.0371094	0	0	507	0.3437	164	0.1111	66	0.0120175	3120	CA	6	California	6001	0.00010852	0.0454702	409300	1536	5492	1	0.806	0	0.875	0	0.867	1
280	1	Alameda	6001409500	929	0.2613	103	0.0887	9545	1041	0.023	263	0.0739	1366	0.384248	690	0.216233	205	0.223799	3520	0.990155	647	0.202758	21	0.0218978	0	0	340	0.3699	168	0.1828	0	0	3122	CA	6	California	6001	8.19654e-05	0.0460134	409500	959	3555	1	0.73	0	0.869	0	0.797	1
281	1	Alameda	6001409700	1632	0.317	216	0.1249	11896	1114	0.0432	283	0.0543	1949	0.374232	1225	0.264179	453	0.290385	5038	0.967358	671	0.144706	222	0.137717	21	0.0130273	400	0.2572	364	0.234	58	0.0111367	3124	CA	6	California	6001	8.32776e-05	0.0390992	409700	1612	5208	1	0.771	1	0.917	0	0.898	0
282	1	Alameda	6001405900	2645	0.3377	359	0.1219	9730	2358	0.4395	603	0.0764	2642	0.335152	1750	0.243326	296	0.144885	7565	0.95966	2171	0.300152	201	0.0942777	14	0.0065666	783	0.3842	523	0.2566	51	0.00646961	3085	CA	6	California	6001	9.57735e-05	0.0423417	405900	2132	7883	3	0.977	1	0.931	0	0.892	1
283	1	Alameda	6001408500	1565	0.2951	273	0.1587	11144	1356	0.158	434	0.0817	1785	0.336348	1275	0.266346	280	0.179602	5177	0.975504	675	0.141007	98	0.0600122	0	0	440	0.2815	305	0.1951	5	0.00094215	3112	CA	6	California	6001	8.5468e-05	0.0395741	408500	1633	5307	3	0.886	1	0.901	1	0.942	1
284	1	Alameda	6001409600	1427	0.2732	326	0.177	10483	1252	0.0878	418	0.0798	1902	0.363324	1280	0.272747	344	0.234014	5129	0.979752	649	0.138291	0	0	6	0.00387346	395	0.269	332	0.2261	11	0.00210124	3123	CA	6	California	6001	7.76554e-05	0.0375339	409600	1549	5235	2	0.83	0	0.881	1	0.956	1
285	1	Alameda	6001406201	2041	0.3544	324	0.1673	10317	1890	0.5369	359	0.0618	2072	0.357118	1584	0.304031	249	0.177603	5614	0.967597	2124	0.407678	465	0.315254	0	0	761	0.5424	313	0.223	27	0.00465356	3088	CA	6	California	6001	4.20006e-05	0.0285866	406201	1475	5802	4	0.989	1	0.941	1	0.949	1
286	1	Alameda	6001407500	1577	0.3687	256	0.1639	10873	1059	0.5526	260	0.0592	1492	0.340018	936	0.241923	265	0.211661	4279	0.97516	991	0.251459	288	0.220352	0	0	489	0.3912	332	0.2656	82	0.0186873	3102	CA	6	California	6001	5.01157e-05	0.0332133	407500	1307	4388	4	0.988	1	0.948	1	0.946	1
287	1	Alameda	6001403600	535	0.123	203	0.0625	29330	231	0.0891	286	0.065	460	0.104545	616	0.146912	89	0.0345095	2908	0.660909	105	0.0247408	2071	0.775365	0	0	72	0.0279	421	0.1636	82	0.0186364	2361	CA	6	California	6001	3.7902e-05	0.0373078	403600	2671	4400	0	0.356	0	0.591	0	0.637	0
288	1	Alameda	6001403700	474	0.1018	162	0.0505	33794	225	0.1016	598	0.1285	332	0.0713672	1001	0.223487	115	0.0368826	2351	0.505374	98	0.0218799	2859	0.867152	0	0	102	0.0327	648	0.2078	42	0.00902837	2362	CA	6	California	6001	3.6732e-05	0.0438934	403700	3297	4652	0	0.279	0	0.509	0	0.517	0
289	1	Alameda	6001403900	296	0.078	129	0.0475	33312	158	0.0339	303	0.0798	447	0.117818	703	0.193079	186	0.0851648	1903	0.501581	77	0.021148	1497	0.66327	0	0	133	0.061	275	0.1262	40	0.010543	2364	CA	6	California	6001	5.22359e-05	0.0291927	403900	2257	3794	0	0.162	0	0.398	0	0.481	0
290	1	Alameda	6001404000	286	0.1012	75	0.0364	38253	101	0.1442	286	0.0991	275	0.0953206	432	0.159057	101	0.0568054	1180	0.409012	56	0.0202166	1153	0.629367	0	0	69	0.0387	202	0.1134	54	0.0187175	2365	CA	6	California	6001	3.83707e-05	0.0318868	404000	1832	2885	0	0.25	0	0.506	0	0.326	0
291	1	Alameda	6001404100	561	0.1067	143	0.0416	33304	193	0.2322	1082	0.2027	409	0.0766348	1170	0.228471	104	0.0308972	1483	0.277871	159	0.0305652	1917	0.551813	0	0	100	0.0297	791	0.2356	81	0.0151771	2591	CA	6	California	6001	8.27476e-05	0.0396828	404100	3474	5337	0	0.391	0	0.529	0	0.402	0
292	1	Alameda	6001427700	357	0.0698	164	0.053	31492	442	0.0842	504	0.0982	847	0.165107	685	0.139653	132	0.0554389	2561	0.49922	311	0.0631216	988	0.390205	0	0	277	0.1158	224	0.0936	9	0.00175438	2600	CA	6	California	6001	0.000103045	0.0768922	427700	2532	5130	0	0.223	0	0.355	0	0.545	0
293	1	Alameda	6001428000	466	0.1552	110	0.0605	23854	261	0.102	257	0.0848	588	0.194123	553	0.194856	94	0.0647829	1592	0.525586	196	0.0686275	527	0.365211	0	0	167	0.1196	195	0.1396	13	0.00429184	2603	CA	6	California	6001	5.39706e-05	0.032091	428000	1443	3029	0	0.45	0	0.689	0	0.62	0
294	1	Alameda	6001428500	379	0.1161	39	0.0213	34238	227	0.1001	545	0.1652	572	0.173438	628	0.203764	123	0.0806557	1503	0.455731	139	0.0444089	961	0.616421	0	0	149	0.0979	179	0.1176	31	0.00939963	2609	CA	6	California	6001	6.96768e-05	0.0389799	428500	1559	3298	0	0.157	0	0.566	0	0.109	0
295	1	Alameda	6001423700	684	0.2355	135	0.0836	44315	28	0.1326	410	0.1407	295	0.101305	336	0.118227	27	0.0192719	975	0.334821	38	0.0133709	550	0.375427	0	0	30	0.0214	259	0.185	18	0.00618131	3050	CA	6	California	6001	7.56145e-05	0.0376315	423700	1465	2912	0	0.51	0	0.84	0	0.773	0
296	1	Alameda	6001425100	906	0.1316	177	0.0402	33260	529	0.084	601	0.0873	730	0.106074	1380	0.207644	218	0.0549395	4023	0.584568	250	0.0376166	3086	0.72204	0	0	370	0.093	454	0.1142	67	0.00973554	3056	CA	6	California	6001	0.000327202	0.133047	425100	4274	6882	0	0.252	0	0.62	0	0.382	0
297	1	Alameda	6001427100	116	0.0346	36	0.0207	40634	280	0.0351	669	0.1913	722	0.206463	537	0.170747	42	0.029872	869	0.248499	90	0.0273723	0	0	0	0	35	0.0249	84	0.0597	138	0.0394624	3059	CA	6	California	6001	0.000104746	0.0490058	427100	1450	3497	0	0.015	0	0.141	0	0.102	0
298	1	Alameda	6001406900	342	0.0925	87	0.0435	28517	384	0.175	449	0.1215	849	0.22977	616	0.180539	137	0.0941581	2287	0.618945	249	0.0729777	201	0.133644	0	0	175	0.1198	132	0.0904	8	0.00216508	3096	CA	6	California	6001	8.97492e-05	0.0477738	406900	1504	3695	0	0.345	0	0.467	0	0.428	0
299	1	Alameda	6001420300	404	0.0916	60	0.0239	31109	187	0.1431	563	0.1272	786	0.177627	632	0.149233	105	0.0508228	2177	0.491977	286	0.0672941	945	0.447867	0	0	168	0.0819	113	0.055	15	0.00338983	3134	CA	6	California	6001	0.000119044	0.0620395	420300	2110	4425	0	0.191	0	0.463	0	0.141	0
300	1	Alameda	6001430500	224	0.0423	108	0.0385	22943	646	0.2442	675	0.1122	1561	0.259561	747	0.15094	167	0.0811862	3180	0.528766	289	0.0513504	349	0.164467	0	0	176	0.0849	65	0.0313	699	0.116229	3160	CA	6	California	6001	0.000269153	0.105266	430500	2122	6014	0	0.339	0	0.189	0	0.358	0
301	1	Alameda	6001430900	410	0.0907	115	0.0456	22985	351	0.1784	638	0.1367	1054	0.225841	799	0.187119	306	0.16063	1826	0.391258	148	0.0337514	837	0.430113	19	0.00976361	204	0.1069	160	0.0839	294	0.0629955	3164	CA	6	California	6001	0.0001138	0.04839	430900	1946	4667	0	0.41	0	0.459	0	0.457	0
302	1	Alameda	6001431100	169	0.0543	102	0.0588	27739	328	0.1782	404	0.1287	717	0.228562	815	0.288905	134	0.102525	1242	0.39592	56	0.0195394	619	0.460223	0	0	136	0.1033	85	0.0645	46	0.0146637	3166	CA	6	California	6001	0.000102701	0.0523954	431100	1345	3137	0	0.344	0	0.264	0	0.604	0
303	1	Alameda	6001432200	371	0.0983	154	0.0765	29173	457	0.1618	725	0.184	801	0.203351	682	0.193092	128	0.0784795	1779	0.451637	225	0.0609426	390	0.233114	0	0	122	0.0752	280	0.1726	160	0.0406194	3169	CA	6	California	6001	0.000105836	0.0428142	432200	1673	3939	0	0.448	0	0.494	0	0.735	0
304	1	Alameda	6001432600	543	0.088	148	0.0454	23583	1143	0.294	1070	0.1671	1223	0.191064	1437	0.246272	239	0.0843926	3839	0.59975	596	0.0991186	1228	0.423887	18	0.00621332	312	0.1098	469	0.1651	375	0.0585846	3173	CA	6	California	6001	0.000170842	0.06626	432600	2897	6401	0	0.494	0	0.446	0	0.454	0
305	1	Alameda	6001433101	801	0.1113	209	0.0523	22217	866	0.1205	694	0.0953	1634	0.224451	1561	0.235908	388	0.118873	4585	0.629808	533	0.0792447	1499	0.439332	196	0.0574443	464	0.1424	349	0.1071	140	0.0192308	3177	CA	6	California	6001	0.00018199	0.0750501	433101	3412	7280	0	0.413	0	0.548	0	0.537	0
306	1	Alameda	6001433200	380	0.059	185	0.0529	23161	826	0.2372	1263	0.1924	1289	0.196434	1426	0.232664	208	0.0768095	4056	0.618104	590	0.0943245	1014	0.366065	8	0.00288808	364	0.134	312	0.1149	94	0.0143249	3179	CA	6	California	6001	0.00033094	0.105728	433200	2770	6562	0	0.436	0	0.292	0	0.544	0
307	1	Alameda	6001435300	391	0.0881	140	0.0624	22473	640	0.1585	571	0.1213	1213	0.257701	886	0.216679	216	0.130671	2901	0.616316	158	0.0363385	380	0.222874	0	0	323	0.195	134	0.0809	264	0.0560867	3191	CA	6	California	6001	0.000132087	0.0700757	435300	1705	4707	0	0.456	0	0.446	0	0.636	0
308	1	Alameda	6001436200	560	0.1726	101	0.0644	16824	647	0.2218	227	0.0681	1034	0.310511	746	0.256446	168	0.157451	2322	0.697297	281	0.0940428	148	0.134545	10	0.0090909	321	0.3	109	0.1018	98	0.0294294	3200	CA	6	California	6001	6.55937e-05	0.0382529	436200	1100	3330	0	0.728	0	0.733	0	0.653	0
309	1	Alameda	6001436601	737	0.1148	188	0.0684	16353	1232	0.2498	378	0.0588	2078	0.323474	1431	0.24283	315	0.166755	4942	0.769303	735	0.124724	538	0.278756	0	0	624	0.331	201	0.1066	5	0.00077833	3205	CA	6	California	6001	0.000109777	0.0494673	436601	1930	6424	0	0.713	0	0.562	0	0.683	0
310	1	Alameda	6001436800	319	0.0843	85	0.0434	20487	361	0.249	358	0.0944	953	0.251451	671	0.193428	115	0.0855019	2708	0.714512	318	0.0916691	515	0.378398	0	0	236	0.1765	93	0.0695	5	0.00131926	3208	CA	6	California	6001	0.000106125	0.0441231	436800	1361	3790	0	0.493	0	0.429	0	0.427	0
311	1	Alameda	6001437600	213	0.071	67	0.0505	17374	495	0.1572	567	0.178	871	0.273555	790	0.284685	75	0.0816993	2190	0.687814	231	0.0783051	215	0.228967	16	0.0170394	143	0.1545	126	0.1362	208	0.0653266	3216	CA	6	California	6001	8.11723e-05	0.0419367	437600	939	3184	0	0.475	0	0.361	0	0.517	0
312	1	Alameda	6001438202	538	0.0615	126	0.03	20338	1426	0.2308	1451	0.1646	2101	0.238425	1992	0.242838	182	0.061445	6110	0.693373	870	0.106059	137	0.0448298	1167	0.381872	306	0.1028	157	0.0527	34	0.00385837	3223	CA	6	California	6001	0.000691809	0.135277	438202	3056	8812	0	0.365	0	0.307	0	0.23	0
313	1	Alameda	6001438400	119	0.0541	26	0.0248	21577	339	0.1266	316	0.1437	513	0.233394	547	0.258141	53	0.0708556	1374	0.625114	215	0.101463	0	0	185	0.260197	64	0.0915	36	0.0515	5	0.00227479	3225	CA	6	California	6001	0.000178639	0.0606884	438400	711	2198	0	0.19	0	0.263	0	0.154	0
314	1	Alameda	6001440100	196	0.0874	75	0.0645	29932	317	0.0992	373	0.1513	536	0.217532	450	0.218341	27	0.0360481	1564	0.63474	179	0.0787852	126	0.162371	0	0	106	0.1409	18	0.0239	223	0.0905032	3226	CA	6	California	6001	0.0028319	0.273389	440100	776	2464	0	0.317	0	0.443	0	0.654	0
315	1	Alameda	6001440307	133	0.0306	124	0.057	22458	519	0.1182	602	0.1389	922	0.212786	914	0.220135	89	0.0571245	2921	0.674129	316	0.0761079	115	0.0722362	553	0.347362	191	0.1225	120	0.077	4	0.00092314	3233	CA	6	California	6001	0.0001477	0.0651657	440307	1592	4333	0	0.267	0	0.115	0	0.587	0
316	1	Alameda	6001440331	164	0.0491	50	0.0337	18551	451	0.1879	192	0.0573	1014	0.303048	680	0.222005	157	0.175615	2827	0.844889	378	0.123408	232	0.259798	0	0	274	0.3103	59	0.0668	0	0	3236	CA	6	California	6001	0.000189961	0.0669532	440331	893	3346	0	0.352	0	0.231	0	0.285	0
317	1	Alameda	6001441301	215	0.0823	106	0.0641	38300	132	0.2546	131	0.05	513	0.195802	167	0.0679967	39	0.0386521	1682	0.641985	146	0.0594462	507	0.44591	0	0	78	0.076	30	0.0292	0	0	3240	CA	6	California	6001	0.000333848	0.090689	441301	1137	2620	0	0.446	0	0.419	0	0.65	0
318	1	Alameda	6001441901	606	0.0532	181	0.0255	35265	502	0.1134	530	0.0461	2256	0.19643	1310	0.125925	238	0.0499475	7127	0.620549	595	0.0566127	2510	0.505132	0	0	747	0.1566	238	0.0499	93	0.00809751	3252	CA	6	California	6001	0.000552818	0.106843	441901	4969	11485	0	0.095	0	0.257	0	0.163	0
319	1	Alameda	6001442300	842	0.1056	222	0.0505	26684	854	0.0928	738	0.0924	2035	0.254789	1320	0.178499	343	0.116905	4285	0.536497	583	0.0788371	1215	0.407718	9	0.00302013	512	0.1743	275	0.0936	81	0.0101415	3259	CA	6	California	6001	0.000243743	0.0653941	442300	2980	7987	0	0.311	0	0.525	0	0.517	0
320	1	Alameda	6001450741	191	0.0427	89	0.0373	32113	464	0.1269	581	0.1264	1116	0.24282	590	0.142272	194	0.11143	1256	0.273281	280	0.0656045	309	0.175269	0	0	112	0.0646	159	0.0917	130	0.0282855	3296	CA	6	California	6001	0.000212818	0.0656177	450741	1763	4596	0	0.148	0	0.192	0	0.339	0
321	3	Alpine	6003010000	232	0.1947	55	0.0805	24431	93	0.1047	119	0.0985	275	0.227649	182	0.158675	40	0.0813008	338	0.279801	13	0.0113339	475	0.313738	49	0.0323646	36	0.0745	30	0.0621	0	0	3312	CA	6	California	6003	0.199173	2.1673	10000	1514	1208	0	0.529	0	0.778	0	0.758	0
322	5	Amador	6005000200	466	0.104	59	0.0263	22911	376	0.1865	795	0.1768	961	0.213746	1122	0.26093	139	0.0746108	421	0.0936388	58	0.0134852	9	0.00417633	81	0.037587	64	0.0345	65	0.035	1	0.00022241	3314	CA	6	California	6005	0.033363	1.32566	200	2155	4496	0	0.339	0	0.518	0	0.174	0
323	5	Amador	6005000302	722	0.1022	108	0.0309	19803	531	0.1181	968	0.1369	1964	0.277911	1413	0.211876	306	0.113882	1079	0.152681	35	0.00524816	145	0.0482529	435	0.144759	121	0.0449	129	0.0478	9	0.00127352	3316	CA	6	California	6005	0.0303328	0.879367	302	3005	7067	0	0.329	0	0.51	0	0.243	0
324	5	Amador	6005000500	213	0.0748	50	0.0363	26420	233	0.0806	528	0.1848	553	0.193627	600	0.220507	72	0.0611205	331	0.115896	8	0.00294009	55	0.0428016	96	0.0747082	47	0.0394	136	0.114	27	0.00945378	3319	CA	6	California	6005	0.011673	0.677035	500	1285	2856	0	0.183	0	0.381	0	0.325	0
325	5	Amador	6005000100	596	0.1018	181	0.0725	22131	610	0.1074	1524	0.2591	1131	0.192347	1085	0.190217	156	0.0585805	443	0.0753401	17	0.00298036	10	0.00259942	199	0.0517286	85	0.032	94	0.0354	0	0	3313	CA	6	California	6005	0.0541547	1.64556	100	3847	5880	0	0.447	0	0.509	0	0.711	0
326	5	Amador	6005000401	334	0.076	90	0.0455	23574	332	0.1217	1176	0.2625	939	0.209598	1120	0.266985	121	0.0627268	481	0.107366	33	0.00775011	181	0.0861905	237	0.112857	71	0.0365	139	0.0716	103	0.0229911	3317	CA	6	California	6005	0.00437231	0.432737	401	2100	4480	0	0.307	0	0.387	0	0.455	0
327	5	Amador	6005000402	377	0.0849	108	0.0553	22961	515	0.0643	1155	0.2475	981	0.210244	984	0.231911	206	0.110102	479	0.102658	0	0	86	0.0418084	143	0.0695187	37	0.0197	127	0.0676	218	0.046721	3318	CA	6	California	6005	0.00754742	0.718666	402	2057	4666	0	0.304	0	0.431	0	0.569	0
328	5	Amador	6005000301	100	0.0714	24	0.0339	22172	1499	0.069	202	0.0357	753	0.133156	267	0.201814	47	0.0854545	2931	0.518302	179	0.0321019	4	0.00682593	104	0.177474	24	0.0437	48	0.0874	4253	0.752078	3315	CA	6	California	6005	0.0202209	0.801176	301	586	5655	0	0.198	0	0.363	0	0.288	0
329	7	Butte	6007000101	898	0.133	151	0.0472	18345	585	0.0836	831	0.1225	2009	0.296313	940	0.150328	319	0.122082	1551	0.228761	316	0.0504148	398	0.146972	7	0.00258493	179	0.0685	211	0.0807	94	0.0138643	3320	CA	6	California	6007	0.000591275	0.136156	101	2708	6780	0	0.446	0	0.625	0	0.478	0
330	7	Butte	6007000102	244	0.0658	74	0.0425	21661	304	0.21	692	0.1854	940	0.251943	688	0.197986	127	0.0828982	548	0.146878	90	0.025825	146	0.0937099	191	0.122593	64	0.0419	80	0.0523	26	0.00696864	3321	CA	6	California	6007	0.000279703	0.135619	102	1558	3731	0	0.401	0	0.332	0	0.415	0
331	7	Butte	6007000201	389	0.1066	139	0.0658	21875	255	0.213	283	0.0764	940	0.254054	521	0.152117	168	0.107211	585	0.158108	44	0.0127944	157	0.0953248	325	0.197328	112	0.0712	98	0.0623	11	0.00297297	3322	CA	6	California	6007	0.000354675	0.0986111	201	1647	3700	0	0.561	0	0.529	0	0.663	0
332	7	Butte	6007000300	794	0.1967	125	0.0643	14859	517	0.3038	699	0.1701	872	0.212217	893	0.239989	189	0.109884	933	0.227063	90	0.0238284	372	0.206552	205	0.113826	75	0.0435	218	0.1266	387	0.0941835	3324	CA	6	California	6007	0.000273384	0.115684	300	1801	4109	0	0.83	0	0.782	0	0.652	0
333	7	Butte	6007000400	577	0.0841	212	0.0643	23225	467	0.1038	959	0.1395	1819	0.264774	1135	0.178515	253	0.0922348	1214	0.17671	142	0.022292	263	0.0917655	328	0.114445	138	0.0505	140	0.0512	53	0.0077147	3325	CA	6	California	6007	0.001128	0.152967	400	2866	6870	0	0.375	0	0.428	0	0.652	0
334	7	Butte	6007000501	789	0.2159	122	0.0698	20158	223	0.1189	363	0.099	822	0.224223	417	0.12094	92	0.066426	492	0.134206	72	0.0208032	213	0.148536	56	0.0390516	40	0.029	39	0.0283	13	0.00354609	3326	CA	6	California	6007	0.000570358	0.127409	501	1434	3666	0	0.595	0	0.814	0	0.693	0
335	7	Butte	6007000601	240	0.0835	69	0.0449	21517	126	0.1701	255	0.0885	736	0.255467	401	0.148519	91	0.0818345	413	0.143353	65	0.0240118	6	0.00524475	31	0.0270979	55	0.0493	48	0.043	0	0	3328	CA	6	California	6007	0.000190028	0.0640131	601	1144	2881	0	0.406	0	0.425	0	0.448	0
336	7	Butte	6007000700	706	0.1528	175	0.0628	18441	193	0.1899	556	0.1194	818	0.175687	722	0.16454	156	0.068152	650	0.139605	21	0.00474469	523	0.220118	12	0.0050505	36	0.0157	241	0.1052	16	0.00343642	3331	CA	6	California	6007	0.000330935	0.0811407	700	2376	4656	0	0.646	0	0.683	0	0.64	0
337	7	Butte	6007000800	402	0.0776	83	0.0334	22912	285	0.1481	863	0.1658	1287	0.247405	873	0.177043	234	0.111006	610	0.117263	20	0.00404612	129	0.0594196	14	0.00644864	67	0.0316	134	0.0632	20	0.00384467	3332	CA	6	California	6007	0.000386032	0.113203	800	2171	5202	0	0.289	0	0.396	0	0.281	0
338	7	Butte	6007001400	350	0.0646	146	0.0528	25940	364	0.1364	518	0.0955	1542	0.284554	853	0.16861	118	0.0630342	934	0.172357	121	0.0238989	14	0.00718685	238	0.122177	78	0.0419	29	0.0155	4	0.00073814	3338	CA	6	California	6007	0.0341395	1.23466	1400	1948	5419	0	0.309	0	0.325	0	0.543	0
339	7	Butte	6007001500	311	0.0632	93	0.0375	26493	376	0.1674	617	0.1246	1407	0.284185	660	0.141116	134	0.0738292	645	0.130277	98	0.0209268	14	0.00733752	233	0.122117	71	0.0391	46	0.0253	17	0.00343364	3339	CA	6	California	6007	0.037198	1.06415	1500	1908	4951	0	0.267	0	0.317	0	0.342	0
340	7	Butte	6007001600	622	0.1518	196	0.0863	23814	294	0.3002	437	0.1053	975	0.235053	643	0.16295	126	0.0774431	453	0.109209	7	0.00176991	78	0.0372315	339	0.161814	68	0.0416	20	0.0122	135	0.0325458	3340	CA	6	California	6007	0.058784	1.87908	1600	2095	4148	0	0.691	0	0.681	0	0.787	0
341	7	Butte	6007003600	436	0.1277	168	0.1094	15359	567	0.2279	439	0.1279	1077	0.313811	711	0.223796	97	0.0833333	865	0.25204	183	0.0574028	0	0	134	0.105181	96	0.0824	64	0.0549	2	0.00058275	3361	CA	6	California	6007	0.0347051	0.98348	3600	1274	3432	0	0.789	0	0.607	0	0.864	0
342	7	Butte	6007000603	879	0.4006	226	0.1271	14003	121	0.1244	103	0.0329	262	0.0838668	283	0.0940824	92	0.0920921	618	0.197823	36	0.0119205	210	0.205681	8	0.00783545	41	0.0409	120	0.1198	911	0.291613	3329	CA	6	California	6007	0.000117095	0.0483757	603	1021	3124	2	0.834	1	0.961	1	0.901	0
343	7	Butte	6007001000	1994	0.4262	376	0.1265	12298	453	0.124	199	0.04	594	0.119517	639	0.134753	140	0.0662252	1203	0.242052	156	0.0328975	251	0.113626	70	0.0316885	140	0.0663	270	0.1279	271	0.0545272	3334	CA	6	California	6007	0.000260842	0.0826279	1000	2209	4970	2	0.855	1	0.97	1	0.9	0
344	7	Butte	6007001100	2024	0.4803	583	0.2303	12882	344	0.1364	329	0.0693	533	0.112424	468	0.101386	70	0.0435053	1041	0.219574	165	0.0357452	295	0.176541	238	0.14243	123	0.0766	102	0.0635	541	0.114111	3335	CA	6	California	6007	0.000716702	0.121243	1100	1671	4741	2	0.883	1	0.982	1	0.979	0
345	7	Butte	6007002800	1748	0.4023	248	0.1524	11393	766	0.1481	591	0.1353	1377	0.315464	1316	0.329659	339	0.183243	1277	0.292554	180	0.0450902	345	0.164208	122	0.0580676	166	0.0903	453	0.2464	28	0.00641466	3353	CA	6	California	6007	0.00044115	0.0936901	2800	2101	4365	3	0.89	1	0.962	1	0.936	1
346	7	Butte	6007003000	2761	0.412	406	0.1968	8481	1572	0.0984	826	0.1203	2484	0.361941	2232	0.356493	272	0.125	2659	0.38744	567	0.0905606	75	0.0307503	473	0.193932	351	0.1611	345	0.1584	156	0.0227306	3355	CA	6	California	6007	0.00202224	0.253355	3000	2439	6863	3	0.873	1	0.965	1	0.967	1
347	7	Butte	6007000604	2120	0.5221	299	0.1179	12561	161	0.146	89	0.0202	634	0.144518	591	0.140882	242	0.146312	1286	0.293139	75	0.0178784	521	0.305751	15	0.00880281	58	0.035	171	0.1033	318	0.0724869	3330	CA	6	California	6007	0.000108131	0.0587567	604	1704	4387	1	0.873	1	0.988	0	0.884	0
348	7	Butte	6007001200	1092	0.3043	218	0.1146	12173	229	0.2002	176	0.0488	745	0.206715	617	0.181471	177	0.128168	976	0.27081	190	0.0558823	73	0.0503796	17	0.0117322	76	0.055	102	0.0738	43	0.0119312	3336	CA	6	California	6007	0.000861786	0.157579	1200	1449	3604	1	0.895	1	0.908	0	0.877	0
349	7	Butte	6007001300	1173	0.2871	208	0.1196	14275	701	0.2951	240	0.0585	1335	0.325769	886	0.232974	258	0.181435	1894	0.462177	379	0.0996582	91	0.0612382	90	0.0605653	267	0.188	203	0.1429	5	0.0012201	3337	CA	6	California	6007	0.000426467	0.109423	1300	1486	4098	0	0.916	0	0.894	0	0.887	0
350	7	Butte	6007002000	728	0.14	157	0.0688	17336	561	0.2625	1258	0.2412	1147	0.219985	1184	0.237513	260	0.116279	496	0.0951285	27	0.00541624	27	0.0113113	419	0.175534	41	0.0184	179	0.0804	57	0.0109321	3345	CA	6	California	6007	0.000751242	0.128717	2000	2387	5214	0	0.729	0	0.648	0	0.686	0
351	7	Butte	6007002100	615	0.1354	78	0.0416	21621	408	0.3335	1138	0.2464	949	0.2055	1219	0.281915	177	0.0832549	379	0.0820702	9	0.00205855	50	0.0222816	175	0.0779857	100	0.0471	258	0.1215	104	0.0225206	3346	CA	6	California	6007	0.000950051	0.223616	2100	2244	4618	0	0.59	0	0.633	0	0.402	0
352	7	Butte	6007002200	635	0.1235	206	0.0907	18812	468	0.373	1160	0.2234	1113	0.21441	1197	0.24041	159	0.0704787	597	0.115007	35	0.00702952	108	0.0456467	183	0.0773457	117	0.0519	213	0.0946	64	0.012329	3347	CA	6	California	6007	0.0143005	0.597903	2200	2366	5191	0	0.772	0	0.593	0	0.804	0
353	7	Butte	6007003100	536	0.1407	146	0.0862	17437	520	0.4019	698	0.1792	1032	0.264955	702	0.190605	114	0.0759494	740	0.189987	39	0.0105892	5	0.00322997	158	0.102067	80	0.0539	49	0.033	0	0	3356	CA	6	California	6007	0.00129408	0.196998	3100	1548	3895	1	0.817	0	0.65	0	0.786	0
354	7	Butte	6007003400	548	0.184	168	0.1345	18559	637	0.2933	474	0.1592	829	0.278468	775	0.284195	75	0.0716332	1245	0.418206	382	0.139111	26	0.0236149	129	0.117166	196	0.1886	92	0.0885	62	0.0208263	3359	CA	6	California	6007	0.00412066	0.289354	3400	1101	2977	1	0.826	0	0.757	1	0.913	0
355	7	Butte	6007003500	1420	0.2121	501	0.1667	13779	1576	0.337	1082	0.1574	2023	0.29434	1383	0.219733	212	0.0917749	2837	0.412775	721	0.112551	82	0.0333063	145	0.0588952	274	0.1187	170	0.0736	153	0.022261	3360	CA	6	California	6007	0.0159018	0.656455	3500	2462	6873	1	0.929	0	0.808	1	0.948	0
356	7	Butte	6007000202	525	0.1504	88	0.0539	17960	392	0.1328	849	0.2408	703	0.199433	726	0.220401	144	0.0877514	547	0.155177	29	0.00877458	244	0.142191	495	0.288462	106	0.0643	156	0.0947	109	0.030922	3323	CA	6	California	6007	0.000177052	0.0574001	202	1716	3525	0	0.559	0	0.677	0	0.554	0
357	7	Butte	6007001800	749	0.1373	142	0.0632	18799	592	0.2014	1503	0.2694	1171	0.20997	1515	0.289122	214	0.088723	549	0.09844	65	0.0121974	0	0	965	0.366363	126	0.0525	186	0.0775	200	0.0358616	3343	CA	6	California	6007	0.00127271	0.246736	1800	2634	5577	0	0.635	0	0.639	0	0.643	0
358	7	Butte	6007001900	273	0.0831	46	0.0446	20817	497	0.3642	1106	0.3224	636	0.185423	644	0.202134	79	0.0540725	266	0.077551	20	0.00600781	5	0.00326583	363	0.2371	21	0.0143	81	0.0554	143	0.041691	3344	CA	6	California	6007	0.000923152	0.166679	1900	1531	3430	0	0.556	0	0.423	0	0.444	0
359	7	Butte	6007002300	554	0.113	172	0.0913	19268	506	0.2725	1396	0.282	984	0.198788	1149	0.241946	157	0.0730572	397	0.080202	22	0.00460732	7	0.00295234	850	0.358499	35	0.0163	104	0.0485	57	0.0115152	3348	CA	6	California	6007	0.00815202	0.453301	2300	2371	4950	0	0.707	0	0.555	0	0.807	0
360	7	Butte	6007002600	326	0.0613	91	0.0479	21939	573	0.1677	1816	0.3407	893	0.167542	1231	0.239076	92	0.0383493	514	0.0964353	41	0.00795498	0	0	1029	0.379985	28	0.0116	74	0.0308	10	0.00187617	3351	CA	6	California	6007	0.00480199	0.377319	2600	2708	5330	0	0.367	0	0.306	0	0.487	0
361	7	Butte	6007002700	667	0.135	99	0.0435	18292	580	0.148	1101	0.2135	1303	0.252764	1211	0.254091	170	0.0839092	766	0.148594	53	0.0107353	123	0.056682	139	0.0640553	46	0.0226	194	0.0955	206	0.0399612	3352	CA	6	California	6007	0.00139662	0.182266	2700	2170	5155	0	0.51	0	0.631	0	0.428	0
362	7	Butte	6007003300	681	0.1741	168	0.1061	18367	712	0.4737	651	0.1656	999	0.254198	988	0.266307	95	0.0652921	1005	0.255725	99	0.0266631	7	0.00436953	695	0.433833	137	0.0944	75	0.0517	0	0	3358	CA	6	California	6007	0.0324166	1.28848	3300	1602	3930	1	0.856	0	0.736	0	0.856	0
363	7	Butte	6007000502	2190	0.5017	258	0.1119	11427	306	0.1012	144	0.0329	717	0.164261	523	0.12545	138	0.0767093	1529	0.350286	244	0.0584291	720	0.392157	94	0.0511983	137	0.076	244	0.1354	0	0	3327	CA	6	California	6007	0.000121031	0.0818943	502	1836	4365	2	0.838	1	0.985	0	0.87	1
364	7	Butte	6007001701	774	0.1397	302	0.1312	14487	680	0.3088	1367	0.2207	1226	0.197997	1570	0.268147	156	0.0683311	594	0.0959302	0	0	0	0	1153	0.444145	126	0.0551	59	0.0258	719	0.116118	3341	CA	6	California	6007	0.0351129	1.2757	1701	2596	6192	1	0.869	0	0.647	1	0.908	0
365	7	Butte	6007002900	1849	0.2808	395	0.162	11937	1239	0.186	994	0.1503	2015	0.304841	2065	0.331354	255	0.108557	1752	0.265053	254	0.0407574	9	0.00352664	656	0.257053	226	0.0964	175	0.0746	77	0.011649	3354	CA	6	California	6007	0.0138184	0.498026	2900	2552	6610	1	0.898	0	0.888	1	0.944	0
366	7	Butte	6007003200	1118	0.2932	219	0.1518	12453	861	0.267	620	0.1598	1137	0.293192	1270	0.350345	135	0.101351	1257	0.324136	264	0.0728276	15	0.0104022	645	0.447295	199	0.1508	95	0.072	14	0.0036101	3357	CA	6	California	6007	0.00417666	0.30777	3200	1442	3878	1	0.933	0	0.899	1	0.935	0
367	7	Butte	6007001702	674	0.1252	256	0.1321	18363	502	0.4128	1568	0.2901	1160	0.214656	1293	0.251068	216	0.0954485	496	0.0917839	33	0.00639534	0	0	943	0.384271	52	0.0228	46	0.0202	0	0	3342	CA	6	California	6007	0.0036431	0.507058	1702	2454	5404	2	0.824	0	0.599	1	0.909	0
368	7	Butte	6007002500	1342	0.3839	233	0.1774	10212	644	0.1001	328	0.0816	1298	0.323288	806	0.259581	288	0.228209	1191	0.296638	80	0.0223588	314	0.226388	143	0.1031	126	0.1002	134	0.1066	520	0.129514	3350	CA	6	California	6007	0.0149382	0.531606	2500	1387	4015	3	0.861	1	0.955	1	0.956	1
369	7	Butte	6007000900	1387	0.1235	271	0.0487	21090	615	0.1237	1681	0.1452	3108	0.26851	1515	0.145996	455	0.0996932	2356	0.203542	365	0.0340835	800	0.168457	112	0.0235839	256	0.0558	309	0.0674	314	0.0271274	3333	CA	6	California	6007	0.00290132	0.34698	900	4749	11575	0	0.436	0	0.593	0	0.496	0
370	7	Butte	6007002400	1008	0.2125	181	0.1083	17084	705	0.1483	967	0.2027	996	0.208805	1280	0.278321	196	0.0955631	669	0.140252	23	0.00500108	4	0.00150545	1124	0.423033	90	0.0442	60	0.0294	0	0	3349	CA	6	California	6007	0.120962	2.04503	2400	2657	4770	0	0.744	0	0.809	0	0.862	0
371	9	Calaveras	6009000110	872	0.1168	297	0.0874	21611	816	0.2061	1545	0.2018	1710	0.223383	1560	0.216336	277	0.0862391	950	0.124102	98	0.0132917	67	0.0187308	541	0.151244	95	0.0295	202	0.0628	209	0.0273024	3362	CA	6	California	6009	0.032984	1.21067	110	3577	7655	0	0.618	0	0.569	0	0.791	0
372	9	Calaveras	6009000120	383	0.1245	55	0.0373	23218	218	0.1299	502	0.1632	713	0.23187	472	0.16304	76	0.0631754	375	0.121951	12	0.00414507	0	0	263	0.152023	68	0.0559	34	0.0279	0	0	3363	CA	6	California	6009	0.0462866	1.06107	120	1730	3075	0	0.356	0	0.596	0	0.339	0
373	9	Calaveras	6009000210	740	0.0994	287	0.0838	20518	867	0.1122	1036	0.1373	1954	0.259082	1299	0.182162	227	0.0815667	1246	0.165208	104	0.0145638	14	0.0046419	376	0.124668	131	0.0472	132	0.0475	0	0	3364	CA	6	California	6009	0.02728	0.976762	210	3016	7542	0	0.498	0	0.499	0	0.774	0
374	9	Calaveras	6009000220	277	0.0655	166	0.0874	21094	432	0.3177	491	0.1144	1136	0.264802	736	0.179644	101	0.0660995	685	0.159674	37	0.00901779	0	0	69	0.0418182	67	0.0437	95	0.062	6	0.0013986	3365	CA	6	California	6009	0.0274216	0.909066	220	1650	4290	0	0.62	0	0.33	0	0.791	0
375	9	Calaveras	6009000400	911	0.2129	139	0.0856	16703	598	0.1026	908	0.2107	890	0.206592	1312	0.317445	109	0.0590786	537	0.124652	18	0.00435097	0	0	279	0.118673	100	0.0542	124	0.0672	4	0.0009285	3367	CA	6	California	6009	0.0479176	1.4891	400	2351	4308	0	0.676	0	0.809	0	0.783	0
376	9	Calaveras	6009000500	622	0.0887	184	0.0584	27107	534	0.2889	1489	0.2119	1296	0.184458	1193	0.175596	86	0.0278227	519	0.0738685	8	0.0011775	28	0.00372885	100	0.0133174	82	0.0264	158	0.0509	0	0	3368	CA	6	California	6009	0.0487867	1.84784	500	7509	7026	0	0.509	0	0.449	0	0.6	0
377	9	Calaveras	6009000300	899	0.14	225	0.0867	18652	711	0.1071	1338	0.2009	1502	0.225593	1627	0.261786	255	0.0914962	714	0.107239	25	0.00391358	59	0.0189528	427	0.137167	157	0.0561	206	0.0737	205	0.03079	3366	CA	6	California	6009	0.0470764	1.32239	300	3113	6658	0	0.586	0	0.648	0	0.788	0
378	11	Colusa	6011000200	712	0.161	181	0.0912	16318	728	0.1497	498	0.1098	1357	0.299294	913	0.222955	157	0.100384	2058	0.453904	291	0.0698176	82	0.0495468	127	0.0767372	185	0.1175	93	0.059	80	0.0176445	3370	CA	6	California	6011	0.0225867	0.984237	200	1655	4534	0	0.711	0	0.704	0	0.806	0
379	11	Colusa	6011000500	460	0.1736	78	0.0604	13825	547	0.214	340	0.1283	774	0.292186	594	0.241365	87	0.0879676	1215	0.458664	261	0.106054	63	0.056962	34	0.0307414	100	0.1	148	0.148	0	0	3373	CA	6	California	6011	0.0182065	0.856037	500	1106	2649	0	0.769	0	0.735	0	0.619	0
380	11	Colusa	6011000300	789	0.1752	283	0.1522	12959	1199	0.1388	469	0.1023	1499	0.327221	764	0.185752	93	0.0742219	2982	0.65095	1047	0.250119	30	0.0220913	120	0.0883652	348	0.2755	92	0.0728	252	0.0550098	3371	CA	6	California	6011	0.0992772	1.66215	300	1358	4581	1	0.808	0	0.738	1	0.935	0
381	11	Colusa	6011000100	552	0.1251	253	0.1269	14878	1000	0.1992	383	0.0863	1493	0.336792	618	0.15335	135	0.100074	2724	0.614482	916	0.227014	70	0.0475867	162	0.110129	347	0.2581	78	0.058	5	0.0011279	3369	CA	6	California	6011	0.0589545	1.39946	100	1471	4433	1	0.784	0	0.598	1	0.901	0
382	11	Colusa	6011000400	451	0.1829	73	0.0746	15752	453	0.2558	372	0.1426	822	0.315305	454	0.196282	79	0.0853132	886	0.339854	209	0.0861856	5	0.00422297	210	0.177365	111	0.1211	47	0.0513	112	0.0429612	3372	CA	6	California	6011	0.113126	2.33051	400	1184	2607	0	0.803	0	0.755	0	0.724	0
383	13	Contra Costa	6013306002	101	0.0316	97	0.0641	21987	311	0.1016	370	0.1153	895	0.27899	488	0.162938	65	0.0588235	1156	0.360349	48	0.0160267	0	0	150	0.132042	34	0.0308	18	0.0163	0	0	156	CA	6	California	6013	0.000971197	0.205992	306002	1136	3208	0	0.279	0	0.121	0	0.65	0
384	13	Contra Costa	6013307101	273	0.0617	87	0.0378	23421	392	0.2316	451	0.1015	1238	0.278641	660	0.156287	96	0.0631164	1358	0.305649	108	0.0255742	185	0.120052	7	0.0045425	37	0.0241	108	0.0704	0	0	157	CA	6	California	6013	0.0002174	0.0622454	307101	1541	4443	0	0.361	0	0.308	0	0.347	0
385	13	Contra Costa	6013307102	748	0.1502	170	0.0775	17163	761	0.2461	524	0.1044	1501	0.299123	985	0.21362	284	0.165694	2275	0.453368	291	0.0631099	206	0.112815	0	0	199	0.1157	183	0.1064	0	0	158	CA	6	California	6013	0.000165763	0.0665676	307102	1826	5018	0	0.749	0	0.677	0	0.741	0
386	13	Contra Costa	6013343001	123	0.0262	60	0.0219	41118	216	0.0608	756	0.1592	972	0.204718	523	0.118918	105	0.0509461	912	0.192081	156	0.0349697	666	0.313117	0	0	54	0.0262	203	0.0987	57	0.012005	3062	CA	6	California	6013	0.000266071	0.0894638	343001	2127	4748	0	0.017	0	0.088	0	0.116	0
387	13	Contra Costa	6013343003	70	0.018	8	0.0038	42959	66	0.0242	476	0.1229	967	0.249806	367	0.0998368	31	0.0212183	415	0.107207	31	0.00843307	90	0.0606061	0	0	19	0.0129	26	0.0176	0	0	3064	CA	6	California	6013	0.000616683	0.152874	343003	1485	3871	0	0.001	0	0.045	0	0.01	0
388	13	Contra Costa	6013344000	116	0.1048	12	0.0209	39571	0	0	159	0.1423	290	0.259624	92	0.092	34	0.0798122	123	0.110116	0	0	19	0.0417582	5	0.010989	6	0.0136	0	0	7	0.00626678	3065	CA	6	California	6013	0.000112612	0.0641626	344000	455	1117	0	0.071	0	0.522	0	0.104	0
389	13	Contra Costa	6013338302	235	0.0405	89	0.0327	43335	120	0.0295	985	0.1688	1487	0.254973	649	0.1177	112	0.0526068	1096	0.187929	46	0.00832127	35	0.0164551	0	0	34	0.0161	40	0.0189	72	0.0123457	3431	CA	6	California	6013	0.000673695	0.140128	338302	2127	5832	0	0.039	0	0.178	0	0.269	0
390	13	Contra Costa	6013340001	361	0.0638	141	0.0431	33513	391	0.0972	710	0.1251	1184	0.208634	1013	0.191024	133	0.0546875	1332	0.234714	272	0.0512917	504	0.202654	0	0	169	0.0699	279	0.1154	42	0.00740088	3433	CA	6	California	6013	0.00027062	0.0747084	340001	2487	5675	0	0.177	0	0.32	0	0.423	0
391	13	Contra Costa	6013340002	231	0.0319	96	0.0235	44168	150	0.0279	914	0.1264	1502	0.207745	751	0.110053	201	0.067427	1262	0.17455	50	0.00732708	38	0.0124918	0	0	45	0.015	48	0.016	1	0.00013831	3434	CA	6	California	6013	0.00068189	0.116939	340002	3042	7230	0	0.014	0	0.123	0	0.136	0
392	13	Contra Costa	6013341000	189	0.0401	94	0.0334	38840	144	0.042	554	0.1176	1068	0.226752	438	0.0986486	121	0.0606516	634	0.134607	51	0.0114865	490	0.238908	0	0	74	0.037	39	0.0195	20	0.00424628	3435	CA	6	California	6013	0.000383178	0.126249	341000	2051	4710	0	0.05	0	0.175	0	0.281	0
393	13	Contra Costa	6013345101	73	0.0123	70	0.0195	36370	182	0.047	420	0.071	1646	0.278558	531	0.0976642	143	0.0664807	1574	0.266373	105	0.0193121	317	0.145747	0	0	18	0.0084	50	0.0233	0	0	3436	CA	6	California	6013	0.00022425	0.0632097	345101	2175	5909	0	0.008	0	0.022	0	0.089	0
394	13	Contra Costa	6013345102	118	0.0285	40	0.0159	35303	145	0.0541	197	0.0475	1189	0.287267	433	0.112176	136	0.0978417	824	0.199082	39	0.0101036	3	0.00217706	11	0.00798258	16	0.0116	11	0.008	21	0.00507368	3437	CA	6	California	6013	0.000183187	0.0542493	345102	1378	4139	0	0.014	0	0.102	0	0.056	0
395	13	Contra Costa	6013345103	119	0.0223	55	0.0203	37097	196	0.0551	700	0.1309	1497	0.280075	750	0.151638	87	0.0454308	1425	0.266604	118	0.0238191	182	0.0941542	0	0	11	0.0057	95	0.0496	20	0.00374181	3438	CA	6	California	6013	0.00033122	0.104966	345103	1933	5345	0	0.014	0	0.067	0	0.097	0
396	13	Contra Costa	6013345105	163	0.0263	143	0.0438	35929	260	0.0639	652	0.1053	1802	0.291256	682	0.118588	121	0.0576465	1029	0.166316	98	0.0170405	84	0.0394737	0	0	55	0.0261	15	0.0071	111	0.0179408	3439	CA	6	California	6013	0.00038133	0.101092	345105	2128	6187	0	0.08	0	0.088	0	0.432	0
397	13	Contra Costa	6013345107	223	0.0203	138	0.0247	48767	131	0.0174	1032	0.0937	3042	0.27647	934	0.0908472	145	0.0363045	2033	0.184768	146	0.014201	5	0.00123609	0	0	21	0.0052	17	0.0042	0	0	3440	CA	6	California	6013	0.00113698	0.165776	345107	4045	11003	0	0.007	0	0.056	0	0.153	0
398	13	Contra Costa	6013307204	372	0.0841	97	0.0437	22314	445	0.1624	291	0.0654	1302	0.293045	832	0.199234	138	0.100656	1647	0.370695	142	0.0340038	0	0	7	0.00509832	72	0.053	29	0.0213	0	0	3375	CA	6	California	6013	0.000154032	0.0500222	307204	1373	4443	0	0.38	0	0.428	0	0.431	0
399	13	Contra Costa	6013307205	802	0.1125	274	0.073	20098	679	0.1565	534	0.0745	2089	0.291678	1268	0.192588	415	0.153193	2971	0.414828	320	0.0483968	654	0.236272	142	0.0513006	214	0.0791	178	0.0658	10	0.00139625	3376	CA	6	California	6013	0.000316185	0.13471	307205	2768	7162	0	0.557	0	0.553	0	0.714	0
400	13	Contra Costa	6013308001	427	0.0569	227	0.0594	23432	598	0.1249	645	0.0854	2248	0.297669	1164	0.165458	252	0.10084	2583	0.342029	206	0.0292822	101	0.04	0	0	97	0.0389	150	0.0602	0	0	3377	CA	6	California	6013	0.000383241	0.0978716	308001	2525	7552	0	0.33	0	0.28	0	0.609	0
401	13	Contra Costa	6013309000	101	0.0418	82	0.0577	27689	165	0.0967	237	0.0976	508	0.209226	533	0.238372	66	0.0674847	1549	0.637974	120	0.0535714	172	0.173038	0	0	13	0.0135	39	0.0407	97	0.0399506	3379	CA	6	California	6013	0.00181277	0.242457	309000	994	2428	0	0.214	0	0.186	0	0.593	0
402	13	Contra Costa	6013313103	334	0.0567	178	0.0544	21286	675	0.1815	479	0.081	1508	0.255074	926	0.167208	202	0.0974433	3005	0.508288	83	0.0149334	293	0.138863	131	0.0620853	145	0.07	65	0.0314	26	0.00439783	3385	CA	6	California	6013	0.00143454	0.163282	313103	2110	5912	0	0.409	0	0.278	0	0.559	0
403	13	Contra Costa	6013313202	1204	0.1345	216	0.0495	19856	1151	0.2159	567	0.0629	2708	0.300488	1436	0.174082	224	0.0807207	5524	0.61296	679	0.0821735	185	0.0649351	15	0.005265	315	0.1132	112	0.0402	49	0.00543719	3387	CA	6	California	6013	0.0020625	0.218989	313202	2849	9012	0	0.577	0	0.63	0	0.506	0
404	13	Contra Costa	6013314104	1756	0.2454	381	0.1219	15839	1110	0.2702	563	0.0774	2361	0.32467	1584	0.24128	413	0.175372	5071	0.697332	808	0.123077	112	0.0456212	385	0.156823	460	0.1953	281	0.1193	106	0.0145764	3390	CA	6	California	6013	0.000233744	0.0819957	314104	2455	7272	0	0.88	0	0.852	0	0.892	0
405	13	Contra Costa	6013315000	208	0.0584	131	0.0689	27824	282	0.1169	189	0.0525	969	0.269466	491	0.152532	54	0.0451883	1713	0.476363	171	0.0521978	0	0	0	0	45	0.0377	15	0.0125	113	0.0314238	3392	CA	6	California	6013	0.004155	0.329648	315000	1207	3596	0	0.308	0	0.289	0	0.686	0
406	13	Contra Costa	6013317000	254	0.1207	65	0.0532	25820	189	0.1255	229	0.1088	389	0.184974	435	0.218264	122	0.121635	454	0.215882	58	0.0291018	148	0.136784	0	0	45	0.0437	111	0.1078	24	0.0114123	3394	CA	6	California	6013	0.000165795	0.071269	317000	1082	2103	0	0.392	0	0.583	0	0.547	0
407	13	Contra Costa	6013319000	464	0.0614	113	0.0267	26541	674	0.1323	690	0.0904	1916	0.251048	1127	0.157512	351	0.115765	1959	0.256682	64	0.00890372	239	0.0769974	8	0.00257731	107	0.0353	66	0.0218	76	0.00995807	3396	CA	6	California	6013	0.000313668	0.0792774	319000	3104	7632	0	0.167	0	0.306	0	0.18	0
408	13	Contra Costa	6013320001	134	0.0413	88	0.055	18466	509	0.2394	295	0.0907	880	0.270853	627	0.207478	110	0.096238	1091	0.335796	208	0.0688286	77	0.0655319	0	0	87	0.0757	86	0.0749	0	0	3397	CA	6	California	6013	0.0015978	0.207575	320001	1175	3249	0	0.487	0	0.183	0	0.566	0
409	13	Contra Costa	6013320002	467	0.0572	175	0.0349	30839	371	0.0655	449	0.0545	1956	0.237812	885	0.116463	233	0.0703502	2153	0.261763	210	0.0274331	510	0.151201	8	0.00237177	109	0.0328	134	0.0403	25	0.00303951	3398	CA	6	California	6013	0.000858584	0.158521	320002	3373	8225	0	0.11	0	0.281	0	0.303	0
410	13	Contra Costa	6013321102	169	0.0248	166	0.0409	42300	190	0.0385	584	0.0858	1539	0.226357	845	0.131191	138	0.0507539	1473	0.216649	74	0.0114889	0	0	0	0	37	0.0136	66	0.0244	11	0.00161788	3400	CA	6	California	6013	0.000553195	0.132806	321102	2735	6799	0	0.048	0	0.08	0	0.392	0
411	13	Contra Costa	6013321103	164	0.0342	90	0.0333	35389	175	0.0527	614	0.1275	1159	0.240806	629	0.137306	102	0.0551649	883	0.183461	26	0.00567561	131	0.0694592	0	0	16	0.0086	31	0.0166	11	0.00228547	3401	CA	6	California	6013	0.000525873	0.135158	321103	1886	4813	0	0.052	0	0.138	0	0.279	0
412	13	Contra Costa	6013321200	680	0.1295	106	0.0339	28576	264	0.0751	337	0.0642	1058	0.201562	693	0.140911	211	0.091939	1845	0.351496	90	0.0182149	501	0.213101	10	0.0042535	121	0.0526	91	0.0395	0	0	3402	CA	6	California	6013	0.000234421	0.0677694	321200	2351	5249	0	0.228	0	0.614	0	0.288	0
413	13	Contra Costa	6013322000	233	0.0371	122	0.0358	34086	334	0.0727	1004	0.1588	1356	0.214591	840	0.141581	167	0.0667733	1466	0.231999	232	0.0389196	237	0.0928683	0	0	105	0.0418	159	0.0633	33	0.00522234	3403	CA	6	California	6013	0.000447551	0.105662	322000	2552	6319	0	0.079	0	0.156	0	0.317	0
414	13	Contra Costa	6013323000	170	0.0381	113	0.049	31076	181	0.0576	589	0.132	1118	0.250729	512	0.123433	157	0.0912791	740	0.165956	67	0.0161524	64	0.036405	0	0	28	0.0161	58	0.0333	36	0.00807355	3404	CA	6	California	6013	0.000196971	0.0812763	323000	1758	4459	0	0.125	0	0.163	0	0.5	0
415	13	Contra Costa	6013326000	71	0.0215	42	0.0244	39295	124	0.0514	564	0.17	748	0.225573	408	0.131868	54	0.0423529	515	0.155308	19	0.00613101	7	0.00540123	0	0	27	0.0211	41	0.032	46	0.0138721	3407	CA	6	California	6013	0.000243372	0.0831577	326000	1296	3316	0	0.016	0	0.062	0	0.148	0
416	13	Contra Costa	6013329000	551	0.0838	203	0.0563	23127	697	0.1583	640	0.0972	1637	0.248746	1626	0.264605	235	0.0995341	2365	0.359368	319	0.0518446	171	0.0725498	0	0	157	0.068	137	0.0593	51	0.00774958	3410	CA	6	California	6013	0.000283627	0.0899161	329000	2357	6581	0	0.417	0	0.426	0	0.579	0
417	13	Contra Costa	6013330000	336	0.0597	103	0.0336	22806	661	0.1757	649	0.1142	1443	0.254094	1326	0.251184	201	0.102551	1978	0.348301	157	0.0297405	7	0.00353178	0	0	107	0.0552	62	0.0319	82	0.0144392	3411	CA	6	California	6013	0.000219747	0.0853195	330000	1982	5679	0	0.287	0	0.296	0	0.284	0
418	13	Contra Costa	6013331000	243	0.0364	93	0.0252	24659	533	0.115	802	0.1184	1569	0.231758	785	0.127105	204	0.0782509	2046	0.302216	235	0.0374681	397	0.149642	52	0.0196004	241	0.0925	176	0.0675	113	0.0166913	3412	CA	6	California	6013	0.000289364	0.07846	331000	2653	6770	0	0.114	0	0.152	0	0.159	0
419	13	Contra Costa	6013332000	420	0.0557	139	0.0357	24928	504	0.0965	1124	0.1465	1871	0.243874	1196	0.168096	257	0.092646	2067	0.269421	149	0.0206371	130	0.0464451	0	0	117	0.0422	48	0.0173	111	0.0144682	3413	CA	6	California	6013	0.000316479	0.0810507	332000	2799	7672	0	0.175	0	0.272	0	0.316	0
420	13	Contra Costa	6013333100	377	0.0471	139	0.0328	28636	399	0.075	760	0.0948	2055	0.256426	1078	0.143542	231	0.0803758	2367	0.295358	207	0.0275229	449	0.151997	0	0	137	0.0474	102	0.0353	3	0.00037434	3414	CA	6	California	6013	0.000398	0.0893107	333100	2954	8014	0	0.101	0	0.219	0	0.271	0
421	13	Contra Costa	6013333200	230	0.0377	192	0.0614	28847	328	0.077	872	0.1426	1476	0.241374	1014	0.175676	143	0.0641256	1691	0.276533	169	0.0292034	145	0.0649641	0	0	116	0.0524	42	0.019	36	0.00588716	3415	CA	6	California	6013	0.00024328	0.0780395	333200	2232	6115	0	0.19	0	0.16	0	0.628	0
422	13	Contra Costa	6013334003	132	0.033	90	0.0419	33479	75	0.0298	232	0.0581	1180	0.295739	378	0.100186	91	0.0708171	1370	0.343358	118	0.0312252	0	0	7	0.00540958	7	0.0054	24	0.0186	0	0	3417	CA	6	California	6013	0.000134239	0.0668595	334003	1294	3990	0	0.068	0	0.13	0	0.406	0
423	13	Contra Costa	6013334004	428	0.0574	236	0.0554	25092	562	0.112	641	0.0854	1765	0.235208	1124	0.159342	302	0.102131	3064	0.408316	356	0.0504678	854	0.279817	0	0	199	0.0668	183	0.0615	20	0.00266524	3418	CA	6	California	6013	0.000273748	0.106683	334004	3052	7504	0	0.282	0	0.282	0	0.57	0
424	13	Contra Costa	6013334005	10	0.008	27	0.0339	30649	46	0.0563	97	0.0784	329	0.265966	114	0.0979381	16	0.0340425	207	0.16734	11	0.00945017	0	0	0	0	0	0	0	0	0	0	3419	CA	6	California	6013	4.27895e-05	0.033381	334005	441	1237	0	0.041	0	0.012	0	0.288	0
425	13	Contra Costa	6013335000	208	0.0598	162	0.0901	27604	298	0.1248	465	0.1333	793	0.227481	717	0.223156	105	0.0840672	1024	0.293746	77	0.0239651	0	0	0	0	50	0.0396	70	0.0555	67	0.0192197	3420	CA	6	California	6013	0.000183941	0.0633999	335000	1275	3486	0	0.364	0	0.297	0	0.802	0
426	13	Contra Costa	6013337100	151	0.0482	101	0.0588	34756	95	0.0433	357	0.1136	758	0.241248	433	0.146432	67	0.0600358	891	0.283577	64	0.0215852	103	0.0917186	0	0	37	0.0332	13	0.0116	23	0.00732017	3424	CA	6	California	6013	0.00028363	0.08182	337100	1123	3142	0	0.152	0	0.226	0	0.604	0
427	13	Contra Costa	6013337300	129	0.0208	116	0.0373	39312	236	0.0547	851	0.1371	1536	0.247502	794	0.135472	57	0.0254124	1432	0.230744	77	0.0131377	325	0.143361	0	0	76	0.034	61	0.0273	26	0.00418949	3426	CA	6	California	6013	0.000448257	0.0906604	337300	2267	6206	0	0.045	0	0.059	0	0.339	0
428	13	Contra Costa	6013338100	743	0.0902	234	0.0537	25214	935	0.1673	930	0.1113	2093	0.250569	1355	0.17724	281	0.0946447	3460	0.414222	539	0.0694767	431	0.142715	152	0.0503311	263	0.0886	311	0.1048	147	0.0175985	3427	CA	6	California	6013	0.000285482	0.0699303	338100	3020	8353	0	0.405	0	0.456	0	0.552	0
429	13	Contra Costa	6013338201	136	0.035	92	0.0462	35462	212	0.076	649	0.1672	832	0.214378	671	0.178173	84	0.0596591	965	0.248647	85	0.0225704	61	0.042747	0	0	32	0.0227	40	0.0284	95	0.0244782	3428	CA	6	California	6013	0.000375235	0.0801192	338201	1427	3881	0	0.112	0	0.143	0	0.464	0
430	13	Contra Costa	6013338202	327	0.0329	93	0.0149	41686	235	0.0288	1350	0.1358	1370	0.137896	1357	0.141428	282	0.0528486	2318	0.233317	227	0.0236311	1660	0.299585	8	0.00144378	172	0.0322	206	0.0386	35	0.00352289	3429	CA	6	California	6013	0.00043839	0.0988507	338202	5541	9935	0	0.008	0	0.129	0	0.048	0
431	13	Contra Costa	6013345108	58	0.0089	76	0.0178	53951	143	0.0285	378	0.0577	1246	0.190462	553	0.0909091	126	0.042028	1675	0.256038	69	0.0112653	406	0.131137	0	0	54	0.018	76	0.0254	42	0.00642005	3441	CA	6	California	6013	0.000750296	0.123575	345108	3096	6542	0	0.001	0	0.014	0	0.071	0
432	13	Contra Costa	6013345109	165	0.0208	57	0.012	46552	127	0.0234	238	0.0299	2014	0.25362	606	0.0818366	164	0.0530573	2688	0.338496	161	0.0217421	734	0.220553	0	0	146	0.0472	73	0.0236	0	0	3442	CA	6	California	6013	0.00112962	0.215499	345109	3328	7941	0	0.001	0	0.059	0	0.03	0
433	13	Contra Costa	6013345110	85	0.012	67	0.0169	40925	73	0.0162	264	0.0374	2218	0.314744	360	0.0550038	107	0.0468887	2017	0.286221	73	0.0111535	13	0.00562527	0	0	17	0.0074	44	0.0193	0	0	3443	CA	6	California	6013	0.00175827	0.19123	345110	2311	7047	0	0.001	0	0.022	0	0.063	0
434	13	Contra Costa	6013345201	297	0.0299	90	0.0172	58039	293	0.0411	1386	0.1381	2513	0.250424	1058	0.113641	248	0.0652803	1222	0.121774	101	0.0107344	204	0.0526316	0	0	62	0.0163	80	0.021	124	0.0123567	3444	CA	6	California	6013	0.00419971	0.350644	345201	3876	10035	0	0.007	0	0.11	0	0.066	0
435	13	Contra Costa	6013345202	225	0.0354	102	0.0252	41671	137	0.0298	420	0.0661	1361	0.2145	730	0.123666	234	0.083482	1492	0.235146	61	0.0102988	773	0.259919	0	0	96	0.0343	43	0.0153	0	0	3445	CA	6	California	6013	0.0007045	0.199436	345202	2974	6345	0	0.02	0	0.146	0	0.159	0
436	13	Contra Costa	6013346101	42	0.0116	24	0.0137	55804	48	0.0191	437	0.1209	982	0.271872	256	0.0756054	48	0.0369231	586	0.162237	51	0.015062	0	0	12	0.00915331	16	0.0123	41	0.0315	11	0.0030454	3446	CA	6	California	6013	0.000907639	0.183343	346101	1311	3612	0	0	0	0.02	0	0.04	0
437	13	Contra Costa	6013346102	186	0.0336	74	0.0308	75275	33	0.0088	721	0.1303	1556	0.281273	522	0.100617	39	0.0208891	824	0.148952	47	0.00905936	0	0	8	0.00428036	10	0.0054	36	0.0195	100	0.0180766	3447	CA	6	California	6013	0.00203665	0.324943	346102	1869	5532	0	0.02	0	0.134	0	0.242	0
438	13	Contra Costa	6013346201	172	0.0249	59	0.0182	64924	111	0.0233	889	0.1283	1907	0.275379	762	0.117593	115	0.0476388	859	0.124043	8	0.00123456	148	0.0603589	0	0	15	0.0062	228	0.0945	85	0.0122744	3448	CA	6	California	6013	0.00170614	0.29155	346201	2452	6925	0	0.003	0	0.081	0	0.075	0
439	13	Contra Costa	6013346202	131	0.0118	146	0.0268	57032	247	0.0341	884	0.0797	3464	0.312382	1088	0.105898	147	0.0393048	1951	0.17594	77	0.00749464	10	0.00263574	0	0	0	0	46	0.0122	14	0.00126251	3449	CA	6	California	6013	0.00162407	0.20692	346202	3794	11089	0	0.008	0	0.021	0	0.182	0
440	13	Contra Costa	6013347000	47	0.0076	43	0.0132	60281	106	0.0248	724	0.1178	1605	0.261188	507	0.0871583	64	0.0291572	1054	0.171522	77	0.0132371	39	0.0174653	0	0	24	0.0109	8	0.0036	9	0.0014646	3450	CA	6	California	6013	0.00270342	0.343748	347000	2233	6145	0	0	0	0.011	0	0.037	0
441	13	Contra Costa	6013348000	173	0.0379	51	0.0247	62895	78	0.0243	775	0.1698	1227	0.268902	396	0.0925883	43	0.0263319	584	0.127986	76	0.0177695	0	0	0	0	15	0.0091	22	0.0134	11	0.00241069	3451	CA	6	California	6013	0.000998955	0.299697	348000	1674	4563	0	0.016	0	0.162	0	0.153	0
442	13	Contra Costa	6013349000	195	0.0413	18	0.0073	44113	132	0.0388	663	0.1387	1199	0.250994	587	0.131232	147	0.0765226	931	0.194892	94	0.0207735	432	0.219178	0	0	58	0.0302	111	0.0578	82	0.0171656	3452	CA	6	California	6013	0.00036756	0.0959538	349000	1971	4777	0	0.011	0	0.183	0	0.014	0
443	13	Contra Costa	6013350000	188	0.0341	60	0.0199	48528	84	0.0209	710	0.1283	1180	0.213343	748	0.143487	92	0.0380795	1225	0.221479	54	0.0103034	441	0.17876	0	0	51	0.021	71	0.0292	28	0.00506237	3453	CA	6	California	6013	0.000923803	0.15012	350000	2467	5531	0	0.009	0	0.138	0	0.093	0
444	13	Contra Costa	6013351200	27	0.0044	59	0.0205	47662	81	0.0199	840	0.1391	1782	0.295278	465	0.0817798	97	0.0464559	783	0.129743	19	0.00334154	0	0	0	0	17	0.0081	29	0.0139	9	0.0014913	3455	CA	6	California	6013	0.000920923	0.138349	351200	2104	6035	0	0.002	0	0.007	0	0.1	0
445	13	Contra Costa	6013352102	204	0.0393	56	0.0247	55501	61	0.0174	797	0.1536	1507	0.29059	386	0.0785191	69	0.0377668	1003	0.193405	103	0.020952	10	0.00539374	0	0	16	0.0087	19	0.0103	2	0.00038565	3457	CA	6	California	6013	0.00239771	0.259103	352102	1854	5186	0	0.016	0	0.17	0	0.153	0
446	13	Contra Costa	6013352201	105	0.0184	72	0.0266	41686	140	0.0351	964	0.168	1419	0.247299	662	0.122118	123	0.0539947	1424	0.24817	79	0.0144556	312	0.134483	7	0.00301724	57	0.0249	87	0.0381	44	0.00766817	3458	CA	6	California	6013	0.000709494	0.116553	352201	2320	5738	0	0.013	0	0.047	0	0.179	0
447	13	Contra Costa	6013353001	104	0.0291	26	0.0142	51589	39	0.0157	507	0.1416	957	0.267468	376	0.112038	73	0.0548872	715	0.199832	43	0.0127672	56	0.0412068	0	0	26	0.0195	29	0.0218	12	0.00335382	3460	CA	6	California	6013	0.00139399	0.181672	353001	1359	3578	0	0.003	0	0.105	0	0.043	0
448	13	Contra Costa	6013353002	30	0.0075	37	0.0199	60204	41	0.0147	664	0.1667	1047	0.262999	282	0.074191	55	0.0390071	690	0.173323	14	0.00367743	0	0	0	0	0	0	40	0.0274	0	0	3461	CA	6	California	6013	0.000521054	0.0952838	353002	1484	3981	0	0.001	0	0.011	0	0.093	0
449	13	Contra Costa	6013354001	18	0.0097	19	0.0195	58279	21	0.0152	298	0.1616	421	0.228432	172	0.0995947	32	0.0426098	151	0.0819316	26	0.015055	0	0	13	0.0180055	6	0.0085	9	0.0128	0	0	3462	CA	6	California	6013	0.00140987	0.207494	354001	722	1843	0	0.001	0	0.016	0	0.089	0
450	13	Contra Costa	6013354002	151	0.0233	36	0.0126	89510	116	0.0246	1339	0.2056	1663	0.255453	619	0.101426	54	0.021678	728	0.111828	41	0.00668078	156	0.0606061	0	0	0	0	94	0.0374	54	0.00829493	3463	CA	6	California	6013	0.00150713	0.210671	354002	2574	6510	0	0.001	0	0.071	0	0.033	0
451	13	Contra Costa	6013355104	222	0.0138	270	0.0331	60217	355	0.0331	1072	0.0663	4777	0.295771	1154	0.0776477	219	0.0414773	4492	0.278125	215	0.0143314	47	0.00866838	74	0.0136481	37	0.007	95	0.018	359	0.0222277	3465	CA	6	California	6013	0.0303578	0.944438	355104	5422	16151	0	0.017	0	0.028	0	0.276	0
452	13	Contra Costa	6013355200	97	0.0252	73	0.0361	25003	295	0.1259	177	0.046	1152	0.3	603	0.180323	42	0.0343699	2571	0.669531	213	0.0616676	233	0.168841	0	0	95	0.0775	41	0.0334	0	0	3467	CA	6	California	6013	0.00312833	0.283288	355200	1380	3840	0	0.149	0	0.082	0	0.322	0
453	13	Contra Costa	6013355301	169	0.0258	145	0.0433	31819	460	0.1044	666	0.1016	1771	0.270382	863	0.139576	158	0.068636	1675	0.255725	207	0.0334789	47	0.0202324	0	0	85	0.0369	88	0.0382	29	0.00442748	3468	CA	6	California	6013	0.000962714	0.163047	355301	2323	6550	0	0.121	0	0.086	0	0.426	0
454	13	Contra Costa	6013355302	38	0.0104	92	0.0535	50006	72	0.0298	340	0.0932	1062	0.291278	187	0.0547745	41	0.0348343	910	0.249589	86	0.0251904	0	0	0	0	0	0	6	0.005	7	0.00191991	3469	CA	6	California	6013	0.000758116	0.124055	355302	1190	3646	0	0.059	0	0.017	0	0.55	0
455	13	Contra Costa	6013355303	70	0.0624	3	0.0054	46860	16	0.0214	106	0.0945	359	0.32025	124	0.114603	27	0.0676692	95	0.0847458	0	0	0	0	28	0.0687961	0	0	13	0.0325	11	0.00981266	3470	CA	6	California	6013	0.00663211	0.465272	355303	407	1121	0	0.018	0	0.312	0	0.011	0
456	13	Contra Costa	6013355304	112	0.0145	78	0.0175	42583	162	0.0302	542	0.0703	1980	0.256976	669	0.0940664	173	0.0592263	1549	0.201038	68	0.0095519	31	0.0104765	0	0	17	0.0058	61	0.0208	0	0	3471	CA	6	California	6013	0.00108357	0.175974	355304	2959	7705	0	0.003	0	0.031	0	0.069	0
457	13	Contra Costa	6013355305	109	0.0278	7	0.0033	36726	90	0.0331	496	0.1266	959	0.24483	550	0.147651	51	0.0359408	581	0.148328	8	0.00214765	0	0	5	0.0035137	0	0	38	0.0269	0	0	3472	CA	6	California	6013	0.000278894	0.101035	355305	1423	3917	0	0.005	0	0.097	0	0.009	0
458	13	Contra Costa	6013356001	62	0.0153	137	0.0594	24114	330	0.1304	247	0.061	1156	0.285785	668	0.177141	118	0.0994103	2674	0.661063	60	0.0158395	51	0.0425354	0	0	96	0.0808	26	0.0219	36	0.00889987	3473	CA	6	California	6013	0.00164011	0.184549	356001	1199	4045	0	0.24	0	0.033	0	0.609	0
459	13	Contra Costa	6013356002	188	0.0297	65	0.0179	36840	252	0.0576	479	0.0744	1661	0.25828	593	0.0974848	136	0.061678	4056	0.630695	268	0.0439633	21	0.00937081	16	0.00713966	107	0.0486	8	0.0036	13	0.00202145	3474	CA	6	California	6013	0.0115428	0.750639	356002	2241	6431	0	0.017	0	0.109	0	0.072	0
460	13	Contra Costa	6013357000	175	0.0565	155	0.0828	28164	243	0.1036	447	0.1441	524	0.169032	619	0.206747	52	0.0355191	639	0.206129	18	0.00601202	22	0.0140665	0	0	39	0.0266	142	0.0969	1	0.00032258	3475	CA	6	California	6013	0.00114911	0.21672	357000	1564	3100	0	0.314	0	0.277	0	0.769	0
461	13	Contra Costa	6013358000	628	0.1222	219	0.0879	19575	608	0.1845	656	0.1261	1528	0.293903	1075	0.226268	268	0.140535	2326	0.447394	136	0.0284757	69	0.0343797	52	0.0259093	140	0.0732	186	0.0973	28	0.00538565	3476	CA	6	California	6013	0.000717381	0.159759	358000	2007	5199	0	0.638	0	0.588	0	0.794	0
462	13	Contra Costa	6013359101	455	0.0479	136	0.0276	25380	813	0.1266	1025	0.1073	2415	0.253039	1445	0.162396	353	0.0964481	5948	0.623219	458	0.0514722	383	0.102846	0	0	349	0.0958	198	0.0543	8	0.00083822	3477	CA	6	California	6013	0.00071624	0.152632	359101	3724	9544	0	0.15	0	0.224	0	0.193	0
463	13	Contra Costa	6013359102	307	0.0592	57	0.0227	22651	451	0.1298	611	0.1171	1336	0.256135	805	0.163154	178	0.0966866	3067	0.587998	150	0.0304013	284	0.151872	7	0.00374331	109	0.0592	68	0.0369	80	0.0153374	3478	CA	6	California	6013	0.000206927	0.0745235	359102	1870	5216	0	0.181	0	0.293	0	0.125	0
464	13	Contra Costa	6013359202	176	0.0271	94	0.0273	29385	343	0.0766	828	0.1268	1602	0.245367	852	0.136015	102	0.0454141	2848	0.436208	130	0.0207237	40	0.0176523	0	0	75	0.0334	39	0.0173	19	0.00291009	3479	CA	6	California	6013	0.00105299	0.193496	359202	2266	6529	0	0.052	0	0.093	0	0.189	0
465	13	Contra Costa	6013359203	262	0.0425	195	0.0594	24701	520	0.1311	550	0.0891	1551	0.2515	994	0.172629	195	0.0975	4828	0.782877	266	0.0461966	87	0.0427518	0	0	176	0.0874	71	0.0352	26	0.00421598	3480	CA	6	California	6013	0.000330319	0.126549	359203	2035	6167	0	0.291	0	0.19	0	0.609	0
466	13	Contra Costa	6013359204	80	0.0165	77	0.03	26888	260	0.089	299	0.0616	1366	0.281533	815	0.175798	69	0.0510355	4023	0.829143	262	0.0565142	0	0	0	0	60	0.0448	27	0.0201	0	0	3481	CA	6	California	6013	0.000293578	0.085891	359204	1359	4852	0	0.067	0	0.038	0	0.23	0
467	13	Contra Costa	6013360100	523	0.0572	164	0.0348	31310	635	0.0988	1331	0.1446	2112	0.229565	1472	0.169137	180	0.0564972	4554	0.495	355	0.0407905	90	0.0280636	8	0.00249454	89	0.0281	113	0.0356	159	0.0172826	3482	CA	6	California	6013	0.00104771	0.169615	360100	3207	9200	0	0.137	0	0.281	0	0.302	0
468	13	Contra Costa	6013360200	522	0.1054	95	0.0376	23335	480	0.1445	663	0.1331	1242	0.249398	1123	0.242916	252	0.132701	2454	0.492771	196	0.0423509	403	0.205927	45	0.0229944	139	0.0729	195	0.1023	31	0.00622489	3483	CA	6	California	6013	0.000232068	0.0722042	360200	1957	4980	0	0.349	0	0.524	0	0.344	0
469	13	Contra Costa	6013362000	175	0.0612	80	0.0511	28036	193	0.09	422	0.1478	543	0.190193	526	0.195976	85	0.0733391	1185	0.415061	45	0.016766	0	0	0	0	52	0.0446	24	0.0206	5	0.00175131	3485	CA	6	California	6013	0.00013268	0.0722203	362000	1189	2855	0	0.222	0	0.305	0	0.524	0
470	13	Contra Costa	6013363000	352	0.0517	187	0.0523	23656	531	0.1191	682	0.0998	1680	0.24601	1162	0.180463	269	0.105947	3825	0.560111	316	0.0490759	346	0.13272	0	0	176	0.0694	87	0.0343	12	0.00175721	3521	CA	6	California	6013	0.000447521	0.0874982	363000	2607	6829	0	0.283	0	0.248	0	0.537	0
471	13	Contra Costa	6013364001	577	0.1125	173	0.0791	16825	731	0.2365	586	0.1139	1486	0.28888	1137	0.235697	98	0.0652029	3378	0.656687	377	0.0781509	7	0.00459921	237	0.155716	272	0.1808	43	0.0285	5	0.000972	3522	CA	6	California	6013	0.000169984	0.0893246	364001	1522	5144	0	0.712	0	0.553	0	0.749	0
472	13	Contra Costa	6013364002	292	0.0528	144	0.052	22885	824	0.2262	617	0.111	1452	0.261339	1065	0.202202	180	0.0965147	3257	0.586213	232	0.0440478	228	0.121341	0	0	176	0.0949	93	0.0501	37	0.00665946	3523	CA	6	California	6013	0.000209423	0.0823194	364002	1879	5556	0	0.413	0	0.254	0	0.534	0
473	13	Contra Costa	6013369002	263	0.0945	67	0.0445	22143	425	0.2187	185	0.0656	679	0.241122	595	0.227795	159	0.143502	1683	0.597656	111	0.0418394	63	0.0556046	52	0.0458959	118	0.1071	77	0.0699	17	0.00603693	3532	CA	6	California	6013	0.000154503	0.0637459	369002	1133	2816	0	0.465	0	0.477	0	0.442	0
474	13	Contra Costa	6013370000	171	0.0585	64	0.0417	26395	300	0.1409	410	0.1397	615	0.209611	585	0.210432	62	0.0541012	1550	0.528289	159	0.0570916	21	0.0178723	0	0	34	0.0295	85	0.0739	5	0.00170415	3533	CA	6	California	6013	0.000101176	0.0551398	370000	1175	2934	0	0.247	0	0.289	0	0.403	0
475	13	Contra Costa	6013371000	351	0.0669	202	0.0719	19690	727	0.2031	563	0.1069	1319	0.250475	843	0.172146	241	0.122771	3578	0.679453	524	0.107004	12	0.00595533	0	0	261	0.1335	199	0.1018	13	0.00246866	3534	CA	6	California	6013	0.000135223	0.0554598	371000	2015	5266	0	0.536	0	0.338	0	0.707	0
476	13	Contra Costa	6013372000	667	0.0944	133	0.0437	17719	1423	0.3163	750	0.1051	2094	0.293565	1476	0.22249	188	0.0830022	5485	0.768961	740	0.111111	57	0.0245056	14	0.00601891	494	0.218	145	0.0639	60	0.0084116	3535	CA	6	California	6013	0.000161335	0.0567136	372000	2326	7133	0	0.61	0	0.476	0	0.431	0
477	13	Contra Costa	6013374000	685	0.1526	136	0.0671	17601	772	0.2557	650	0.1439	1130	0.250166	984	0.232679	241	0.135317	3336	0.738543	413	0.097659	204	0.112273	12	0.00660429	239	0.1347	253	0.1426	22	0.00487048	3537	CA	6	California	6013	0.000101394	0.0409444	374000	1817	4517	0	0.726	0	0.683	0	0.673	0
478	13	Contra Costa	6013378000	210	0.0725	97	0.0498	41414	155	0.0652	441	0.1523	350	0.120898	431	0.157587	70	0.044843	724	0.250086	96	0.0349472	454	0.276324	0	0	36	0.0231	73	0.0469	21	0.00725388	3541	CA	6	California	6013	0.00175601	0.406444	378000	1643	2895	0	0.173	0	0.37	0	0.509	0
479	13	Contra Costa	6013380000	1272	0.212	171	0.0495	32189	597	0.1452	352	0.0586	1394	0.232256	728	0.130818	308	0.116095	4262	0.710097	417	0.0749326	718	0.257532	0	0	331	0.1247	218	0.0821	0	0	3543	CA	6	California	6013	0.000646496	0.16684	380000	2788	6002	0	0.444	0	0.808	0	0.506	0
480	13	Contra Costa	6013383000	280	0.0625	104	0.038	27463	455	0.1319	635	0.1415	718	0.160053	886	0.206816	158	0.0778325	2365	0.527196	318	0.0742297	97	0.0462345	7	0.00333651	122	0.0601	226	0.1113	0	0	3546	CA	6	California	6013	0.000136818	0.0660561	383000	2098	4486	0	0.218	0	0.313	0	0.35	0
481	13	Contra Costa	6013388000	219	0.0865	36	0.0252	25306	185	0.094	410	0.1616	407	0.160489	408	0.168804	72	0.0623377	1202	0.473975	147	0.0608192	72	0.0604534	6	0.00503778	52	0.0446	97	0.0833	0	0	3552	CA	6	California	6013	6.90277e-05	0.0350393	388000	1191	2536	0	0.171	0	0.439	0	0.159	0
482	13	Contra Costa	6013389100	146	0.0762	51	0.045	26267	89	0.0586	251	0.131	345	0.180157	290	0.162102	42	0.0467186	914	0.477285	69	0.038569	91	0.0981661	0	0	39	0.0426	73	0.0797	0	0	3553	CA	6	California	6013	6.98342e-05	0.0345922	389100	927	1915	0	0.206	0	0.388	0	0.449	0
483	13	Contra Costa	6013307202	906	0.2043	165	0.0836	13527	625	0.3243	173	0.0385	1663	0.370131	883	0.222586	306	0.204682	3001	0.667928	384	0.0967986	411	0.252302	0	0	369	0.2456	191	0.1271	0	0	160	CA	6	California	6013	7.25985e-05	0.0409321	307202	1629	4493	0	0.89	0	0.796	0	0.773	0
484	13	Contra Costa	6013302002	636	0.0755	185	0.0456	19087	1006	0.4373	619	0.073	2815	0.332153	1357	0.174714	256	0.0990712	3432	0.404956	501	0.0644373	13	0.0049261	123	0.0466086	223	0.086	167	0.0644	66	0.00778761	328	CA	6	California	6013	0.00245284	0.269522	302002	2639	8475	1	0.602	0	0.385	0	0.457	0
485	13	Contra Costa	6013305000	1277	0.1974	197	0.0698	14145	1069	0.4504	533	0.0822	2107	0.325154	1282	0.219897	436	0.192325	3181	0.490895	692	0.118696	376	0.156667	0	0	362	0.1582	241	0.1053	63	0.00972222	334	CA	6	California	6013	0.000975999	0.18925	305000	2400	6480	1	0.889	0	0.784	0	0.693	0
486	13	Contra Costa	6013314200	1038	0.166	240	0.0902	13970	1368	0.3966	381	0.0607	2128	0.339394	1496	0.262226	269	0.153802	4235	0.675439	884	0.154952	36	0.0204313	283	0.160613	380	0.2196	78	0.045	0	0	3391	CA	6	California	6013	0.000534228	0.120755	314200	1762	6270	0	0.892	0	0.717	0	0.803	0
487	13	Contra Costa	6013351100	261	0.0315	106	0.1038	39537	418	0.0508	7388	0.8943	27	0.00326836	2806	0.34041	0	0	427	0.0516887	47	0.0057018	1206	0.185596	8	0.00123114	0	0	680	0.114	104	0.0125893	3454	CA	6	California	6013	0.000883993	0.132987	351100	6498	8261	0	0.192	0	0.12	0	0.849	0
488	13	Contra Costa	6013366001	942	0.2049	173	0.0838	14676	865	0.3307	330	0.0712	1480	0.319516	1105	0.25848	241	0.186967	3885	0.838731	697	0.163041	119	0.0907012	9	0.00685975	274	0.2119	139	0.1075	8	0.00172711	3526	CA	6	California	6013	0.000102597	0.0518303	366001	1312	4632	0	0.879	0	0.797	0	0.774	0
489	13	Contra Costa	6013382000	1679	0.2328	371	0.1106	16620	1092	0.255	706	0.0972	2195	0.302508	1480	0.219324	504	0.194444	6667	0.918826	428	0.0634262	645	0.235573	0	0	286	0.1107	551	0.2133	41	0.00565049	3545	CA	6	California	6013	0.000203689	0.100093	382000	2738	7256	0	0.849	0	0.837	0	0.867	0
490	13	Contra Costa	6013379000	1825	0.2935	318	0.1447	11989	1240	0.3447	691	0.1091	2116	0.334334	1607	0.28789	414	0.218932	6060	0.957497	620	0.109405	0	0	0	0	351	0.1853	484	0.2555	123	0.0194343	3542	CA	6	California	6013	0.00017036	0.0775572	379000	1988	6329	2	0.956	1	0.9	1	0.927	0
491	13	Contra Costa	6013307201	488	0.1625	77	0.0674	14842	345	0.3088	259	0.0855	1071	0.353582	531	0.195508	125	0.134698	1651	0.545064	197	0.072267	206	0.216614	0	0	155	0.1675	86	0.0929	10	0.00330141	159	CA	6	California	6013	0.000149008	0.0530316	307201	951	3029	0	0.818	0	0.709	0	0.676	0
492	13	Contra Costa	6013302003	431	0.0421	154	0.0303	21707	763	0.1355	579	0.0565	3602	0.352067	1483	0.158661	194	0.0611024	3778	0.36927	247	0.0264256	83	0.0259862	218	0.068253	178	0.0563	131	0.0414	7	0.00068419	329	CA	6	California	6013	0.00184987	0.206326	302003	3194	10231	0	0.201	0	0.188	0	0.234	0
493	13	Contra Costa	6013302004	447	0.0413	131	0.0247	24818	716	0.396	309	0.0283	3919	0.359343	1134	0.113639	222	0.0690943	4291	0.393453	387	0.0387814	0	0	31	0.00953259	184	0.0574	74	0.0231	0	0	330	CA	6	California	6013	0.0012403	0.188223	302004	3252	10906	0	0.321	0	0.183	0	0.153	0
494	13	Contra Costa	6013303100	862	0.1038	181	0.0557	18058	1473	0.3584	613	0.0736	2770	0.332893	1102	0.146426	291	0.118101	4673	0.561591	1051	0.139427	344	0.135061	127	0.0498626	506	0.2057	149	0.0605	18	0.0021632	331	CA	6	California	6013	0.0041193	0.295393	303100	2547	8321	0	0.682	0	0.517	0	0.573	0
495	13	Contra Costa	6013303200	912	0.0423	373	0.038	26961	1443	0.5	2024	0.0936	7077	0.327518	3104	0.159482	501	0.0702271	7072	0.327286	458	0.0235173	84	0.0113544	306	0.0413625	319	0.0446	216	0.0302	19	0.0008793	332	CA	6	California	6013	0.00400312	0.343098	303200	7398	21608	1	0.397	0	0.189	0	0.35	0
496	13	Contra Costa	6013304000	582	0.0537	176	0.0313	38129	770	0.4414	952	0.0874	2825	0.259603	1478	0.147006	199	0.0503033	2386	0.219261	476	0.0469984	0	0	208	0.0459364	106	0.0267	51	0.0128	243	0.0223305	333	CA	6	California	6013	0.0192251	1.09238	304000	4528	10882	1	0.328	0	0.26	0	0.249	0
497	13	Contra Costa	6013308002	107	0.0253	116	0.0541	26348	195	0.0803	175	0.0409	1554	0.363594	532	0.135438	95	0.0789692	2020	0.472625	93	0.023616	0	0	0	0	55	0.0453	0	0	0	0	3378	CA	6	California	6013	0.00040759	0.100105	308002	1220	4274	0	0.162	0	0.083	0	0.557	0
498	13	Contra Costa	6013312000	520	0.2017	93	0.093	16486	408	0.272	388	0.1469	902	0.341537	603	0.251985	121	0.151061	2250	0.85195	128	0.052459	87	0.105455	0	0	154	0.1944	176	0.2222	55	0.0208254	3382	CA	6	California	6013	0.000147398	0.0671135	312000	825	2641	0	0.833	0	0.791	0	0.813	0
499	13	Contra Costa	6013313101	1066	0.1528	396	0.1319	16752	1042	0.2383	1126	0.1601	1935	0.275249	1552	0.238	279	0.108392	4368	0.621337	391	0.0598317	678	0.254123	253	0.0948276	284	0.1099	278	0.1076	114	0.0162162	3383	CA	6	California	6013	0.000368938	0.0826286	313101	2668	7030	1	0.805	0	0.683	1	0.909	0
500	13	Contra Costa	6013313201	999	0.1266	293	0.0842	17280	1193	0.2743	496	0.0621	2848	0.357116	1337	0.18378	312	0.14358	6048	0.75837	541	0.0743132	111	0.0501129	0	0	435	0.2	191	0.0878	26	0.00326018	3386	CA	6	California	6013	0.000331314	0.113129	313201	2215	7975	0	0.752	0	0.604	0	0.776	0
501	13	Contra Costa	6013338301	48	0.0161	34	0.0257	39824	31	0.0148	625	0.21	741	0.248992	340	0.120099	33	0.0312204	606	0.203629	76	0.0268456	0	0	6	0.00570884	10	0.0095	6	0.0057	23	0.00772849	3430	CA	6	California	6013	0.00020177	0.0645892	338301	1051	2976	0	0.008	0	0.036	0	0.166	0
502	13	Contra Costa	6013352101	81	0.0347	351	0.171	31498	50	0.0305	315	0.0828	584	0.153644	276	0.0746551	18	0.0209302	939	0.24704	78	0.0210982	6	0.00686498	10	0.0114416	8	0.0093	9	0.0105	1486	0.39095	3456	CA	6	California	6013	0.00116833	0.188557	352101	874	3801	1	0.238	0	0.141	1	0.952	0
503	13	Contra Costa	6013352202	58	0.0256	114	0.1035	56204	62	0.0351	701	0.3088	422	0.185903	332	0.150909	34	0.0357518	386	0.170044	41	0.0186364	0	0	0	0	24	0.0249	12	0.0124	111	0.0488987	3459	CA	6	California	6013	0.00141975	0.193875	352202	1000	2270	0	0.156	0	0.084	0	0.848	0
504	13	Contra Costa	6013355101	356	0.0235	190	0.0247	27303	708	0.078	903	0.0592	5239	0.343834	1549	0.111736	395	0.086775	6834	0.448513	343	0.0245755	189	0.040724	6	0.00129282	87	0.019	126	0.0276	94	0.00616919	3464	CA	6	California	6013	0.000741956	0.130753	355101	4641	15237	0	0.049	0	0.072	0	0.153	0
505	13	Contra Costa	6013355106	447	0.0425	232	0.0418	27137	423	0.0664	397	0.0375	3570	0.337684	1045	0.108956	208	0.066242	4826	0.456489	202	0.0210417	0	0	67	0.0209048	112	0.0357	63	0.02	66	0.0062429	3466	CA	6	California	6013	0.0106168	0.528963	355106	3205	10572	0	0.131	0	0.19	0	0.405	0
506	13	Contra Costa	6013367100	508	0.0963	221	0.0872	19463	618	0.176	573	0.1075	1260	0.236575	1153	0.231805	167	0.0830846	4663	0.875516	237	0.0475713	626	0.30024	0	0	228	0.1131	100	0.0496	12	0.00225309	3528	CA	6	California	6013	0.000185135	0.0698028	367100	2085	5326	0	0.594	0	0.485	0	0.79	0
507	13	Contra Costa	6013381000	1207	0.1961	238	0.0989	15368	1080	0.3039	654	0.1051	2020	0.324654	1467	0.260014	312	0.155456	5886	0.945998	472	0.0836583	295	0.139085	0	0	356	0.1765	324	0.1607	144	0.0231437	3544	CA	6	California	6013	0.000199019	0.0734598	381000	2121	6222	0	0.87	0	0.781	0	0.834	0
508	13	Contra Costa	6013384000	87	0.0226	123	0.0609	34513	172	0.0569	834	0.2171	638	0.166146	581	0.158009	60	0.0363416	1686	0.439063	162	0.0439262	0	0	0	0	23	0.0139	56	0.0338	4	0.00104166	3547	CA	6	California	6013	0.000159893	0.0654698	384000	1687	3840	0	0.122	0	0.068	0	0.623	0
509	13	Contra Costa	6013385100	71	0.0267	30	0.024	50954	81	0.038	741	0.2789	431	0.162274	295	0.114697	18	0.016	995	0.374623	103	0.0400467	6	0.00542495	0	0	19	0.0176	39	0.0362	0	0	3548	CA	6	California	6013	0.000252291	0.0852949	385100	1106	2656	0	0.012	0	0.091	0	0.142	0
510	13	Contra Costa	6013385200	44	0.0315	8	0.0117	38080	57	0.0525	380	0.2722	207	0.148281	285	0.209251	16	0.028777	735	0.526504	75	0.0550661	0	0	0	0	10	0.0174	32	0.0557	0	0	3549	CA	6	California	6013	6.52704e-05	0.0388053	385200	582	1396	0	0.011	0	0.12	0	0.029	0
511	13	Contra Costa	6013387000	124	0.053	42	0.0352	26408	182	0.1022	507	0.2168	409	0.174936	479	0.215669	71	0.0698132	1034	0.442258	122	0.0548561	110	0.106693	4	0.00387972	71	0.0707	47	0.0468	0	0	3551	CA	6	California	6013	8.32944e-05	0.0390025	387000	1031	2338	0	0.16	0	0.256	0	0.308	0
512	13	Contra Costa	6013390100	114	0.0537	32	0.0251	37480	43	0.0251	527	0.2481	271	0.127589	336	0.164948	22	0.0238612	624	0.293785	60	0.0294551	0	0	0	0	16	0.0175	25	0.0274	0	0	3555	CA	6	California	6013	0.000102123	0.0480055	390100	944	2124	0	0.037	0	0.26	0	0.158	0
513	13	Contra Costa	6013390200	106	0.0629	60	0.0652	36363	54	0.0403	413	0.2453	268	0.159239	219	0.134109	49	0.0629012	468	0.278075	35	0.0214329	5	0.00632111	0	0	12	0.0155	28	0.0362	1	0.00059417	3556	CA	6	California	6013	6.33741e-05	0.0434692	390200	791	1683	0	0.19	0	0.315	0	0.659	0
514	13	Contra Costa	6013391000	89	0.0362	43	0.0309	51383	56	0.029	519	0.2111	440	0.179007	242	0.103507	44	0.0400364	461	0.187551	8	0.00342172	5	0.00447627	0	0	0	0	27	0.0247	6	0.002441	3557	CA	6	California	6013	0.000144564	0.0557626	391000	1117	2458	0	0.028	0	0.151	0	0.243	0
515	13	Contra Costa	6013392000	72	0.0313	5	0.004	59774	28	0.0155	518	0.2252	399	0.173478	185	0.0852534	27	0.0277207	485	0.21087	13	0.00599078	0	0	0	0	13	0.0129	11	0.0109	0	0	3558	CA	6	California	6013	9.11221e-05	0.0569978	392000	1026	2300	0	0.002	0	0.119	0	0.01	0
516	13	Contra Costa	6013365001	429	0.0898	59	0.0223	22973	652	0.1679	352	0.0637	985	0.178474	1041	0.233827	198	0.0930889	4314	0.781663	248	0.0476282	1062	0.47602	0	0	226	0.1062	149	0.07	723	0.131002	3524	CA	6	California	6013	0.00128567	0.258344	365001	2231	5519	0	0.275	0	0.454	0	0.12	0
517	13	Contra Costa	6013316000	167	0.1815	47	0.1042	15574	370	0.3067	91	0.0557	154	0.094305	306	0.354167	51	0.104294	666	0.407838	27	0.0171211	129	0.269311	0	0	14	0.0303	165	0.3579	753	0.461115	3393	CA	6	California	6013	0.000157698	0.0882179	316000	479	1633	0	0.864	0	0.752	0	0.85	0
518	13	Contra Costa	6013336101	764	0.1479	134	0.0561	16244	1103	0.375	199	0.0383	1553	0.299518	1317	0.283409	257	0.160725	3876	0.747541	1252	0.269421	1094	0.676562	0	0	479	0.3016	379	0.2386	0	0	3421	CA	6	California	6013	7.12994e-05	0.0400202	336101	1617	5185	0	0.776	0	0.67	0	0.577	0
519	13	Contra Costa	6013336200	1564	0.1746	326	0.0775	14824	1957	0.3779	544	0.0601	2695	0.297988	2109	0.259282	271	0.0985455	6216	0.687307	1891	0.232481	991	0.345657	112	0.0390652	787	0.2872	320	0.1167	8	0.00088456	3423	CA	6	California	6013	0.000201238	0.0643742	336200	2867	9044	0	0.867	0	0.737	0	0.741	0
520	13	Contra Costa	6013369001	1043	0.1569	323	0.1145	15234	1353	0.2878	1203	0.1702	1787	0.252937	1683	0.273392	296	0.114773	5487	0.776645	1064	0.162716	931	0.344943	552	0.20452	548	0.2128	560	0.2174	423	0.0598726	3531	CA	6	California	6013	0.000166892	0.0632309	369001	2699	7065	0	0.854	0	0.694	0	0.876	0
521	13	Contra Costa	6013376000	1408	0.2383	238	0.1101	11678	1428	0.4556	478	0.0802	2178	0.365498	1188	0.22127	401	0.22823	5767	0.96778	920	0.171354	329	0.17334	5	0.00263435	487	0.2779	473	0.2699	13	0.00218157	3539	CA	6	California	6013	0.000125259	0.0553958	376000	1898	5959	1	0.955	0	0.844	0	0.866	0
522	13	Contra Costa	6013375000	1083	0.2432	246	0.1456	10017	1079	0.4976	176	0.039	1673	0.371613	910	0.232618	215	0.178423	4275	0.949578	929	0.237474	38	0.0306947	0	0	492	0.4141	327	0.2752	0	0	3538	CA	6	California	6013	6.61792e-05	0.0341425	375000	1238	4502	3	0.974	0	0.85	1	0.928	1
523	13	Contra Costa	6013328000	253	0.1592	39	0.05	18779	385	0.2921	557	0.3335	191	0.114371	547	0.362973	58	0.0610526	744	0.445509	108	0.0682249	760	0.747296	0	0	100	0.1003	442	0.4433	81	0.048503	3409	CA	6	California	6013	0.00011408	0.0520873	328000	1017	1670	0	0.677	0	0.7	0	0.511	0
524	13	Contra Costa	6013342000	208	0.0382	103	0.0397	45202	281	0.0651	1479	0.2596	1210	0.212392	897	0.174378	69	0.0310531	663	0.116377	89	0.0164845	387	0.169886	0	0	22	0.0099	279	0.1259	353	0.0619624	3061	CA	6	California	6013	0.000539889	0.11442	342000	2278	5697	0	0.076	0	0.163	0	0.375	0
525	13	Contra Costa	6013343002	165	0.0388	64	0.0299	38958	177	0.0519	1038	0.2352	840	0.190347	872	0.215681	128	0.0643539	736	0.16678	87	0.0206553	572	0.278752	0	0	55	0.0277	228	0.1149	169	0.0382959	3063	CA	6	California	6013	0.000346213	0.0980141	343002	2052	4413	0	0.043	0	0.167	0	0.228	0
526	13	Contra Costa	6013311000	498	0.1014	177	0.0851	14391	989	0.3658	466	0.0941	1657	0.334612	1045	0.234726	232	0.164074	4217	0.851575	661	0.14824	130	0.0885559	0	0	368	0.2604	131	0.0927	0	0	3381	CA	6	California	6013	0.000164414	0.0638198	311000	1468	4952	0	0.82	0	0.507	0	0.781	0
527	13	Contra Costa	6013314103	692	0.1274	250	0.0951	16196	779	0.2476	264	0.0482	1918	0.350768	1077	0.220336	208	0.130735	4233	0.77414	587	0.119771	228	0.139109	104	0.0634533	414	0.2603	89	0.0559	63	0.0115216	3389	CA	6	California	6013	0.000617886	0.111844	314103	1639	5468	0	0.772	0	0.606	0	0.821	0
528	13	Contra Costa	6013336102	1018	0.1426	222	0.0637	15869	1079	0.2636	381	0.0529	1855	0.257639	1293	0.200995	298	0.11488	4982	0.691944	1709	0.265373	1745	0.653313	52	0.0194684	668	0.2572	451	0.1736	0	0	3422	CA	6	California	6013	6.91291e-05	0.0484066	336102	2671	7200	0	0.751	0	0.655	0	0.647	0
529	13	Contra Costa	6013367200	766	0.1767	225	0.1291	13355	869	0.3545	392	0.0896	1439	0.32914	1009	0.253964	170	0.134814	3592	0.821592	532	0.133904	278	0.214176	0	0	387	0.3068	142	0.1126	10	0.00228728	3529	CA	6	California	6013	0.000133401	0.0651785	367200	1298	4372	1	0.915	0	0.742	1	0.905	0
530	13	Contra Costa	6013366002	864	0.1492	163	0.0671	15310	1331	0.4139	436	0.0744	1970	0.336407	1183	0.219155	236	0.14604	4971	0.848873	960	0.177844	103	0.0628049	15	0.00914634	467	0.2913	281	0.1752	28	0.00478142	3527	CA	6	California	6013	0.000107827	0.0512496	366002	1640	5856	1	0.834	0	0.674	0	0.673	0
531	13	Contra Costa	6013373000	1050	0.2495	207	0.1225	12676	1037	0.4295	291	0.0678	1386	0.323077	1126	0.291182	201	0.174631	3773	0.879487	1060	0.271934	48	0.0405405	107	0.0903716	410	0.3549	135	0.1168	31	0.0072261	3536	CA	6	California	6013	8.47286e-05	0.0451584	373000	1184	4290	1	0.953	0	0.857	0	0.893	0
532	13	Contra Costa	6013310000	896	0.1999	243	0.1334	12085	1058	0.4445	311	0.0689	1571	0.348337	1271	0.310606	207	0.162099	3687	0.817517	784	0.191593	60	0.0439239	0	0	376	0.2951	214	0.1679	37	0.00820399	3380	CA	6	California	6013	0.000207139	0.101769	310000	1366	4510	2	0.95	0	0.788	1	0.911	0
533	13	Contra Costa	6013368000	1816	0.1957	323	0.1028	12091	2426	0.4938	512	0.0549	3345	0.358752	2250	0.266777	394	0.168304	8392	0.900043	2354	0.279108	207	0.0862141	54	0.0224906	936	0.4022	382	0.1641	13	0.00139425	3530	CA	6	California	6013	0.000146879	0.0576962	368000	2401	9324	1	0.941	0	0.78	0	0.846	0
534	13	Contra Costa	6013377000	2322	0.3104	440	0.1397	12021	1696	0.4212	433	0.057	2639	0.34742	1358	0.200059	418	0.189827	6919	0.910874	1472	0.216853	286	0.123971	0	0	695	0.3161	565	0.257	225	0.0296209	3540	CA	6	California	6013	0.000129834	0.0692867	377000	2307	7596	3	0.969	1	0.913	1	0.921	0
535	13	Contra Costa	6013365002	1578	0.3878	207	0.1459	8145	1010	0.5263	290	0.0711	1598	0.392051	727	0.200275	287	0.275962	4019	0.986016	580	0.15978	74	0.0655447	7	0.00620017	307	0.2957	258	0.2485	46	0.0112856	3525	CA	6	California	6013	0.000596195	0.126256	365002	1129	4076	4	0.992	1	0.956	1	0.928	1
536	13	Contra Costa	6013306001	1003	0.126	322	0.0884	19960	1025	0.3668	1272	0.1557	2253	0.2759	1686	0.230265	441	0.148685	2574	0.315209	284	0.0378667	356	0.116875	0	0	234	0.079	183	0.0617	222	0.0271859	335	CA	6	California	6013	0.000363909	0.105789	306001	3046	8166	0	0.75	0	0.602	0	0.796	0
537	13	Contra Costa	6013339000	542	0.0639	258	0.0454	32159	522	0.0794	870	0.1022	1101	0.129392	1520	0.188586	230	0.0488219	2462	0.289341	540	0.0667326	3608	0.739496	21	0.00430416	360	0.0764	544	0.1155	104	0.0122223	3432	CA	6	California	6013	0.000351392	0.103927	339000	4879	8509	0	0.173	0	0.321	0	0.454	0
538	13	Contra Costa	6013301000	400	0.1197	119	0.0736	24207	593	0.2805	632	0.1883	596	0.177645	759	0.233754	176	0.113916	488	0.145455	29	0.00893132	8	0.00421718	586	0.308909	70	0.0453	78	0.0504	16	0.004769	3374	CA	6	California	6013	0.0123813	0.638845	301000	1897	3355	0	0.62	0	0.579	0	0.718	0
539	13	Contra Costa	6013313102	304	0.0798	95	0.047	18465	330	0.1403	268	0.0683	1133	0.288883	529	0.148805	161	0.12234	2380	0.606833	90	0.0246103	326	0.239354	0	0	140	0.1062	102	0.0773	114	0.0290668	3384	CA	6	California	6013	0.000204934	0.0586143	313102	1362	3922	0	0.432	0	0.407	0	0.475	0
540	13	Contra Costa	6013314102	552	0.0972	147	0.0569	16534	983	0.3031	272	0.0474	1872	0.326873	1231	0.2331	188	0.114985	4009	0.700017	562	0.106419	5	0.00293427	421	0.247066	325	0.1978	91	0.0553	0	0	3388	CA	6	California	6013	0.000499916	0.128925	314102	1704	5727	0	0.685	0	0.489	0	0.585	0
541	13	Contra Costa	6013318000	254	0.0745	95	0.0484	24181	297	0.1166	552	0.1577	667	0.190626	672	0.207343	148	0.0919255	695	0.198628	73	0.0218891	320	0.193237	0	0	71	0.044	153	0.0949	100	0.0285796	3395	CA	6	California	6013	0.00122987	0.2089	318000	1656	3499	0	0.304	0	0.38	0	0.492	0
542	13	Contra Costa	6013321101	183	0.03	134	0.0394	28597	300	0.065	872	0.1336	1529	0.234294	951	0.164761	174	0.0708181	1694	0.259577	86	0.0139497	270	0.108303	9	0.0036101	52	0.0212	126	0.0514	436	0.0668097	3399	CA	6	California	6013	0.000443834	0.115675	321101	2493	6526	0	0.091	0	0.111	0	0.371	0
543	13	Contra Costa	6013324000	713	0.0792	230	0.0417	30702	715	0.1045	1425	0.1578	1345	0.148948	2033	0.237195	244	0.0511852	2680	0.296788	320	0.0371661	2599	0.52505	53	0.0107071	302	0.0632	762	0.1597	32	0.00354374	3405	CA	6	California	6013	0.000366285	0.125046	324000	4950	9030	0	0.217	0	0.404	0	0.403	0
544	13	Contra Costa	6013325000	129	0.0248	114	0.0386	29815	202	0.0505	842	0.1544	1235	0.226605	587	0.122521	104	0.0504365	927	0.170092	30	0.0059453	197	0.0938542	8	0.00381133	56	0.027	52	0.0251	302	0.0554128	3406	CA	6	California	6013	0.000300552	0.0914953	325000	2099	5450	0	0.067	0	0.08	0	0.359	0
545	13	Contra Costa	6013327000	706	0.1016	203	0.0597	18891	983	0.2071	1041	0.1495	1674	0.240414	1662	0.254635	291	0.103485	2671	0.383599	365	0.0558616	200	0.0686813	1082	0.371566	224	0.0796	173	0.0614	8	0.00114893	3408	CA	6	California	6013	0.000852292	0.147738	327000	2912	6963	0	0.582	0	0.508	0	0.612	0
546	13	Contra Costa	6013334001	377	0.0972	162	0.0777	22843	473	0.1659	662	0.1617	955	0.233382	714	0.19751	154	0.107994	1283	0.313539	329	0.0861933	210	0.146138	8	0.00556715	83	0.0587	128	0.0905	308	0.0752688	3416	CA	6	California	6013	0.000132115	0.0479208	334001	1437	4092	0	0.513	0	0.489	0	0.742	0
547	13	Contra Costa	6013337200	485	0.0693	214	0.0563	27162	559	0.1079	1104	0.1531	1443	0.200194	1248	0.18781	197	0.0650165	2176	0.301887	284	0.0417524	493	0.157861	557	0.178354	155	0.0512	163	0.0539	204	0.0283019	3425	CA	6	California	6013	0.000328452	0.0774589	337200	3123	7208	0	0.286	0	0.352	0	0.579	0
548	13	Contra Costa	6013361000	393	0.0955	52	0.024	22226	407	0.1388	511	0.1216	1034	0.246249	812	0.211624	154	0.0994832	2259	0.537985	122	0.0311066	218	0.137713	0	0	147	0.0947	67	0.0431	85	0.0202429	3484	CA	6	California	6013	0.00159532	0.231714	361000	1583	4199	0	0.268	0	0.481	0	0.142	0
549	13	Contra Costa	6013386000	328	0.0985	96	0.0499	27246	323	0.134	557	0.1673	539	0.16191	675	0.214695	65	0.0459039	2229	0.66957	276	0.0877862	621	0.409091	0	0	103	0.0702	223	0.152	112	0.0336437	3550	CA	6	California	6013	0.000104851	0.0707673	386000	1518	3329	0	0.345	0	0.495	0	0.511	0
550	13	Contra Costa	6013389200	200	0.1253	70	0.0717	22613	120	0.0936	216	0.1313	221	0.134347	267	0.172704	48	0.0549199	899	0.546505	133	0.0837004	34	0.0399061	7	0.00821596	60	0.0715	137	0.1634	59	0.0358663	3554	CA	6	California	6013	2.33991e-05	0.0260658	389200	852	1645	0	0.454	0	0.599	0	0.705	0
551	15	Del Norte	6015000201	346	0.1076	137	0.0878	14255	2154	0.4201	507	0.0769	884	0.134102	688	0.220513	120	0.0986031	3130	0.474818	7	0.00108074	0	0	453	0.344749	19	0.0156	35	0.0289	3348	0.507888	3562	CA	6	California	6015	0.0113174	0.649807	201	1314	6592	1	0.846	0	0.533	0	0.793	0
552	15	Del Norte	6015000203	151	0.1453	70	0.1383	17739	138	0.1903	160	0.142	240	0.213144	267	0.269153	70	0.170316	488	0.433393	35	0.0324374	0	0	250	0.416667	38	0.0881	28	0.0649	157	0.139432	3564	CA	6	California	6015	0.0383591	1.21524	203	600	1126	1	0.745	0	0.663	1	0.919	0
553	15	Del Norte	6015000101	1197	0.3287	183	0.1318	12736	603	0.267	468	0.1236	1160	0.306554	833	0.251131	387	0.253937	1033	0.272992	77	0.0223707	229	0.133528	24	0.0139942	134	0.0877	411	0.2691	119	0.0314482	3559	CA	6	California	6015	0.000302494	0.10895	101	1715	3784	2	0.931	1	0.925	1	0.909	0
554	15	Del Norte	6015000102	716	0.2084	227	0.1615	13823	460	0.2026	496	0.1422	988	0.283257	754	0.232429	163	0.126357	734	0.210436	114	0.034873	52	0.0362622	385	0.26848	61	0.0473	110	0.0854	56	0.016055	3560	CA	6	California	6015	0.00255041	0.225739	102	1434	3488	1	0.871	0	0.802	1	0.944	0
555	15	Del Norte	6015000103	1631	0.1909	255	0.0727	14836	1338	0.2449	1161	0.1339	2649	0.305642	2161	0.269754	424	0.132252	1867	0.215415	253	0.0311691	82	0.0231181	871	0.24556	191	0.0596	337	0.1051	99	0.0114226	3561	CA	6	California	6015	0.00402747	0.410099	103	3547	8667	0	0.813	0	0.771	0	0.712	0
556	15	Del Norte	6015000202	724	0.1928	198	0.1189	16084	542	0.2071	678	0.1761	980	0.254545	865	0.241485	93	0.0605075	983	0.255325	239	0.0656233	0	0	659	0.361294	93	0.0615	26	0.0172	60	0.0155844	3563	CA	6	California	6015	0.227824	3.52963	202	1824	3850	0	0.816	0	0.775	0	0.886	0
557	17	El Dorado	6017030901	163	0.0602	98	0.0682	24227	176	0.0904	337	0.1236	642	0.23551	410	0.156012	54	0.0537849	262	0.0961115	0	0	0	0	68	0.0647619	20	0.0201	13	0.013	0	0	3586	CA	6	California	6017	0.00673668	0.528025	30901	1050	2726	0	0.311	0	0.299	0	0.681	0
558	17	El Dorado	6017030902	403	0.0932	101	0.0462	26603	353	0.1163	555	0.1278	1043	0.240267	570	0.137217	84	0.0532657	512	0.117945	31	0.00741626	0	0	74	0.0467762	41	0.0266	30	0.0194	24	0.00552868	3587	CA	6	California	6017	0.00524726	0.36725	30902	1582	4341	0	0.302	0	0.47	0	0.464	0
559	17	El Dorado	6017031000	279	0.0494	170	0.0631	23465	596	0.1565	974	0.1693	1518	0.264	1281	0.236303	239	0.100844	909	0.158087	62	0.0113532	209	0.0846497	253	0.102471	130	0.0549	194	0.0819	50	0.00869565	3588	CA	6	California	6017	0.00274352	0.307563	31000	2469	5750	0	0.363	0	0.234	0	0.642	0
560	17	El Dorado	6017031100	499	0.0986	162	0.0658	20928	453	0.1322	871	0.1713	1254	0.246656	860	0.180331	276	0.129943	713	0.140244	110	0.0230366	179	0.0796618	15	0.00667556	64	0.0299	189	0.0885	25	0.00491738	3589	CA	6	California	6017	0.00382023	0.409859	31100	2247	5084	0	0.474	0	0.495	0	0.663	0
561	17	El Dorado	6017030401	207	0.0487	115	0.0479	27108	290	0.0975	569	0.1335	963	0.226056	761	0.187485	202	0.11216	691	0.162207	57	0.0140429	76	0.0246513	81	0.0262731	90	0.0501	92	0.0512	0	0	3569	CA	6	California	6017	0.000558444	0.113252	30401	3083	4260	0	0.199	0	0.229	0	0.487	0
562	17	El Dorado	6017030501	252	0.0408	164	0.0477	26135	200	0.0469	521	0.0843	1550	0.251053	629	0.107705	129	0.0542701	607	0.0983155	0	0	23	0.00618778	5	0.00134517	67	0.0282	55	0.0231	0	0	3571	CA	6	California	6017	0.0190817	0.756877	30501	3717	6174	0	0.142	0	0.18	0	0.484	0
563	17	El Dorado	6017030502	151	0.0495	41	0.0218	23603	62	0.0294	244	0.08	739	0.242534	388	0.133333	99	0.0834739	242	0.0794224	16	0.00549828	0	0	10	0.005698	50	0.0422	12	0.0101	0	0	3572	CA	6	California	6017	0.00179231	0.264896	30502	1755	3047	0	0.069	0	0.234	0	0.114	0
564	17	El Dorado	6017030503	90	0.076	0	0	26258	57	0.0665	106	0.0895	239	0.201858	160	0.144535	32	0.0658436	67	0.0565878	0	0	64	0.0252068	20	0.00787711	22	0.0433	19	0.0374	44	0.0371622	3573	CA	6	California	6017	0.0334506	1.00495	30503	2539	1184	0	0.082	0	0.387	0	0	0
565	17	El Dorado	6017030601	114	0.0247	91	0.0398	27057	264	0.082	611	0.1326	1156	0.250922	635	0.144449	67	0.0396684	445	0.0965921	7	0.00159235	5	0.00288683	76	0.0438799	62	0.037	19	0.0113	9	0.00195354	3574	CA	6	California	6017	0.0185982	0.922181	30601	1732	4607	0	0.106	0	0.079	0	0.377	0
566	17	El Dorado	6017030602	454	0.0794	281	0.1034	21054	638	0.1539	778	0.1344	1358	0.234704	945	0.172288	137	0.0637506	582	0.100588	5	0.00090448	7	0.00287947	207	0.0851501	115	0.0535	59	0.0274	179	0.0309367	3575	CA	6	California	6017	0.037108	1.78592	30602	2431	5786	0	0.533	0	0.405	0	0.848	0
567	17	El Dorado	6017030603	229	0.083	43	0.0337	20995	171	0.0848	349	0.1257	662	0.238473	414	0.156109	116	0.106912	199	0.0716859	5	0.00188536	0	0	87	0.0543071	91	0.0833	14	0.0128	0	0	3576	CA	6	California	6017	0.129351	2.25811	30603	1602	2776	0	0.251	0	0.422	0	0.285	0
568	17	El Dorado	6017030702	53	0.0092	92	0.0319	40409	118	0.0321	484	0.0839	1793	0.310961	448	0.0822622	103	0.0530108	755	0.13094	43	0.0078957	35	0.0176234	0	0	22	0.0113	0	0	0	0	3578	CA	6	California	6017	0.00126724	0.165094	30702	1986	5766	0	0.017	0	0.014	0	0.258	0
569	17	El Dorado	6017030704	132	0.0694	29	0.0289	35781	104	0.0806	193	0.1013	480	0.251968	351	0.193816	29	0.0435435	222	0.116535	11	0.00607399	0	0	135	0.195087	14	0.021	6	0.009	0	0	3580	CA	6	California	6017	0.0147856	0.600061	30704	692	1905	0	0.104	0	0.352	0	0.213	0
570	17	El Dorado	6017030801	37	0.0099	126	0.066	31471	209	0.0846	370	0.0991	1048	0.280965	616	0.174603	67	0.0523029	433	0.116086	23	0.00651927	9	0.00686498	53	0.0404272	29	0.0227	33	0.0258	0	0	3581	CA	6	California	6017	0.00641705	0.405435	30801	1311	3730	0	0.153	0	0.016	0	0.665	0
571	17	El Dorado	6017030803	277	0.048	180	0.0607	28465	401	0.1018	827	0.1427	1498	0.258499	1174	0.214429	152	0.0699494	677	0.116825	27	0.0049315	222	0.0989746	281	0.125279	49	0.0225	109	0.05	20	0.00345125	3582	CA	6	California	6017	0.00253293	0.205744	30803	2243	5795	0	0.239	0	0.225	0	0.622	0
572	17	El Dorado	6017030804	200	0.0347	73	0.0261	32551	281	0.0735	669	0.1161	1531	0.265891	860	0.158555	130	0.0632603	637	0.110629	18	0.00331308	18	0.00860832	164	0.0784314	48	0.0234	21	0.0102	0	0	3583	CA	6	California	6017	0.00720037	0.484476	30804	2091	5758	0	0.048	0	0.141	0	0.171	0
573	17	El Dorado	6017030805	443	0.0484	158	0.0333	27116	392	0.0689	708	0.0769	2955	0.321231	1103	0.13178	291	0.0935691	1111	0.120774	96	0.0114572	289	0.0882982	0	0	73	0.0227	29	0.009	0	0	3584	CA	6	California	6017	0.00106849	0.150697	30805	3273	9199	0	0.108	0	0.227	0	0.279	0
574	17	El Dorado	6017031301	352	0.1034	86	0.0532	23009	197	0.0817	596	0.1751	770	0.226271	602	0.186782	111	0.0814978	409	0.120188	47	0.0145827	8	0.00554785	129	0.0894591	55	0.0405	51	0.0375	0	0	3591	CA	6	California	6017	0.00486668	0.499476	31301	1442	3403	0	0.346	0	0.515	0	0.547	0
575	17	El Dorado	6017031302	482	0.1041	118	0.0592	19347	442	0.1372	768	0.1653	1132	0.243755	1104	0.252228	174	0.0895062	632	0.13609	50	0.0114233	19	0.00895803	452	0.213107	109	0.0566	146	0.0759	0	0	3592	CA	6	California	6017	0.00340538	0.602092	31302	2121	4644	0	0.498	0	0.519	0	0.607	0
576	17	El Dorado	6017031402	335	0.0699	120	0.0523	24131	397	0.1145	689	0.1422	1142	0.235756	948	0.206581	93	0.0501889	409	0.0844344	10	0.00217912	0	0	231	0.104714	82	0.044	19	0.0102	0	0	3593	CA	6	California	6017	0.0819523	1.67719	31402	2206	4844	0	0.309	0	0.355	0	0.537	0
577	17	El Dorado	6017031403	0	0	0	0	37310	8	0.0963	16	0.1649	9	0.0927835	14	0.14433	0	0	11	0.113402	0	0	0	0	2	0.00249066	0	0	6	0.1153	0	0	3594	CA	6	California	6017	0.0505656	1.48048	31403	803	97	0	0.01	0	0	0	0	0
578	17	El Dorado	6017031404	145	0.0666	62	0.0505	26598	261	0.1541	280	0.1274	422	0.19208	428	0.200656	54	0.0604027	145	0.0659991	23	0.0107829	7	0.00842358	77	0.0926594	37	0.0464	50	0.0628	30	0.013655	3595	CA	6	California	6017	0.00424981	0.327101	31404	831	2197	0	0.319	0	0.336	0	0.517	0
579	17	El Dorado	6017031405	188	0.0779	42	0.0358	23953	169	0.0934	487	0.2019	480	0.199005	355	0.152491	55	0.0541872	111	0.0460199	0	0	0	0	23	0.0223735	14	0.0154	24	0.0264	0	0	3596	CA	6	California	6017	0.00295289	0.338668	31405	1028	2412	0	0.223	0	0.397	0	0.317	0
580	17	El Dorado	6017031406	430	0.0816	148	0.0618	21003	284	0.0792	774	0.1448	1446	0.270685	1144	0.22502	98	0.0510683	543	0.101647	22	0.0043273	0	0	49	0.0213043	91	0.0452	41	0.0203	30	0.00561587	3597	CA	6	California	6017	0.00826055	0.687467	31406	2300	5342	0	0.367	0	0.416	0	0.631	0
581	17	El Dorado	6017031503	219	0.0833	57	0.0469	24281	258	0.1378	460	0.1738	612	0.231293	523	0.207622	49	0.0481336	197	0.074452	8	0.0031633	51	0.0474419	86	0.08	16	0.0155	37	0.0359	10	0.00377928	3599	CA	6	California	6017	0.0103235	0.594707	31503	1075	2646	0	0.34	0	0.424	0	0.474	0
582	17	El Dorado	6017031504	433	0.0825	156	0.0674	20706	516	0.1389	1015	0.1924	1246	0.236298	1130	0.225549	114	0.0545977	594	0.112649	58	0.0115492	24	0.0112202	503	0.235157	100	0.0484	112	0.0542	12	0.00227574	3600	CA	6	California	6017	0.00611595	0.430033	31504	2139	5273	0	0.464	0	0.42	0	0.676	0
583	17	El Dorado	6017030200	802	0.1612	193	0.0744	15576	853	0.2792	393	0.0774	1402	0.27642	1006	0.221002	174	0.0982496	2531	0.499014	600	0.12906	326	0.129932	102	0.0406536	364	0.2055	219	0.1236	102	0.0201104	3567	CA	6	California	6017	0.00265523	0.301484	30200	2509	5072	0	0.804	0	0.705	0	0.723	0
584	17	El Dorado	6017030300	711	0.1238	300	0.0905	18706	438	0.1198	425	0.0732	1428	0.245995	1026	0.188534	350	0.143384	1684	0.290095	271	0.0497979	103	0.0294118	44	0.0125642	263	0.1075	290	0.1186	0	0	3568	CA	6	California	6017	0.000447897	0.107996	30300	3502	5805	0	0.587	0	0.594	0	0.804	0
585	17	El Dorado	6017030402	633	0.1524	188	0.0828	16615	390	0.1418	379	0.0912	1023	0.246209	836	0.21332	271	0.147363	835	0.200963	213	0.0543506	372	0.161599	376	0.163336	110	0.0601	158	0.0863	4	0.00096269	3570	CA	6	California	6017	0.00112243	0.188084	30402	2302	4155	0	0.676	0	0.682	0	0.769	0
586	17	El Dorado	6017030701	91	0.0167	71	0.0267	42391	34	0.01	335	0.0615	1840	0.338111	394	0.0780507	75	0.0420403	768	0.141125	0	0	94	0.0508658	9	0.00487012	18	0.01	0	0	0	0	3577	CA	6	California	6017	0.00199075	0.265463	30701	1848	5442	0	0.009	0	0.039	0	0.18	0
587	17	El Dorado	6017030703	98	0.0139	129	0.0362	39061	138	0.0315	499	0.0706	2397	0.339567	516	0.0794335	81	0.0362903	924	0.130897	16	0.00246305	0	0	10	0.00433463	6	0.0026	16	0.0071	2	0.00028332	3579	CA	6	California	6017	0.00315904	0.253712	30703	2307	7059	0	0.028	0	0.028	0	0.323	0
588	17	El Dorado	6017030806	260	0.0504	76	0.0289	26279	125	0.0364	695	0.1341	1376	0.265535	660	0.136901	288	0.144651	686	0.132381	75	0.0155569	103	0.0502194	0	0	86	0.0431	74	0.037	6	0.00115785	3585	CA	6	California	6017	0.000500203	0.139994	30806	2051	5182	0	0.078	0	0.239	0	0.213	0
589	17	El Dorado	6017031502	688	0.1244	149	0.0629	19906	739	0.1889	1352	0.2395	1389	0.246146	1243	0.236043	202	0.0873702	754	0.133617	37	0.00689655	272	0.112165	465	0.191753	102	0.044	149	0.0643	116	0.0205564	3598	CA	6	California	6017	0.00275775	0.362997	31502	2425	5643	0	0.586	0	0.596	0	0.64	0
590	17	El Dorado	6017031200	621	0.1385	219	0.0923	21097	537	0.1567	888	0.184	986	0.204395	1094	0.255488	169	0.0928062	675	0.139925	100	0.0216779	48	0.0244898	61	0.0311224	139	0.0758	76	0.0414	369	0.0764925	3590	CA	6	California	6017	0.00216288	0.266128	31200	1960	4824	0	0.606	0	0.643	0	0.81	0
591	17	El Dorado	6017030101	61	0.2155	21	0.1228	15688	56	0.2718	22	0.0777	30	0.106007	61	0.226766	0	0	133	0.469965	13	0.0483271	68	0.282158	17	0.0705394	34	0.2394	18	0.1267	18	0.0636042	3565	CA	6	California	6017	5.44951e-05	0.0348544	30101	241	283	0	0.874	0	0.814	0	0.894	0
592	17	El Dorado	6017030102	547	0.1342	147	0.0691	14425	873	0.3699	269	0.0658	1129	0.276174	846	0.226022	141	0.0959184	2577	0.630382	422	0.112354	304	0.127463	44	0.0184486	459	0.3161	308	0.2121	5	0.00122309	3566	CA	6	California	6017	0.000771256	0.12648	30102	2385	4088	0	0.829	0	0.629	0	0.688	0
593	19	Fresno	6019003101	1481	0.1638	454	0.0981	14004	808	0.1509	733	0.0806	2415	0.265735	1789	0.213535	547	0.150813	3512	0.386444	269	0.0321079	987	0.255171	23	0.00594622	309	0.0839	250	0.0679	0	0	3641	CA	6	California	6019	0.00117354	0.143505	3101	3868	9088	0	0.765	0	0.712	0	0.831	0
594	19	Fresno	6019003600	619	0.1542	87	0.042	21372	436	0.1522	498	0.1235	902	0.223821	762	0.202283	173	0.101645	1600	0.397022	108	0.0285563	59	0.0332769	6	0.00338409	107	0.0632	132	0.078	0	0	3648	CA	6	California	6019	0.000196545	0.0560129	3600	1773	4030	0	0.469	0	0.687	0	0.408	0
595	19	Fresno	6019001404	328	0.0691	88	0.0404	27028	495	0.1536	914	0.192	1209	0.253992	675	0.151244	100	0.0584112	2333	0.490126	183	0.0409579	127	0.0716704	17	0.00959367	102	0.0598	45	0.0264	30	0.00630252	3617	CA	6	California	6019	0.00170541	0.180477	1404	1772	4760	0	0.273	0	0.351	0	0.385	0
596	19	Fresno	6019001700	793	0.1933	168	0.0986	16817	908	0.3688	548	0.1319	1232	0.296653	891	0.23053	96	0.0760697	2631	0.633518	457	0.116671	28	0.0208799	231	0.17226	239	0.1884	71	0.0559	60	0.0144474	3622	CA	6	California	6019	0.00740817	0.375826	1700	1341	4153	0	0.866	0	0.776	0	0.833	0
597	19	Fresno	6019002200	1138	0.2869	134	0.0681	15285	662	0.2772	257	0.0641	1080	0.269596	743	0.198081	150	0.0952381	2369	0.591363	188	0.0499203	198	0.118776	0	0	176	0.1119	271	0.1723	50	0.0124813	3627	CA	6	California	6019	0.000133805	0.051073	2200	1667	4006	0	0.849	0	0.894	0	0.681	0
598	19	Fresno	6019003803	322	0.0842	111	0.0636	16704	873	0.3528	561	0.1442	1034	0.265878	863	0.238464	84	0.0704698	1867	0.480072	281	0.0762137	0	0	128	0.102564	145	0.1204	23	0.0191	86	0.0221136	3651	CA	6	California	6019	0.00266338	0.218502	3803	1248	3889	0	0.704	0	0.428	0	0.646	0
599	19	Fresno	6019003806	1015	0.1527	238	0.0808	13955	1203	0.3017	595	0.0885	2222	0.330753	1551	0.252482	271	0.12783	4100	0.610301	367	0.0597428	142	0.0635063	134	0.0599284	277	0.1308	176	0.0831	6	0.00089312	3654	CA	6	California	6019	0.000919902	0.124113	3806	2236	6718	0	0.845	0	0.683	0	0.759	0
600	19	Fresno	6019004206	194	0.0427	95	0.0385	20708	429	0.1478	240	0.0523	1418	0.309472	399	0.0987868	148	0.0943276	2075	0.452859	109	0.0269869	0	0	16	0.01	117	0.0745	29	0.0184	22	0.00480139	3659	CA	6	California	6019	0.000635297	0.131751	4206	1600	4582	0	0.276	0	0.192	0	0.358	0
601	19	Fresno	6019004208	109	0.0223	61	0.0226	32490	210	0.0638	350	0.0714	1328	0.271076	698	0.157491	92	0.0517435	1759	0.359053	84	0.0188976	48	0.0267261	10	0.00556792	42	0.0239	23	0.0131	0	0	3661	CA	6	California	6019	0.00068683	0.146501	4208	1796	4899	0	0.024	0	0.067	0	0.124	0
602	19	Fresno	6019004209	540	0.0627	293	0.0631	24374	610	0.1087	917	0.1063	2265	0.262609	1394	0.173146	260	0.0830671	2559	0.296696	187	0.0231837	259	0.0810388	0	0	115	0.0367	236	0.0754	75	0.00869565	3662	CA	6	California	6019	0.000374703	0.0831166	4209	3196	8625	0	0.323	0	0.314	0	0.642	0
603	19	Fresno	6019004210	371	0.1395	30	0.0181	22123	80	0.05	102	0.0377	706	0.260998	326	0.128397	125	0.11241	1128	0.417006	131	0.0514129	355	0.30316	0	0	67	0.0586	76	0.0664	0	0	3663	CA	6	California	6019	0.000176824	0.0651841	4210	1171	2705	0	0.203	0	0.646	0	0.074	0
604	19	Fresno	6019004211	256	0.0623	72	0.0349	20025	399	0.1561	237	0.0576	1313	0.319154	494	0.135565	148	0.102422	1606	0.390374	83	0.0226838	0	0	0	0	66	0.0466	55	0.0388	0	0	3664	CA	6	California	6019	0.00022718	0.0709795	4211	1446	4114	0	0.321	0	0.312	0	0.303	0
605	19	Fresno	6019004212	779	0.1139	301	0.0791	18705	369	0.094	312	0.0454	1958	0.285173	920	0.148435	405	0.145841	3544	0.516167	127	0.0204377	872	0.291639	15	0.00501672	140	0.0503	79	0.0283	0	0	3665	CA	6	California	6019	0.000478373	0.116868	4212	2990	6866	0	0.523	0	0.558	0	0.749	0
606	19	Fresno	6019004301	43	0.0119	75	0.0386	65448	41	0.0155	565	0.1561	810	0.223819	385	0.111854	39	0.0272156	674	0.186239	14	0.0040674	43	0.0293716	0	0	11	0.0077	47	0.0331	0	0	3666	CA	6	California	6019	0.000580416	0.120008	4301	1464	3619	0	0.022	0	0.021	0	0.359	0
607	19	Fresno	6019004405	167	0.0411	62	0.03	32697	129	0.0476	326	0.0803	1099	0.270756	433	0.111598	70	0.0483425	941	0.23183	71	0.018299	71	0.0485304	0	0	8	0.0055	34	0.0235	0	0	3670	CA	6	California	6019	0.000244944	0.0626642	4405	1463	4059	0	0.052	0	0.182	0	0.23	0
608	19	Fresno	6019004406	664	0.1253	152	0.0567	19796	393	0.1193	579	0.1085	1307	0.245124	1177	0.234322	273	0.120158	1809	0.339272	211	0.0420068	607	0.243384	313	0.125501	116	0.049	172	0.0726	0	0	3671	CA	6	California	6019	0.000252733	0.0634807	4406	2494	5332	0	0.487	0	0.599	0	0.583	0
609	19	Fresno	6019004407	807	0.1095	309	0.0712	25800	443	0.0949	490	0.0663	1796	0.243097	956	0.138611	359	0.114441	2597	0.351516	182	0.0263883	667	0.206246	34	0.0105133	251	0.0802	117	0.0374	6	0.00081212	3672	CA	6	California	6019	0.000857094	0.170322	4407	3234	7388	0	0.395	0	0.54	0	0.702	0
610	19	Fresno	6019004503	334	0.0699	106	0.0411	29935	294	0.0846	871	0.1816	955	0.199207	920	0.20083	175	0.0839329	1310	0.273258	80	0.0174634	222	0.104225	0	0	33	0.0158	126	0.0605	29	0.00604922	3673	CA	6	California	6019	0.000255443	0.0644112	4503	2130	4794	0	0.18	0	0.355	0	0.395	0
611	19	Fresno	6019004504	891	0.187	175	0.0772	15939	721	0.2342	880	0.1833	1004	0.209167	1107	0.251763	170	0.0788132	1872	0.39	187	0.0423556	486	0.212971	445	0.195004	151	0.0702	220	0.1024	6	0.00125	3674	CA	6	California	6019	0.000257824	0.0647266	4504	2282	4800	0	0.792	0	0.764	0	0.739	0
612	19	Fresno	6019004602	42	0.0169	59	0.0435	40863	142	0.0785	439	0.1767	498	0.200483	288	0.120452	40	0.0368663	448	0.180354	70	0.0292764	40	0.039801	0	0	15	0.0151	26	0.0263	0	0	3678	CA	6	California	6019	0.000259361	0.0653453	4602	1005	2484	0	0.072	0	0.04	0	0.428	0
613	19	Fresno	6019004701	1628	0.2527	297	0.1026	12500	943	0.2631	652	0.1007	2066	0.319123	1460	0.248215	294	0.127273	3917	0.605036	405	0.0688541	422	0.170024	253	0.101934	300	0.1305	149	0.0648	10	0.00154464	3679	CA	6	California	6019	0.000189029	0.0582497	4701	2482	6474	0	0.906	0	0.86	0	0.845	0
614	19	Fresno	6019004900	1320	0.2282	214	0.0787	15945	883	0.2574	532	0.0916	1836	0.31617	1392	0.261507	285	0.131336	3067	0.528156	362	0.0680068	294	0.129801	0	0	250	0.1163	259	0.1205	0	0	3683	CA	6	California	6019	0.000271128	0.075482	4900	2265	5807	0	0.829	0	0.831	0	0.747	0
615	19	Fresno	6019005000	629	0.1588	114	0.0625	17595	487	0.188	641	0.1604	1121	0.280601	849	0.229088	123	0.0840164	1887	0.47234	268	0.0721594	150	0.0970246	74	0.0478654	143	0.0972	143	0.0972	6	0.00150187	3684	CA	6	California	6019	0.000261151	0.0650715	5000	1546	3995	0	0.664	0	0.699	0	0.637	0
616	19	Fresno	6019005100	1013	0.1904	291	0.1214	13845	889	0.2824	740	0.1386	1538	0.288177	1372	0.277789	266	0.129503	3133	0.587034	312	0.0630303	636	0.287393	0	0	261	0.1273	353	0.1721	4	0.00074948	3685	CA	6	California	6019	0.000262663	0.0652796	5100	2213	5337	0	0.892	0	0.77	0	0.891	0
617	19	Fresno	6019005302	1124	0.2272	222	0.0869	13817	524	0.1883	545	0.1099	1192	0.240468	952	0.207453	236	0.115857	2701	0.544886	224	0.0488124	571	0.270232	0	0	278	0.1376	308	0.1524	13	0.00262255	3689	CA	6	California	6019	0.000196552	0.0688906	5302	2113	4957	0	0.827	0	0.83	0	0.789	0
618	19	Fresno	6019005305	383	0.1069	67	0.0448	14582	483	0.2247	434	0.1201	1123	0.310994	917	0.280514	96	0.084063	1949	0.53974	261	0.0795005	113	0.0956816	0	0	105	0.092	121	0.106	14	0.00387704	3691	CA	6	California	6019	0.000157582	0.0593708	5305	1181	3611	0	0.642	0	0.53	0	0.446	0
619	19	Fresno	6019005404	1260	0.2009	291	0.092	17577	605	0.161	845	0.1345	1432	0.228098	1152	0.195553	349	0.131351	2944	0.468939	240	0.040678	812	0.296675	0	0	195	0.0736	274	0.1035	6	0.00095571	3693	CA	6	California	6019	0.000262278	0.0832114	5404	2737	6278	0	0.724	0	0.79	0	0.809	0
620	19	Fresno	6019005406	296	0.0733	96	0.0456	20185	286	0.1084	567	0.1396	1034	0.254617	532	0.13847	107	0.0728883	1427	0.351391	103	0.0267811	5	0.00336927	0	0	51	0.0349	44	0.0301	12	0.00295493	3695	CA	6	California	6019	0.000193408	0.0689026	5406	1484	4061	0	0.338	0	0.374	0	0.457	0
621	19	Fresno	6019005407	257	0.0775	109	0.0592	21582	164	0.0781	326	0.0982	734	0.221284	570	0.181471	38	0.031405	1085	0.327103	98	0.0312002	248	0.196982	0	0	74	0.0606	50	0.0409	22	0.00663249	3696	CA	6	California	6019	0.000131215	0.0517206	5407	1259	3317	0	0.341	0	0.395	0	0.607	0
622	19	Fresno	6019005503	121	0.0322	43	0.0236	33775	204	0.0796	430	0.1136	1038	0.27424	565	0.157954	85	0.0575491	725	0.191546	49	0.0136986	0	0	192	0.140454	39	0.0285	58	0.0424	0	0	3698	CA	6	California	6019	0.00194174	0.255119	5503	1367	3785	0	0.04	0	0.125	0	0.137	0
623	19	Fresno	6019005505	137	0.0483	39	0.0248	23524	75	0.0417	87	0.0307	927	0.327331	237	0.0967742	55	0.057652	962	0.339689	43	0.0175224	0	0	0	0	15	0.0158	10	0.0105	0	0	3700	CA	6	California	6019	0.000256848	0.0652718	5505	1065	2832	0	0.083	0	0.227	0	0.154	0
624	19	Fresno	6019005506	337	0.0326	160	0.0276	34229	245	0.0367	634	0.0612	3085	0.29801	891	0.0936613	223	0.0582397	2949	0.284872	139	0.0145978	387	0.097432	0	0	128	0.0333	66	0.0171	0	0	3701	CA	6	California	6019	0.000669342	0.114084	5506	3972	10352	0	0.03	0	0.128	0	0.193	0
625	19	Fresno	6019005507	223	0.0387	133	0.0428	26216	141	0.0394	391	0.0673	1748	0.301223	904	0.168061	168	0.0801527	1986	0.342237	119	0.0220984	223	0.104695	0	0	78	0.0369	57	0.027	0	0	3702	CA	6	California	6019	0.000261671	0.0651159	5507	2130	5803	0	0.114	0	0.166	0	0.419	0
626	19	Fresno	6019005508	66	0.023	23	0.016	27879	87	0.0466	205	0.0713	930	0.323816	433	0.168351	64	0.0657084	916	0.318941	8	0.00311041	0	0	14	0.014433	8	0.0083	0	0	0	0	3703	CA	6	California	6019	0.000260728	0.064962	5508	970	2872	0	0.019	0	0.07	0	0.056	0
627	19	Fresno	6019005509	117	0.0356	67	0.0372	29318	100	0.0507	194	0.0589	994	0.302128	318	0.106426	113	0.0998233	953	0.289666	45	0.0150602	86	0.0698619	0	0	54	0.0472	36	0.0314	0	0	3704	CA	6	California	6019	0.00026261	0.0654038	5509	1231	3290	0	0.08	0	0.147	0	0.338	0
628	19	Fresno	6019005511	83	0.029	120	0.0835	26051	158	0.0895	197	0.0688	848	0.296503	232	0.0868914	20	0.0220264	587	0.205245	39	0.0146067	0	0	37	0.0387434	19	0.0204	19	0.0204	16	0.0055944	3706	CA	6	California	6019	0.00358864	0.295749	5511	955	2860	0	0.254	0	0.104	0	0.773	0
629	19	Fresno	6019005602	1216	0.2291	238	0.1054	13407	935	0.2696	989	0.1833	1518	0.281372	1330	0.266533	282	0.13098	2283	0.42317	330	0.0654502	488	0.218834	8	0.00358744	172	0.0802	378	0.1763	131	0.0242817	3711	CA	6	California	6019	0.000324425	0.0850873	5602	2230	5395	0	0.897	0	0.832	0	0.854	0
630	19	Fresno	6019005605	57	0.034	57	0.054	22881	31	0.0277	145	0.086	418	0.248071	246	0.152322	55	0.0932203	432	0.25638	11	0.00681114	0	0	0	0	15	0.0272	0	0	6	0.00356083	3713	CA	6	California	6019	9.66051e-05	0.0447601	5605	550	1685	0	0.167	0	0.137	0	0.555	0
631	19	Fresno	6019005606	201	0.0641	77	0.0456	21999	193	0.1005	192	0.0606	1023	0.323223	458	0.153228	153	0.142193	630	0.199052	15	0.0050184	81	0.0710526	0	0	52	0.0467	20	0.0179	0	0	3714	CA	6	California	6019	0.000231821	0.0614984	5606	1140	3165	0	0.281	0	0.322	0	0.457	0
632	19	Fresno	6019005701	439	0.1278	84	0.0519	17100	409	0.1991	408	0.1186	1019	0.296307	637	0.195519	175	0.137471	1208	0.351265	199	0.0610804	166	0.125094	0	0	90	0.0706	76	0.0596	0	0	3715	CA	6	California	6019	0.000253321	0.0648815	5701	1327	3439	0	0.621	0	0.608	0	0.533	0
633	19	Fresno	6019005703	232	0.0418	83	0.0285	23304	302	0.0882	452	0.0809	1732	0.310005	678	0.128848	99	0.0552147	1436	0.257025	40	0.00755429	0	0	0	0	58	0.0323	34	0.0189	29	0.00519062	3717	CA	6	California	6019	0.000261633	0.0650114	5703	1826	5587	0	0.124	0	0.186	0	0.207	0
634	19	Fresno	6019005704	835	0.1506	257	0.0927	15001	582	0.1917	269	0.0483	1813	0.325903	912	0.178683	303	0.17138	2345	0.421535	336	0.0658307	259	0.142543	0	0	229	0.129	77	0.0434	0	0	3718	CA	6	California	6019	0.000270802	0.0671229	5704	1817	5563	0	0.772	0	0.678	0	0.812	0
635	19	Fresno	6019005801	386	0.0823	110	0.0484	17675	470	0.1679	483	0.1025	1500	0.318336	754	0.171286	163	0.105229	1545	0.327886	125	0.028364	39	0.0246212	0	0	106	0.0679	104	0.0667	0	0	3719	CA	6	California	6019	0.000265376	0.0666241	5801	1584	4712	0	0.493	0	0.419	0	0.492	0
636	19	Fresno	6019005802	75	0.0222	103	0.0581	29063	149	0.0687	340	0.1009	948	0.281473	506	0.157682	55	0.049864	737	0.218824	20	0.00623247	100	0.0869565	0	0	6	0.0054	27	0.0245	0	0	3720	CA	6	California	6019	0.000303152	0.0719748	5802	1150	3368	0	0.142	0	0.066	0	0.597	0
637	19	Fresno	6019005902	543	0.0735	147	0.0424	25584	720	0.1505	880	0.1179	2127	0.285121	1472	0.206742	96	0.0395224	2073	0.277882	232	0.0325843	8	0.00307929	280	0.107775	138	0.0559	36	0.0146	0	0	3722	CA	6	California	6019	0.0154227	0.780359	5902	2598	7460	0	0.301	0	0.375	0	0.413	0
638	19	Fresno	6019005903	206	0.0376	110	0.04	25837	421	0.1183	618	0.1118	1587	0.28724	898	0.174166	52	0.0286501	1345	0.243439	94	0.01821	0	0	55	0.0293177	53	0.0294	62	0.0344	13	0.00235294	3723	CA	6	California	6019	0.00367782	0.288334	5903	1876	5525	0	0.174	0	0.159	0	0.379	0
639	19	Fresno	6019005904	67	0.028	42	0.0368	28467	319	0.1899	340	0.1414	586	0.24376	358	0.159821	25	0.0295858	814	0.338602	168	0.075	9	0.010551	22	0.0257913	63	0.0773	6	0.0073	0	0	3724	CA	6	California	6019	0.00501471	0.363468	5904	853	2404	0	0.197	0	0.098	0	0.332	0
640	19	Fresno	6019006000	1040	0.1588	341	0.1173	14454	1277	0.3349	865	0.131	2012	0.304756	1404	0.232066	294	0.134002	4684	0.709482	558	0.0918216	407	0.178822	157	0.0689807	418	0.1916	293	0.1343	39	0.0059073	3725	CA	6	California	6019	0.000973404	0.138169	6000	2276	6602	0	0.885	0	0.699	0	0.882	0
641	19	Fresno	6019006300	754	0.1414	247	0.0974	18290	876	0.2563	795	0.1489	1479	0.277122	904	0.181344	135	0.0778547	2404	0.45044	307	0.0615848	24	0.0130152	249	0.135033	164	0.0937	66	0.0377	12	0.00224845	3728	CA	6	California	6019	0.016247	0.714871	6300	1844	5337	0	0.753	0	0.652	0	0.829	0
642	19	Fresno	6019006402	303	0.0999	104	0.0677	20931	203	0.0953	390	0.1285	754	0.248435	559	0.192493	50	0.043592	531	0.174959	86	0.0296143	59	0.0162624	218	0.0600882	55	0.0482	42	0.0368	23	0.00757825	3730	CA	6	California	6019	0.400625	3.38699	6402	3628	3035	0	0.436	0	0.501	0	0.678	0
643	19	Fresno	6019007003	773	0.126	283	0.1055	15262	1237	0.3507	590	0.0961	2012	0.328008	1013	0.179197	132	0.0764331	4651	0.758233	479	0.0847338	71	0.0402038	23	0.0130238	283	0.1636	133	0.0769	19	0.00309748	3740	CA	6	California	6019	0.000793658	0.129015	7003	1766	6134	0	0.847	0	0.602	0	0.854	0
644	19	Fresno	6019007201	984	0.149	257	0.0815	17516	908	0.2142	954	0.1423	1937	0.289061	945	0.15416	251	0.104845	2290	0.34174	234	0.037669	109	0.0441295	34	0.0137652	126	0.0531	149	0.0628	92	0.0137293	3743	CA	6	California	6019	0.00347035	0.255716	7201	2470	6701	0	0.723	0	0.674	0	0.763	0
645	19	Fresno	6019007202	359	0.0921	159	0.0932	14259	676	0.2761	571	0.1458	1191	0.304215	632	0.175849	112	0.0847843	2154	0.550192	298	0.082916	155	0.112564	139	0.100944	104	0.0791	152	0.1156	0	0	3744	CA	6	California	6019	0.000544287	0.113386	7202	1377	3915	0	0.78	0	0.465	0	0.814	0
646	19	Fresno	6019003201	805	0.1968	207	0.1261	11906	698	0.2965	543	0.1327	1265	0.309367	1156	0.30992	166	0.121345	2603	0.636586	450	0.120643	267	0.180894	0	0	264	0.1951	152	0.1123	11	0.00269014	3643	CA	6	California	6019	0.000165671	0.059875	3201	1476	4089	1	0.918	0	0.783	1	0.9	0
647	19	Fresno	6019001600	810	0.184	314	0.1657	13841	923	0.3581	617	0.138	1410	0.315577	880	0.214529	147	0.10962	3264	0.730528	620	0.149542	113	0.0804843	6	0.0042735	242	0.1785	169	0.1247	124	0.0277529	3621	CA	6	California	6019	0.00515847	0.324613	1600	1404	4468	1	0.923	0	0.757	1	0.947	0
648	19	Fresno	6019002100	1635	0.295	310	0.1385	12758	1022	0.3049	620	0.1109	1690	0.302326	1292	0.255134	323	0.156416	3591	0.642397	451	0.08906	274	0.124602	0	0	282	0.1374	407	0.1983	17	0.00304114	3626	CA	6	California	6019	0.000184545	0.0616336	2100	2199	5590	2	0.94	1	0.901	1	0.919	0
649	19	Fresno	6019002901	1694	0.2126	396	0.1342	12418	1611	0.3832	689	0.0857	2897	0.360503	1496	0.208793	407	0.166394	6049	0.752738	977	0.136357	457	0.177338	0	0	539	0.2209	326	0.1336	45	0.0055998	3637	CA	6	California	6019	0.000267179	0.0656914	2901	2577	8036	1	0.943	0	0.809	1	0.912	0
650	19	Fresno	6019003805	1263	0.2289	216	0.0887	12078	881	0.2984	300	0.054	1962	0.353323	1165	0.23873	342	0.186072	3871	0.697101	538	0.110111	307	0.156873	418	0.213592	414	0.2254	129	0.0702	5	0.00090041	3653	CA	6	California	6019	0.000225036	0.0718884	3805	1957	5553	0	0.907	0	0.832	0	0.797	0
651	19	Fresno	6019004100	473	0.1763	70	0.0603	14677	755	0.4392	410	0.1528	693	0.258389	448	0.174523	30	0.0360577	1671	0.623043	461	0.179587	13	0.0149769	41	0.047235	132	0.169	22	0.0281	32	0.0119314	3657	CA	6	California	6019	0.00788597	0.417608	4100	868	2682	1	0.852	0	0.741	0	0.618	0
652	19	Fresno	6019005408	0	0	427	0.626	2705	17	0.2266	0	0	0	0	77	0.0885057	0	0	416	0.478161	12	0.0137931	0	0	0	0	0	0	0	0	870	1	3697	CA	6	California	6019	0.00050431	0.0944424	5408	0	870	2	0.727	0	0	1	0.999	1
653	19	Fresno	6019008100	1189	0.2504	363	0.1712	13487	928	0.3588	392	0.0807	1642	0.338278	873	0.204258	225	0.151108	2821	0.58117	497	0.114096	224	0.133811	142	0.0848268	388	0.2591	138	0.0921	265	0.0545941	3753	CA	6	California	6019	0.000786856	0.19323	8100	1674	4854	1	0.947	0	0.858	1	0.952	0
654	19	Fresno	6019004703	838	0.2107	216	0.1344	10664	828	0.368	432	0.1084	1331	0.33417	768	0.209893	131	0.103476	2517	0.631936	257	0.0702378	226	0.170437	11	0.00829562	179	0.1403	129	0.1011	6	0.0015064	3680	CA	6	California	6019	0.000129965	0.0502911	4703	1326	3983	2	0.95	0	0.806	1	0.913	1
655	19	Fresno	6019004800	2402	0.2842	399	0.1219	11213	1467	0.3311	818	0.0962	3043	0.357916	2007	0.265476	618	0.209137	5619	0.660903	709	0.0937831	1005	0.308661	0	0	509	0.1733	460	0.1566	11	0.00129381	3682	CA	6	California	6019	0.000267804	0.0747408	4800	3256	8502	1	0.95	0	0.891	0	0.892	1
656	19	Fresno	6019007400	474	0.1649	200	0.1586	12632	830	0.5171	213	0.074	996	0.346194	531	0.203917	35	0.0424757	1695	0.589155	424	0.162826	2	0.002265	89	0.100793	166	0.1983	46	0.0549	5	0.00173792	3746	CA	6	California	6019	0.0130381	0.596113	7400	883	2877	2	0.944	0	0.714	1	0.941	0
657	19	Fresno	6019007600	1087	0.2487	264	0.1465	15569	1247	0.497	379	0.0848	1461	0.326919	760	0.190572	62	0.0538194	3002	0.671739	847	0.207853	1	0.00081967	233	0.190984	308	0.268	74	0.0644	123	0.0275229	3748	CA	6	California	6019	0.0359275	0.949191	7600	1220	4469	2	0.939	0	0.856	1	0.929	0
658	19	Fresno	6019003202	1659	0.3264	242	0.1151	10465	792	0.3067	469	0.091	1949	0.378447	1004	0.218308	329	0.203968	3548	0.688932	410	0.0891498	424	0.246082	0	0	418	0.2602	183	0.1139	9	0.00174757	3644	CA	6	California	6019	0.000162414	0.0597916	3202	1723	5150	2	0.951	1	0.924	0	0.878	1
659	19	Fresno	6019002300	1292	0.3354	128	0.0826	9229	757	0.3813	237	0.0614	1388	0.359679	718	0.203515	272	0.216044	2763	0.715989	366	0.103741	113	0.0814121	0	0	286	0.2268	247	0.1958	16	0.00414615	3628	CA	6	California	6019	0.000150865	0.0612331	2300	1388	3859	2	0.954	1	0.93	0	0.768	1
660	19	Fresno	6019002602	936	0.282	165	0.1387	14323	836	0.4538	399	0.1196	1210	0.36271	690	0.226601	106	0.108274	2722	0.815947	600	0.196721	60	0.0589971	0	0	228	0.2433	125	0.1334	5	0.0014988	3633	CA	6	California	6019	0.00013136	0.0505914	2602	1017	3336	2	0.952	0	0.889	1	0.919	0
661	19	Fresno	6019004404	1224	0.339	155	0.1039	11529	687	0.3894	265	0.0734	1317	0.36482	685	0.208905	207	0.180628	2717	0.752632	432	0.131747	303	0.2525	0	0	247	0.2147	156	0.1356	0	0	3669	CA	6	California	6019	0.000264946	0.0778454	4404	1200	3610	2	0.959	1	0.932	0	0.849	1
662	19	Fresno	6019007002	1110	0.2588	275	0.1544	10573	1149	0.4929	424	0.0981	1361	0.314973	863	0.221396	209	0.156203	3346	0.774358	716	0.18256	230	0.167883	0	0	325	0.2482	176	0.1344	24	0.00555426	3739	CA	6	California	6019	0.000191647	0.0669144	7002	1370	4321	3	0.976	0	0.867	1	0.938	1
663	19	Fresno	6019007700	1121	0.2343	290	0.1653	13059	1211	0.458	461	0.0959	1701	0.354154	993	0.227544	121	0.0874277	3108	0.647096	820	0.187343	68	0.0469613	248	0.171271	337	0.2463	87	0.0635	9	0.00187382	3749	CA	6	California	6019	0.0187697	0.627648	7700	1448	4803	2	0.959	0	0.839	1	0.947	0
664	19	Fresno	6019006802	1066	0.3121	311	0.2219	10218	1089	0.559	518	0.1455	988	0.277606	746	0.226955	133	0.131683	2811	0.789829	585	0.177488	36	0.0331187	218	0.200552	242	0.2372	113	0.1107	133	0.03737	3737	CA	6	California	6019	0.00384508	0.338361	6802	1087	3559	4	0.99	1	0.914	1	0.977	1
665	19	Fresno	6019006900	618	0.2272	193	0.1678	11615	810	0.5235	338	0.1242	912	0.335294	552	0.225675	74	0.104816	2229	0.819485	449	0.183565	0	0	55	0.0701531	166	0.2264	82	0.1118	34	0.0125	3738	CA	6	California	6019	0.00573476	0.419298	6900	784	2720	3	0.97	0	0.83	1	0.949	1
666	19	Fresno	6019008402	600	0.2676	213	0.247	9274	642	0.531	128	0.0562	845	0.371429	498	0.243283	55	0.0844854	1511	0.664176	504	0.246214	0	0	140	0.201729	174	0.277	46	0.0732	22	0.00967032	3758	CA	6	California	6019	0.0476576	1.40441	8402	694	2275	3	0.988	0	0.875	1	0.983	1
667	19	Fresno	6019003102	1130	0.1685	253	0.0806	12989	887	0.229	548	0.0816	2019	0.30076	1486	0.242454	453	0.172571	3062	0.45613	281	0.0457953	635	0.225497	83	0.0294744	392	0.1491	366	0.1392	6	0.00089378	3642	CA	6	California	6019	0.000230129	0.0805506	3102	2816	6713	0	0.83	0	0.724	0	0.758	0
668	19	Fresno	6019003500	1257	0.2295	333	0.1305	14989	997	0.3103	483	0.0879	1665	0.303334	1400	0.276407	298	0.1432	3261	0.594097	363	0.0715412	142	0.0641663	18	0.00813375	229	0.1101	339	0.163	8	0.00145746	3647	CA	6	California	6019	0.000260877	0.0654381	3500	2213	5489	1	0.905	0	0.833	1	0.907	0
669	19	Fresno	6019003700	2107	0.2712	386	0.1204	13999	1514	0.325	1090	0.1373	2663	0.335475	1704	0.241668	409	0.157429	5327	0.671076	876	0.121819	484	0.173788	11	0.00394973	489	0.189	394	0.1523	173	0.0217939	3649	CA	6	California	6019	0.000260658	0.0747067	3700	2785	7938	0	0.926	0	0.879	0	0.888	0
670	19	Fresno	6019003801	1008	0.1368	256	0.0785	14371	978	0.2328	306	0.0414	2696	0.365559	1362	0.200589	340	0.15814	4783	0.648542	494	0.0727541	170	0.0769579	37	0.0167497	388	0.1806	133	0.0619	25	0.00338983	3650	CA	6	California	6019	0.000543229	0.108931	3801	2209	7375	0	0.783	0	0.637	0	0.746	0
671	19	Fresno	6019001406	1060	0.1756	208	0.0827	18143	1014	0.2898	685	0.113	2011	0.331793	1042	0.186839	176	0.0970232	4290	0.707804	488	0.0873925	0	0	330	0.170984	278	0.1524	156	0.0855	18	0.0029698	3619	CA	6	California	6019	0.00105158	0.143795	1406	1930	6061	0	0.783	0	0.739	0	0.769	0
672	19	Fresno	6019001800	1197	0.2711	211	0.1205	12868	1005	0.388	617	0.1389	1438	0.323801	957	0.230881	155	0.116981	2756	0.620581	600	0.144753	13	0.00927246	70	0.0499287	203	0.1518	93	0.0695	5	0.00112587	3623	CA	6	California	6019	0.00575448	0.347594	1800	1402	4441	0	0.949	0	0.879	0	0.889	0
673	19	Fresno	6019001900	670	0.2546	162	0.1437	13540	621	0.3888	350	0.1323	795	0.300567	447	0.180679	68	0.0860759	1784	0.67448	335	0.135408	0	0	104	0.122209	134	0.1694	83	0.1049	0	0	3624	CA	6	California	6019	0.00672097	0.347069	1900	851	2645	1	0.948	0	0.862	1	0.926	0
674	19	Fresno	6019003804	405	0.0933	122	0.062	13325	687	0.2872	290	0.0663	1554	0.355769	606	0.151198	141	0.114821	2696	0.617216	253	0.0631238	0	0	0	0	201	0.1622	75	0.0605	0	0	3652	CA	6	California	6019	0.000260634	0.0650868	3804	1268	4368	0	0.746	0	0.471	0	0.633	0
675	19	Fresno	6019004205	1019	0.1726	230	0.0782	14323	865	0.2574	359	0.0599	1879	0.313899	1177	0.219058	440	0.21432	3577	0.597561	184	0.034131	393	0.176391	248	0.111311	293	0.1427	169	0.0823	18	0.00300701	3658	CA	6	California	6019	0.000514288	0.130499	4205	2228	5986	0	0.828	0	0.733	0	0.745	0
676	19	Fresno	6019004207	899	0.2331	97	0.0718	13145	735	0.3678	312	0.0807	1466	0.379203	685	0.195658	176	0.15971	2581	0.667615	255	0.0728363	117	0.0988176	145	0.122466	194	0.1752	103	0.093	0	0	3660	CA	6	California	6019	0.00174635	0.201923	4207	1184	3866	0	0.9	0	0.837	0	0.706	0
677	19	Fresno	6019004302	139	0.0278	106	0.0404	43633	375	0.1021	1086	0.2173	1029	0.205924	653	0.135533	93	0.0467572	1056	0.211327	76	0.0157742	30	0.0148002	13	0.00641341	26	0.013	71	0.0357	18	0.00360216	3667	CA	6	California	6019	0.000396086	0.0883475	4302	2027	4997	0	0.09	0	0.097	0	0.385	0
678	19	Fresno	6019004303	223	0.0529	53	0.0261	46760	142	0.0431	1216	0.2882	714	0.169275	712	0.175025	80	0.0424854	768	0.182077	77	0.0188864	9	0.00464396	0	0	28	0.015	82	0.0441	11	0.00260787	3668	CA	6	California	6019	0.000388431	0.0816497	4303	1938	4218	0	0.04	0	0.255	0	0.171	0
679	19	Fresno	6019004506	156	0.0489	74	0.046	31729	203	0.0835	979	0.3041	570	0.177074	578	0.187358	104	0.0664962	634	0.196956	56	0.0181524	253	0.159019	0	0	18	0.0117	54	0.0351	17	0.00528114	3676	CA	6	California	6019	0.000259766	0.0648414	4506	1591	3219	0	0.154	0	0.23	0	0.462	0
680	19	Fresno	6019004601	119	0.0452	136	0.1098	23855	217	0.112	727	0.276	519	0.197039	429	0.171944	56	0.0470588	745	0.28284	34	0.0135891	36	0.0295324	0	0	42	0.0351	46	0.0384	13	0.00493545	3677	CA	6	California	6019	0.000183501	0.0678476	4601	1219	2634	0	0.375	0	0.208	0	0.865	0
681	19	Fresno	6019005301	920	0.1715	282	0.1267	13699	978	0.3013	810	0.1498	1717	0.317728	1186	0.234434	257	0.136629	3024	0.559585	506	0.10002	243	0.125711	0	0	200	0.1066	153	0.0816	0	0	3688	CA	6	California	6019	0.000195957	0.0687906	5301	1933	5404	1	0.894	0	0.73	1	0.9	0
682	19	Fresno	6019005504	88	0.0532	34	0.0415	20736	41	0.0423	39	0.0236	582	0.3523	117	0.0805785	40	0.0811359	562	0.340194	14	0.00964187	0	0	0	0	22	0.0362	6	0.0098	0	0	3699	CA	6	California	6019	0.000255739	0.0648134	5504	607	1652	0	0.196	0	0.257	0	0.401	0
683	19	Fresno	6019005512	122	0.0316	75	0.0395	22310	159	0.0693	176	0.0457	1361	0.353415	398	0.11404	69	0.0574043	932	0.242015	36	0.0102886	32	0.0261224	0	0	58	0.0479	19	0.0157	0	0	3707	CA	6	California	6019	0.000481573	0.109858	5512	1225	3851	0	0.147	0	0.121	0	0.372	0
684	19	Fresno	6019005514	79	0.0255	72	0.0434	24333	101	0.0557	203	0.0657	1058	0.342728	328	0.113692	55	0.0609756	889	0.287982	31	0.0107452	39	0.0391174	9	0.00902708	56	0.0581	48	0.0498	14	0.00453514	3709	CA	6	California	6019	0.000273088	0.0710726	5514	997	3087	0	0.12	0	0.084	0	0.427	0
685	19	Fresno	6019005604	1300	0.1881	302	0.0915	15360	1005	0.2201	1318	0.1892	1570	0.22538	1887	0.294844	426	0.128352	2015	0.289262	151	0.0235938	735	0.21145	760	0.218642	218	0.0655	302	0.0908	0	0	3712	CA	6	California	6019	0.000282112	0.0745531	5604	3476	6966	0	0.814	0	0.766	0	0.807	0
686	19	Fresno	6019005702	152	0.0322	74	0.0286	21486	249	0.087	258	0.0539	1611	0.336747	626	0.141982	59	0.0390212	1150	0.240385	55	0.0124378	0	0	0	0	17	0.0112	32	0.0211	22	0.00459866	3716	CA	6	California	6019	0.000258331	0.0650402	5702	1531	4784	0	0.126	0	0.125	0	0.208	0
687	19	Fresno	6019005803	821	0.1065	225	0.0643	15460	1048	0.2388	563	0.073	2744	0.355809	1263	0.176891	256	0.111644	3654	0.473807	359	0.0502309	5	0.00209467	177	0.0741516	216	0.0939	74	0.0322	24	0.00311203	3721	CA	6	California	6019	0.00153442	0.15637	5803	2387	7712	0	0.703	0	0.529	0	0.652	0
688	19	Fresno	6019000300	1561	0.4525	286	0.2425	6947	1024	0.5467	389	0.112	1239	0.356855	942	0.297067	208	0.197719	3391	0.97667	716	0.225796	60	0.0537153	0	0	251	0.2388	397	0.3777	0	0	3603	CA	6	California	6019	0.000188679	0.0646822	300	1117	3472	4	0.998	1	0.977	1	0.982	1
689	19	Fresno	6019000500	3926	0.5492	569	0.2493	7875	2212	0.6676	501	0.0679	3037	0.411964	1480	0.23798	496	0.256596	6792	0.921324	1581	0.24839	598	0.282475	8	0.00377893	883	0.4572	663	0.3433	193	0.0261801	3605	CA	6	California	6019	0.000186173	0.0551674	500	2117	7372	4	0.999	1	0.991	1	0.984	1
690	19	Fresno	6019000600	4022	0.612	788	0.3499	8399	1914	0.5672	503	0.0743	2556	0.377604	1959	0.335388	448	0.239316	5836	0.862166	1466	0.246304	412	0.191628	0	0	703	0.3763	830	0.4443	495	0.0731275	3606	CA	6	California	6019	0.000248857	0.0959154	600	2150	6769	4	0.999	1	0.995	1	0.994	1
691	19	Fresno	6019000900	3131	0.5166	390	0.2372	6415	1816	0.6342	500	0.082	2636	0.432486	1689	0.310136	478	0.307395	6058	0.993929	1168	0.214469	152	0.0933088	0	0	495	0.3214	441	0.2863	10	0.00164068	3609	CA	6	California	6019	0.000396274	0.0839905	900	1629	6095	4	0.999	1	0.987	1	0.981	1
692	19	Fresno	6019001100	1290	0.4942	186	0.2183	7728	851	0.6271	267	0.1003	984	0.369647	687	0.299738	162	0.233429	2605	0.978588	472	0.201365	0	0	0	0	250	0.3541	192	0.2719	52	0.0195342	3611	CA	6	California	6019	0.000376181	0.0917549	1100	780	2662	4	0.998	1	0.984	1	0.976	1
693	19	Fresno	6019001301	1759	0.3099	350	0.1839	7051	1843	0.6701	407	0.068	2544	0.425347	1368	0.264962	335	0.236917	5379	0.899348	1091	0.200331	40	0.0269542	0	0	481	0.3475	216	0.156	283	0.0473165	3614	CA	6	California	6019	0.000197723	0.0689908	1301	1484	5981	4	0.994	1	0.913	1	0.96	1
694	19	Fresno	6019002400	2242	0.467	269	0.1868	7401	1522	0.6893	302	0.0626	2044	0.424066	1122	0.26264	270	0.207533	4258	0.883402	806	0.18867	97	0.0675958	4	0.00278745	464	0.3602	358	0.2779	5	0.00103734	3629	CA	6	California	6019	0.000247377	0.0703725	2400	1435	4820	4	0.998	1	0.98	1	0.962	1
695	19	Fresno	6019002501	2151	0.4132	339	0.2185	6981	1534	0.65	282	0.0541	2238	0.429559	1133	0.246949	330	0.251142	4673	0.896929	1082	0.235833	553	0.391089	11	0.00777934	505	0.3869	209	0.1601	0	0	3630	CA	6	California	6019	0.000132228	0.0507909	2501	1414	5210	4	0.998	1	0.966	1	0.976	1
696	19	Fresno	6019002502	3104	0.6188	349	0.2735	4961	1734	0.7983	230	0.0451	2202	0.432443	1164	0.256162	264	0.227783	4759	0.934603	1296	0.285211	38	0.0291859	7	0.00537634	493	0.4261	341	0.2947	107	0.0210134	3631	CA	6	California	6019	0.000130972	0.050735	2502	1302	5092	4	0.999	1	0.995	1	0.988	1
697	19	Fresno	6019002702	3206	0.5289	388	0.2073	6281	1725	0.6465	265	0.0433	2696	0.441533	1032	0.192573	298	0.218315	5750	0.941697	1518	0.281946	301	0.202557	0	0	683	0.5003	411	0.301	25	0.00409433	3635	CA	6	California	6019	0.000131693	0.0507514	2702	1486	6106	4	0.999	1	0.989	1	0.972	1
698	19	Fresno	6019004505	957	0.2593	180	0.1014	16338	391	0.1717	801	0.2119	803	0.21249	755	0.223439	262	0.156045	1762	0.466261	102	0.0294033	736	0.399132	0	0	123	0.0737	273	0.1637	82	0.0216989	3675	CA	6	California	6019	0.000260118	0.0649711	4505	1844	3779	0	0.795	0	0.867	0	0.841	0
699	19	Fresno	6019001403	1507	0.2568	188	0.076	12974	946	0.298	513	0.0849	2248	0.372309	1020	0.193622	403	0.218428	3739	0.619245	334	0.0615782	699	0.348108	28	0.0139442	374	0.2034	342	0.186	161	0.0266644	3616	CA	6	California	6019	0.000738431	0.136527	1403	2008	6038	0	0.892	0	0.864	0	0.732	0
700	19	Fresno	6019003001	896	0.2941	151	0.1171	9391	563	0.3699	213	0.0679	1182	0.377274	622	0.225689	208	0.22807	2564	0.818385	264	0.095791	431	0.468478	7	0.00760869	307	0.359	162	0.1894	0	0	3639	CA	6	California	6019	0.000264126	0.0662081	3001	920	3133	2	0.965	1	0.9	0	0.882	1
701	19	Fresno	6019007900	452	0.1568	219	0.1817	12047	889	0.6043	108	0.0373	1110	0.383685	544	0.203593	19	0.0259918	2203	0.761493	666	0.249251	8	0.00945626	299	0.353428	296	0.4027	56	0.0761	77	0.026616	3751	CA	6	California	6019	0.182795	2.43298	7900	846	2893	2	0.951	0	0.694	1	0.959	0
702	19	Fresno	6019005202	1355	0.3701	209	0.1637	10904	727	0.3889	309	0.0844	1295	0.353728	909	0.27892	275	0.233249	2664	0.72767	386	0.118441	571	0.455706	0	0	323	0.2744	226	0.192	18	0.00491668	3687	CA	6	California	6019	0.00030109	0.0740778	5202	1253	3661	3	0.978	1	0.949	1	0.946	1
703	19	Fresno	6019001500	679	0.2938	187	0.2043	9771	689	0.491	280	0.1154	748	0.308326	504	0.236398	118	0.172012	1796	0.740313	359	0.159982	0	0	180	0.243243	163	0.2393	117	0.1718	112	0.0461665	3620	CA	6	California	6019	0.00385057	0.33273	1500	740	2426	4	0.987	1	0.9	1	0.971	1
704	19	Fresno	6019007800	2841	0.3416	875	0.2438	13388	4427	0.5637	388	0.0296	3233	0.2467	1456	0.193797	335	0.187465	11630	0.887448	2890	0.23745	401	0.212958	171	0.0908125	968	0.5359	386	0.2137	5270	0.402137	3750	CA	6	California	6019	0.0819164	1.18655	7800	1883	13105	3	0.98	1	0.933	1	0.983	0
705	19	Fresno	6019006602	1850	0.341	681	0.3142	8589	1472	0.5041	643	0.1155	1850	0.332435	1279	0.258071	252	0.173673	4810	0.864331	1136	0.224063	150	0.1002	0	0	536	0.3699	256	0.1766	182	0.0327044	3734	CA	6	California	6019	0.000317635	0.0962025	6602	1497	5565	4	0.994	1	0.933	1	0.992	1
706	19	Fresno	6019000200	1406	0.5492	247	0.2658	5677	858	0.6677	274	0.1011	1036	0.38257	685	0.298735	210	0.320611	2591	0.956795	729	0.299753	8	0.0107382	0	0	225	0.3582	205	0.3264	139	0.0513294	3602	CA	6	California	6019	0.000207796	0.0583085	200	745	2708	4	0.999	1	0.991	1	0.987	1
707	19	Fresno	6019000100	226	0.4988	32	0.3809	5223	951	0.4738	152	0.0581	20	0.00765403	303	0.699769	0	0	2034	0.778416	50	0.0192827	428	0.862903	0	0	7	0.0191	318	0.8688	2196	0.840413	3601	CA	6	California	6019	8.56484e-05	0.0423882	100	496	2613	4	0.998	1	0.985	1	0.995	1
708	19	Fresno	6019001202	1442	0.3499	186	0.1344	10107	1192	0.5817	276	0.0655	1689	0.400902	1433	0.377205	243	0.243	4018	0.953715	745	0.196104	83	0.0774977	23	0.0214753	331	0.328	138	0.1367	21	0.00498457	3613	CA	6	California	6019	0.000340663	0.100516	1202	1071	4213	4	0.987	1	0.938	1	0.913	1
709	19	Fresno	6019003002	1205	0.2107	189	0.0796	13029	952	0.2773	841	0.1411	1860	0.312185	1360	0.263822	361	0.186275	3936	0.660624	293	0.0544205	620	0.302587	91	0.0444119	234	0.1207	155	0.0799	229	0.0384357	3640	CA	6	California	6019	0.000263246	0.0653542	3002	2049	5958	0	0.875	0	0.806	0	0.752	0
710	19	Fresno	6019005304	1632	0.3263	324	0.1139	12119	382	0.1592	251	0.0499	1039	0.206848	559	0.121232	266	0.123952	2821	0.561617	238	0.0516157	799	0.349213	0	0	164	0.0763	190	0.0884	0	0	3690	CA	6	California	6019	0.000161665	0.0593411	5304	2288	5023	1	0.869	1	0.923	0	0.875	0
711	19	Fresno	6019006700	729	0.1523	311	0.1451	16082	778	0.2509	837	0.1677	1468	0.294129	998	0.227542	149	0.0953905	2811	0.563214	404	0.0882481	41	0.0254185	5	0.00309981	195	0.1254	127	0.0816	192	0.0384692	3735	CA	6	California	6019	0.000513776	0.155283	6700	1613	4991	1	0.831	0	0.682	1	0.927	0
712	19	Fresno	6019003300	2097	0.2748	380	0.1221	10914	1875	0.4101	1184	0.1492	2466	0.310814	1941	0.27816	453	0.172703	5004	0.630703	739	0.102156	62	0.0223988	35	0.0126445	509	0.1922	453	0.1711	256	0.0322662	3645	CA	6	California	6019	0.000263615	0.0652918	3300	2768	7934	2	0.964	0	0.883	0	0.892	1
713	19	Fresno	6019005403	2076	0.4791	302	0.1491	8239	578	0.343	139	0.0307	1374	0.303714	817	0.19859	170	0.11502	3107	0.686782	527	0.128099	777	0.466387	0	0	350	0.2347	316	0.2119	227	0.0501768	3692	CA	6	California	6019	0.000131402	0.0508007	5403	1666	4524	3	0.981	1	0.982	1	0.932	1
714	19	Fresno	6019007300	840	0.1748	273	0.1235	16081	1262	0.4449	525	0.1051	1660	0.332599	1036	0.228546	114	0.0848214	3287	0.658585	854	0.181973	15	0.0103022	256	0.175824	311	0.2326	49	0.0366	189	0.0378682	3745	CA	6	California	6019	0.0166055	0.654177	7300	1456	4991	1	0.898	0	0.737	0	0.895	0
715	19	Fresno	6019003900	1529	0.2795	320	0.1442	11238	1566	0.5265	484	0.0878	1805	0.327705	1147	0.228032	132	0.084399	3512	0.637618	1134	0.225447	6	0.00339943	427	0.241926	444	0.2778	57	0.0356	48	0.00871459	3655	CA	6	California	6019	0.0463472	1.6064	3900	1765	5508	3	0.976	0	0.887	1	0.926	1
716	19	Fresno	6019006100	966	0.174	424	0.1702	12783	1445	0.4464	724	0.1271	1916	0.336435	1021	0.199609	247	0.15564	4668	0.819666	867	0.166251	55	0.0334143	5	0.00303766	448	0.2826	138	0.087	96	0.0168569	3726	CA	6	California	6019	0.00109608	0.142172	6100	1646	5695	2	0.943	0	0.736	1	0.951	0
717	19	Fresno	6019007500	1176	0.2403	282	0.1456	12601	1349	0.4934	494	0.1002	1651	0.334888	1069	0.234997	117	0.0883019	3126	0.634077	818	0.17982	29	0.0203223	125	0.0875964	378	0.2848	93	0.07	56	0.011359	3747	CA	6	California	6019	0.00914896	0.390747	7500	1427	4930	2	0.963	0	0.846	1	0.928	0
718	19	Fresno	6019004000	2248	0.2362	525	0.1401	11023	2539	0.4939	830	0.087	3301	0.346053	1993	0.22937	299	0.110905	7031	0.737079	1576	0.181379	224	0.0803732	139	0.0498744	826	0.3068	290	0.1077	31	0.00324981	3656	CA	6	California	6019	0.00420195	0.260732	4000	2787	9539	3	0.969	0	0.841	1	0.921	1
719	19	Fresno	6019004704	2054	0.4029	262	0.1523	9170	816	0.3521	393	0.0767	2080	0.406012	993	0.225323	400	0.258398	3849	0.751318	434	0.0982123	459	0.277845	0	0	443	0.2859	292	0.1885	12	0.00234237	3681	CA	6	California	6019	0.000127577	0.0489343	4704	1652	5123	3	0.978	1	0.962	1	0.935	1
720	19	Fresno	6019006601	2213	0.2463	1062	0.2543	10879	2368	0.49	575	0.063	3119	0.341958	1825	0.222534	222	0.0958549	7262	0.796185	2342	0.285575	371	0.154519	0	0	827	0.3561	305	0.1313	19	0.0020831	3733	CA	6	California	6019	0.000425412	0.106529	6601	2401	9121	3	0.979	0	0.853	1	0.985	1
721	19	Fresno	6019002000	2530	0.4265	524	0.2447	8723	1472	0.4681	506	0.085	2191	0.368235	1407	0.263187	294	0.162791	4239	0.712437	563	0.105312	372	0.183251	599	0.295074	428	0.2372	266	0.1474	105	0.0176471	3625	CA	6	California	6019	0.000556354	0.112482	2000	2030	5950	4	0.995	1	0.97	1	0.983	1
722	19	Fresno	6019002701	1163	0.2742	265	0.1706	9519	1036	0.4789	279	0.0656	1612	0.379027	999	0.259548	203	0.172913	3476	0.817305	692	0.179787	0	0	10	0.0081103	374	0.3207	175	0.15	0	0	3634	CA	6	California	6019	0.000131583	0.0507205	2701	1233	4253	3	0.982	0	0.882	1	0.951	1
723	19	Fresno	6019008200	2123	0.2859	692	0.2388	9218	2583	0.7247	339	0.0454	2932	0.392871	1307	0.195747	188	0.110393	6681	0.895216	2350	0.350903	82	0.0447598	213	0.116266	791	0.4598	178	0.1034	93	0.0124615	3754	CA	6	California	6019	0.0825718	1.27635	8200	1832	7463	3	0.992	0	0.893	1	0.982	1
724	19	Fresno	6019008302	2397	0.3947	801	0.2936	9100	2569	0.8013	323	0.053	1982	0.325345	1482	0.26722	106	0.0753912	5795	0.951248	2297	0.413725	76	0.0504648	136	0.0903054	593	0.4226	344	0.2451	184	0.0302035	3756	CA	6	California	6019	0.131166	1.75492	8302	1506	6092	4	0.997	1	0.959	1	0.99	1
725	19	Fresno	6019008401	1849	0.2624	556	0.2091	9038	2216	0.6408	392	0.0555	2764	0.391557	1237	0.193161	217	0.126826	6446	0.913161	1740	0.271705	166	0.0844354	148	0.0752798	684	0.3908	199	0.1137	55	0.00779147	3757	CA	6	California	6019	0.0165197	0.670538	8401	1966	7059	3	0.989	0	0.87	1	0.973	1
726	19	Fresno	6019003400	1716	0.3535	237	0.1442	10013	1193	0.4357	741	0.148	1737	0.346984	1429	0.322938	303	0.187849	3569	0.712944	512	0.11201	297	0.174706	20	0.0117647	340	0.2118	405	0.2523	237	0.0473432	3646	CA	6	California	6019	0.000193232	0.0559768	3400	1700	5006	4	0.982	1	0.94	1	0.926	1
727	19	Fresno	6019000700	1250	0.3102	327	0.2182	11357	1225	0.5432	431	0.1048	1443	0.351095	1050	0.28135	201	0.176007	3890	0.946472	440	0.117899	60	0.04914	27	0.022113	228	0.2008	315	0.2775	69	0.0167883	3607	CA	6	California	6019	0.000831645	0.136552	700	1221	4110	4	0.986	1	0.913	1	0.976	1
728	19	Fresno	6019001405	2265	0.3714	407	0.171	10976	1508	0.4166	1190	0.1815	1904	0.29051	1816	0.303781	468	0.186083	4488	0.684773	806	0.134715	764	0.277818	0	0	478	0.1903	790	0.3146	534	0.081477	3618	CA	6	California	6019	0.000254296	0.0642726	1405	2750	6554	4	0.982	1	0.949	1	0.952	1
729	19	Fresno	6019002902	3250	0.4132	478	0.1903	9897	1842	0.4808	770	0.0955	3257	0.404044	1737	0.244407	469	0.230354	6533	0.810445	1677	0.232465	583	0.262494	7	0.00315173	765	0.3759	434	0.2132	128	0.0158789	3638	CA	6	California	6019	0.000262913	0.0652522	2902	2221	8061	4	0.992	1	0.966	1	0.964	1
730	19	Fresno	6019006200	2565	0.3128	755	0.2249	10204	2660	0.6342	533	0.0647	3033	0.36844	1587	0.214402	244	0.126885	7817	0.949587	2302	0.310997	110	0.0551378	52	0.0260652	783	0.4063	229	0.1188	4	0.0004859	3727	CA	6	California	6019	0.00247979	0.217936	6200	1995	8232	4	0.991	1	0.915	1	0.978	1
731	19	Fresno	6019006500	3659	0.4202	759	0.2307	7897	2892	0.7041	514	0.0586	3467	0.39546	1726	0.219985	290	0.147059	7914	0.902703	2727	0.347566	137	0.0661197	104	0.0501931	1000	0.5042	326	0.1643	5	0.00057032	3732	CA	6	California	6019	0.00625746	0.318185	6500	2072	8767	4	0.998	1	0.968	1	0.979	1
732	19	Fresno	6019006801	3362	0.342	990	0.2379	7457	2901	0.625	413	0.0416	3802	0.383769	1591	0.179389	365	0.168669	9550	0.963965	2791	0.314337	326	0.13837	9	0.00382003	925	0.4284	272	0.1259	96	0.00969011	3736	CA	6	California	6019	0.00325528	0.238247	6801	2356	9907	4	0.996	1	0.934	1	0.981	1
733	19	Fresno	6019007100	2437	0.3558	562	0.2023	8626	2095	0.5788	654	0.0951	2362	0.343764	1459	0.234302	242	0.138128	6136	0.893029	1580	0.253734	93	0.050931	164	0.0898138	570	0.327	247	0.1417	5	0.00072769	3742	CA	6	California	6019	0.00145208	0.188182	7100	1826	6871	4	0.994	1	0.941	1	0.97	1
734	19	Fresno	6019008301	1425	0.3679	478	0.3077	6785	1454	0.7693	125	0.0317	1367	0.347307	891	0.250351	148	0.171296	3893	0.989075	1283	0.360495	119	0.136468	21	0.0240826	461	0.5348	185	0.2146	3	0.00076219	3755	CA	6	California	6019	0.00361237	0.343578	8301	872	3936	4	0.998	1	0.947	1	0.991	1
735	19	Fresno	6019000400	2258	0.4203	390	0.2192	8462	1865	0.6871	378	0.0687	2083	0.379072	1288	0.257806	221	0.187447	4990	0.908098	1296	0.259408	12	0.00927357	0	0	482	0.4084	216	0.183	479	0.0871702	3604	CA	6	California	6019	0.000342796	0.0875886	400	1294	5495	4	0.997	1	0.968	1	0.976	1
736	19	Fresno	6019000800	567	0.6839	33	0.1755	4906	249	0.7366	58	0.0696	415	0.498199	162	0.216288	69	0.309417	801	0.961585	213	0.284379	59	0.273148	11	0.0509259	76	0.3568	48	0.2253	0	0	3608	CA	6	California	6019	0.000774045	0.111687	800	216	833	4	0.999	1	0.997	1	0.955	1
737	19	Fresno	6019001000	1973	0.5269	222	0.2098	6271	1317	0.6726	391	0.1025	1426	0.373984	1262	0.362748	120	0.125654	3644	0.955678	603	0.173326	115	0.111759	5	0.00485908	271	0.2828	224	0.2338	134	0.0351429	3610	CA	6	California	6019	0.000495212	0.0917404	1000	1029	3813	4	0.999	1	0.988	1	0.973	1
738	19	Fresno	6019001201	2257	0.4369	323	0.1881	6683	1834	0.7021	311	0.0597	2001	0.38429	1145	0.246608	259	0.204905	4788	0.919531	1426	0.307129	29	0.0212766	51	0.0374175	577	0.459	268	0.2132	42	0.00806606	3612	CA	6	California	6019	0.000584398	0.113188	1201	1363	5207	4	0.998	1	0.973	1	0.963	1
739	19	Fresno	6019001302	4192	0.4887	565	0.2303	6968	2511	0.6703	413	0.0481	3877	0.452023	2040	0.267717	321	0.16684	8034	0.936691	1971	0.258661	522	0.258416	0	0	965	0.5078	494	0.26	120	0.0139909	3615	CA	6	California	6019	0.000196291	0.0689452	1302	2020	8577	4	0.999	1	0.983	1	0.979	1
740	19	Fresno	6019002601	2909	0.4799	348	0.193	6558	1683	0.6308	216	0.0355	2604	0.428713	1330	0.250188	298	0.222887	5474	0.901218	1323	0.248871	22	0.0150273	0	0	682	0.497	240	0.1749	0	0	3632	CA	6	California	6019	0.000131929	0.0507014	2601	1464	6074	4	0.998	1	0.982	1	0.966	1
741	19	Fresno	6019002800	2709	0.53	203	0.1526	6579	1261	0.5953	278	0.054	2347	0.456437	1213	0.268007	226	0.193162	4611	0.896733	1160	0.256297	172	0.131498	27	0.0206422	588	0.5012	236	0.2011	0	0	3636	CA	6	California	6019	0.00026664	0.0656652	2800	1308	5142	4	0.997	1	0.989	1	0.936	1
742	19	Fresno	6019005201	1954	0.2498	294	0.0898	12781	1361	0.2874	1104	0.1392	2402	0.303053	1597	0.22233	439	0.151327	4516	0.56977	554	0.0764349	1031	0.332045	51	0.0164251	313	0.1087	492	0.1708	77	0.00971486	3686	CA	6	California	6019	0.000263863	0.0652927	5201	3105	7926	0	0.903	0	0.857	0	0.801	0
743	19	Fresno	6019005405	244	0.0594	150	0.0689	23330	317	0.1072	823	0.1951	930	0.220484	738	0.185381	132	0.0833333	1393	0.330251	57	0.0139672	121	0.0748762	13	0.00804455	76	0.0481	34	0.0215	100	0.0237079	3694	CA	6	California	6019	0.000193954	0.0686207	5405	1616	4218	0	0.343	0	0.295	0	0.686	0
744	19	Fresno	6019005510	403	0.0829	120	0.0462	26158	238	0.073	870	0.1732	1195	0.238	901	0.19651	201	0.095351	1295	0.257917	144	0.0305862	564	0.264664	0	0	43	0.0207	265	0.1278	123	0.0244971	3705	CA	6	California	6019	0.000263378	0.0655973	5510	2131	5021	0	0.238	0	0.422	0	0.464	0
745	19	Fresno	6019005513	25	0.0095	78	0.0553	26464	146	0.0812	411	0.1481	797	0.287207	360	0.154308	90	0.106509	479	0.172613	15	0.0060048	56	0.0644419	0	0	17	0.0204	18	0.0216	269	0.0969369	3708	CA	6	California	6019	0.000262183	0.0667851	5513	869	2775	0	0.146	0	0.015	0	0.569	0
746	19	Fresno	6019005515	78	0.0642	63	0.0979	22124	140	0.1668	203	0.1663	294	0.240984	295	0.254091	10	0.0196078	186	0.152459	21	0.0179948	0	0	115	0.247312	20	0.043	23	0.0494	6	0.00491803	3710	CA	6	California	6019	0.00667788	0.593744	5515	465	1220	0	0.496	0	0.322	0	0.831	0
747	19	Fresno	6019006401	943	0.1063	229	0.0574	20561	999	0.1611	1220	0.134	2484	0.272937	1427	0.167469	236	0.0735202	1318	0.144819	73	0.00845494	0	0	1017	0.281484	138	0.0429	129	0.0401	313	0.0343918	3729	CA	6	California	6019	0.0987847	2.55987	6401	3613	9101	0	0.501	0	0.528	0	0.59	0
748	19	Fresno	6019006403	689	0.1338	220	0.103	19068	855	0.2325	818	0.1573	1210	0.232782	1167	0.236235	105	0.0535441	975	0.187572	88	0.0177814	0	0	1054	0.384953	119	0.0607	80	0.0408	98	0.0188534	3731	CA	6	California	6019	0.217309	3.25428	6403	2738	5198	0	0.719	0	0.627	0	0.846	0
749	19	Fresno	6019007004	706	0.1632	188	0.0995	17535	710	0.2677	716	0.1621	1344	0.304417	729	0.184091	169	0.114421	2643	0.598641	320	0.0786241	264	0.169339	278	0.178319	139	0.0939	93	0.0628	90	0.020385	3741	CA	6	California	6019	0.00186337	0.199907	7004	1559	4415	0	0.794	0	0.71	0	0.836	0
750	19	Fresno	6019008000	895	0.1809	254	0.1132	16220	987	0.301	517	0.094	1612	0.293091	830	0.176859	238	0.137097	2715	0.493636	384	0.075442	243	0.132353	51	0.0277778	228	0.1325	209	0.1215	547	0.0994545	3752	CA	6	California	6019	0.00163272	0.167128	8000	1836	5500	0	0.857	0	0.751	0	0.874	0
751	21	Glenn	6021010100	1343	0.1837	265	0.0851	13331	1526	0.3484	967	0.1317	2338	0.318485	1556	0.232204	366	0.139908	2985	0.40662	808	0.120346	158	0.0572879	157	0.0569253	319	0.1224	202	0.0775	24	0.0032693	3759	CA	6	California	6021	0.00175667	0.200863	10100	2758	7341	0	0.892	0	0.757	0	0.781	0
752	21	Glenn	6021010502	188	0.1046	30	0.0432	17448	347	0.3109	230	0.128	551	0.306793	298	0.18006	32	0.0503937	425	0.236637	116	0.0700906	0	0	115	0.16129	53	0.0835	15	0.0236	54	0.0300668	3764	CA	6	California	6021	0.0559292	1.39497	10502	713	1796	0	0.626	0	0.521	0	0.424	0
753	21	Glenn	6021010501	577	0.1797	192	0.1342	12008	873	0.4801	283	0.0872	1045	0.322034	477	0.159159	65	0.0679916	2152	0.663174	594	0.198198	28	0.0275049	218	0.214145	240	0.2505	49	0.0511	0	0	3763	CA	6	California	6021	0.017187	0.690925	10501	1018	3245	2	0.947	0	0.749	1	0.912	0
754	21	Glenn	6021010200	653	0.1554	213	0.1073	15255	758	0.2739	615	0.1462	1133	0.269441	661	0.168322	103	0.0665805	1111	0.264209	223	0.0567863	0	0	478	0.287087	140	0.0907	99	0.0642	11	0.00261593	3760	CA	6	California	6021	0.0142377	0.843137	10200	1665	4205	0	0.841	0	0.69	0	0.859	0
755	21	Glenn	6021010300	358	0.1695	95	0.1014	17110	360	0.2434	321	0.1436	622	0.278424	350	0.176946	61	0.078105	533	0.238585	79	0.0377088	2	0.00223463	209	0.23352	69	0.0885	58	0.0744	117	0.0523724	3761	CA	6	California	6021	0.268883	2.78687	10300	895	2234	0	0.794	0	0.726	0	0.841	0
756	21	Glenn	6021010400	1610	0.2167	258	0.0753	13317	1213	0.2672	972	0.1273	2402	0.314727	1101	0.160006	335	0.125845	2850	0.373428	660	0.093339	332	0.113195	168	0.0572792	351	0.1322	316	0.119	182	0.023847	3762	CA	6	California	6021	0.00241392	0.281227	10400	2933	7632	0	0.863	0	0.815	0	0.728	0
757	23	Humboldt	6023010800	827	0.1782	136	0.06	16855	501	0.1657	638	0.1358	1161	0.247179	969	0.223581	181	0.0948637	1002	0.213328	175	0.0400824	44	0.0216004	90	0.0441826	116	0.0606	171	0.0893	96	0.0204386	3786	CA	6	California	6023	0.0113986	0.83661	10800	2037	4697	0	0.665	0	0.746	0	0.615	0
758	23	Humboldt	6023010900	1581	0.2083	251	0.0763	16498	1011	0.2004	1144	0.1485	2103	0.273081	1749	0.245853	272	0.0921721	1219	0.158291	82	0.0113778	100	0.0309981	431	0.133602	194	0.0656	300	0.1014	129	0.0167511	3787	CA	6	California	6023	0.112267	2.31783	10900	3226	7701	0	0.764	0	0.802	0	0.734	0
759	23	Humboldt	6023011000	227	0.0598	157	0.0875	17615	438	0.1697	738	0.1934	944	0.247509	851	0.239314	78	0.0502577	500	0.131096	50	0.0140607	5	0.00305623	306	0.187042	51	0.0328	55	0.0354	8	0.00209753	3788	CA	6	California	6023	0.000773072	0.143962	11000	1636	3814	0	0.56	0	0.297	0	0.792	0
760	23	Humboldt	6023011100	960	0.202	218	0.1062	13275	630	0.2131	565	0.1187	1410	0.296281	981	0.220648	200	0.112296	790	0.166001	71	0.0159694	13	0.00631067	298	0.14466	142	0.0796	140	0.0785	10	0.00210128	3789	CA	6	California	6023	0.0324293	1.22206	11100	2060	4759	0	0.859	0	0.792	0	0.856	0
761	23	Humboldt	6023011200	304	0.0955	65	0.0423	20739	229	0.1061	433	0.135	802	0.250156	473	0.158618	72	0.0552995	338	0.105427	62	0.0205843	2	0.00129954	104	0.0675763	42	0.0322	62	0.0475	46	0.0143481	3790	CA	6	California	6023	0.105895	1.97195	11200	1539	3206	0	0.348	0	0.481	0	0.412	0
762	23	Humboldt	6023000300	929	0.1761	172	0.0691	15155	511	0.1498	697	0.1306	1408	0.263967	1279	0.258279	308	0.144195	1096	0.205474	169	0.034107	27	0.012016	16	0.0071206	121	0.0567	178	0.0834	11	0.00206224	3767	CA	6	California	6023	0.000332039	0.0958077	300	2247	5334	0	0.709	0	0.74	0	0.688	0
763	23	Humboldt	6023000400	677	0.1815	122	0.0682	17824	466	0.1784	530	0.1394	948	0.249408	801	0.227428	219	0.143231	614	0.161536	42	0.0117548	25	0.0157928	272	0.171826	93	0.0611	145	0.0953	36	0.00947119	3768	CA	6	California	6023	0.000756041	0.136216	400	1583	3801	0	0.682	0	0.752	0	0.681	0
764	23	Humboldt	6023000700	635	0.1268	249	0.0987	19528	395	0.114	943	0.1868	1127	0.223257	860	0.181703	258	0.124879	666	0.131933	31	0.00654975	18	0.0083682	57	0.0264993	65	0.0314	123	0.0595	153	0.030309	3771	CA	6	California	6023	0.00066375	0.115678	700	2151	5048	0	0.576	0	0.604	0	0.833	0
765	23	Humboldt	6023000900	564	0.1136	183	0.0664	24229	197	0.0592	586	0.118	1043	0.210113	573	0.119749	156	0.0777667	505	0.101732	10	0.00208986	5	0.00242954	122	0.0592809	24	0.012	56	0.0281	23	0.00463336	3773	CA	6	California	6023	0.00686861	0.49399	900	2058	4964	0	0.366	0	0.557	0	0.668	0
766	23	Humboldt	6023001100	1856	0.2457	210	0.0523	15856	740	0.1633	836	0.1097	1514	0.198766	1321	0.181381	342	0.107955	1442	0.189313	158	0.0216944	176	0.0538885	363	0.111145	116	0.0366	275	0.0869	47	0.0061704	3775	CA	6	California	6023	0.00563495	0.709368	1100	3266	7617	0	0.695	0	0.853	0	0.537	0
767	23	Humboldt	6023001200	1102	0.2759	213	0.0839	16231	321	0.1334	316	0.0675	767	0.163959	660	0.146764	134	0.0744444	774	0.165455	75	0.0166778	159	0.0825974	339	0.176104	77	0.0423	145	0.0798	656	0.140231	3776	CA	6	California	6023	0.0696914	2.0084	1200	1925	4678	0	0.742	0	0.884	0	0.774	0
768	23	Humboldt	6023010200	544	0.1933	149	0.1075	20002	268	0.1287	391	0.1384	540	0.19115	583	0.215766	100	0.0777001	448	0.158584	21	0.00776627	2	0.00119189	232	0.13826	68	0.0528	68	0.0528	6	0.00212389	3779	CA	6	California	6023	0.0680692	1.70528	10200	1678	2825	0	0.654	0	0.776	0	0.86	0
769	23	Humboldt	6023010300	354	0.0983	129	0.0656	19722	376	0.1506	374	0.1036	814	0.22561	576	0.167442	152	0.102082	500	0.138581	9	0.00261248	0	0	344	0.214197	53	0.0357	60	0.0404	0	0	3780	CA	6	California	6023	0.0694645	1.72305	10300	1606	3608	0	0.518	0	0.494	0	0.662	0
770	23	Humboldt	6023010400	522	0.1511	163	0.0962	20349	230	0.104	292	0.0837	983	0.281823	550	0.169544	154	0.116051	475	0.136181	0	0	0	0	151	0.109183	37	0.0281	45	0.0342	2	0.00057339	3781	CA	6	California	6023	0.00389692	0.297081	10400	1383	3488	0	0.573	0	0.679	0	0.825	0
771	23	Humboldt	6023010501	872	0.1571	206	0.0809	16036	495	0.1388	637	0.1139	1458	0.260916	1182	0.227921	253	0.116483	833	0.149069	0	0	88	0.0387324	266	0.117077	131	0.0599	67	0.0306	0	0	3782	CA	6	California	6023	0.00108104	0.1581	10501	2272	5588	0	0.685	0	0.694	0	0.759	0
772	23	Humboldt	6023010502	653	0.1334	226	0.0957	19288	430	0.1307	576	0.1174	1232	0.251121	799	0.174302	152	0.0790021	614	0.125153	24	0.00523446	20	0.00999	290	0.144855	39	0.0201	85	0.0439	5	0.00101916	3783	CA	6	California	6023	0.00311966	0.261055	10502	2002	4906	0	0.606	0	0.626	0	0.823	0
773	23	Humboldt	6023010600	212	0.1101	57	0.0538	23853	118	0.0874	237	0.1226	419	0.216762	320	0.1726	34	0.0439276	192	0.0993275	2	0.00107874	7	0.00863131	38	0.0468557	5	0.0064	35	0.0452	0	0	3784	CA	6	California	6023	0.0224388	0.805401	10600	811	1933	0	0.354	0	0.543	0	0.553	0
774	23	Humboldt	6023010700	753	0.1189	246	0.0808	17635	518	0.1174	903	0.1373	1531	0.232852	1356	0.219595	226	0.0890816	932	0.141749	41	0.00660544	60	0.0222552	402	0.14911	121	0.0476	95	0.0374	244	0.0371103	3785	CA	6	California	6023	0.0120213	0.843103	10700	2696	6575	0	0.585	0	0.576	0	0.759	0
775	23	Humboldt	6023000200	1860	0.3103	321	0.1251	15737	758	0.2023	735	0.1219	1583	0.262651	1480	0.262831	330	0.137557	1522	0.25253	210	0.0372605	101	0.0395768	0	0	202	0.0838	272	0.1129	250	0.04148	3766	CA	6	California	6023	0.000333116	0.100336	200	2552	6027	1	0.859	1	0.913	0	0.898	0
776	23	Humboldt	6023001000	2071	0.4381	383	0.1231	13773	163	0.0657	347	0.0648	504	0.0942408	811	0.156172	212	0.0870994	1103	0.206245	143	0.0275371	788	0.311709	48	0.0189873	92	0.0377	499	0.2049	727	0.135939	3774	CA	6	California	6023	0.000590542	0.116815	1000	2528	5348	1	0.782	1	0.973	0	0.894	0
777	23	Humboldt	6023000500	1042	0.2797	112	0.0611	15334	760	0.272	517	0.1258	688	0.167478	1254	0.354538	199	0.111798	873	0.212512	137	0.0350563	452	0.234927	42	0.0218295	74	0.0417	475	0.2679	640	0.155794	3769	CA	6	California	6023	0.000280106	0.0812104	500	1924	4108	0	0.829	0	0.887	0	0.625	0
778	23	Humboldt	6023000100	1442	0.3415	259	0.1221	13589	562	0.218	283	0.0663	937	0.219592	1254	0.31468	262	0.136601	1110	0.260136	104	0.0260195	240	0.116902	6	0.00292255	224	0.1168	554	0.2889	206	0.0482775	3765	CA	6	California	6023	0.000416388	0.175415	100	2053	4267	1	0.901	1	0.933	0	0.892	0
779	23	Humboldt	6023010101	849	0.3233	243	0.2427	10400	373	0.2785	217	0.0824	1001	0.380175	446	0.189143	176	0.212817	2329	0.884542	35	0.0148431	7	0.006993	374	0.373626	98	0.1182	116	0.1399	5	0.00189897	3777	CA	6	California	6023	0.0393629	0.815733	10101	1001	2633	3	0.96	1	0.921	1	0.982	1
780	23	Humboldt	6023000600	525	0.1119	221	0.0971	18689	394	0.1154	942	0.1957	882	0.183254	1090	0.241632	180	0.0895968	652	0.135466	22	0.00474649	26	0.0122699	0	0	52	0.0258	74	0.0367	245	0.0509038	3770	CA	6	California	6023	0.000350719	0.0777351	600	2119	4813	0	0.575	0	0.55	0	0.828	0
781	23	Humboldt	6023000800	634	0.146	109	0.0507	18333	327	0.1027	782	0.1722	1007	0.221757	887	0.214407	281	0.152552	615	0.135433	54	0.012451	37	0.019161	57	0.0295184	63	0.0345	86	0.0471	178	0.0391984	3772	CA	6	California	6023	0.00176472	0.252561	800	1931	4541	0	0.498	0	0.665	0	0.519	0
782	23	Humboldt	6023010102	650	0.2349	123	0.1093	15400	382	0.1992	474	0.169	701	0.25	739	0.278973	133	0.111111	885	0.315621	0	0	5	0.00299043	444	0.26555	69	0.0577	76	0.0635	0	0	3778	CA	6	California	6023	0.218494	4.121	10102	1672	2804	0	0.835	0	0.84	0	0.864	0
783	23	Humboldt	6023011300	1414	0.2008	286	0.0848	17627	705	0.1367	771	0.1036	1704	0.229186	1272	0.185775	449	0.14391	905	0.121722	17	0.00240895	35	0.00884732	389	0.0983316	155	0.0494	222	0.0708	358	0.0481506	3791	CA	6	California	6023	0.201492	2.21897	11300	3956	7435	0	0.686	0	0.79	0	0.779	0
784	25	Imperial	6025010800	232	0.1562	56	0.0942	19965	323	0.3461	227	0.1528	469	0.315825	141	0.0986704	18	0.0384615	773	0.520539	250	0.174948	8	0.013267	90	0.149254	39	0.0781	7	0.014	0	0	3799	CA	6	California	6025	0.0278577	0.975884	10800	603	1485	0	0.777	0	0.692	0	0.818	0
785	25	Imperial	6025011803	56	0.0427	28	0.0508	23643	128	0.1497	166	0.1267	406	0.309924	190	0.155483	22	0.049217	773	0.590076	111	0.0908347	0	0	77	0.109843	37	0.0885	15	0.0358	14	0.010687	3812	CA	6	California	6025	0.00119577	0.156246	11803	701	1310	0	0.293	0	0.192	0	0.52	0
786	25	Imperial	6025010900	1058	0.1679	264	0.1024	12992	1448	0.3982	736	0.1144	2235	0.347427	1206	0.210288	195	0.106791	4861	0.755635	1205	0.205106	92	0.0488323	251	0.133227	510	0.2817	150	0.0828	136	0.021141	3800	CA	6	California	6025	0.00156946	0.226478	10900	1884	6433	0	0.912	0	0.722	0	0.844	0
787	25	Imperial	6025011600	1921	0.2753	296	0.1146	11977	1533	0.3984	681	0.0976	2472	0.354358	1421	0.225269	438	0.205152	5802	0.831709	1292	0.20443	282	0.125278	0	0	565	0.2642	313	0.1463	19	0.00272362	3808	CA	6	California	6025	0.000195798	0.0570667	11600	2251	6976	0	0.955	0	0.883	0	0.877	0
788	25	Imperial	6025010200	684	0.2625	198	0.1876	10909	808	0.5538	280	0.1074	871	0.3341	500	0.209293	97	0.122475	2084	0.799386	520	0.217664	84	0.0994083	78	0.0923077	207	0.2647	109	0.1393	0	0	3793	CA	6	California	6025	0.021535	0.829382	10200	845	2607	3	0.981	0	0.87	1	0.963	1
789	25	Imperial	6025012000	2313	0.2483	332	0.0967	10997	2414	0.4602	1006	0.1074	3332	0.355983	1578	0.183723	353	0.147575	9177	0.980449	2482	0.288403	220	0.0900532	10	0.00409332	641	0.2689	237	0.0994	39	0.00416666	3814	CA	6	California	6025	0.000523482	0.0948788	12000	2443	9360	2	0.954	0	0.855	0	0.827	1
790	25	Imperial	6025010300	123	0.1244	40	0.095	18380	299	0.4403	117	0.1172	248	0.248497	130	0.136555	9	0.026393	484	0.48497	160	0.168067	0	0	88	0.231579	12	0.0347	0	0	15	0.0150301	3794	CA	6	California	6025	0.0451537	1.32386	10300	380	998	1	0.802	0	0.596	0	0.821	0
791	25	Imperial	6025010500	1116	0.2236	274	0.1254	15742	834	0.3042	406	0.0811	1735	0.346931	992	0.217926	286	0.17698	3511	0.70206	627	0.137742	220	0.129488	6	0.00353148	311	0.1929	169	0.1048	0	0	3796	CA	6	California	6025	0.000349752	0.0844032	10500	1699	5001	0	0.89	0	0.825	0	0.898	0
792	25	Imperial	6025011000	982	0.1272	261	0.075	17619	1040	0.2359	498	0.0639	2604	0.334403	1415	0.199746	355	0.148102	4996	0.641582	537	0.075168	65	0.0268041	153	0.0630928	271	0.1152	115	0.0488	57	0.00731989	3801	CA	6	California	6025	0.017395	0.758697	11000	2425	7787	0	0.705	0	0.606	0	0.726	0
793	25	Imperial	6025011201	195	0.0579	123	0.0799	17618	467	0.2333	178	0.0526	1179	0.349023	497	0.163756	115	0.117949	2335	0.691237	238	0.0782637	15	0.0146915	98	0.0959843	144	0.1473	45	0.046	0	0	3803	CA	6	California	6025	0.00138481	0.205535	11201	1021	3378	0	0.605	0	0.285	0	0.754	0
794	25	Imperial	6025011700	324	0.063	171	0.0751	16637	692	0.2291	482	0.0916	1771	0.336692	746	0.156723	136	0.0927062	4154	0.789734	559	0.114502	250	0.163827	0	0	215	0.1448	42	0.0283	110	0.0209125	3809	CA	6	California	6025	0.000191396	0.0657347	11700	1526	5260	0	0.624	0	0.316	0	0.727	0
795	25	Imperial	6025011801	41	0.0126	70	0.04	27918	159	0.0802	94	0.0287	1136	0.347826	241	0.0782722	79	0.0811922	2126	0.650949	158	0.0513154	0	0	0	0	63	0.0654	0	0	0	0	3810	CA	6	California	6025	0.000313831	0.0710625	11801	981	3266	0	0.087	0	0.024	0	0.379	0
796	25	Imperial	6025011500	2312	0.3805	382	0.1869	8143	1967	0.5476	526	0.0791	2203	0.331378	1445	0.261491	422	0.23536	6029	0.906889	1669	0.273651	108	0.0576923	205	0.109509	606	0.3366	319	0.1772	573	0.0861913	3807	CA	6	California	6025	0.000192621	0.0633418	11500	1872	6648	4	0.995	1	0.953	1	0.962	1
797	25	Imperial	6025012301	124	0.1602	11	0.0394	16139	1341	0.3273	231	0.0444	155	0.0298306	243	0.327935	4	0.0108696	3853	0.741532	523	0.101396	0	0	288	0.476821	22	0.0666	23	0.0696	4417	0.850077	3817	CA	6	California	6025	0.228759	2.4386	12301	604	5196	0	0.706	0	0.702	0	0.371	0
798	25	Imperial	6025011202	1262	0.2667	305	0.1638	13235	1144	0.4218	512	0.1082	1617	0.341788	992	0.232645	225	0.140012	4047	0.855422	1092	0.255379	670	0.37704	568	0.31964	419	0.2607	226	0.1406	8	0.00169097	3804	CA	6	California	6025	0.000159496	0.0537925	11202	1777	4731	2	0.96	0	0.874	1	0.946	0
799	25	Imperial	6025011300	1280	0.2194	346	0.1642	10562	1884	0.5115	491	0.0737	2191	0.329078	871	0.162773	161	0.111111	5919	0.889006	1563	0.254477	45	0.029316	515	0.335505	416	0.2828	107	0.0727	864	0.129769	3805	CA	6	California	6025	0.0124015	0.628679	11300	1535	6658	3	0.972	0	0.819	1	0.946	1
800	25	Imperial	6025012100	2717	0.387	430	0.1778	9122	2342	0.5947	980	0.1396	2367	0.337179	1572	0.243381	280	0.144479	6910	0.98433	2354	0.364453	401	0.199304	171	0.08499	701	0.3615	528	0.2723	50	0.0071225	3815	CA	6	California	6025	0.000256723	0.0692589	12100	2012	7020	4	0.994	1	0.956	1	0.956	1
801	25	Imperial	6025010100	1287	0.2341	229	0.1289	13567	2587	0.3885	751	0.0783	1791	0.186835	1284	0.253755	224	0.124652	7049	0.735343	765	0.0838724	53	0.0256162	449	0.217013	389	0.2153	167	0.0924	4134	0.431254	3792	CA	6	California	6025	0.0771641	1.27268	10100	2069	9586	1	0.939	0	0.838	1	0.904	0
802	25	Imperial	6025011100	623	0.1732	144	0.1114	14341	713	0.3446	296	0.0808	1264	0.345355	487	0.15589	89	0.0844402	2606	0.712022	500	0.152161	12	0.01	440	0.366667	196	0.1854	44	0.0416	59	0.0161202	3802	CA	6	California	6025	0.0193809	0.582829	11100	1200	3660	0	0.894	0	0.734	0	0.869	0
803	25	Imperial	6025012400	356	0.2153	52	0.1677	15340	475	0.3414	771	0.4664	205	0.124017	572	0.352	26	0.0301275	423	0.255898	97	0.0596923	0	0	1294	0.647648	41	0.0463	95	0.1073	0	0	3819	CA	6	California	6025	0.572736	4.64988	12400	1998	1653	1	0.914	0	0.813	1	0.949	0
804	25	Imperial	6025012302	493	0.2323	78	0.1366	12937	748	0.4813	645	0.3031	471	0.221335	622	0.302529	64	0.0705623	999	0.469455	350	0.170233	6	0.00398671	744	0.494352	106	0.1188	113	0.1266	0	0	3818	CA	6	California	6025	0.0558598	1.01957	12302	1505	2128	2	0.956	0	0.836	1	0.916	0
805	25	Imperial	6025011900	637	0.1617	228	0.1537	11107	1336	0.5625	548	0.1391	1232	0.312849	722	0.199779	29	0.0278311	3721	0.944896	1460	0.403204	139	0.13015	108	0.101124	309	0.2974	166	0.1597	3	0.0007618	3813	CA	6	California	6025	0.0215678	0.96125	11900	1068	3938	3	0.953	0	0.706	1	0.937	1
806	25	Imperial	6025012500	1181	0.3507	189	0.1793	9551	828	0.4181	490	0.1446	1158	0.341895	846	0.274408	184	0.15917	2535	0.74845	284	0.0920285	0	0	533	0.377479	198	0.1703	178	0.1531	0	0	3820	CA	6	California	6025	0.011286	0.765845	12500	1412	3387	4	0.985	1	0.939	1	0.957	1
807	25	Imperial	6025010700	1210	0.2741	239	0.1537	9697	1437	0.5775	471	0.1065	1441	0.326092	812	0.201489	260	0.202177	4196	0.949536	867	0.215136	86	0.0632818	182	0.133922	373	0.2904	205	0.1596	1	0.00022629	3798	CA	6	California	6025	0.000529743	0.0955034	10700	1359	4419	3	0.984	0	0.882	1	0.937	1
808	25	Imperial	6025012200	1424	0.1872	512	0.175	9195	2141	0.5387	578	0.0751	2805	0.364712	1088	0.152061	238	0.138695	7575	0.984917	2486	0.347449	85	0.0491898	0	0	533	0.3127	89	0.0522	9	0.00117019	3816	CA	6	California	6025	0.000502789	0.104154	12200	1728	7691	3	0.971	0	0.764	1	0.954	1
809	25	Imperial	6025010400	2503	0.3867	458	0.2058	7306	2089	0.6392	486	0.0745	2533	0.388497	1118	0.188215	289	0.166571	6217	0.953528	1513	0.254714	189	0.103675	144	0.0789907	581	0.3364	297	0.1719	22	0.00337423	3795	CA	6	California	6025	0.000597235	0.0998864	10400	1823	6520	4	0.997	1	0.956	1	0.971	1
810	25	Imperial	6025011400	1699	0.4039	309	0.2194	7403	1503	0.6742	438	0.1039	1554	0.368946	909	0.238457	169	0.154338	4071	0.966524	1046	0.273965	38	0.0336283	6	0.00530973	372	0.3428	145	0.1336	16	0.00379867	3806	CA	6	California	6025	0.000382802	0.0840864	11400	1130	4212	4	0.998	1	0.962	1	0.976	1
811	25	Imperial	6025010600	977	0.1638	232	0.0895	18749	947	0.2545	720	0.1169	1913	0.310754	1073	0.197206	148	0.0737419	3472	0.564003	503	0.0896453	303	0.140734	108	0.0501626	233	0.1159	232	0.1154	292	0.0474334	3797	CA	6	California	6025	0.000835153	0.151431	10600	2153	6156	0	0.752	0	0.712	0	0.8	0
812	25	Imperial	6025011802	551	0.1157	118	0.0553	20196	631	0.2036	711	0.1451	1361	0.277925	968	0.218955	148	0.0826354	3174	0.648152	464	0.101844	725	0.384208	0	0	219	0.12	231	0.1266	159	0.0324689	3811	CA	6	California	6025	0.000167878	0.0555962	11802	1887	4897	0	0.559	0	0.565	0	0.569	0
813	27	Inyo	6027000200	118	0.0728	44	0.0515	23250	136	0.1168	238	0.1462	392	0.240934	284	0.184057	42	0.0627803	184	0.113092	37	0.0239793	2	0.00229621	184	0.211251	24	0.0358	15	0.0223	0	0	3822	CA	6	California	6027	0.108034	1.98233	200	871	1627	0	0.326	0	0.371	0	0.528	0
814	27	Inyo	6027000300	111	0.0425	46	0.0361	27557	169	0.0871	528	0.2021	597	0.22856	377	0.148075	60	0.0567108	259	0.0991577	55	0.0216025	4	0.00357462	86	0.0768543	29	0.0273	43	0.0406	2	0.00076569	3823	CA	6	California	6027	0.00119969	0.22576	300	1119	2612	0	0.123	0	0.19	0	0.322	0
815	27	Inyo	6027000400	923	0.1811	173	0.0688	15670	807	0.2387	856	0.1657	1395	0.270087	868	0.183045	306	0.13594	2083	0.403291	194	0.0404419	248	0.0993988	510	0.204409	131	0.0581	339	0.1505	77	0.014908	3824	CA	6	California	6027	0.00102777	0.184768	400	2495	5165	0	0.78	0	0.751	0	0.686	0
816	27	Inyo	6027000500	266	0.1043	99	0.0819	18894	282	0.1484	588	0.2251	592	0.226646	456	0.186732	81	0.0739726	760	0.290965	23	0.00925181	0	0	318	0.234686	23	0.0208	64	0.0579	44	0.0168453	3825	CA	6	California	6027	0.687683	4.57633	500	1355	2612	0	0.577	0	0.52	0	0.765	0
817	27	Inyo	6027000100	254	0.0906	33	0.0263	21187	306	0.1555	670	0.2382	706	0.251067	600	0.226757	78	0.0656013	385	0.136913	55	0.0207861	0	0	770	0.605822	44	0.0369	55	0.0461	0	0	3821	CA	6	California	6027	0.0833992	1.63688	100	1271	2812	0	0.305	0	0.458	0	0.174	0
818	27	Inyo	6027000600	493	0.2008	78	0.0728	15719	424	0.2466	476	0.1913	616	0.247588	531	0.23087	116	0.107507	827	0.332395	133	0.0570326	36	0.0256776	355	0.25321	70	0.0654	121	0.1131	32	0.0128617	3826	CA	6	California	6027	0.5577	4.2471	600	1402	2488	0	0.804	0	0.79	0	0.713	0
819	27	Inyo	6027000700	79	0.1264	30	0.089	21679	96	0.1931	111	0.1764	91	0.144674	96	0.156863	7	0.0210843	147	0.233704	0	0	0	0	176	0.332703	0	0	12	0.0336	0	0	3827	CA	6	California	6027	1.22582	5.74018	700	529	629	0	0.619	0	0.603	0	0.798	0
820	29	Kern	6029002819	513	0.1095	83	0.0309	20370	254	0.09	214	0.0454	1422	0.302167	593	0.136699	207	0.115772	1448	0.307692	47	0.0108345	252	0.138538	0	0	101	0.0564	71	0.0396	5	0.00106247	3886	CA	6	California	6029	0.000163548	0.0570416	2819	1819	4706	0	0.295	0	0.54	0	0.243	0
821	29	Kern	6029002900	1411	0.2129	318	0.1216	12379	1172	0.3093	725	0.1088	2137	0.320775	1493	0.246451	312	0.131646	3786	0.568298	522	0.086167	526	0.206599	0	0	361	0.1528	371	0.157	11	0.00165115	3889	CA	6	California	6029	0.000262892	0.0645776	2900	2546	6662	0	0.922	0	0.809	0	0.891	0
822	29	Kern	6029003112	721	0.1431	195	0.0748	18635	593	0.2025	371	0.0735	1542	0.305831	973	0.210015	242	0.132024	2453	0.486513	122	0.0262535	325	0.169801	113	0.0590387	158	0.0869	117	0.0643	6	0.00119	3892	CA	6	California	6029	0.000295431	0.0710601	3112	1914	5042	0	0.672	0	0.656	0	0.725	0
823	29	Kern	6029003302	817	0.1161	261	0.0944	19322	813	0.1746	859	0.1219	1990	0.28263	1849	0.280875	184	0.0685034	1350	0.191734	117	0.0177434	23	0.00530198	519	0.11964	158	0.0581	100	0.0368	0	0	3904	CA	6	California	6029	0.109759	1.73685	3302	4338	7041	0	0.633	0	0.566	0	0.818	0
824	29	Kern	6029000101	1099	0.1401	374	0.1025	15784	867	0.1857	788	0.1	2308	0.292968	1555	0.213893	388	0.131125	995	0.126301	125	0.0171585	351	0.113482	0	0	235	0.0792	307	0.1035	80	0.0101549	3828	CA	6	California	6029	0.00202915	0.197735	101	3093	7878	0	0.753	0	0.648	0	0.845	0
825	29	Kern	6029000102	326	0.1098	116	0.0863	16404	344	0.1759	504	0.1694	759	0.255126	616	0.222222	108	0.0905281	272	0.0914286	29	0.0104618	37	0.0295291	0	0	39	0.0327	80	0.0671	5	0.00168067	3829	CA	6	California	6029	0.000172964	0.0561704	102	1253	2975	0	0.677	0	0.542	0	0.787	0
826	29	Kern	6029000503	108	0.0334	85	0.0514	29548	108	0.0544	202	0.0626	1046	0.324442	419	0.138147	41	0.0416244	376	0.116625	24	0.00791295	0	0	0	0	37	0.037	7	0.007	0	0	3833	CA	6	California	6029	0.00103595	0.163853	503	1019	3224	0	0.128	0	0.133	0	0.527	0
827	29	Kern	6029000504	660	0.1589	77	0.0419	23937	479	0.1883	561	0.1343	1162	0.27819	676	0.175311	175	0.108561	748	0.179076	79	0.0204504	388	0.228101	22	0.0129336	94	0.0582	166	0.1029	24	0.00574575	3834	CA	6	California	6029	0.000327637	0.102626	504	1701	4177	0	0.478	0	0.699	0	0.406	0
828	29	Kern	6029000505	142	0.0347	33	0.0156	27006	114	0.043	337	0.082	1238	0.30129	489	0.125772	73	0.0516997	496	0.120711	24	0.00617283	51	0.0360934	16	0.0113234	23	0.0162	38	0.0268	0	0	3835	CA	6	California	6029	0.000192495	0.0573624	505	1413	4109	0	0.028	0	0.141	0	0.053	0
829	29	Kern	6029000700	498	0.1061	114	0.0498	21631	487	0.1562	576	0.1225	1300	0.276537	798	0.183871	159	0.0860855	1796	0.382046	185	0.0425679	33	0.0170543	0	0	128	0.0696	115	0.0626	16	0.00340353	3839	CA	6	California	6029	0.000265937	0.0775705	700	1935	4701	0	0.448	0	0.527	0	0.509	0
830	29	Kern	6029000800	661	0.1434	172	0.0889	14923	687	0.2465	690	0.149	1378	0.297688	889	0.210514	168	0.103385	2294	0.495571	183	0.0431502	5	0.00298685	0	0	99	0.0609	65	0.04	6	0.00129617	3840	CA	6	California	6029	0.000231358	0.0626798	800	1674	4629	0	0.804	0	0.657	0	0.798	0
831	29	Kern	6029000902	401	0.117	136	0.0814	20042	312	0.1394	617	0.1794	903	0.262576	457	0.143711	168	0.125654	1486	0.432102	27	0.00849056	271	0.191114	5	0.00352609	73	0.0545	160	0.1194	6	0.00174469	3841	CA	6	California	6029	0.000130704	0.0475373	902	1418	3439	0	0.561	0	0.57	0	0.762	0
832	29	Kern	6029000903	803	0.2018	152	0.0872	19140	520	0.2116	651	0.1623	1121	0.279551	840	0.227334	170	0.117647	1763	0.439651	355	0.0958941	359	0.235101	0	0	197	0.1363	248	0.1716	27	0.00673316	3842	CA	6	California	6029	0.000161452	0.072969	903	1527	4010	0	0.736	0	0.792	0	0.79	0
833	29	Kern	6029000905	250	0.1164	102	0.1101	16346	369	0.2789	295	0.1339	684	0.310486	457	0.227817	97	0.126138	1279	0.580572	189	0.0942173	13	0.0153302	0	0	101	0.1267	50	0.0627	0	0	3844	CA	6	California	6029	0.000127799	0.0494815	905	848	2203	0	0.79	0	0.567	0	0.866	0
834	29	Kern	6029000908	513	0.1015	143	0.0576	19977	338	0.1165	363	0.0712	1684	0.330585	756	0.157895	237	0.136836	2171	0.426188	100	0.0208855	252	0.137856	6	0.00328227	121	0.0692	80	0.0457	30	0.00588928	3847	CA	6	California	6029	0.000204447	0.0614094	908	1828	5094	0	0.451	0	0.508	0	0.592	0
835	29	Kern	6029000910	794	0.1112	130	0.0361	20890	624	0.1415	900	0.1237	2089	0.287306	1143	0.172737	299	0.107942	2473	0.340118	148	0.0220863	473	0.156519	603	0.199537	167	0.0589	138	0.0487	84	0.0115527	3849	CA	6	California	6029	0.00380665	0.313778	910	3022	7271	0	0.381	0	0.548	0	0.322	0
836	29	Kern	6029001700	446	0.1036	135	0.0566	28300	485	0.1579	830	0.1901	857	0.19629	795	0.193337	166	0.0828757	1043	0.238891	29	0.00697283	283	0.135277	0	0	113	0.0566	183	0.0917	113	0.0258818	3860	CA	6	California	6029	0.000363822	0.088676	1700	2092	4366	0	0.4	0	0.516	0	0.582	0
837	29	Kern	6029001802	429	0.0796	101	0.0358	22419	249	0.0714	469	0.0867	1360	0.251619	793	0.155247	250	0.115473	1440	0.26642	115	0.0225137	394	0.175579	0	0	67	0.031	137	0.0633	23	0.00425531	3862	CA	6	California	6029	0.000501234	0.130573	1802	2244	5405	0	0.221	0	0.406	0	0.317	0
838	29	Kern	6029001901	374	0.1044	202	0.1041	18551	419	0.1828	359	0.0991	984	0.271898	822	0.245007	160	0.11236	1510	0.417242	145	0.0432191	79	0.0524568	0	0	113	0.0794	90	0.0632	0	0	3863	CA	6	California	6029	0.000169166	0.0549646	1901	1506	3619	0	0.652	0	0.52	0	0.85	0
839	29	Kern	6029002807	312	0.0757	79	0.0402	39449	260	0.0951	667	0.1619	1022	0.248179	490	0.125032	65	0.0440081	889	0.215881	66	0.016841	0	0	0	0	58	0.0392	18	0.0121	24	0.00582807	3876	CA	6	California	6029	0.000310741	0.0716155	2807	1511	4118	0	0.169	0	0.385	0	0.382	0
840	29	Kern	6029002808	509	0.069	90	0.0251	32059	330	0.0741	693	0.0937	2274	0.307671	831	0.11962	196	0.0725657	2458	0.332567	116	0.0166979	535	0.189113	0	0	63	0.0232	301	0.1112	10	0.00135299	3877	CA	6	California	6029	0.000360807	0.0790186	2808	2829	7391	0	0.092	0	0.35	0	0.158	0
841	29	Kern	6029002811	74	0.0348	22	0.0191	40217	34	0.0239	146	0.0687	606	0.285445	121	0.0604094	8	0.0108992	634	0.298634	36	0.017973	0	0	7	0.00897435	0	0	15	0.0204	0	0	3878	CA	6	California	6029	0.000375562	0.0851266	2811	780	2123	0	0.011	0	0.142	0	0.084	0
842	29	Kern	6029002814	928	0.22	140	0.0719	14805	486	0.1962	468	0.1097	1306	0.306142	937	0.237938	220	0.136561	2070	0.485232	291	0.0738954	399	0.238494	0	0	186	0.1163	184	0.115	44	0.0103141	3881	CA	6	California	6029	0.000144109	0.0539894	2814	1673	4266	0	0.791	0	0.82	0	0.707	0
843	29	Kern	6029002817	753	0.1544	166	0.0625	16116	530	0.2027	245	0.0497	1556	0.315811	657	0.146947	332	0.188102	2086	0.423381	156	0.0348214	296	0.161572	0	0	179	0.1018	178	0.1013	11	0.00223259	3884	CA	6	California	6029	0.000142109	0.0503496	2817	1832	4927	0	0.708	0	0.687	0	0.637	0
844	29	Kern	6029002818	147	0.0347	139	0.0534	28304	126	0.0466	387	0.0908	1090	0.255929	485	0.118669	116	0.0742162	1090	0.255929	70	0.0171275	175	0.109787	0	0	63	0.0405	72	0.0463	31	0.0072787	3885	CA	6	California	6029	0.000173835	0.0582761	2818	1594	4259	0	0.136	0	0.141	0	0.549	0
845	29	Kern	6029003500	990	0.1785	283	0.1201	16366	858	0.2464	769	0.1351	1566	0.27522	1324	0.255106	247	0.115044	1058	0.18594	213	0.040556	215	0.0914504	95	0.0404083	239	0.113	316	0.1494	142	0.0249561	3908	CA	6	California	6029	0.000587998	0.132903	3500	2351	5690	0	0.83	0	0.746	0	0.888	0
846	29	Kern	6029003600	1103	0.2734	146	0.0876	14112	604	0.2558	452	0.1111	1314	0.323009	706	0.191484	233	0.164316	914	0.22468	97	0.0263086	2	0.00123456	33	0.0203704	159	0.1116	111	0.0779	0	0	3909	CA	6	California	6029	0.000545093	0.115827	3600	1620	4068	0	0.88	0	0.881	0	0.792	0
847	29	Kern	6029003810	159	0.0615	23	0.0187	43105	104	0.0628	159	0.0611	773	0.297193	278	0.111244	46	0.0568603	449	0.172626	71	0.0284114	0	0	30	0.037037	0	0	25	0.0322	0	0	3918	CA	6	California	6029	0.000254832	0.063943	3810	810	2601	0	0.044	0	0.307	0	0.08	0
848	29	Kern	6029003811	249	0.1163	56	0.0622	17912	225	0.1617	279	0.1297	636	0.295814	358	0.180444	42	0.0533672	263	0.122326	5	0.00251004	19	0.0221445	111	0.129371	48	0.0583	28	0.034	0	0	3919	CA	6	California	6029	0.000262102	0.0653479	3811	858	2150	0	0.584	0	0.567	0	0.635	0
849	29	Kern	6029003812	177	0.0463	50	0.0276	20708	273	0.1203	364	0.0952	1230	0.321737	619	0.1811	165	0.120526	1024	0.267852	67	0.0196021	214	0.143048	67	0.0447861	92	0.0662	81	0.0583	10	0.00261574	3920	CA	6	California	6029	0.000459925	0.0942807	3812	1496	3823	0	0.193	0	0.214	0	0.193	0
850	29	Kern	6029003813	44	0.0202	28	0.0258	25803	89	0.0638	151	0.0688	663	0.302188	311	0.150387	42	0.0591549	495	0.225615	6	0.00290135	0	0	45	0.0627615	6	0.0086	8	0.0114	16	0.00729261	3921	CA	6	California	6029	0.000709493	0.13057	3813	717	2194	0	0.047	0	0.055	0	0.167	0
851	29	Kern	6029005104	47	0.0467	0	0	37967	51	0.0646	171	0.1701	186	0.185075	133	0.136972	5	0.0119904	119	0.118408	0	0	10	0.0226244	11	0.0248869	0	0	0	0	22	0.0218905	3940	CA	6	California	6029	0.0103064	0.685186	5104	442	1005	0	0.022	0	0.216	0	0	0
852	29	Kern	6029005401	362	0.066	137	0.0531	25677	563	0.1424	986	0.1771	1277	0.229387	984	0.194543	183	0.0747855	1070	0.192204	72	0.0137326	20	0.00720461	650	0.23415	62	0.0253	213	0.0869	87	0.0156278	3944	CA	6	California	6029	0.000530666	0.111807	5401	2776	5567	0	0.323	0	0.333	0	0.546	0
853	29	Kern	6029005402	535	0.1089	216	0.0933	23920	309	0.0944	646	0.1308	1346	0.27258	929	0.204131	138	0.0710974	951	0.192588	94	0.020417	21	0.0100239	36	0.0171838	80	0.0411	157	0.0808	0	0	3945	CA	6	California	6029	0.000520913	0.100453	5402	2095	4938	0	0.456	0	0.538	0	0.814	0
854	29	Kern	6029005403	1050	0.1537	270	0.0833	18639	640	0.1499	696	0.1013	2010	0.292704	1535	0.241656	367	0.133455	1520	0.221348	258	0.0401681	139	0.044085	422	0.133841	167	0.0611	211	0.0772	22	0.00320372	3946	CA	6	California	6029	0.00103219	0.130362	5403	3153	6867	0	0.644	0	0.686	0	0.772	0
855	29	Kern	6029005404	794	0.1182	162	0.0514	20453	386	0.0963	640	0.0947	2086	0.3089	1167	0.18663	351	0.135678	1688	0.249963	89	0.0140578	206	0.0679868	200	0.0660066	76	0.0291	131	0.0503	11	0.0016289	3947	CA	6	California	6029	0.00107695	0.140208	5404	3030	6753	0	0.416	0	0.574	0	0.527	0
856	29	Kern	6029005505	1415	0.1741	327	0.0938	20103	860	0.1689	887	0.109	2482	0.305064	1732	0.231799	358	0.117918	3096	0.380531	64	0.00840556	103	0.0299245	253	0.0735038	211	0.0702	195	0.0649	5	0.00061455	3951	CA	6	California	6029	0.0198121	0.709187	5505	3442	8136	0	0.668	0	0.736	0	0.816	0
857	29	Kern	6029005600	401	0.1969	93	0.1077	18294	361	0.2512	346	0.1696	475	0.232957	503	0.266985	81	0.0932106	364	0.178519	60	0.031746	72	0.0649819	88	0.0794224	81	0.0997	78	0.096	0	0	3953	CA	6	California	6029	0.00584625	0.400999	5600	1108	2039	0	0.799	0	0.783	0	0.86	0
858	29	Kern	6029005800	1359	0.1316	432	0.0943	17631	1488	0.2396	730	0.0701	3401	0.326988	1904	0.20146	460	0.125512	4238	0.407461	330	0.0342324	207	0.0516338	522	0.130207	241	0.066	362	0.0992	0	0	3955	CA	6	California	6029	0.00245165	0.250986	5800	4009	10401	0	0.74	0	0.62	0	0.818	0
859	29	Kern	6029006005	1011	0.0872	186	0.0412	23040	767	0.0969	1870	0.1613	3172	0.273708	2267	0.208058	177	0.0418638	2018	0.174131	202	0.01851	64	0.0117152	295	0.0539996	137	0.0322	71	0.0167	7	0.00060402	3960	CA	6	California	6029	0.205326	2.44384	6005	5463	11589	0	0.283	0	0.442	0	0.396	0
860	29	Kern	6029003115	1042	0.2006	234	0.107	10552	925	0.3495	212	0.0403	2103	0.400571	918	0.194286	214	0.148097	3248	0.618667	485	0.102494	40	0.0263505	56	0.0368906	347	0.2393	128	0.0882	11	0.00209523	3895	CA	6	California	6029	0.000161975	0.0518122	3115	1518	5250	1	0.933	0	0.789	0	0.858	1
861	29	Kern	6029003121	1636	0.2227	353	0.1176	11683	1732	0.4362	672	0.0913	2553	0.346922	1912	0.287044	388	0.166025	4919	0.668433	628	0.0942801	331	0.134117	296	0.119935	393	0.1678	279	0.1191	25	0.0033972	3896	CA	6	California	6029	0.000266027	0.0656116	3121	2468	7359	1	0.952	0	0.824	0	0.883	0
862	29	Kern	6029003202	1085	0.1478	353	0.1113	12575	1739	0.4233	561	0.0758	2557	0.345727	1555	0.230883	154	0.0744321	4566	0.617361	873	0.129621	0	0	229	0.103902	428	0.2048	85	0.0406	0	0	3901	CA	6	California	6029	0.0019826	0.196867	3202	2204	7396	1	0.913	0	0.67	0	0.869	0
863	29	Kern	6029000300	831	0.2083	177	0.1116	12312	1052	0.4177	537	0.1339	1092	0.272319	1120	0.304348	161	0.0975758	611	0.152369	80	0.0217391	71	0.0393788	225	0.124792	151	0.0916	210	0.1274	0	0	3831	CA	6	California	6029	0.000149468	0.0829291	300	1803	4010	1	0.94	0	0.802	0	0.87	0
864	29	Kern	6029000506	166	0.1344	9	0.016	26603	164	0.2515	37	0.0299	512	0.414575	178	0.163004	76	0.197917	386	0.312551	37	0.0338828	84	0.212121	19	0.0479798	16	0.0412	10	0.0257	0	0	3836	CA	6	California	6029	0.000325169	0.0724106	506	396	1235	0	0.354	0	0.629	0	0.056	0
865	29	Kern	6029000907	424	0.1889	73	0.0779	13408	315	0.2727	159	0.0708	838	0.37344	428	0.201792	129	0.194277	1164	0.518717	90	0.0424328	0	0	0	0	103	0.1624	25	0.0394	0	0	3846	CA	6	California	6029	0.000124773	0.0485707	907	656	2244	0	0.856	0	0.767	0	0.743	0
866	29	Kern	6029001902	1730	0.3721	230	0.1159	13123	876	0.3328	326	0.0698	1463	0.31341	1123	0.267572	338	0.188301	2630	0.56341	360	0.0857756	246	0.125127	14	0.00712105	284	0.159	381	0.2133	48	0.0102828	3864	CA	6	California	6029	0.000166219	0.0544011	1902	1966	4668	1	0.947	1	0.949	0	0.88	0
867	29	Kern	6029003400	1096	0.3106	252	0.1894	11687	680	0.3245	419	0.1177	1119	0.314591	898	0.278105	172	0.136184	971	0.272983	148	0.0458346	47	0.03206	82	0.0559345	162	0.1286	151	0.1199	0	0	3907	CA	6	California	6029	0.00088419	0.125295	3400	1466	3557	2	0.962	1	0.913	1	0.964	0
868	29	Kern	6029006201	571	0.2347	102	0.1214	12053	761	0.5317	204	0.0829	790	0.3214	676	0.297274	76	0.106592	1381	0.561839	361	0.158751	11	0.0125142	174	0.197952	123	0.1759	56	0.0801	28	0.0113914	3962	CA	6	California	6029	0.00884336	0.67997	6201	879	2458	1	0.961	0	0.839	0	0.891	0
869	29	Kern	6029003122	1051	0.1455	385	0.1296	11131	1395	0.3878	237	0.0327	2963	0.409311	1316	0.203905	300	0.157895	5144	0.710595	613	0.0947303	34	0.0169154	219	0.108955	441	0.2332	112	0.0592	6	0.00082884	3897	CA	6	California	6029	0.000265309	0.0655809	3122	2010	7239	2	0.923	0	0.664	1	0.905	1
870	29	Kern	6029000200	1897	0.2541	426	0.1447	11261	1465	0.3435	638	0.0845	2446	0.324274	1847	0.270821	520	0.185714	1346	0.178444	204	0.029912	71	0.0229032	9	0.00290322	354	0.1257	449	0.1594	0	0	3830	CA	6	California	6029	0.000284496	0.107417	200	3100	7543	2	0.954	0	0.862	1	0.927	1
871	29	Kern	6029001101	971	0.2443	151	0.1016	10348	941	0.4432	316	0.078	1499	0.370123	868	0.240977	202	0.173689	2482	0.612839	327	0.089491	135	0.100596	313	0.233234	282	0.2437	133	0.1149	78	0.0192592	3851	CA	6	California	6029	0.000278065	0.0672829	1101	1342	4050	2	0.957	0	0.851	0	0.842	1
872	29	Kern	6029004301	831	0.2194	249	0.163	12964	875	0.4634	201	0.0527	1436	0.376903	908	0.260321	164	0.1611	2893	0.759318	424	0.12156	56	0.0518518	77	0.0712963	264	0.2575	138	0.1346	10	0.00262467	3927	CA	6	California	6029	0.00954023	0.590652	4301	1080	3810	2	0.956	0	0.819	1	0.945	0
873	29	Kern	6029005300	424	0.263	45	0.1239	10015	208	0.2758	56	0.0311	710	0.394444	225	0.186104	108	0.206107	790	0.438889	182	0.116294	43	0.0545685	0	0	100	0.1964	120	0.2357	188	0.104444	3943	CA	6	California	6029	0.0285944	0.820233	5300	788	1800	1	0.937	0	0.871	0	0.896	1
874	29	Kern	6029003103	958	0.2701	248	0.1893	9259	1050	0.5588	225	0.0633	1312	0.369473	787	0.243729	113	0.113797	2321	0.653619	569	0.176216	103	0.0958139	20	0.0186047	251	0.2507	241	0.2407	7	0.00197127	3891	CA	6	California	6029	0.000480019	0.0933613	3103	1075	3551	3	0.987	0	0.878	1	0.963	1
875	29	Kern	6029002400	723	0.3008	118	0.1151	10798	677	0.5508	142	0.059	894	0.372035	540	0.242152	64	0.104405	1315	0.547233	292	0.130942	0	0	79	0.114993	149	0.2335	23	0.036	7	0.00291302	3870	CA	6	California	6029	0.00391607	0.273046	2400	687	2403	3	0.975	1	0.906	0	0.878	1
876	29	Kern	6029004200	171	0.1613	45	0.1475	10982	296	0.4925	108	0.1018	396	0.373585	232	0.245503	37	0.132616	629	0.593396	168	0.177778	0	0	50	0.147493	75	0.2293	23	0.0703	0	0	3926	CA	6	California	6029	0.015958	0.614611	4200	339	1060	3	0.949	0	0.705	1	0.93	1
877	29	Kern	6029004401	1388	0.2118	475	0.184	10859	1768	0.51	669	0.1012	2351	0.355673	1273	0.212592	209	0.114333	4765	0.720877	941	0.157148	36	0.018509	32	0.0164524	514	0.2802	92	0.0501	0	0	3929	CA	6	California	6029	0.000305429	0.0833038	4401	1945	6610	3	0.971	0	0.808	1	0.96	1
878	29	Kern	6029005900	1201	0.3718	182	0.1442	11856	539	0.2826	347	0.1062	1063	0.325475	945	0.320556	271	0.221224	1381	0.422841	252	0.0853658	76	0.0483461	97	0.0617048	196	0.1605	197	0.1613	26	0.0079608	3956	CA	6	California	6029	0.00485557	0.318465	5900	1572	3266	2	0.95	1	0.949	1	0.926	0
879	29	Kern	6029002600	877	0.2783	229	0.1892	9319	818	0.4786	289	0.0907	1144	0.359409	853	0.294646	153	0.163812	2452	0.770342	382	0.131952	28	0.0283688	40	0.0405268	216	0.2307	153	0.1634	20	0.00628338	3872	CA	6	California	6029	0.000227462	0.0614632	2600	987	3183	3	0.985	0	0.886	1	0.963	1
880	29	Kern	6029003000	1940	0.2975	353	0.1621	8604	1967	0.5696	544	0.082	2580	0.389199	1382	0.230833	391	0.20666	4684	0.706592	807	0.134522	99	0.0483871	146	0.0713587	483	0.2566	245	0.1301	30	0.00452556	3890	CA	6	California	6029	0.000264552	0.0654417	3000	2046	6629	4	0.989	1	0.903	1	0.945	1
881	29	Kern	6029001102	1861	0.3074	338	0.1595	8766	1753	0.5827	415	0.068	2464	0.404199	1287	0.235585	301	0.186378	4640	0.761155	990	0.181219	24	0.0139697	156	0.0908033	463	0.2881	214	0.1331	53	0.00869422	3852	CA	6	California	6029	0.000202786	0.0593776	1102	1718	6096	4	0.989	1	0.911	1	0.942	1
882	29	Kern	6029002500	3041	0.431	570	0.2593	7274	2101	0.6095	585	0.0821	2891	0.40621	1727	0.269045	501	0.263407	6676	0.938036	886	0.138028	226	0.101073	252	0.112701	526	0.2783	440	0.2328	12	0.0016861	3871	CA	6	California	6029	0.00062428	0.13312	2500	2236	7117	4	0.998	1	0.971	1	0.986	1
883	29	Kern	6029002820	109	0.0294	103	0.0554	21538	243	0.1127	180	0.0484	1271	0.342311	436	0.127972	93	0.0815789	1600	0.430918	57	0.0167303	0	0	19	0.0162116	32	0.0282	22	0.0194	17	0.0045785	3887	CA	6	California	6029	0.000268704	0.0657596	2820	1172	3713	0	0.265	0	0.107	0	0.57	0
884	29	Kern	6029002821	86	0.0202	130	0.0556	22184	141	0.0559	151	0.0352	1439	0.335901	393	0.0987189	103	0.0691275	1127	0.263072	55	0.0138156	0	0	0	0	58	0.0384	27	0.0179	15	0.0035014	3888	CA	6	California	6029	0.000179772	0.0595225	2821	1533	4284	0	0.177	0	0.055	0	0.572	0
885	29	Kern	6029003114	1216	0.1796	173	0.0574	14305	1083	0.2765	431	0.0616	2485	0.355661	1200	0.190265	348	0.162998	2951	0.422356	331	0.0515817	101	0.0457427	266	0.120471	243	0.1145	76	0.0358	125	0.0178904	3894	CA	6	California	6029	0.000357174	0.0788598	3114	2208	6987	0	0.797	0	0.748	0	0.59	0
886	29	Kern	6029003123	328	0.063	120	0.0494	19275	299	0.0997	206	0.0394	1856	0.355624	715	0.155064	127	0.0796738	2432	0.46599	137	0.029596	0	0	10	0.00607902	108	0.0674	19	0.0118	7	0.00134125	3898	CA	6	California	6029	0.000914823	0.152926	3123	1645	5219	0	0.341	0	0.316	0	0.504	0
887	29	Kern	6029003201	651	0.1075	100	0.0358	17347	916	0.2626	382	0.063	2138	0.352747	871	0.156739	176	0.0989876	3005	0.495793	444	0.0797414	0	0	90	0.0482574	187	0.1053	27	0.0152	14	0.00230984	3900	CA	6	California	6029	0.00542868	0.393885	3201	1865	6061	0	0.565	0	0.532	0	0.317	0
888	29	Kern	6029003203	39	0.0152	67	0.0568	22618	136	0.0881	116	0.0453	898	0.35133	327	0.135797	39	0.0501931	602	0.235524	42	0.0174419	0	0	0	0	42	0.0546	6	0.0078	6	0.00234741	3902	CA	6	California	6029	0.000166217	0.0674658	3203	789	2556	0	0.201	0	0.033	0	0.585	0
889	29	Kern	6029000906	539	0.1387	121	0.0731	15174	601	0.2698	363	0.0931	1300	0.333504	737	0.204212	135	0.11102	2176	0.558235	264	0.0731505	25	0.0197941	0	0	135	0.1132	117	0.0981	7	0.00179579	3845	CA	6	California	6029	0.000130181	0.0523408	906	1263	3898	0	0.785	0	0.643	0	0.715	0
890	29	Kern	6029000909	5	0.0021	25	0.0215	41182	109	0.0664	512	0.2226	501	0.217826	255	0.116545	38	0.0433295	478	0.207826	14	0.00639853	0	0	0	0	18	0.0211	6	0.007	0	0	3848	CA	6	California	6029	0.000276914	0.0666919	909	853	2300	0	0.011	0	0.006	0	0.111	0
891	29	Kern	6029001000	620	0.117	174	0.0793	15440	1262	0.3984	520	0.0971	1783	0.333084	1344	0.26988	162	0.0969479	2561	0.478423	460	0.0923695	0	0	227	0.125	206	0.123	78	0.0465	0	0	3850	CA	6	California	6029	0.00462239	0.271927	1000	1816	5353	0	0.821	0	0.57	0	0.751	0
892	29	Kern	6029002700	935	0.1807	341	0.1521	14732	891	0.2899	584	0.1124	1625	0.312861	1263	0.265336	271	0.147926	2495	0.480362	210	0.0441176	81	0.0410334	11	0.00557244	252	0.1373	154	0.0839	47	0.0090489	3873	CA	6	California	6029	0.000253568	0.0666135	2700	1974	5194	1	0.89	0	0.75	1	0.935	0
893	29	Kern	6029002804	149	0.0558	37	0.0405	28575	354	0.1461	1550	0.5652	204	0.0743982	763	0.290445	36	0.0231214	310	0.113056	18	0.00668151	153	0.0934066	6	0.003663	11	0.007	182	0.1167	67	0.0244347	3874	CA	6	California	6029	0.000235098	0.0622291	2804	1638	2742	0	0.226	0	0.273	0	0.387	0
894	29	Kern	6029002815	748	0.1836	227	0.1192	14560	390	0.1792	266	0.0651	1364	0.333905	663	0.179044	153	0.108511	2025	0.495716	202	0.0544621	302	0.201872	0	0	181	0.1274	99	0.0697	11	0.00269277	3882	CA	6	California	6029	0.00013118	0.0520178	2815	1496	4085	0	0.815	0	0.756	0	0.886	0
895	29	Kern	6029002816	774	0.1442	243	0.0968	15807	698	0.2322	256	0.0474	1814	0.336549	1071	0.218527	244	0.136771	2255	0.418367	228	0.0464548	168	0.0902256	194	0.104189	202	0.1133	104	0.0583	62	0.0115028	3883	CA	6	California	6029	0.000163013	0.0585793	2816	1862	5390	0	0.788	0	0.66	0	0.827	0
896	29	Kern	6029003803	148	0.0597	40	0.031	25180	161	0.1103	106	0.0427	829	0.334544	261	0.112743	30	0.0397878	350	0.141243	16	0.00691144	20	0.026455	8	0.010582	32	0.0428	35	0.0469	14	0.00564971	3911	CA	6	California	6029	0.00610562	0.324728	3803	756	2478	0	0.172	0	0.296	0	0.244	0
897	29	Kern	6029003804	103	0.0277	48	0.0248	21402	261	0.1176	176	0.0464	1284	0.338697	301	0.0869691	20	0.0169348	784	0.206806	41	0.0118463	10	0.00857632	8	0.00686106	78	0.0687	10	0.0088	0	0	3912	CA	6	California	6029	0.00118154	0.174839	3804	1166	3791	0	0.133	0	0.097	0	0.154	0
898	29	Kern	6029003805	84	0.0205	79	0.0376	23126	128	0.0547	143	0.0349	1488	0.363459	401	0.110865	57	0.0458937	771	0.188324	60	0.0165883	0	0	0	0	25	0.02	0	0	3	0.00073277	3913	CA	6	California	6029	0.000412538	0.0866527	3805	1269	4094	0	0.1	0	0.057	0	0.344	0
899	29	Kern	6029003806	25	0.0135	50	0.0511	23427	127	0.106	129	0.0698	612	0.331528	221	0.130692	55	0.0871632	449	0.243229	8	0.00473092	0	0	0	0	7	0.011	8	0.0126	0	0	3914	CA	6	California	6029	0.000362086	0.0760243	3806	633	1846	0	0.188	0	0.027	0	0.524	0
900	29	Kern	6029003807	329	0.0868	97	0.0541	18781	339	0.1523	205	0.0538	1283	0.337011	590	0.167376	126	0.106509	574	0.150775	91	0.0258156	55	0.0439648	0	0	43	0.0349	24	0.0194	7	0.00183871	3915	CA	6	California	6029	0.000258905	0.0651111	3807	1251	3807	0	0.482	0	0.441	0	0.557	0
901	29	Kern	6029003808	167	0.0449	149	0.0742	18840	164	0.0786	143	0.0384	1397	0.375336	465	0.13893	157	0.130616	986	0.264911	94	0.0280849	0	0	0	0	53	0.0425	0	0	0	0	3916	CA	6	California	6029	0.000281117	0.0687412	3808	1281	3722	0	0.365	0	0.206	0	0.721	0
902	29	Kern	6029003809	380	0.0717	137	0.0527	25422	400	0.1269	303	0.0571	1797	0.338929	782	0.156494	53	0.0328173	870	0.164089	59	0.0118071	0	0	272	0.150693	68	0.0422	78	0.0484	0	0	3917	CA	6	California	6029	0.00284921	0.272497	3809	1805	5302	0	0.316	0	0.365	0	0.541	0
903	29	Kern	6029004101	829	0.2023	209	0.1304	13216	864	0.3543	551	0.1314	1325	0.316078	932	0.250605	116	0.0893682	2108	0.502863	463	0.121395	67	0.0483755	20	0.0144404	270	0.2073	135	0.1036	131	0.03125	3924	CA	6	California	6029	0.00032121	0.0836007	4101	1385	4192	1	0.927	0	0.793	1	0.907	0
904	29	Kern	6029005700	169	0.0281	110	0.0911	13358	134	0.0472	0	0	2420	0.367949	173	0.0501595	92	0.049676	2117	0.321879	34	0.00613496	0	0	167	0.0852911	140	0.0755	42	0.0226	555	0.084385	3954	CA	6	California	6029	0.0865264	1.3911	5700	1958	6577	0	0.444	0	0.099	0	0.806	0
905	29	Kern	6029006003	496	0.1037	145	0.0673	17644	389	0.1443	399	0.082	1735	0.356849	847	0.189528	205	0.125153	1318	0.271082	42	0.00938757	67	0.0373051	0	0	69	0.0421	109	0.0666	5	0.00102838	3958	CA	6	California	6029	0.000821287	0.118416	6003	1796	4862	0	0.566	0	0.517	0	0.675	0
906	29	Kern	6029006100	1276	0.2041	196	0.084	16219	1070	0.2764	1025	0.1627	1929	0.306288	1749	0.300826	238	0.0981848	2081	0.330422	383	0.0655485	137	0.0493872	202	0.072819	212	0.0878	295	0.1223	43	0.00682756	3961	CA	6	California	6029	0.00153018	0.168301	6100	2774	6298	0	0.832	0	0.796	0	0.775	0
907	29	Kern	6029001202	2990	0.5227	474	0.2484	5977	1559	0.658	185	0.0321	2460	0.427009	1234	0.250304	439	0.30255	5160	0.895678	1349	0.273631	174	0.0995423	10	0.00572082	669	0.4579	477	0.3264	149	0.0258636	3855	CA	6	California	6029	0.000147265	0.0624596	1202	1748	5761	4	0.999	1	0.988	1	0.984	1
908	29	Kern	6029001300	3719	0.5226	546	0.2493	5847	2182	0.6846	390	0.0542	3125	0.43439	1637	0.265144	559	0.287404	6425	0.893105	1526	0.247166	183	0.0825068	8	0.00360685	730	0.3792	684	0.3553	31	0.00430914	3856	CA	6	California	6029	0.000200656	0.0737464	1300	2218	7194	4	0.999	1	0.988	1	0.984	1
909	29	Kern	6029003304	356	0.1306	104	0.0881	18887	1341	0.3281	290	0.0516	873	0.155615	459	0.176606	66	0.0724478	1791	0.319251	230	0.0423417	7	0.00722394	340	0.350877	126	0.1453	46	0.053	2901	0.517112	3906	CA	6	California	6029	0.15937	2.66441	3304	969	5610	0	0.758	0	0.617	0	0.795	0
910	29	Kern	6029004601	0	0	0	0	21933	115	0.3474	24	0.0631	0	0	0	0	0	0	231	0.607895	28	0.0736842	0	0	5	1	0	0	0	0	380	1	3932	CA	6	California	6029	0.000259891	0.0645772	4601	5	380	0	0.218	0	0	0	0	0
911	29	Kern	6029004602	1535	0.2611	545	0.2549	15848	2950	0.425	406	0.0369	2357	0.214722	1456	0.276176	160	0.119492	8996	0.819532	2122	0.204806	22	0.0159074	203	0.146782	586	0.4389	132	0.0988	5089	0.463606	3933	CA	6	California	6029	0.0542402	1.4029	4602	1383	10977	2	0.941	0	0.869	1	0.985	0
912	29	Kern	6029005201	1167	0.2133	172	0.0968	18263	898	0.2026	1831	0.3244	1029	0.182317	1964	0.369938	184	0.0691469	848	0.150248	68	0.0124656	0	0	1839	0.413351	71	0.0267	189	0.0711	161	0.0285259	3941	CA	6	California	6029	0.247402	3.43741	5201	4449	5644	0	0.762	0	0.81	0	0.827	0
913	29	Kern	6029001600	564	0.4095	74	0.1474	9675	408	0.3852	168	0.103	378	0.231902	392	0.308661	65	0.119926	986	0.604908	104	0.0682863	150	0.235849	7	0.0110063	84	0.1552	227	0.4195	352	0.215951	3859	CA	6	California	6029	0.000354887	0.0947543	1600	636	1630	3	0.981	1	0.964	1	0.93	1
914	29	Kern	6029001201	1143	0.4121	268	0.2465	6885	781	0.5578	259	0.083	1340	0.429487	685	0.27161	112	0.151967	2648	0.848718	513	0.178808	43	0.0544994	23	0.0291508	236	0.3273	163	0.226	347	0.111218	3854	CA	6	California	6029	0.000110361	0.0435232	1201	789	3120	4	0.997	1	0.965	1	0.983	1
915	29	Kern	6029006202	481	0.2694	133	0.1933	10548	576	0.6567	60	0.0335	743	0.415084	282	0.179618	35	0.0810185	1479	0.826257	441	0.280892	2	0.00377358	174	0.328302	193	0.4327	25	0.056	23	0.0128492	3963	CA	6	California	6029	0.037471	1.24487	6202	530	1790	3	0.986	0	0.877	1	0.966	1
916	29	Kern	6029001400	3014	0.4254	554	0.2389	8013	1999	0.5452	677	0.0924	2773	0.378773	1659	0.26192	441	0.214286	5790	0.790876	1038	0.158837	103	0.0451556	12	0.00526085	667	0.3234	447	0.2167	329	0.0449392	3857	CA	6	California	6029	0.000226486	0.0760052	1400	2281	7321	4	0.997	1	0.969	1	0.982	1
917	29	Kern	6029004102	1695	0.3515	415	0.2521	8935	1674	0.6272	337	0.0634	2019	0.379868	1004	0.237128	248	0.202449	4349	0.81825	1265	0.269206	73	0.0537555	145	0.106775	458	0.3769	282	0.232	465	0.0874882	3925	CA	6	California	6029	0.000194323	0.0680603	4102	1358	5315	4	0.995	1	0.939	1	0.984	1
918	29	Kern	6029004500	1014	0.3005	307	0.2215	10000	1202	0.7754	88	0.0257	1368	0.400234	763	0.253995	74	0.103497	3085	0.902575	1425	0.474367	2	0.00235571	383	0.451119	327	0.4612	93	0.1311	3	0.0008777	3931	CA	6	California	6029	0.233355	2.39092	4500	849	3418	4	0.991	1	0.906	1	0.977	1
919	29	Kern	6029004700	3111	0.353	821	0.2449	9410	3058	0.5832	491	0.0484	3502	0.345535	1795	0.227014	353	0.170862	9045	0.892452	2548	0.277409	10	0.00475059	39	0.0185273	1023	0.4968	345	0.1675	1287	0.126986	3934	CA	6	California	6029	0.00156221	0.166958	4700	2105	10135	4	0.994	1	0.94	1	0.983	1
920	29	Kern	6029002302	1071	0.4258	132	0.1725	7969	882	0.6587	250	0.0983	931	0.366391	741	0.321196	152	0.228571	2468	0.971271	573	0.247303	54	0.079063	29	0.0424597	266	0.4175	154	0.2417	0	0	3869	CA	6	California	6029	0.000233453	0.0620569	2302	683	2541	4	0.996	1	0.97	1	0.952	1
921	29	Kern	6029003124	294	0.0656	135	0.067	16058	530	0.2051	309	0.0669	1718	0.372023	682	0.170372	197	0.143901	2148	0.465136	86	0.0207981	13	0.00923951	198	0.140725	71	0.0518	0	0	196	0.0424426	3899	CA	6	California	6029	0.000395923	0.0806562	3124	1407	4618	0	0.603	0	0.331	0	0.673	0
922	29	Kern	6029003303	263	0.1812	69	0.1225	16115	288	0.2981	192	0.1284	428	0.286288	402	0.293003	49	0.0929791	235	0.157191	34	0.0241649	0	0	216	0.361204	63	0.1193	39	0.0738	32	0.0214047	3905	CA	6	California	6029	0.0236038	1.03444	3303	598	1495	0	0.863	0	0.752	0	0.893	0
923	29	Kern	6029002813	895	0.2241	200	0.1019	18493	538	0.2271	320	0.0801	1064	0.266466	845	0.227089	341	0.199066	1886	0.472327	135	0.0362806	766	0.427455	7	0.00390625	201	0.1178	153	0.0897	95	0.0237916	3880	CA	6	California	6029	0.000160089	0.0591169	2813	1792	3993	0	0.787	0	0.825	0	0.843	0
924	29	Kern	6029005103	160	0.0744	39	0.0422	21948	386	0.2404	557	0.2551	457	0.209345	480	0.232784	23	0.0244161	213	0.0975721	0	0	28	0.0265907	379	0.359924	11	0.011	42	0.0423	0	0	3939	CA	6	California	6029	0.0187093	0.684322	5103	1053	2183	0	0.438	0	0.379	0	0.41	0
925	29	Kern	6029002812	1626	0.302	257	0.1111	14273	851	0.2943	356	0.0657	1738	0.32102	1187	0.251217	438	0.206604	2605	0.48116	234	0.0495238	1055	0.469515	11	0.00489541	375	0.1772	367	0.1734	0	0	3879	CA	6	California	6029	0.00016024	0.0582418	2812	2247	5414	1	0.915	1	0.907	0	0.868	0
926	29	Kern	6029003700	817	0.2697	146	0.1238	11965	840	0.5233	196	0.0645	1106	0.364055	746	0.268152	86	0.100703	1827	0.601382	466	0.167385	5	0.0053648	306	0.328326	151	0.1786	61	0.0721	15	0.00493745	3910	CA	6	California	6029	0.0478711	1.12835	3700	932	3038	1	0.968	0	0.878	0	0.896	0
927	29	Kern	6029003900	66	0.0952	39	0.1494	18055	634	0.2889	121	0.0387	189	0.0605381	209	0.314759	13	0.0505837	1960	0.627803	145	0.0470474	0	0	39	0.160494	41	0.1924	0	0	2418	0.774504	3922	CA	6	California	6029	0.0218456	0.789198	3900	243	3122	1	0.754	0	0.479	1	0.932	0
928	29	Kern	6029005202	1875	0.1919	350	0.1129	14550	2438	0.3256	2922	0.2946	2059	0.207623	3225	0.340046	340	0.0765076	1366	0.137743	38	0.00397198	0	0	3606	0.572472	119	0.0265	275	0.0613	70	0.00705858	3942	CA	6	California	6029	0.186447	3.15726	5202	6299	9917	0	0.896	0	0.773	0	0.873	0
929	29	Kern	6029000600	2211	0.343	367	0.1519	11843	1491	0.3991	817	0.1162	2241	0.318958	1431	0.254219	677	0.265178	4155	0.591375	351	0.0566494	770	0.26253	409	0.139448	416	0.1622	580	0.2262	567	0.0807003	3838	CA	6	California	6029	0.000454535	0.088384	600	2933	7026	2	0.972	1	0.934	1	0.935	0
930	29	Kern	6029005504	0	0	6	0.5454	9538	30	0.4838	0	0	0	0	0	0	0	0	54	0.794118	27	0.397059	0	0	0	0	0	0	0	0	54	0.794118	3950	CA	6	California	6029	0.0523811	1.04333	5504	4	68	3	0.81	0	0	1	0.998	1
931	29	Kern	6029002301	2667	0.3479	456	0.1686	7911	2230	0.5734	656	0.0852	2932	0.381126	1844	0.265591	378	0.186851	6363	0.827116	1058	0.152384	21	0.00979934	110	0.0513299	645	0.3228	358	0.1791	0	0	3868	CA	6	California	6029	0.000651951	0.132177	2301	2143	7693	4	0.993	1	0.937	1	0.95	1
932	29	Kern	6029004000	1409	0.3337	384	0.2531	10979	1252	0.6022	241	0.0563	1734	0.405235	780	0.205805	154	0.147228	3235	0.756018	703	0.185488	30	0.0255754	36	0.0306905	378	0.362	149	0.1427	72	0.0168264	3923	CA	6	California	6029	0.00331025	0.363175	4000	1173	4279	4	0.991	1	0.928	1	0.985	1
933	29	Kern	6029004902	1623	0.2004	914	0.2662	9751	2209	0.5074	616	0.0759	2967	0.366025	1660	0.226621	192	0.104461	7640	0.942512	1709	0.233311	49	0.0266594	0	0	671	0.3746	132	0.0737	26	0.0032075	3937	CA	6	California	6029	0.000261783	0.0672711	4902	1838	8106	3	0.975	0	0.789	1	0.987	1
934	29	Kern	6029005000	2576	0.2748	1029	0.26	10428	2452	0.4799	918	0.096	3438	0.359586	1745	0.208408	313	0.120477	8312	0.869365	1833	0.214035	289	0.104748	122	0.0442189	1018	0.391	456	0.1751	187	0.0195586	3938	CA	6	California	6029	0.00113591	0.156533	5000	2759	9561	3	0.984	0	0.883	1	0.986	1
935	29	Kern	6029000400	1566	0.3754	326	0.2274	9636	1117	0.443	519	0.1239	1246	0.297517	1622	0.426842	317	0.183981	906	0.216332	101	0.0265789	173	0.0853478	818	0.403552	265	0.1541	425	0.2472	41	0.00978987	3832	CA	6	California	6029	0.000311113	0.120761	400	2027	4188	4	0.99	1	0.951	1	0.978	1
936	29	Kern	6029004402	1950	0.3863	606	0.2991	12242	1650	0.6988	280	0.0552	2167	0.427838	898	0.203998	205	0.162698	4757	0.939191	1482	0.336665	111	0.0800866	28	0.020202	632	0.5031	281	0.2237	8	0.00157946	3930	CA	6	California	6029	0.000186841	0.0620806	4402	1386	5065	3	0.991	1	0.956	1	0.991	0
937	29	Kern	6029004800	3241	0.4091	1022	0.3909	8728	2934	0.679	887	0.1117	2868	0.361255	1815	0.255598	401	0.194849	7590	0.95604	2272	0.319955	174	0.0810056	26	0.0121043	889	0.4351	413	0.2021	31	0.00390477	3935	CA	6	California	6029	0.00047099	0.109716	4800	2148	7939	4	0.998	1	0.964	1	0.996	1
938	29	Kern	6029006301	1144	0.2948	359	0.2661	8405	1387	0.7142	308	0.0778	1571	0.397319	881	0.25114	139	0.14555	3513	0.888467	1574	0.439911	25	0.0255102	152	0.155102	363	0.3853	140	0.1486	70	0.0177036	3964	CA	6	California	6029	0.00156808	0.166037	6301	980	3954	4	0.994	1	0.901	1	0.987	1
939	29	Kern	6029006302	3074	0.3422	1081	0.3224	7023	3274	0.7815	322	0.0358	3576	0.397731	2151	0.268305	245	0.117057	8175	0.909243	2924	0.364725	209	0.0947846	131	0.0594104	902	0.4299	353	0.1682	0	0	3965	CA	6	California	6029	0.000788389	0.136885	6302	2205	8991	4	0.997	1	0.934	1	0.992	1
940	29	Kern	6029001103	1572	0.4106	266	0.2171	7468	1168	0.6689	196	0.0508	1609	0.417488	1064	0.314142	259	0.264556	3159	0.819668	791	0.23354	0	0	11	0.0103286	369	0.3765	129	0.1316	64	0.0166061	3853	CA	6	California	6029	0.000123305	0.0502926	1103	1065	3854	4	0.998	1	0.965	1	0.975	1
941	29	Kern	6029001500	1253	0.462	252	0.2793	7329	891	0.631	224	0.0819	992	0.363104	598	0.246192	139	0.192788	2566	0.939239	598	0.246192	46	0.0549582	6	0.00716845	238	0.3273	182	0.2503	189	0.0691801	3858	CA	6	California	6029	0.000232962	0.0857182	1500	837	2732	4	0.999	1	0.979	1	0.988	1
942	29	Kern	6029002000	2628	0.4375	306	0.1658	7279	1750	0.5407	680	0.1097	2353	0.3797	1754	0.324454	365	0.197297	5697	0.919316	902	0.163376	235	0.113144	0	0	574	0.3092	621	0.3345	194	0.0313055	3865	CA	6	California	6029	0.000254345	0.0637633	2000	2077	6197	4	0.996	1	0.973	1	0.948	1
943	29	Kern	6029002100	1503	0.4156	286	0.2385	6035	1362	0.7115	291	0.0781	1349	0.362245	1080	0.328667	144	0.158765	3453	0.927229	934	0.278973	6	0.006006	28	0.028028	387	0.43	231	0.2566	225	0.0604189	3866	CA	6	California	6029	0.000142747	0.0498364	2100	999	3724	4	0.999	1	0.966	1	0.981	1
944	29	Kern	6029002200	3066	0.5416	369	0.2174	6283	1772	0.6862	386	0.0676	2544	0.445768	1680	0.336943	368	0.250852	5669	0.993342	866	0.173686	60	0.0362757	11	0.00665054	501	0.345	372	0.2561	22	0.00385491	3867	CA	6	California	6029	0.000189232	0.0580374	2200	1654	5707	4	0.999	1	0.99	1	0.975	1
945	29	Kern	6029004901	1732	0.3129	768	0.3506	8943	1543	0.5656	389	0.07	2154	0.387968	1305	0.267035	339	0.249265	5092	0.917147	1412	0.28893	255	0.175378	204	0.140303	604	0.4444	199	0.1464	5	0.00090057	3936	CA	6	California	6029	0.000145954	0.0505951	4901	1454	5552	4	0.994	1	0.915	1	0.994	1
946	29	Kern	6029006401	2227	0.3025	496	0.1815	7980	2528	0.6996	494	0.0665	2855	0.384512	2190	0.331818	267	0.148829	6743	0.908148	1863	0.282273	84	0.0447284	236	0.125666	719	0.4034	371	0.2081	0	0	3966	CA	6	California	6029	0.000769848	0.138568	6401	1878	7425	4	0.993	1	0.907	1	0.959	1
947	29	Kern	6029006402	3129	0.37	775	0.2377	7808	2985	0.7368	355	0.0414	3401	0.397452	2147	0.282426	395	0.199394	7754	0.906159	2524	0.332018	137	0.0664726	178	0.0863658	873	0.4454	430	0.2193	1	0.00011686	3967	CA	6	California	6029	0.0013057	0.159311	6402	2061	8557	4	0.997	1	0.948	1	0.981	1
948	29	Kern	6029003113	898	0.2295	120	0.0761	13102	791	0.3424	536	0.1337	1245	0.310706	908	0.26077	186	0.143297	2505	0.625156	382	0.106793	144	0.103672	186	0.133909	203	0.1568	118	0.0911	95	0.0237085	3893	CA	6	California	6029	0.00021752	0.059441	3113	1389	4007	0	0.898	0	0.833	0	0.733	0
949	29	Kern	6029003204	160	0.1057	41	0.0595	19092	323	0.3625	127	0.0823	478	0.309987	202	0.138356	26	0.053719	472	0.306096	85	0.0582192	0	0	132	0.267206	42	0.0905	26	0.056	0	0	3903	CA	6	California	6029	0.0379125	1.08755	3204	494	1542	0	0.678	0	0.525	0	0.61	0
950	29	Kern	6029000507	8	0.0054	19	0.0247	25797	234	0.2013	280	0.1849	234	0.154557	271	0.186897	19	0.0329289	265	0.175033	45	0.0300601	8	0.0129241	132	0.213247	15	0.0256	23	0.0393	47	0.0310436	3837	CA	6	California	6029	0.0017378	0.194528	507	619	1514	0	0.141	0	0.008	0	0.153	0
951	29	Kern	6029000904	592	0.1573	123	0.0758	15864	515	0.2092	739	0.1862	1069	0.269473	762	0.223199	180	0.128023	1946	0.490547	214	0.0594279	296	0.198391	0	0	102	0.0718	151	0.1063	223	0.0562138	3843	CA	6	California	6029	0.000229818	0.0605622	904	1492	3967	0	0.751	0	0.695	0	0.731	0
952	29	Kern	6029001801	1097	0.1998	276	0.1042	15664	708	0.2043	772	0.1354	1555	0.272855	1047	0.203815	328	0.154936	2434	0.427092	322	0.0605491	400	0.180587	10	0.00451467	159	0.0748	241	0.1135	205	0.0359712	3861	CA	6	California	6029	0.000248586	0.0635786	1801	2215	5699	0	0.815	0	0.788	0	0.85	0
953	29	Kern	6029002806	212	0.1239	26	0.0217	29632	51	0.0403	136	0.0721	243	0.128844	281	0.156896	29	0.0303347	556	0.294804	34	0.0188784	451	0.42189	7	0.00654817	39	0.0404	51	0.0528	176	0.0933192	3875	CA	6	California	6029	0.0005166	0.12355	2806	1069	1886	0	0.131	0	0.594	0	0.114	0
954	29	Kern	6029004302	0	0	0	0	20381	1420	0.2894	0	0	0	0	0	0	0	0	4345	0.702279	167	0.0269921	0	0	0	0	0	0	0	0	6187	1	3928	CA	6	California	6029	0.000387716	0.0791447	4302	0	6187	0	0.213	0	0	0	0	0
955	29	Kern	6029005501	697	0.1235	236	0.0876	25184	547	0.135	824	0.1449	1331	0.234125	1235	0.229383	146	0.0631488	745	0.131047	62	0.0114307	0	0	1255	0.466716	50	0.0217	119	0.0518	0	0	3948	CA	6	California	6029	0.0715786	1.52952	5501	2689	5685	0	0.504	0	0.593	0	0.792	0
956	29	Kern	6029005503	341	0.1301	94	0.1034	18343	385	0.228	370	0.1411	724	0.27623	663	0.275332	98	0.09889	630	0.240366	21	0.00859598	48	0.0325865	599	0.406653	93	0.089	55	0.0526	0	0	3949	CA	6	California	6029	0.14879	3.89601	5503	1473	2621	0	0.727	0	0.615	0	0.848	0
957	29	Kern	6029005506	769	0.1581	208	0.102	17378	721	0.2436	445	0.0912	1596	0.327183	985	0.218646	122	0.0746177	1660	0.340303	255	0.056007	0	0	1061	0.532631	166	0.0987	76	0.0452	0	0	3952	CA	6	California	6029	0.0399565	1.30052	5506	1992	4878	0	0.78	0	0.697	0	0.843	0
958	29	Kern	6029006002	0	0	0	0	21351	1020	0.292	35	0.008	0	0	0	0	0	0	3332	0.7616	102	0.0233143	0	0	0	0	0	0	0	0	4375	1	3957	CA	6	California	6029	0.00067601	0.130967	6002	0	4375	0	0.199	0	0	0	0	0
959	29	Kern	6029006004	243	0.1889	14	0.0296	18797	276	0.2708	244	0.1864	253	0.193277	336	0.277916	9	0.0162162	366	0.279603	40	0.0325203	0	0	382	0.554427	38	0.0703	13	0.024	21	0.0160428	3959	CA	6	California	6029	0.130604	2.18359	6004	689	1309	0	0.589	0	0.767	0	0.224	0
960	31	Kings	6031000100	477	0.1429	131	0.0881	16602	630	0.3112	428	0.127	1008	0.299287	446	0.141767	71	0.0656799	1228	0.364608	385	0.122222	0	0	83	0.0716134	151	0.1381	79	0.0722	10	0.00296912	3968	CA	6	California	6031	0.0256625	0.858569	100	1159	3368	0	0.806	0	0.656	0	0.795	0
961	31	Kings	6031000200	383	0.1698	101	0.0998	17150	452	0.3156	251	0.1092	703	0.306051	436	0.20412	41	0.057423	794	0.345668	120	0.0558919	0	0	116	0.153846	71	0.099	31	0.0432	56	0.0243796	3969	CA	6	California	6031	0.016513	0.710239	200	754	2297	0	0.83	0	0.727	0	0.837	0
962	31	Kings	6031000402	769	0.2114	170	0.1104	19809	614	0.2889	391	0.1062	1192	0.323913	702	0.212405	132	0.113695	1642	0.446196	412	0.121821	0	0	245	0.19774	124	0.1074	98	0.0849	0	0	3971	CA	6	California	6031	0.00651435	0.533291	402	1239	3680	0	0.804	0	0.807	0	0.867	0
963	31	Kings	6031000601	318	0.1045	29	0.0205	21782	186	0.1014	259	0.0847	949	0.310537	442	0.159509	160	0.144404	1193	0.39038	45	0.0160772	124	0.113866	18	0.0165289	62	0.0592	54	0.0516	0	0	3976	CA	6	California	6031	0.000783092	0.130261	601	1089	3056	0	0.227	0	0.52	0	0.1	0
964	31	Kings	6031000602	250	0.0477	171	0.0658	26341	374	0.1093	630	0.1199	1385	0.263659	887	0.185759	208	0.0989063	1597	0.304017	74	0.0151453	387	0.171467	0	0	61	0.0292	143	0.0684	0	0	3977	CA	6	California	6031	0.000264071	0.0764519	602	2257	5253	0	0.279	0	0.223	0	0.663	0
965	31	Kings	6031000701	177	0.0332	107	0.0411	24564	307	0.0865	646	0.1208	1544	0.288814	714	0.146732	108	0.0571731	1479	0.276655	46	0.00925553	22	0.0114108	8	0.00414937	46	0.0245	35	0.0186	0	0	3978	CA	6	California	6031	0.000345176	0.103232	701	1928	5346	0	0.15	0	0.131	0	0.395	0
966	31	Kings	6031000702	408	0.1035	150	0.0825	19778	351	0.1458	365	0.0923	1267	0.320435	531	0.149157	173	0.127019	1377	0.348255	52	0.0143646	16	0.0112994	168	0.118644	122	0.0899	100	0.0737	0	0	3979	CA	6	California	6031	0.000432737	0.0933877	702	1416	3954	0	0.556	0	0.516	0	0.768	0
967	31	Kings	6031001200	336	0.1373	72	0.0629	17753	401	0.2698	244	0.0991	716	0.290939	421	0.182093	38	0.0473225	833	0.33848	193	0.0834775	0	0	139	0.161253	81	0.1009	23	0.0286	1	0.00040633	3986	CA	6	California	6031	0.039872	0.919861	1200	862	2461	0	0.707	0	0.639	0	0.64	0
968	31	Kings	6031000300	295	0.0632	193	0.18	12682	137	0.0621	22	0.0038	2037	0.354076	262	0.0906574	76	0.0584615	2538	0.441161	32	0.00663349	0	0	0	0	82	0.0625	25	0.019	1087	0.188945	3970	CA	6	California	6031	0.00703466	0.421168	300	1391	5753	1	0.602	0	0.317	1	0.958	0
969	31	Kings	6031000500	1036	0.2375	290	0.1562	13398	827	0.3301	368	0.0837	1474	0.335457	958	0.23998	181	0.134974	2278	0.518434	496	0.123598	21	0.0149466	58	0.0412811	216	0.1613	85	0.0634	33	0.00751024	3975	CA	6	California	6031	0.00314676	0.224628	500	1405	4394	1	0.935	0	0.843	1	0.939	0
970	31	Kings	6031001500	1142	0.2595	105	0.0669	11917	987	0.4055	429	0.0969	1551	0.350667	845	0.209886	210	0.154525	3217	0.727334	362	0.0896928	47	0.0328212	71	0.049581	260	0.1917	113	0.0833	0	0	3989	CA	6	California	6031	0.000298205	0.0832831	1500	1432	4423	1	0.916	0	0.867	0	0.672	0
971	31	Kings	6031000405	952	0.1653	347	0.1372	12661	836	0.2933	297	0.0515	2053	0.356176	1025	0.209269	389	0.204414	3496	0.606523	370	0.072549	588	0.287531	101	0.0493888	324	0.1705	185	0.0973	0	0	3974	CA	6	California	6031	0.000444875	0.0974308	405	2045	5764	1	0.901	0	0.715	1	0.917	0
972	31	Kings	6031001100	2466	0.4119	520	0.2525	13462	1825	0.5786	591	0.0986	2298	0.383447	1397	0.257512	334	0.201691	4872	0.812948	1034	0.190213	66	0.0382166	127	0.0735379	433	0.2654	307	0.1882	26	0.00433839	3985	CA	6	California	6031	0.000979687	0.157458	1100	1727	5993	3	0.985	1	0.965	1	0.985	0
973	31	Kings	6031001300	1125	0.3727	221	0.1943	9282	724	0.4488	245	0.0811	1094	0.362252	625	0.229864	143	0.162132	2499	0.827483	395	0.145167	106	0.107724	53	0.0538618	259	0.2936	167	0.1893	2	0.00066225	3987	CA	6	California	6031	0.00454758	0.416229	1300	984	3020	4	0.99	1	0.95	1	0.966	1
974	31	Kings	6031001601	1457	0.3228	436	0.2373	9673	1470	0.6562	294	0.0645	1711	0.375714	675	0.165482	103	0.0967136	3792	0.832675	1184	0.289841	21	0.0183406	255	0.222707	380	0.3548	76	0.0709	62	0.0136144	3990	CA	6	California	6031	0.16995	1.85993	1601	1145	4554	4	0.993	1	0.921	1	0.981	1
975	31	Kings	6031000403	529	0.0995	270	0.1159	16275	573	0.1935	357	0.0666	1839	0.343353	849	0.182463	237	0.141071	2803	0.523338	399	0.0814618	294	0.164706	166	0.0929972	207	0.1229	111	0.0659	0	0	3972	CA	6	California	6031	0.000462081	0.0928002	403	1785	5356	0	0.714	0	0.499	0	0.88	0
976	31	Kings	6031000404	787	0.1176	261	0.088	17541	616	0.1641	453	0.0671	2321	0.34426	789	0.137841	283	0.126058	2879	0.427025	213	0.0348381	240	0.0999167	0	0	166	0.0719	169	0.0732	4	0.00059329	3973	CA	6	California	6031	0.000499104	0.105476	404	2402	6742	0	0.651	0	0.572	0	0.794	0
977	31	Kings	6031000800	1030	0.2153	302	0.1461	14706	924	0.3202	572	0.1188	1585	0.329453	983	0.2226	230	0.14375	2498	0.519227	311	0.0704257	139	0.0811442	127	0.0741389	189	0.1171	175	0.1084	10	0.00207856	3980	CA	6	California	6031	0.0010528	0.130638	800	1713	4811	1	0.912	0	0.813	1	0.929	0
978	31	Kings	6031001003	730	0.1798	204	0.1204	12010	733	0.3304	192	0.0472	1433	0.352435	676	0.183049	70	0.0625558	2599	0.639203	449	0.119765	0	0	8	0.0069025	225	0.2019	41	0.0368	0	0	3984	CA	6	California	6031	0.000548784	0.102722	1003	1159	4066	0	0.918	0	0.749	0	0.888	0
979	31	Kings	6031001701	2476	0.3051	804	0.2373	14049	4147	0.4389	441	0.0298	3219	0.21806	1382	0.189835	296	0.152735	11839	0.801992	2532	0.182816	192	0.0920863	96	0.0460432	801	0.4111	348	0.1786	6722	0.455358	3992	CA	6	California	6031	0.0787584	1.2921	1701	2085	14762	3	0.966	1	0.909	1	0.981	0
980	31	Kings	6031000900	1946	0.2626	601	0.1923	14263	1616	0.3616	1026	0.1335	2254	0.293451	1817	0.267955	460	0.171706	4443	0.57844	563	0.0803253	318	0.111072	17	0.00593782	406	0.1517	464	0.1734	335	0.0436141	3981	CA	6	California	6031	0.000393929	0.0844019	900	2863	7681	1	0.944	0	0.87	1	0.965	0
981	31	Kings	6031001400	1228	0.2724	336	0.1936	14197	2442	0.3677	373	0.0394	1684	0.177975	990	0.241758	221	0.181594	7382	0.780173	671	0.0744315	44	0.033033	57	0.0427928	377	0.3105	110	0.0906	4920	0.519975	3988	CA	6	California	6031	0.000353972	0.0877373	1400	1332	9462	1	0.948	0	0.88	1	0.966	0
982	31	Kings	6031001002	848	0.2081	338	0.2135	11362	787	0.3758	342	0.0816	1582	0.377746	821	0.228627	209	0.168684	2949	0.704155	373	0.10008	186	0.134783	10	0.00724637	293	0.2323	176	0.1395	114	0.0272206	3983	CA	6	California	6031	0.00032357	0.0974763	1002	1380	4188	2	0.957	0	0.802	1	0.974	1
983	31	Kings	6031001001	142	0.0608	47	0.0401	24235	401	0.2102	437	0.1611	421	0.155293	513	0.230665	70	0.071066	1041	0.383991	32	0.0121627	183	0.181009	129	0.127596	38	0.0387	85	0.0867	378	0.139432	3982	CA	6	California	6031	0.000692523	0.119217	1001	1011	2711	0	0.344	0	0.303	0	0.381	0
984	31	Kings	6031001602	0	0	0	0	19708	1673	0.307	36	0.0056	0	0	0	0	0	0	4504	0.707509	64	0.0100534	0	0	0	0	0	0	0	0	6366	1	3991	CA	6	California	6031	0.000507925	0.100038	1602	0	6366	0	0.236	0	0	0	0	0
985	33	Lake	6033001100	474	0.1331	214	0.1132	22577	259	0.1037	396	0.1106	894	0.24979	665	0.194615	138	0.100291	387	0.108131	28	0.00818234	0	0	264	0.124882	77	0.056	35	0.0254	64	0.0178821	3997	CA	6	California	6033	0.0191619	0.910462	1100	2114	3579	0	0.537	0	0.625	0	0.874	0
986	33	Lake	6033001300	685	0.114	265	0.103	18795	619	0.1514	926	0.153	1648	0.272397	1114	0.195233	202	0.0891045	973	0.160826	117	0.0205047	9	0.00338345	254	0.0954887	117	0.0514	69	0.0303	131	0.0216529	3999	CA	6	California	6033	0.0329109	1.10373	1300	2660	6050	0	0.625	0	0.559	0	0.846	0
987	33	Lake	6033000400	810	0.1452	295	0.1153	16427	765	0.2012	1062	0.1866	1421	0.249736	1349	0.254624	247	0.104972	1043	0.183304	153	0.0286142	243	0.0851138	583	0.204203	121	0.0519	248	0.1065	126	0.0221441	3995	CA	6	California	6033	0.00130902	0.205285	400	2855	5690	0	0.768	0	0.663	0	0.878	0
988	33	Lake	6033000600	724	0.1825	190	0.1492	17237	735	0.2374	1147	0.2857	720	0.179372	1462	0.381524	157	0.0825013	618	0.153961	14	0.00365344	13	0.00408419	635	0.199497	77	0.0402	146	0.0763	14	0.00348779	3487	CA	6	California	6033	0.0338124	1.41914	600	3183	4014	1	0.822	0	0.754	1	0.932	0
989	33	Lake	6033000900	424	0.0878	110	0.0489	24524	550	0.1463	1156	0.2372	930	0.190887	1157	0.250108	165	0.0788342	670	0.137521	66	0.0140965	9	0.00278465	620	0.191832	75	0.036	97	0.0465	53	0.0108785	3490	CA	6	California	6033	0.0136886	0.654273	900	3232	4872	0	0.364	0	0.445	0	0.499	0
990	33	Lake	6033000300	375	0.1203	40	0.0288	21561	442	0.1714	735	0.2076	757	0.213842	675	0.226358	98	0.0741862	645	0.182203	82	0.0244048	18	0.010989	535	0.326618	50	0.0377	99	0.0747	378	0.10678	3994	CA	6	California	6033	0.0109168	0.826745	300	1638	3540	0	0.378	0	0.582	0	0.211	0
991	33	Lake	6033001200	340	0.1088	126	0.0967	17004	452	0.1999	543	0.1731	701	0.223533	1012	0.33994	105	0.0824823	527	0.168048	0	0	5	0.00319284	642	0.409962	72	0.0562	70	0.0546	0	0	3998	CA	6	California	6033	0.0389165	1.26963	1200	1566	3136	0	0.698	0	0.538	0	0.827	0
992	33	Lake	6033000100	571	0.2063	89	0.0733	16074	439	0.2321	467	0.167	708	0.253219	768	0.292683	96	0.0857909	624	0.223176	47	0.0177627	0	0	398	0.260131	45	0.04	26	0.0231	57	0.0203863	3993	CA	6	California	6033	0.1258	2.30951	100	1530	2796	0	0.792	0	0.799	0	0.716	0
993	33	Lake	6033000800	1840	0.2841	360	0.1762	12083	1505	0.3458	1235	0.1866	1775	0.268289	2283	0.375864	422	0.153065	1497	0.22627	258	0.0417814	82	0.0224166	1220	0.333516	290	0.105	505	0.1829	117	0.0176844	3489	CA	6	California	6033	0.000850249	0.190072	800	3658	6616	1	0.959	0	0.891	1	0.955	0
994	33	Lake	6033000500	1142	0.2077	277	0.1441	13448	1062	0.2658	1287	0.2326	1221	0.220676	2022	0.384923	305	0.120553	836	0.151093	31	0.00590138	103	0.0288354	1540	0.431131	131	0.0516	285	0.1124	24	0.00433761	3486	CA	6	California	6033	0.0451832	1.48722	500	3572	5533	1	0.904	0	0.801	1	0.926	0
995	33	Lake	6033000700	1877	0.2803	261	0.1278	13091	1372	0.2911	1501	0.222	1596	0.236095	2570	0.399192	424	0.146106	1592	0.235503	163	0.0253184	30	0.0071736	2221	0.531086	235	0.0812	398	0.1375	3	0.00044378	3488	CA	6	California	6033	0.0161598	1.12507	700	4182	6760	1	0.928	0	0.888	1	0.902	0
996	33	Lake	6033001000	819	0.1437	295	0.1142	15191	1056	0.2861	877	0.1532	1581	0.276254	1211	0.224259	189	0.0904306	1882	0.328848	323	0.0598148	44	0.0188195	840	0.359281	173	0.0828	61	0.0292	124	0.021667	3996	CA	6	California	6033	0.019851	0.903232	1000	2338	5723	0	0.844	0	0.658	0	0.876	0
997	35	Lassen	6035040302	238	0.0574	154	0.0747	20672	255	0.0988	410	0.0977	1294	0.308462	579	0.147629	107	0.0725916	610	0.145411	35	0.00886749	1	0.00061919	273	0.16904	71	0.0478	23	0.0154	20	0.00476758	4003	CA	6	California	6035	0.0249406	0.890703	40302	1615	4195	0	0.382	0	0.282	0	0.725	0
998	35	Lassen	6035040500	165	0.0533	62	0.0419	20576	224	0.1075	349	0.1124	904	0.291331	512	0.174565	49	0.0434012	333	0.107315	31	0.0105406	0	0	288	0.235872	30	0.0265	46	0.0407	28	0.00902352	4005	CA	6	California	6035	0.0163104	0.894343	40500	1221	3103	0	0.27	0	0.258	0	0.406	0
999	35	Lassen	6035040200	524	0.1816	175	0.1556	14959	346	0.1768	428	0.1475	784	0.270345	605	0.221531	118	0.0984153	387	0.133448	19	0.00695715	32	0.0142096	424	0.188277	49	0.0407	157	0.1305	0	0	4001	CA	6	California	6035	0.20997	2.61977	40200	2252	2900	1	0.82	0	0.752	1	0.939	0
1000	35	Lassen	6035040400	177	0.1276	67	0.1013	9340	1158	0.2577	174	0.029	401	0.0670344	306	0.231467	21	0.0410156	3381	0.565196	19	0.00322307	0	0	243	0.422609	29	0.0568	27	0.0529	4610	0.770645	4004	CA	6	California	6035	0.041861	1.26413	40400	575	5982	1	0.865	0	0.607	0	0.841	1
1001	35	Lassen	6035040100	376	0.2209	101	0.1585	10871	1356	0.3159	246	0.0442	464	0.0835434	409	0.252625	55	0.0846154	2571	0.46291	69	0.0126235	0	0	247	0.260549	38	0.0583	34	0.0522	3847	0.692654	4000	CA	6	California	6035	0.812347	4.64495	40100	948	5554	2	0.945	0	0.821	1	0.941	1
1002	35	Lassen	6035040600	435	0.1573	102	0.0944	15833	398	0.2041	453	0.163	699	0.25162	806	0.307516	84	0.0747331	573	0.206263	36	0.0137038	4	0.00271739	445	0.30231	80	0.0714	62	0.0554	7	0.00251979	4006	CA	6	California	6035	0.164399	2.6609	40600	1472	2778	0	0.774	0	0.695	0	0.818	0
1003	35	Lassen	6035040301	1569	0.1767	396	0.0947	15538	936	0.1668	993	0.1065	2796	0.300129	1408	0.171436	486	0.137249	2038	0.218763	80	0.00932618	268	0.0684197	407	0.103906	196	0.0555	403	0.1142	440	0.0472306	4002	CA	6	California	6035	0.0323269	0.960589	40301	3917	9316	0	0.76	0	0.742	0	0.819	0
1004	37	Los Angeles	6037186100	535	0.1097	246	0.0987	21617	747	0.0852	655	0.1343	1018	0.208821	1055	0.228404	144	0.0806723	3384	0.694154	422	0.0913618	77	0.041939	0	0	307	0.1724	98	0.055	4	0.00082051	3071	CA	6	California	6037	0.000131648	0.071033	186100	1836	4875	0	0.484	0	0.541	0	0.833	0
1005	37	Los Angeles	6037186200	884	0.1091	244	0.0645	19227	1471	0.0594	979	0.1201	2013	0.247115	1688	0.223133	244	0.0863411	6615	0.812055	1099	0.145063	841	0.285375	20	0.00678656	666	0.235	396	0.1397	19	0.00233243	3072	CA	6	California	6037	0.00017222	0.0710322	186200	2947	8146	0	0.433	0	0.539	0	0.654	0
1006	37	Los Angeles	6037186300	819	0.1338	211	0.0768	18815	1245	0.1208	535	0.0874	1648	0.269281	1060	0.188244	171	0.0870672	4957	0.809967	1120	0.198582	193	0.093826	0	0	555	0.2828	220	0.1121	13	0.00212418	3073	CA	6	California	6037	0.000267773	0.0995396	186300	2057	6120	0	0.573	0	0.627	0	0.737	0
1007	37	Los Angeles	6037101300	137	0.035	97	0.0476	26042	433	0.1479	656	0.165	825	0.207599	654	0.177669	61	0.0409946	886	0.222949	201	0.0539597	0	0	0	0	105	0.0705	39	0.0262	44	0.011072	3491	CA	6	California	6037	0.000244436	0.088184	101300	1527	3974	0	0.236	0	0.143	0	0.483	0
1008	37	Los Angeles	6037101400	126	0.034	150	0.0759	24836	462	0.1781	473	0.1257	868	0.230851	606	0.17555	36	0.0255319	1101	0.292819	214	0.0617961	101	0.0694635	5	0.00343878	164	0.1174	19	0.0136	98	0.0260638	3492	CA	6	California	6037	0.000590928	0.13331	101400	1454	3760	0	0.371	0	0.137	0	0.732	0
1009	37	Los Angeles	6037102102	531	0.081	323	0.0933	26043	734	0.1595	863	0.128	1378	0.204481	1307	0.204763	152	0.0640539	3241	0.480932	418	0.0653738	139	0.0573669	0	0	242	0.1016	84	0.0352	170	0.0252263	3494	CA	6	California	6037	0.000373972	0.0874641	102102	2423	6739	0	0.468	0	0.413	0	0.814	0
1010	37	Los Angeles	6037103101	77	0.0295	60	0.0455	24357	239	0.1341	355	0.136	686	0.262835	513	0.208961	50	0.054407	808	0.309579	125	0.0508337	0	0	0	0	61	0.0662	15	0.0162	10	0.00383141	3495	CA	6	California	6037	0.000402906	0.127729	103101	943	2610	0	0.214	0	0.108	0	0.455	0
1011	37	Los Angeles	6037103102	349	0.0782	117	0.0536	19158	474	0.1627	519	0.1163	1173	0.262887	823	0.195116	119	0.0757962	1722	0.385926	275	0.0651968	96	0.0586081	17	0.0103785	163	0.1038	125	0.0796	21	0.0047064	3496	CA	6	California	6037	0.00012129	0.051328	103102	1638	4462	0	0.469	0	0.399	0	0.551	0
1012	37	Los Angeles	6037103300	299	0.0808	45	0.022	33236	197	0.0715	479	0.1281	759	0.202995	507	0.14383	55	0.0391459	792	0.211821	47	0.0132731	0	0	0	0	43	0.0306	34	0.0242	22	0.00588392	3498	CA	6	California	6037	0.000923935	0.153401	103300	1450	3739	0	0.092	0	0.412	0	0.117	0
1013	37	Los Angeles	6037103400	625	0.1033	89	0.0278	22843	680	0.1581	770	0.124	1464	0.235787	893	0.156804	165	0.0679292	2145	0.345466	285	0.0490112	344	0.136997	95	0.0378335	211	0.087	105	0.0433	152	0.0244806	3499	CA	6	California	6037	0.000395489	0.109253	103400	2511	6209	0	0.314	0	0.515	0	0.196	0
1014	37	Los Angeles	6037131600	487	0.1025	209	0.0899	18633	918	0.0554	389	0.0813	1302	0.272442	893	0.201307	126	0.0914369	2697	0.564344	520	0.117223	66	0.046875	0	0	273	0.1989	67	0.0488	31	0.00648671	3502	CA	6	California	6037	0.000217375	0.059563	131600	1408	4779	0	0.485	0	0.512	0	0.801	0
1015	37	Los Angeles	6037131800	743	0.16	264	0.124	15147	949	0.0378	499	0.1069	1297	0.278087	787	0.182768	166	0.116737	3070	0.658233	835	0.193915	453	0.312198	0	0	384	0.2692	156	0.1093	87	0.0186535	3504	CA	6	California	6037	0.000125485	0.0493606	131800	1451	4664	0	0.648	0	0.702	0	0.896	0
1016	37	Los Angeles	6037131900	391	0.1021	154	0.0788	20742	560	0.044	400	0.1041	974	0.253646	506	0.142055	122	0.0907738	1848	0.48125	318	0.088951	27	0.0196793	6	0.00437317	204	0.1521	79	0.0589	0	0	3505	CA	6	California	6037	0.000125625	0.0493103	131900	1372	3840	0	0.412	0	0.51	0	0.748	0
1017	37	Los Angeles	6037132000	702	0.1162	168	0.0579	20866	830	0.0623	792	0.1295	1563	0.255601	1093	0.192058	163	0.0745995	2870	0.469338	525	0.0911775	314	0.140807	0	0	336	0.1537	145	0.0663	46	0.00752248	3506	CA	6	California	6037	0.000278388	0.0674379	132000	2230	6115	0	0.393	0	0.567	0	0.595	0
1018	37	Los Angeles	6037132700	1045	0.216	87	0.0408	15834	1139	0.0294	356	0.0734	1511	0.311932	835	0.189	135	0.093232	3227	0.666185	1030	0.233137	477	0.323609	4	0.0027137	432	0.2997	185	0.1283	8	0.00165152	3510	CA	6	California	6037	0.000126371	0.0486106	132700	1474	4844	0	0.487	0	0.814	0	0.391	0
1019	37	Los Angeles	6037132900	394	0.1142	85	0.0468	24476	383	0.0447	406	0.1166	814	0.233841	682	0.2078	148	0.115987	1206	0.346452	301	0.0917124	347	0.263878	6	0.00456273	141	0.1102	127	0.0992	11	0.00316001	3511	CA	6	California	6037	0.000137484	0.063531	132900	1315	3481	0	0.28	0	0.56	0	0.473	0
1020	37	Los Angeles	6037133000	181	0.0451	74	0.0384	16985	668	0.1033	388	0.0967	1127	0.280977	895	0.240721	94	0.0810345	2465	0.61456	453	0.12184	143	0.118182	0	0	194	0.1669	66	0.0567	117	0.0291698	3512	CA	6	California	6037	9.98863e-05	0.041799	133000	1210	4011	0	0.303	0	0.207	0	0.356	0
1021	37	Los Angeles	6037134101	741	0.1598	188	0.0849	18407	755	0.1704	441	0.0949	1230	0.264801	1026	0.235971	88	0.0634006	2967	0.638751	596	0.137075	296	0.209483	6	0.00424628	279	0.201	115	0.0828	13	0.0027987	3515	CA	6	California	6037	0.000104763	0.0414214	134101	1413	4645	0	0.679	0	0.701	0	0.78	0
1022	37	Los Angeles	6037134103	392	0.0997	194	0.0942	18954	557	0.2079	475	0.1191	993	0.249122	793	0.217738	72	0.0547112	2041	0.512042	535	0.144712	280	0.209581	22	0.0164671	209	0.159	95	0.0722	134	0.0336177	3516	CA	6	California	6037	0.000105204	0.0531403	134103	1336	3986	0	0.65	0	0.5	0	0.818	0
1023	37	Los Angeles	6037134201	501	0.1279	138	0.0739	19536	683	0.1435	448	0.1143	1104	0.281705	746	0.20728	134	0.115021	2351	0.599898	641	0.178105	171	0.144793	0	0	280	0.2411	76	0.0654	34	0.00867568	3518	CA	6	California	6037	0.000142719	0.0496456	134201	1181	3919	0	0.573	0	0.608	0	0.719	0
1024	37	Los Angeles	6037134302	313	0.0871	170	0.0818	27608	337	0.1417	470	0.1299	848	0.234384	413	0.120937	99	0.0800971	1288	0.355998	130	0.0380673	0	0	7	0.00558213	60	0.0488	42	0.0341	24	0.00663349	3519	CA	6	California	6037	0.000130359	0.0465432	134302	1254	3618	0	0.425	0	0.442	0	0.764	0
1025	37	Los Angeles	6037134303	398	0.0882	224	0.091	20961	680	0.0792	633	0.1366	1049	0.226419	1043	0.246223	126	0.0764099	2224	0.480035	338	0.0778443	212	0.124559	0	0	171	0.1038	62	0.0376	165	0.0356141	3520	CA	6	California	6037	0.000155819	0.0523763	134303	1702	4633	0	0.443	0	0.447	0	0.805	0
1026	37	Los Angeles	6037101110	573	0.131	165	0.0744	19620	572	0.194	396	0.088	1172	0.260444	615	0.150772	141	0.0861332	1927	0.428222	292	0.0698732	265	0.158778	0	0	246	0.1512	136	0.0836	123	0.0273333	4007	CA	6	California	6037	0.000110894	0.0468682	101110	1669	4500	0	0.633	0	0.618	0	0.723	0
1027	37	Los Angeles	6037101120	125	0.0394	52	0.0321	28699	270	0.1188	375	0.1143	738	0.225	445	0.14963	94	0.078138	818	0.24939	109	0.0355396	6	0.00487012	0	0	16	0.0133	0	0	93	0.0283537	4008	CA	6	California	6037	0.00126155	0.218671	101120	1232	3280	0	0.125	0	0.171	0	0.261	0
1028	37	Los Angeles	6037101220	634	0.2049	161	0.113	14867	755	0.3924	213	0.0686	838	0.270235	580	0.206259	120	0.0953137	1537	0.495647	332	0.118065	265	0.20687	0	0	177	0.1448	204	0.1669	0	0	4010	CA	6	California	6037	6.74966e-05	0.0378377	101220	1281	3101	0	0.912	0	0.797	0	0.873	0
1029	37	Los Angeles	6037124000	336	0.0767	173	0.0697	32938	289	0.2249	605	0.1382	899	0.205439	588	0.143415	144	0.0727273	978	0.223492	91	0.0221951	633	0.310142	0	0	126	0.0637	155	0.0783	64	0.0146252	4028	CA	6	California	6037	0.000133429	0.0529634	124000	2041	4376	0	0.442	0	0.391	0	0.692	0
1030	37	Los Angeles	6037124102	1146	0.2808	230	0.1158	13686	1019	0.1723	221	0.0538	1119	0.27286	900	0.239936	190	0.126582	2964	0.722751	783	0.208744	487	0.313789	0	0	487	0.3244	217	0.1445	0	0	4030	CA	6	California	6037	6.36003e-05	0.0320802	124102	1552	4101	0	0.855	0	0.888	0	0.879	0
1031	37	Los Angeles	6037124201	645	0.1793	53	0.0362	15020	919	0.359	350	0.0969	1025	0.283934	777	0.237035	97	0.0870736	2701	0.748199	702	0.213894	145	0.127193	9	0.00789473	304	0.2728	112	0.1005	0	0	4031	CA	6	California	6037	9.50767e-05	0.0392202	124201	1140	3610	0	0.74	0	0.748	0	0.323	0
1032	37	Los Angeles	6037125200	322	0.0937	180	0.0813	23733	467	0.06	289	0.0838	646	0.187518	521	0.1613	145	0.0880389	1570	0.455733	299	0.0925697	533	0.308628	0	0	212	0.1282	134	0.081	14	0.00406386	4040	CA	6	California	6037	0.000128463	0.0467671	125200	1727	3445	0	0.375	0	0.472	0	0.762	0
1033	37	Los Angeles	6037125600	243	0.1022	90	0.0601	41761	94	0.0968	260	0.1094	412	0.173401	472	0.208573	30	0.0276498	620	0.260943	49	0.0216527	384	0.313725	0	0	34	0.0294	72	0.0623	33	0.0138889	4045	CA	6	California	6037	9.72366e-05	0.0437655	125600	1224	2376	0	0.291	0	0.51	0	0.616	0
1034	37	Los Angeles	6037187100	897	0.1316	239	0.0775	15682	1700	0.0656	786	0.1147	1732	0.252884	1493	0.23438	261	0.111777	5690	0.830778	1138	0.17865	136	0.0556465	6	0.00245499	633	0.2719	280	0.1202	19	0.00277412	4061	CA	6	California	6037	0.000186958	0.0995783	187100	2444	6849	0	0.58	0	0.62	0	0.741	0
1035	37	Los Angeles	6037187300	452	0.1334	191	0.0905	32598	484	0.0715	281	0.0828	541	0.159587	511	0.158009	118	0.0777851	2028	0.59823	359	0.111008	230	0.142768	0	0	231	0.1524	131	0.0864	0	0	4063	CA	6	California	6037	0.000170982	0.0748156	187300	1611	3390	0	0.395	0	0.626	0	0.804	0
1036	37	Los Angeles	6037188100	500	0.1153	199	0.0846	17921	1072	0.1175	386	0.0887	1052	0.24195	734	0.181683	105	0.0610465	3261	0.75	777	0.192327	516	0.285873	9	0.00498614	442	0.256	162	0.0938	0	0	4064	CA	6	California	6037	0.000208641	0.0763497	188100	1805	4348	0	0.58	0	0.564	0	0.778	0
1037	37	Los Angeles	6037188300	216	0.0587	117	0.0618	21397	568	0.1207	569	0.154	721	0.195181	768	0.215488	94	0.0683139	2639	0.714402	350	0.0982043	20	0.0139762	0	0	317	0.2293	100	0.0723	4	0.00108283	4066	CA	6	California	6037	9.19124e-05	0.0377034	188300	1431	3694	0	0.365	0	0.29	0	0.631	0
1038	37	Los Angeles	6037113213	166	0.0388	105	0.0436	25934	436	0.075	524	0.1192	978	0.222576	870	0.219864	143	0.0877301	1803	0.410332	220	0.0540408	457	0.27497	0	0	147	0.0902	87	0.0534	114	0.0259445	4076	CA	6	California	6037	0.000129349	0.0532627	113213	1662	4394	0	0.148	0	0.167	0	0.429	0
1039	37	Los Angeles	6037113231	63	0.0302	72	0.069	36759	185	0.0764	378	0.1812	471	0.225791	475	0.242594	24	0.0312094	619	0.29674	81	0.0413687	35	0.0446999	0	0	24	0.0316	8	0.0105	0	0	4077	CA	6	California	6037	0.000436698	0.135787	113231	783	2086	0	0.166	0	0.112	0	0.687	0
1040	37	Los Angeles	6037113232	126	0.0324	83	0.0399	33147	285	0.1684	552	0.1406	857	0.2184	761	0.207697	86	0.064759	1001	0.255097	153	0.0413402	50	0.0369549	0	0	51	0.038	8	0.0059	184	0.0468909	4078	CA	6	California	6037	0.000216342	0.0693928	113232	1353	3924	0	0.178	0	0.126	0	0.378	0
1041	37	Los Angeles	6037127510	481	0.1141	167	0.0811	18518	926	0.0765	283	0.0664	1200	0.281624	678	0.174069	195	0.128628	2771	0.650317	790	0.202824	489	0.28714	383	0.224897	433	0.285	128	0.0842	0	0	4052	CA	6	California	6037	0.000517847	0.129327	127510	1703	4261	0	0.512	0	0.559	0	0.76	0
1042	37	Los Angeles	6037128400	543	0.1326	136	0.0652	25680	645	0.3978	442	0.1077	892	0.217508	980	0.255208	181	0.107418	2058	0.501829	341	0.0888021	497	0.290813	0	0	230	0.1374	128	0.0765	90	0.0219459	4255	CA	6	California	6037	0.000172651	0.0697003	128400	1709	4101	0	0.651	0	0.624	0	0.659	0
1043	37	Los Angeles	6037131020	1185	0.2294	224	0.0984	14968	1135	0.0872	305	0.0588	1562	0.301312	897	0.188723	164	0.1074	3608	0.695988	852	0.179255	332	0.211062	9	0.00572155	461	0.3005	183	0.1192	9	0.00173611	4262	CA	6	California	6037	0.000141777	0.0510364	131020	1573	5184	0	0.72	0	0.833	0	0.832	0
1044	37	Los Angeles	6037131100	136	0.0443	77	0.0523	19932	389	0.1435	371	0.1209	752	0.245191	417	0.144141	104	0.0989534	1422	0.463645	216	0.074663	0	0	0	0	66	0.0629	44	0.0419	4	0.0013042	4263	CA	6	California	6037	0.000108535	0.042011	131100	1064	3067	0	0.353	0	0.202	0	0.537	0
1045	37	Los Angeles	6037131200	224	0.0704	79	0.0486	22213	295	0.1087	423	0.1329	792	0.248978	571	0.191226	108	0.100372	1337	0.420308	146	0.0488948	18	0.0164084	0	0	77	0.0718	99	0.0923	91	0.0286074	4264	CA	6	California	6037	0.000111745	0.043092	131200	1097	3181	0	0.313	0	0.358	0	0.495	0
1046	37	Los Angeles	6037131300	511	0.1088	215	0.0986	15773	1001	0.069	456	0.0953	1352	0.282786	1140	0.258679	88	0.0723684	3386	0.70822	539	0.122305	0	0	0	0	179	0.1476	80	0.066	43	0.00899393	4265	CA	6	California	6037	0.0001109	0.0428603	131300	1232	4781	0	0.585	0	0.538	0	0.833	0
1047	37	Los Angeles	6037134401	212	0.0341	110	0.0333	38615	229	0.0651	543	0.0872	1743	0.28	568	0.0958165	114	0.0564636	1704	0.273735	257	0.0433536	0	0	0	0	22	0.0108	33	0.0162	0	0	4269	CA	6	California	6037	0.000516668	0.121901	134401	2050	6225	0	0.055	0	0.138	0	0.279	0
1048	37	Los Angeles	6037134421	179	0.0463	82	0.0383	41195	129	0.0515	473	0.122	976	0.251741	350	0.0962067	36	0.0261818	819	0.211246	93	0.0255635	0	0	0	0	11	0.008	19	0.0138	6	0.00154758	4270	CA	6	California	6037	0.000210685	0.0574339	134421	1383	3877	0	0.077	0	0.214	0	0.355	0
1049	37	Los Angeles	6037113322	200	0.0509	100	0.0462	29221	182	0.1304	612	0.1553	825	0.209444	604	0.160981	52	0.0377632	1176	0.298553	128	0.0341151	32	0.0233918	0	0	56	0.0416	14	0.0104	72	0.0182787	4084	CA	6	California	6037	0.000176262	0.063871	113322	1368	3939	0	0.221	0	0.243	0	0.464	0
1050	37	Los Angeles	6037117100	1011	0.1628	269	0.0892	17303	1040	0.3679	470	0.0752	1886	0.302147	1056	0.18585	211	0.115616	4946	0.792374	884	0.155579	543	0.288064	4	0.00212201	463	0.2535	67	0.0366	13	0.00208266	4096	CA	6	California	6037	0.000180704	0.0563508	117100	1885	6242	0	0.831	0	0.709	0	0.799	0
1051	37	Los Angeles	6037192000	779	0.1478	132	0.0424	28762	549	0.1243	911	0.1712	639	0.120135	1080	0.212515	51	0.0192308	953	0.179169	336	0.0655226	671	0.244178	0	0	151	0.057	274	0.1035	375	0.070502	4104	CA	6	California	6037	0.000137263	0.0527842	192000	2748	5319	0	0.35	0	0.67	0	0.413	0
1052	37	Los Angeles	6037192410	515	0.1312	113	0.0527	23370	459	0.1075	368	0.0938	785	0.200102	794	0.216172	94	0.0550029	2508	0.639307	443	0.12061	566	0.315672	0	0	316	0.1853	165	0.0967	0	0	4106	CA	6	California	6037	6.65932e-05	0.0328504	192410	1793	3923	0	0.407	0	0.619	0	0.541	0
1053	37	Los Angeles	6037194200	432	0.0838	203	0.0548	83675	200	0.195	627	0.1216	465	0.0902212	744	0.148919	52	0.0177172	770	0.149399	50	0.010008	830	0.262575	0	0	31	0.0105	120	0.0408	0	0	4114	CA	6	California	6037	0.000310522	0.112382	194200	3161	5154	0	0.344	0	0.426	0	0.564	0
1054	37	Los Angeles	6037194300	126	0.0673	75	0.0675	139045	96	0.1914	366	0.1955	150	0.0801282	320	0.178771	0	0	264	0.141026	14	0.00782122	47	0.0431589	0	0	31	0.0308	21	0.0209	0	0	4115	CA	6	California	6037	0.000178602	0.0834344	194300	1089	1872	0	0.349	0	0.34	0	0.676	0
1055	37	Los Angeles	6037106112	300	0.0654	100	0.0475	15430	983	0.3085	469	0.0986	1557	0.327583	961	0.227133	107	0.0895397	3530	0.742689	487	0.111877	13	0.0107261	0	0	365	0.3095	45	0.0381	135	0.0284031	4137	CA	6	California	6037	0.000320841	0.145588	106112	1212	4753	0	0.624	0	0.329	0	0.481	0
1056	37	Los Angeles	6037106113	240	0.0794	110	0.0769	15960	688	0.3245	244	0.078	932	0.29824	556	0.199212	87	0.107807	2155	0.6896	411	0.14251	64	0.0795031	0	0	185	0.2344	41	0.0519	93	0.02976	4138	CA	6	California	6037	0.000135581	0.0594789	106113	805	3125	0	0.73	0	0.405	0	0.738	0
1057	37	Los Angeles	6037109200	182	0.0604	106	0.0653	20897	373	0.3292	369	0.1223	714	0.236816	542	0.18826	82	0.0867725	1657	0.549585	234	0.0812782	0	0	0	0	43	0.0476	19	0.021	26	0.00862354	4161	CA	6	California	6037	0.000119883	0.0474593	109200	918	3015	0	0.572	0	0.3	0	0.66	0
1058	37	Los Angeles	6037109700	407	0.0999	129	0.065	22361	599	0.3798	504	0.1232	1004	0.245597	788	0.206175	120	0.087146	2163	0.52911	243	0.0635793	162	0.115714	0	0	170	0.1238	38	0.0276	21	0.00513698	4167	CA	6	California	6037	0.000158929	0.0585028	109700	1400	4088	0	0.641	0	0.501	0	0.657	0
1059	37	Los Angeles	6037109800	624	0.1128	210	0.0772	19563	779	0.2763	612	0.1104	1473	0.265741	1115	0.21596	131	0.0736783	3205	0.578207	408	0.0790238	194	0.106127	0	0	364	0.2042	149	0.0836	48	0.00865957	4168	CA	6	California	6037	0.000167363	0.0624878	109800	1828	5543	0	0.68	0	0.554	0	0.739	0
1060	37	Los Angeles	6037111100	437	0.0819	111	0.0403	20825	564	0.2549	654	0.1223	1342	0.251029	764	0.151227	151	0.090257	2672	0.499813	329	0.0651227	68	0.039489	0	0	180	0.1068	54	0.032	66	0.0123457	4169	CA	6	California	6037	0.000234571	0.0629416	111100	1722	5346	0	0.472	0	0.417	0	0.383	0
1061	37	Los Angeles	6037111201	171	0.07	61	0.0546	25119	178	0.2386	434	0.1773	619	0.252963	277	0.121545	31	0.0382716	880	0.359624	122	0.0533217	0	0	0	0	46	0.0573	18	0.0224	21	0.00858193	4170	CA	6	California	6037	0.000176693	0.0640886	111201	822	2447	0	0.444	0	0.356	0	0.562	0
1062	37	Los Angeles	6037111202	301	0.0644	80	0.0331	23717	393	0.2539	620	0.1293	1173	0.24463	749	0.169687	157	0.0908565	1919	0.400209	279	0.0618625	172	0.0970107	0	0	224	0.1297	75	0.0434	108	0.0225235	4171	CA	6	California	6037	0.000179894	0.067995	111202	1773	4795	0	0.355	0	0.324	0	0.276	0
1063	37	Los Angeles	6037111203	423	0.0647	231	0.0684	27643	392	0.3133	1012	0.1542	1471	0.224169	1181	0.1889	105	0.0456919	2433	0.370771	326	0.0520517	88	0.0378007	0	0	85	0.037	96	0.0418	55	0.00838159	4172	CA	6	California	6037	0.000343509	0.0894112	111203	2328	6562	0	0.505	0	0.325	0	0.683	0
1064	37	Los Angeles	6037111204	192	0.0327	105	0.0362	43571	242	0.0896	860	0.1466	1415	0.241262	866	0.154505	54	0.028125	1902	0.324297	273	0.0487065	0	0	0	0	16	0.0083	24	0.0124	14	0.00238704	4173	CA	6	California	6037	0.000338974	0.0781082	111204	1950	5865	0	0.074	0	0.128	0	0.323	0
1065	37	Los Angeles	6037113211	130	0.0342	77	0.0383	34780	206	0.2264	581	0.1513	763	0.19875	674	0.184708	78	0.0505837	852	0.221933	115	0.0312245	0	0	111	0.0700315	20	0.0129	35	0.0226	52	0.0135452	4179	CA	6	California	6037	0.000723862	0.116964	113211	1585	3839	0	0.224	0	0.138	0	0.355	0
1066	37	Los Angeles	6037135201	94	0.0385	75	0.0645	27907	245	0.0583	385	0.1572	633	0.258473	306	0.133508	60	0.0743494	698	0.285014	60	0.026178	7	0.00839328	0	0	10	0.0122	28	0.0343	28	0.0114332	4192	CA	6	California	6037	0.000148259	0.0532716	135201	834	2449	0	0.188	0	0.165	0	0.654	0
1067	37	Los Angeles	6037135202	148	0.0346	57	0.0269	27661	316	0.0376	578	0.1349	1210	0.282512	543	0.138379	107	0.0724932	1189	0.277609	113	0.0287166	0	0	0	0	56	0.0378	29	0.0196	37	0.0086388	4193	CA	6	California	6037	0.000174272	0.052879	135202	1496	4283	0	0.045	0	0.141	0	0.183	0
1068	37	Los Angeles	6037135203	279	0.0399	141	0.0384	30807	338	0.0414	949	0.1356	1752	0.250429	895	0.135278	150	0.0611496	1804	0.257862	274	0.0414148	8	0.00321414	7	0.00281237	73	0.0297	75	0.0305	18	0.00257289	4194	CA	6	California	6037	0.000438657	0.0992662	135203	2489	6996	0	0.08	0	0.174	0	0.356	0
1069	37	Los Angeles	6037137000	179	0.0391	94	0.0395	39209	177	0.062	772	0.1684	1116	0.243509	675	0.1576	136	0.0815837	755	0.164739	120	0.0280177	54	0.0313589	0	0	48	0.0286	14	0.0083	12	0.00261837	4195	CA	6	California	6037	0.000299993	0.0993435	137000	1722	4583	0	0.079	0	0.169	0	0.372	0
1070	37	Los Angeles	6037189300	348	0.1123	115	0.07	62310	199	0.0491	609	0.1966	484	0.15628	450	0.154057	55	0.0426026	1037	0.33484	144	0.0492982	56	0.0413284	0	0	33	0.0255	48	0.037	0	0	4197	CA	6	California	6037	0.000224753	0.0903032	189300	1355	3097	0	0.272	0	0.552	0	0.694	0
1071	37	Los Angeles	6037189400	221	0.0782	211	0.1013	56019	74	0.0242	320	0.1132	222	0.0785841	320	0.116406	42	0.0251046	410	0.145133	26	0.00945798	210	0.120137	0	0	7	0.0041	67	0.0401	0	0	4198	CA	6	California	6037	0.000184976	0.103222	189400	1748	2825	0	0.25	0	0.399	0	0.841	0
1072	37	Los Angeles	6037214100	245	0.0643	58	0.027	52577	102	0.2496	485	0.1274	797	0.209406	340	0.0955056	75	0.0429799	532	0.139779	44	0.0123596	235	0.130266	0	0	24	0.0137	106	0.0608	0	0	4216	CA	6	California	6037	0.000109305	0.0422391	214100	1804	3806	0	0.225	0	0.323	0	0.185	0
1073	37	Los Angeles	6037119400	476	0.0719	263	0.0952	13617	1889	0.1859	595	0.0884	2131	0.31683	1119	0.184562	102	0.0665796	5720	0.850431	1067	0.173977	6	0.00387096	0	0	561	0.3676	32	0.0209	70	0.0104074	4224	CA	6	California	6037	0.000158758	0.050411	119400	1550	6726	0	0.694	0	0.366	0	0.821	0
1074	37	Los Angeles	6037119700	345	0.0749	126	0.0552	17279	961	0.136	508	0.1088	1240	0.265752	1051	0.238647	71	0.0591667	3710	0.795114	559	0.126786	19	0.0152979	10	0.00805152	327	0.272	46	0.0382	0	0	4225	CA	6	California	6037	0.000130078	0.0475174	119700	1242	4666	0	0.478	0	0.382	0	0.568	0
1075	37	Los Angeles	6037119800	779	0.1372	201	0.0831	14428	1429	0.3458	492	0.0861	1834	0.320966	1069	0.203155	202	0.145533	4857	0.850017	879	0.166888	101	0.0714791	13	0.00920028	522	0.3771	108	0.078	5	0.00087504	4226	CA	6	California	6037	0.000121602	0.045495	119800	1413	5714	0	0.846	0	0.639	0	0.771	0
1076	37	Los Angeles	6037120300	521	0.1049	204	0.0869	14449	913	0.2097	470	0.0943	1519	0.304898	1046	0.226113	139	0.0991441	4000	0.80289	614	0.132728	67	0.0469846	0	0	483	0.3464	88	0.0631	16	0.00321156	4233	CA	6	California	6037	0.000170633	0.0570424	120300	1426	4982	0	0.741	0	0.522	0	0.789	0
1077	37	Los Angeles	6037121100	937	0.2214	191	0.091	17160	1178	0.1581	360	0.0834	1240	0.28737	875	0.219629	122	0.100082	3019	0.699652	560	0.13993	149	0.116044	11	0.00856697	392	0.3194	77	0.0627	31	0.00718424	4237	CA	6	California	6037	0.000854004	0.145219	121100	1284	4315	0	0.739	0	0.822	0	0.805	0
1078	37	Los Angeles	6037185202	737	0.1938	122	0.0706	18745	1004	0.1476	258	0.0674	1046	0.273321	601	0.170642	143	0.114126	3099	0.809773	767	0.217774	280	0.200573	0	0	354	0.2829	178	0.1422	0	0	4390	CA	6	California	6037	0.000117959	0.0521763	185202	1396	3827	0	0.645	0	0.777	0	0.698	0
1079	37	Los Angeles	6037134422	151	0.0336	104	0.0445	30580	267	0.0797	602	0.1334	1057	0.234264	553	0.130857	84	0.0535714	1569	0.347739	222	0.0525319	5	0.00314267	0	0	59	0.0376	29	0.0185	21	0.00465425	4306	CA	6	California	6037	0.000234086	0.0804526	134422	1591	4512	0	0.121	0	0.134	0	0.442	0
1080	37	Los Angeles	6037134800	396	0.0727	151	0.055	19363	1055	0.03	568	0.1026	1483	0.268125	941	0.180753	116	0.068477	3138	0.567348	488	0.093738	67	0.0387731	19	0.0109954	249	0.1475	72	0.0426	0	0	4311	CA	6	California	6037	0.000186346	0.0578458	134800	1728	5531	0	0.308	0	0.371	0	0.566	0
1081	37	Los Angeles	6037134901	395	0.1335	48	0.0347	22400	359	0.0225	524	0.1769	611	0.20628	545	0.19668	81	0.0700692	1072	0.361918	207	0.0747023	155	0.131803	15	0.0127551	116	0.1009	126	0.1096	32	0.0108035	4312	CA	6	California	6037	0.00010263	0.0470006	134901	1176	2962	0	0.249	0	0.626	0	0.3	0
1082	37	Los Angeles	6037135111	172	0.0571	71	0.0412	24662	295	0.0642	368	0.1223	651	0.216495	546	0.193274	49	0.0431338	1104	0.367143	149	0.0527434	291	0.249571	0	0	54	0.0473	50	0.0438	15	0.00498836	4315	CA	6	California	6037	9.99168e-05	0.0396282	135111	1166	3007	0	0.173	0	0.281	0	0.396	0
1083	37	Los Angeles	6037137301	49	0.021	49	0.0408	37060	60	0.2738	311	0.1329	665	0.28431	214	0.0980302	45	0.0591327	433	0.185122	15	0.00687127	0	0	0	0	23	0.0299	15	0.0195	13	0.00555793	4339	CA	6	California	6037	0.000156402	0.0638326	137301	788	2339	0	0.238	0	0.06	0	0.391	0
1084	37	Los Angeles	6037137302	171	0.039	63	0.0284	42337	142	0.3169	810	0.1844	1001	0.227914	585	0.14012	54	0.0341772	721	0.164162	198	0.0474251	7	0.00435865	0	0	23	0.0145	32	0.0202	17	0.00387067	4340	CA	6	California	6037	0.000234617	0.0760973	137302	1606	4392	0	0.227	0	0.168	0	0.205	0
1085	37	Los Angeles	6037137504	16	0.0082	24	0.0248	73010	43	0.1865	377	0.195	427	0.2209	254	0.137372	33	0.0454545	248	0.128298	55	0.0297458	5	0.00693481	0	0	7	0.0099	0	0	0	0	4345	CA	6	California	6037	0.000296093	0.0797372	137504	721	1933	0	0.075	0	0.012	0	0.154	0
1086	37	Los Angeles	6037138000	245	0.0569	51	0.0206	49567	148	0.3766	598	0.1391	827	0.19237	585	0.144409	88	0.0498584	666	0.15492	101	0.0249321	0	0	0	0	20	0.0113	42	0.0238	0	0	4346	CA	6	California	6037	0.000433455	0.0952738	138000	1807	4299	0	0.25	0	0.28	0	0.101	0
1087	37	Los Angeles	6037139301	200	0.0481	85	0.0386	40997	231	0.1496	657	0.1582	890	0.214355	762	0.193992	94	0.0623342	902	0.217245	182	0.046334	73	0.0468549	0	0	73	0.0486	21	0.0139	44	0.0105973	4349	CA	6	California	6037	0.000277986	0.0835253	139301	1558	4152	0	0.168	0	0.225	0	0.359	0
1088	37	Los Angeles	6037139702	272	0.0458	102	0.0342	65243	192	0.0882	1220	0.2058	1237	0.208671	789	0.141347	105	0.0476839	684	0.115385	162	0.0290218	0	0	8	0.00354924	19	0.0086	16	0.0072	0	0	4357	CA	6	California	6037	0.000860625	0.186587	139702	2254	5928	0	0.079	0	0.211	0	0.293	0
1089	37	Los Angeles	6037139703	150	0.0507	63	0.0439	72503	135	0.0877	474	0.1598	733	0.247218	455	0.168083	53	0.0527888	293	0.0988196	136	0.0502401	0	0	0	0	15	0.0144	36	0.0345	19	0.00640809	4358	CA	6	California	6037	0.000518295	0.118097	139703	1067	2965	0	0.122	0	0.241	0	0.434	0
1090	37	Los Angeles	6037139802	50	0.0137	50	0.0276	69325	133	0.1447	535	0.1458	859	0.234251	423	0.122502	39	0.03	499	0.136079	97	0.0280915	0	0	0	0	15	0.0116	15	0.0116	0	0	4360	CA	6	California	6037	0.000599097	0.136526	139802	1309	3667	0	0.057	0	0.028	0	0.193	0
1091	37	Los Angeles	6037183102	734	0.1213	234	0.084	18296	1248	0.1678	473	0.0771	1842	0.300391	941	0.168578	360	0.17192	5093	0.830561	631	0.111701	677	0.307308	8	0.00363141	502	0.2393	180	0.0858	67	0.0109263	4376	CA	6	California	6037	0.000132573	0.0557438	183102	2203	6132	0	0.638	0	0.585	0	0.775	0
1092	37	Los Angeles	6037183210	1062	0.1916	223	0.0837	18286	1077	0.1257	556	0.0981	1651	0.291542	1057	0.205602	209	0.112608	4364	0.770616	597	0.113563	285	0.146756	0	0	385	0.2087	273	0.148	131	0.0231326	4377	CA	6	California	6037	0.00012137	0.0584006	183210	1942	5663	0	0.653	0	0.773	0	0.774	0
1093	37	Los Angeles	6037195200	551	0.0904	239	0.0625	41247	403	0.0805	815	0.1327	817	0.133105	883	0.148553	137	0.0447274	2363	0.384979	271	0.0455922	763	0.238587	0	0	198	0.0645	175	0.057	54	0.00879765	4392	CA	6	California	6037	0.000143824	0.0537928	195200	3198	6138	0	0.262	0	0.457	0	0.637	0
1094	37	Los Angeles	6037195300	701	0.196	162	0.0901	18781	626	0.252	360	0.1001	719	0.199944	864	0.253001	68	0.0449735	2275	0.632647	560	0.163647	319	0.199002	3	0.00187149	339	0.2245	297	0.1966	0	0	4393	CA	6	California	6037	5.66811e-05	0.0345723	195300	1603	3596	0	0.773	0	0.781	0	0.802	0
1095	37	Los Angeles	6037195400	574	0.1263	304	0.1104	27197	735	0.2051	495	0.1081	706	0.154317	929	0.212781	103	0.047226	2561	0.559781	516	0.117647	241	0.104965	0	0	309	0.1414	298	0.1364	20	0.00437158	4394	CA	6	California	6037	0.000101029	0.0505914	195400	2296	4575	0	0.593	0	0.603	0	0.867	0
1096	37	Los Angeles	6037195500	762	0.1461	252	0.0824	26278	748	0.1926	559	0.1069	954	0.182479	947	0.189742	127	0.0562943	3464	0.662586	553	0.110799	195	0.0819328	0	0	350	0.1553	185	0.0821	7	0.00133894	4395	CA	6	California	6037	0.000117487	0.0586279	195500	2380	5228	0	0.576	0	0.665	0	0.767	0
1097	37	Los Angeles	6037197410	522	0.1767	191	0.1096	22004	489	0.2501	164	0.0555	686	0.232306	366	0.134509	141	0.127833	1885	0.638334	214	0.0786475	51	0.0417349	0	0	220	0.1936	125	0.11	0	0	4405	CA	6	California	6037	7.79589e-05	0.0385777	197410	1222	2953	0	0.728	0	0.742	0	0.865	0
1098	37	Los Angeles	6037310100	174	0.0327	55	0.0215	36357	335	0.3688	950	0.1785	1171	0.220113	701	0.139781	62	0.0318439	1383	0.259962	207	0.0412762	9	0.00454316	0	0	28	0.0144	12	0.0062	3	0.0005639	4869	CA	6	California	6037	0.00129606	0.176476	310100	1981	5320	0	0.214	0	0.128	0	0.111	0
1099	37	Los Angeles	6037406402	49	0.0236	41	0.0431	30044	154	0.1617	350	0.169	509	0.245775	297	0.15	51	0.074344	1113	0.537422	142	0.0717172	0	0	0	0	46	0.0724	7	0.011	16	0.00772573	5066	CA	6	California	6037	9.48806e-05	0.0497842	406402	635	2071	0	0.181	0	0.073	0	0.423	0
1100	37	Los Angeles	6037406411	185	0.0835	58	0.0567	22742	370	0.0847	247	0.1115	683	0.308352	372	0.182801	31	0.0561594	1587	0.716479	185	0.0909091	9	0.0152027	0	0	101	0.18	55	0.098	0	0	5067	CA	6	California	6037	7.71323e-05	0.0456918	406411	592	2215	0	0.333	0	0.425	0	0.583	0
1101	37	Los Angeles	6037406412	144	0.0627	57	0.054	23012	282	0.2861	363	0.1581	625	0.272331	373	0.173569	49	0.0651596	1439	0.627015	118	0.0549093	52	0.0646766	0	0	53	0.0659	41	0.0509	3	0.00130718	5068	CA	6	California	6037	0.000119265	0.0497066	406412	804	2295	0	0.485	0	0.314	0	0.555	0
1102	37	Los Angeles	6037406500	418	0.0632	242	0.0778	18704	859	0.1573	675	0.1015	1917	0.288488	1186	0.196945	169	0.0807453	4961	0.746576	539	0.0890026	431	0.203206	10	0.00471475	431	0.206	152	0.0726	34	0.00511662	5069	CA	6	California	6037	0.000200801	0.0640168	406500	2121	6645	0	0.511	0	0.317	0	0.742	0
1103	37	Los Angeles	6037430801	587	0.0982	235	0.0804	18542	427	0.0876	440	0.0735	1630	0.272621	850	0.148966	265	0.122176	4596	0.76869	899	0.157553	217	0.0938987	0	0	336	0.1541	147	0.0674	0	0	4583	CA	6	California	6037	0.000168557	0.0527323	430801	2311	5979	0	0.5	0	0.493	0	0.757	0
1104	37	Los Angeles	6037430802	240	0.0589	59	0.0321	26398	254	0.1331	582	0.1427	1016	0.249142	519	0.132499	90	0.0675676	2554	0.626287	494	0.126117	0	0	7	0.00502512	108	0.0809	47	0.0352	0	0	4584	CA	6	California	6037	0.000179543	0.0621433	430802	1393	4078	0	0.19	0	0.291	0	0.261	0
1105	37	Los Angeles	6037430803	267	0.0511	86	0.0362	26465	359	0.2087	804	0.1534	1225	0.233779	720	0.143799	90	0.0511654	3138	0.598855	665	0.132814	132	0.0720131	0	0	122	0.069	65	0.0367	0	0	4585	CA	6	California	6037	0.000223681	0.0658134	430803	1833	5240	0	0.277	0	0.244	0	0.323	0
1106	37	Los Angeles	6037430900	1404	0.1566	407	0.0875	17337	1264	0.1519	787	0.0871	2559	0.283389	1636	0.196895	483	0.150467	5723	0.633776	680	0.081839	821	0.246695	0	0	527	0.1642	265	0.0826	76	0.00841638	4586	CA	6	California	6037	0.000229789	0.0632622	430900	3328	9030	0	0.682	0	0.693	0	0.792	0
1107	37	Los Angeles	6037431001	1283	0.1768	275	0.0754	18283	1257	0.0342	528	0.072	2128	0.290195	1361	0.204293	430	0.157451	4331	0.590618	744	0.111161	436	0.151863	0	0	464	0.1695	329	0.1202	31	0.00422746	4587	CA	6	California	6037	0.00017188	0.0729089	431001	2871	7333	0	0.53	0	0.742	0	0.729	0
1108	37	Los Angeles	6037431002	250	0.0843	115	0.0874	24390	333	0.0361	600	0.2022	662	0.223196	633	0.229847	105	0.0827423	1130	0.380984	90	0.0326797	349	0.267638	99	0.0759202	71	0.0558	140	0.1101	2	0.0006743	4588	CA	6	California	6037	0.000132194	0.0525458	431002	1304	2966	0	0.34	0	0.429	0	0.791	0
1109	37	Los Angeles	6037431300	127	0.0521	27	0.0229	21272	252	0.039	251	0.1019	734	0.298253	363	0.158377	73	0.08753	1037	0.421373	79	0.0344677	85	0.0979263	0	0	114	0.1334	51	0.0597	0	0	4591	CA	6	California	6037	7.95976e-05	0.041564	431300	868	2461	0	0.103	0	0.25	0	0.128	0
1110	37	Los Angeles	6037431400	313	0.0857	87	0.0507	21148	420	0.3401	601	0.164	844	0.230349	673	0.195583	63	0.0463576	1906	0.520196	141	0.0409765	15	0.0104312	273	0.189847	178	0.1312	88	0.0648	4	0.0010917	4592	CA	6	California	6037	0.000177769	0.0617553	431400	1438	3664	0	0.571	0	0.435	0	0.519	0
1111	37	Los Angeles	6037431500	763	0.0928	182	0.0437	18887	961	0.3181	1267	0.1515	1975	0.236244	1370	0.17946	234	0.0802469	5031	0.601794	860	0.111111	399	0.133758	167	0.0559839	430	0.1475	159	0.0545	106	0.0126794	4593	CA	6	California	6037	0.000299497	0.0843877	431500	2983	8360	0	0.583	0	0.468	0	0.431	0
1112	37	Los Angeles	6037431600	221	0.06	56	0.034	30874	302	0.222	548	0.1488	850	0.230853	495	0.140505	81	0.0680101	2444	0.66377	479	0.135964	16	0.0128721	7	0.00563153	122	0.1023	70	0.0587	18	0.00488864	4594	CA	6	California	6037	0.00019778	0.0662453	431600	1243	3682	0	0.268	0	0.298	0	0.29	0
1113	37	Los Angeles	6037431700	449	0.0699	167	0.0566	30758	538	0.0457	1000	0.1554	1439	0.223725	1107	0.179155	110	0.0519113	4246	0.660137	936	0.151481	288	0.130023	0	0	214	0.101	108	0.0509	0	0	4595	CA	6	California	6037	0.000308053	0.0732235	431700	2215	6432	0	0.2	0	0.355	0	0.582	0
1114	37	Los Angeles	6037273900	284	0.0684	206	0.071	57492	211	0.0568	290	0.0698	383	0.0922447	511	0.128167	54	0.0229494	747	0.179913	66	0.0165538	355	0.143261	0	0	96	0.0407	181	0.0768	71	0.0171002	4677	CA	6	California	6037	9.26407e-05	0.0446478	273900	2478	4152	0	0.209	0	0.346	0	0.701	0
1115	37	Los Angeles	6037275400	122	0.0584	58	0.0466	35274	203	0.3307	275	0.1317	333	0.159559	386	0.191089	77	0.0803758	885	0.424054	121	0.059901	181	0.182644	0	0	50	0.0523	55	0.0575	0	0	4684	CA	6	California	6037	7.37739e-05	0.0402491	275400	991	2087	0	0.387	0	0.289	0	0.47	0
1116	37	Los Angeles	6037402402	1091	0.1584	266	0.0848	13845	1404	0.3642	338	0.0487	2076	0.299265	1338	0.210642	239	0.110546	5623	0.810581	904	0.142205	645	0.285904	128	0.0567376	727	0.3389	180	0.0839	87	0.0125414	4694	CA	6	California	6037	0.000519272	0.134977	402402	2256	6937	0	0.876	0	0.698	0	0.779	0
1117	37	Los Angeles	6037552700	622	0.0944	244	0.0843	14386	1406	0.0518	603	0.0899	2083	0.310803	1223	0.201749	229	0.134865	5347	0.797822	857	0.139327	109	0.0626797	6	0.00345025	574	0.339	89	0.0525	103	0.0153685	4721	CA	6	California	6037	0.000135335	0.0515429	552700	1739	6702	0	0.554	0	0.476	0	0.777	0
1118	37	Los Angeles	6037552900	825	0.122	199	0.0689	14464	1254	0.0675	629	0.0924	2101	0.308925	1212	0.195673	170	0.0890519	5249	0.771798	717	0.115515	579	0.296467	0	0	596	0.3112	146	0.0762	0	0	4723	CA	6	California	6037	0.000127182	0.0494401	552900	1953	6801	0	0.577	0	0.587	0	0.686	0
1119	37	Los Angeles	6037553000	442	0.0961	171	0.0844	13789	846	0.0223	445	0.0956	1478	0.317576	847	0.199107	94	0.078727	3453	0.741942	431	0.101316	0	0	13	0.0105605	314	0.2601	22	0.0182	0	0	4724	CA	6	California	6037	0.000125238	0.0477822	553000	1231	4654	0	0.544	0	0.484	0	0.777	0
1120	37	Los Angeles	6037553100	1008	0.1672	151	0.0533	15959	877	0.0364	515	0.0847	1908	0.313971	871	0.155814	256	0.134595	4056	0.667435	404	0.0722719	504	0.253649	184	0.0926019	366	0.1921	118	0.0619	0	0	4725	CA	6	California	6037	0.000200854	0.0649997	553100	1987	6077	0	0.513	0	0.72	0	0.548	0
1121	37	Los Angeles	6037553200	416	0.0615	148	0.0505	17774	1154	0.0448	752	0.1105	2048	0.301088	1309	0.206434	192	0.0964824	4494	0.660688	589	0.0928875	118	0.0585899	0	0	342	0.1735	141	0.0715	29	0.00426345	4726	CA	6	California	6037	0.000184791	0.0638963	553200	2014	6802	0	0.314	0	0.307	0	0.517	0
1122	37	Los Angeles	6037601301	179	0.0907	82	0.0741	25519	138	0.0503	184	0.0928	503	0.253784	195	0.106674	94	0.11809	1559	0.786579	53	0.0289934	6	0.00759493	0	0	89	0.1145	33	0.0424	0	0	4737	CA	6	California	6037	6.00296e-05	0.034478	601301	790	1982	0	0.327	0	0.459	0	0.721	0
1123	37	Los Angeles	6037236000	320	0.0769	104	0.0469	29810	182	0.0356	834	0.1994	754	0.180296	714	0.179082	202	0.0975374	3599	0.860593	150	0.0375563	236	0.110332	0	0	97	0.0468	108	0.0521	10	0.0023912	4745	CA	6	California	6037	0.000408458	0.103731	236000	2139	4182	0	0.173	0	0.392	0	0.474	0
1124	37	Los Angeles	6037261101	243	0.0636	139	0.0648	96191	126	0.1057	654	0.171	611	0.159822	394	0.109051	44	0.0252728	375	0.0980905	100	0.0276778	0	0	9	0.0049315	14	0.0081	30	0.0173	0	0	4763	CA	6	California	6037	0.000684116	0.194989	261101	1825	3823	0	0.233	0	0.319	0	0.656	0
1125	37	Los Angeles	6037261102	202	0.048	94	0.0435	104250	166	0.0377	696	0.165	816	0.193502	392	0.0980735	72	0.0430365	504	0.119516	141	0.0352765	0	0	0	0	13	0.0077	9	0.0053	0	0	4764	CA	6	California	6037	0.000778845	0.160604	261102	1781	4217	0	0.078	0	0.225	0	0.428	0
1126	37	Los Angeles	6037276601	186	0.054	73	0.0356	52146	55	0.1425	496	0.1437	626	0.181449	339	0.102665	57	0.0372793	928	0.268985	68	0.0205936	201	0.1277	0	0	68	0.0445	60	0.0392	0	0	4767	CA	6	California	6037	0.000214543	0.0699941	276601	1574	3450	0	0.152	0	0.262	0	0.314	0
1127	37	Los Angeles	6037277000	267	0.0517	103	0.0356	37704	153	0.1852	970	0.1776	999	0.183001	744	0.14441	64	0.029726	1409	0.258106	209	0.0405668	205	0.0929705	0	0	52	0.0241	76	0.0352	293	0.0536728	4769	CA	6	California	6037	0.000220847	0.0636263	277000	2205	5459	0	0.203	0	0.248	0	0.314	0
1128	37	Los Angeles	6037277100	85	0.0281	59	0.0374	27821	177	0.0967	354	0.1173	780	0.258621	301	0.106586	98	0.0885275	1177	0.390252	28	0.00991501	0	0	0	0	65	0.0589	23	0.0208	6	0.00198938	4770	CA	6	California	6037	0.00012243	0.0492047	277100	1128	3016	0	0.11	0	0.099	0	0.341	0
1129	37	Los Angeles	6037301601	1817	0.2613	219	0.0722	14639	1538	0.1992	741	0.106	1810	0.259053	1224	0.188337	163	0.0700774	3757	0.537713	1682	0.257659	736	0.312394	0	0	877	0.3788	401	0.1732	58	0.00830113	4771	CA	6	California	6037	0.000225132	0.0815848	301601	2356	6987	0	0.811	0	0.869	0	0.709	0
1130	37	Los Angeles	6037301701	401	0.1411	113	0.0815	18716	500	0.1065	423	0.1488	644	0.226681	541	0.204074	70	0.0607639	1468	0.516719	397	0.149755	135	0.112406	0	0	222	0.1937	152	0.1326	0	0	4773	CA	6	California	6037	8.99285e-05	0.0478147	301701	1201	2841	0	0.576	0	0.651	0	0.763	0
1131	37	Los Angeles	6037310300	78	0.0269	19	0.0128	33012	131	0	574	0.1979	666	0.229734	394	0.142805	53	0.0501419	769	0.265264	92	0.0333454	0	0	6	0.00556586	60	0.0566	17	0.016	0	0	4781	CA	6	California	6037	0.000103008	0.0567217	310300	1078	2899	0	0.005	0	0.092	0	0.034	0
1132	37	Los Angeles	6037262200	245	0.0575	56	0.0254	88291	74	0.0834	899	0.2044	829	0.188495	511	0.121783	54	0.0299335	758	0.172351	142	0.0338417	242	0.128792	0	0	8	0.0044	23	0.0127	136	0.0309231	4792	CA	6	California	6037	0.000842222	0.149633	262200	1879	4398	0	0.06	0	0.283	0	0.162	0
1133	37	Los Angeles	6037262500	101	0.0286	112	0.064	71032	45	0.2573	598	0.1697	867	0.246097	442	0.13642	69	0.0477178	359	0.101902	41	0.0126543	167	0.11261	0	0	10	0.0069	41	0.0286	0	0	4797	CA	6	California	6037	0.00219169	0.288829	262500	1483	3523	0	0.312	0	0.102	0	0.649	0
1134	37	Los Angeles	6037262601	143	0.0436	57	0.0333	80456	22	0.0573	395	0.1206	868	0.265119	288	0.0926939	69	0.0547185	480	0.14661	45	0.0144834	38	0.0292533	0	0	6	0.0047	0	0	0	0	4798	CA	6	California	6037	0.00196421	0.277437	262601	1299	3274	0	0.051	0	0.198	0	0.279	0
1135	37	Los Angeles	6037262602	288	0.0438	116	0.0355	72487	136	0.0621	1213	0.1843	1451	0.220517	894	0.143315	110	0.0407558	910	0.138298	49	0.00785508	356	0.127143	0	0	64	0.0236	78	0.0288	23	0.00349544	4799	CA	6	California	6037	0.00102518	0.170431	262602	2800	6580	0	0.061	0	0.199	0	0.313	0
1136	37	Los Angeles	6037262701	107	0.0314	31	0.0173	71557	73	0.0514	656	0.1927	705	0.207109	548	0.172219	69	0.0428305	326	0.0957697	36	0.0113136	338	0.197315	379	0.221249	34	0.0211	53	0.033	0	0	4800	CA	6	California	6037	0.00019279	0.0776843	262701	1713	3404	0	0.01	0	0.12	0	0.067	0
1137	37	Los Angeles	6037262702	170	0.0493	59	0.0372	86438	50	0.0509	580	0.1678	923	0.267072	438	0.135018	59	0.0441286	315	0.0911458	37	0.0114057	200	0.144196	0	0	5	0.0037	63	0.0472	44	0.0127315	4801	CA	6	California	6037	0.000230038	0.0657039	262702	1387	3456	0	0.067	0	0.233	0	0.338	0
1138	37	Los Angeles	6037262800	156	0.0421	98	0.0499	123419	87	0.0212	731	0.1974	766	0.206859	337	0.0954674	61	0.0393802	335	0.0904672	39	0.0110481	93	0.0570902	0	0	9	0.0058	23	0.0148	0	0	4802	CA	6	California	6037	0.00032981	0.112934	262800	1629	3703	0	0.08	0	0.188	0	0.511	0
1139	37	Los Angeles	6037265410	67	0.054	22	0.0306	68711	37	0.3825	237	0.1912	180	0.145278	172	0.146259	21	0.0327613	239	0.192897	0	0	46	0.0672515	0	0	17	0.0263	20	0.0309	8	0.00645682	4808	CA	6	California	6037	5.08778e-05	0.0408729	265410	684	1239	0	0.289	0	0.262	0	0.239	0
1140	37	Los Angeles	6037271100	514	0.1386	111	0.0534	28966	207	0.1237	409	0.1099	682	0.183284	532	0.151481	101	0.0618493	1760	0.472991	165	0.0468351	353	0.208999	0	0	160	0.0982	177	0.1087	29	0.0077936	4837	CA	6	California	6037	0.000114148	0.0475949	271100	1689	3721	0	0.388	0	0.643	0	0.549	0
1141	37	Los Angeles	6037271200	546	0.1396	146	0.06	27534	513	0.1503	456	0.1163	600	0.153061	523	0.138506	108	0.0605042	2282	0.582143	447	0.118379	594	0.328177	0	0	217	0.1225	177	0.0999	4	0.0010204	4838	CA	6	California	6037	0.000102398	0.0405618	271200	1810	3920	0	0.457	0	0.646	0	0.615	0
1142	37	Los Angeles	6037271300	358	0.1202	96	0.0567	30932	310	0.3683	446	0.1484	444	0.147803	468	0.163351	59	0.0426609	1315	0.43775	200	0.0690846	273	0.191713	0	0	99	0.0716	110	0.0795	23	0.00765645	4839	CA	6	California	6037	8.82815e-05	0.0418925	271300	1424	3004	0	0.566	0	0.581	0	0.583	0
1143	37	Los Angeles	6037271400	237	0.0718	61	0.0352	36803	228	0.3649	597	0.1809	600	0.181873	450	0.143312	54	0.0400296	933	0.282813	75	0.0238853	0	0	0	0	35	0.0258	44	0.0324	0	0	4840	CA	6	California	6037	0.000113528	0.0443567	271400	1374	3299	0	0.368	0	0.366	0	0.308	0
1144	37	Los Angeles	6037272100	295	0.0687	129	0.0531	33799	435	0.1181	498	0.1158	787	0.183023	692	0.170401	111	0.0618384	1773	0.412326	332	0.0817533	143	0.0778443	0	0	179	0.0998	100	0.0558	0	0	4848	CA	6	California	6037	0.000116114	0.0453664	272100	1837	4300	0	0.251	0	0.348	0	0.546	0
1145	37	Los Angeles	6037272301	533	0.163	225	0.1196	26316	505	0.0395	381	0.116	567	0.172708	535	0.170817	93	0.0681319	1718	0.523302	371	0.118455	449	0.322557	0	0	143	0.1043	94	0.0685	128	0.0389887	4850	CA	6	California	6037	5.85718e-05	0.0385698	272301	1392	3283	0	0.461	0	0.71	0	0.887	0
1146	37	Los Angeles	6037273100	361	0.0998	154	0.0762	27505	481	0.0575	446	0.1233	662	0.183126	634	0.18441	124	0.0766378	1468	0.406086	197	0.0573007	252	0.147801	6	0.00351906	128	0.0787	146	0.0898	6	0.00165975	4852	CA	6	California	6037	0.000113102	0.0472786	273100	1705	3615	0	0.336	0	0.5	0	0.733	0
1147	37	Los Angeles	6037273200	876	0.2014	113	0.0511	18054	918	0.1485	295	0.0676	954	0.218657	811	0.199165	177	0.106242	3104	0.711437	769	0.188388	199	0.114105	0	0	319	0.191	291	0.1742	11	0.0025212	4853	CA	6	California	6037	6.30593e-05	0.034748	273200	1744	4363	0	0.606	0	0.791	0	0.524	0
1148	37	Los Angeles	6037273300	929	0.2228	204	0.0883	22574	793	0.0804	199	0.0476	957	0.229331	640	0.163725	201	0.121377	2656	0.636473	619	0.15815	390	0.223624	0	0	273	0.1639	246	0.1477	93	0.0222861	4854	CA	6	California	6037	5.56538e-05	0.0338906	273300	1744	4173	0	0.552	0	0.824	0	0.795	0
1149	37	Los Angeles	6037273600	165	0.0667	95	0.0561	40389	230	0.0722	163	0.0659	378	0.152851	227	0.0963497	82	0.0672131	694	0.280631	69	0.0292869	28	0.0225624	0	0	48	0.0401	64	0.0534	38	0.0153659	4857	CA	6	California	6037	5.79722e-05	0.0334447	273600	1241	2473	0	0.192	0	0.337	0	0.577	0
1150	37	Los Angeles	6037273700	417	0.1466	161	0.0885	29620	354	0.0942	272	0.0956	408	0.14351	462	0.16886	47	0.0374502	1059	0.372494	60	0.0219298	238	0.182936	0	0	95	0.0757	70	0.0558	0	0	4858	CA	6	California	6037	6.62384e-05	0.0332318	273700	1301	2843	0	0.447	0	0.667	0	0.796	0
1151	37	Los Angeles	6037276400	97	0.0247	49	0.0239	39590	149	0.0519	636	0.1623	857	0.218734	578	0.159934	51	0.0328608	961	0.245278	23	0.00636413	34	0.0214918	0	0	50	0.032	56	0.0358	0	0	4860	CA	6	California	6037	0.0001246	0.047679	276400	1582	3918	0	0.017	0	0.079	0	0.141	0
1152	37	Los Angeles	6037278000	208	0.086	47	0.0348	25453	125	0.152	418	0.1729	438	0.181216	322	0.139515	64	0.0655738	909	0.376086	48	0.0207972	140	0.139442	0	0	61	0.0627	70	0.072	37	0.0153082	4873	CA	6	California	6037	0.00183839	0.266003	278000	1004	2417	0	0.286	0	0.437	0	0.302	0
1153	37	Los Angeles	6037278100	117	0.0407	36	0.0177	61491	49	0.2195	295	0.1027	307	0.106894	320	0.116195	18	0.0121212	586	0.204039	6	0.00217864	363	0.23033	0	0	34	0.0229	29	0.0195	0	0	4874	CA	6	California	6037	0.000169982	0.0869681	278100	1576	2872	0	0.12	0	0.179	0	0.07	0
1154	37	Los Angeles	6037293301	208	0.07	107	0.0675	23486	257	0.1803	408	0.137	576	0.193483	426	0.151494	40	0.0383509	1956	0.657037	228	0.0808511	142	0.134089	0	0	148	0.1418	30	0.0287	68	0.0228418	4884	CA	6	California	6037	8.33562e-05	0.0424796	293301	1059	2977	0	0.449	0	0.356	0	0.676	0
1155	37	Los Angeles	6037293302	421	0.0986	100	0.0473	19856	640	0.3327	318	0.0739	1282	0.298001	581	0.147687	166	0.120203	2833	0.658531	448	0.113648	251	0.177511	0	0	314	0.2278	131	0.095	24	0.0055788	4885	CA	6	California	6037	0.000107969	0.0458218	293302	1414	4302	0	0.597	0	0.495	0	0.479	0
1156	37	Los Angeles	6037293305	698	0.1503	139	0.0632	21084	661	0.3396	397	0.0851	1389	0.298069	863	0.203874	160	0.0967352	3015	0.646996	542	0.12768	474	0.27383	146	0.0843443	393	0.2367	149	0.0897	0	0	4887	CA	6	California	6037	9.21957e-05	0.0420792	293305	1731	4660	0	0.696	0	0.677	0	0.643	0
1157	37	Los Angeles	6037295101	299	0.0581	108	0.0384	31261	517	0.1935	768	0.148	1119	0.21569	902	0.184232	74	0.0366337	1794	0.345798	198	0.040367	355	0.138672	0	0	73	0.0359	48	0.0236	0	0	4903	CA	6	California	6037	0.000701312	0.121736	295101	2560	5188	0	0.259	0	0.287	0	0.356	0
1158	37	Los Angeles	6037296300	370	0.0857	104	0.0436	29509	373	0.2008	408	0.0938	960	0.220791	851	0.207865	92	0.0501636	2243	0.515869	216	0.0527601	588	0.311936	0	0	116	0.0632	93	0.0507	0	0	4907	CA	6	California	6037	9.54752e-05	0.0566714	296300	1885	4348	0	0.355	0	0.435	0	0.429	0
1159	37	Los Angeles	6037296500	843	0.2233	111	0.0732	14549	820	0.0765	337	0.0887	1208	0.31823	710	0.206876	156	0.126112	3254	0.857218	410	0.119464	98	0.0748092	0	0	296	0.2392	184	0.1487	3	0.0007903	4909	CA	6	California	6037	8.7571e-05	0.0417781	296500	1310	3796	0	0.675	0	0.824	0	0.715	0
1160	37	Los Angeles	6037296600	1370	0.2654	229	0.1106	12602	1126	0.1334	455	0.0875	1601	0.307885	1167	0.24522	290	0.16031	4159	0.799808	553	0.116201	508	0.266108	14	0.00733368	564	0.3119	351	0.1941	31	0.00596153	4910	CA	6	California	6037	8.18167e-05	0.0366606	296600	1909	5200	0	0.826	0	0.873	0	0.867	0
1161	37	Los Angeles	6037296900	1694	0.2061	341	0.0915	17188	1655	0.0682	694	0.0841	2442	0.296	1535	0.205792	638	0.201643	5348	0.648242	943	0.12607	519	0.15525	0	0	697	0.22	475	0.1499	81	0.00981818	4911	CA	6	California	6037	0.000107779	0.0464206	296900	3343	8250	0	0.634	0	0.799	0	0.807	0
1162	37	Los Angeles	6037297000	398	0.0764	153	0.0532	25270	537	0.1193	820	0.1495	1046	0.190806	966	0.184105	196	0.0846652	1783	0.325246	117	0.0222985	216	0.0899625	0	0	78	0.0337	180	0.0778	298	0.0543597	4912	CA	6	California	6037	0.000166792	0.0622657	297000	2401	5482	0	0.319	0	0.389	0	0.547	0
1163	37	Los Angeles	6037297600	692	0.1077	142	0.041	24622	448	0.0347	508	0.0772	1464	0.222763	846	0.149814	307	0.102265	2583	0.393031	153	0.0250902	674	0.213697	7	0.0022194	155	0.0517	176	0.0587	135	0.0205417	4919	CA	6	California	6037	0.000167809	0.0890494	297600	3154	6572	0	0.231	0	0.533	0	0.393	0
1164	37	Los Angeles	6037300100	170	0.0291	86	0.0307	36069	155	0.0381	770	0.1318	1592	0.272603	539	0.0978932	105	0.0523169	1605	0.274829	304	0.0552125	0	0	0	0	106	0.0527	31	0.0154	0	0	4920	CA	6	California	6037	0.000462001	0.093028	300100	2046	5840	0	0.032	0	0.105	0	0.24	0
1165	37	Los Angeles	6037300200	380	0.0721	76	0.0313	30469	316	0.109	626	0.118	1507	0.284286	693	0.139577	111	0.0591369	1881	0.354839	436	0.0874098	215	0.112743	0	0	231	0.1228	131	0.0696	23	0.0043388	4921	CA	6	California	6037	0.000186985	0.0654885	300200	1907	5301	0	0.161	0	0.368	0	0.249	0
1166	37	Los Angeles	6037300300	363	0.058	118	0.037	28682	241	0.0632	739	0.1182	1716	0.274516	633	0.107325	137	0.0635436	2031	0.324908	342	0.0579858	128	0.0587156	0	0	204	0.0949	57	0.0265	11	0.00175971	4922	CA	6	California	6037	0.000327717	0.0877842	300300	2180	6251	0	0.127	0	0.286	0	0.335	0
1167	37	Los Angeles	6037300400	234	0.0417	169	0.0602	25779	550	0.1237	596	0.1062	1501	0.267558	799	0.150301	215	0.105392	1849	0.32959	415	0.0780662	214	0.101808	10	0.00475737	237	0.1159	110	0.0538	11	0.00196078	4923	CA	6	California	6037	0.00020005	0.070217	300400	2102	5610	0	0.272	0	0.186	0	0.617	0
1168	37	Los Angeles	6037300501	298	0.0774	80	0.0418	22380	201	0.0443	308	0.0795	1130	0.291839	698	0.190087	106	0.080916	1473	0.380424	262	0.0711183	241	0.18175	0	0	258	0.1984	96	0.0738	12	0.00309917	4924	CA	6	California	6037	0.000128908	0.059553	300501	1326	3872	0	0.222	0	0.395	0	0.405	0
1169	37	Los Angeles	6037300502	386	0.0727	140	0.0474	27611	442	0.1134	519	0.0977	1206	0.227247	746	0.14995	169	0.0705931	2014	0.379499	365	0.0733668	679	0.272144	0	0	300	0.1248	174	0.0724	2	0.00037686	4925	CA	6	California	6037	0.000165189	0.0655554	300502	2495	5307	0	0.26	0	0.371	0	0.48	0
1170	37	Los Angeles	6037300701	187	0.0313	124	0.0402	44515	306	0.391	1017	0.1698	1382	0.230795	885	0.157473	39	0.017849	1692	0.282565	313	0.0554965	95	0.0428314	0	0	78	0.0358	19	0.0087	29	0.00484301	4927	CA	6	California	6037	0.00125238	0.19739	300701	2218	5988	0	0.302	0	0.119	0	0.382	0
1171	37	Los Angeles	6037300702	160	0.0291	53	0.0199	46580	391	0.1582	1116	0.2031	1035	0.188387	930	0.177177	20	0.00969461	1402	0.255187	317	0.0603925	90	0.0428367	0	0	75	0.0365	76	0.037	0	0	4928	CA	6	California	6037	0.00116672	0.211691	300702	2101	5494	0	0.067	0	0.105	0	0.093	0
1172	37	Los Angeles	6037300800	502	0.0757	137	0.0408	31284	402	0.2397	1054	0.1578	1326	0.198533	1224	0.196185	140	0.0497336	2352	0.352149	588	0.0934075	797	0.276928	0	0	265	0.0942	221	0.0785	56	0.00838448	4929	CA	6	California	6037	0.000593654	0.147126	300800	2878	6679	0	0.349	0	0.385	0	0.391	0
1173	37	Los Angeles	6037300901	155	0.0251	61	0.0178	47724	235	0.1044	807	0.1309	1275	0.206947	715	0.123724	52	0.0233708	2725	0.442298	461	0.0797716	10	0.00444049	5	0.00222024	44	0.0198	55	0.0248	0	0	4930	CA	6	California	6037	0.000679277	0.136581	300901	2252	6161	0	0.026	0	0.082	0	0.071	0
1174	37	Los Angeles	6037300902	39	0.0196	37	0.0367	38890	45	0.0986	356	0.1797	424	0.214033	275	0.148168	15	0.0187266	506	0.255427	47	0.0253233	0	0	0	0	12	0.0159	0	0	0	0	4931	CA	6	California	6037	0.000445917	0.114584	300902	751	1981	0	0.07	0	0.052	0	0.331	0
1175	37	Los Angeles	6037301000	455	0.0942	82	0.0344	29688	506	0.0459	783	0.1622	909	0.188355	1064	0.231909	156	0.076961	2364	0.489847	310	0.0675676	436	0.214356	0	0	220	0.1108	133	0.067	5	0.00103605	4932	CA	6	California	6037	0.000194833	0.0619555	301000	2034	4826	0	0.153	0	0.475	0	0.296	0
1176	37	Los Angeles	6037301202	789	0.1041	271	0.0842	19911	944	0.1599	1074	0.1412	1758	0.231285	1517	0.211134	136	0.0511278	3120	0.410472	1255	0.174402	609	0.224475	0	0	621	0.2336	192	0.0722	40	0.00526246	4934	CA	6	California	6037	0.000156839	0.0503244	301202	2713	7601	0	0.574	0	0.519	0	0.776	0
1177	37	Los Angeles	6037301300	65	0.0313	27	0.0289	38324	63	0.1714	327	0.1577	556	0.26821	240	0.120542	33	0.0486009	483	0.232996	89	0.0447012	0	0	6	0.00806451	31	0.0429	19	0.0263	0	0	4937	CA	6	California	6037	0.000119632	0.0667237	301300	744	2073	0	0.119	0	0.119	0	0.213	0
1178	37	Los Angeles	6037301400	193	0.0533	110	0.0617	35203	408	0.1493	642	0.1757	749	0.205037	614	0.178904	45	0.0341426	823	0.225294	341	0.099359	0	0	0	0	110	0.0842	71	0.0543	0	0	4938	CA	6	California	6037	0.000158176	0.0571036	301400	1340	3653	0	0.284	0	0.258	0	0.63	0
1179	37	Los Angeles	6037301501	0	0	69	0.0748	23589	258	0.059	227	0.1281	383	0.21614	344	0.206607	28	0.0600858	771	0.435102	197	0.118318	0	0	0	0	91	0.1726	18	0.0341	0	0	4939	CA	6	California	6037	5.83987e-05	0.0428888	301501	556	1772	0	0.195	0	0	0	0.725	0
1180	37	Los Angeles	6037311400	89	0.0411	69	0.0538	34010	122	0.2042	283	0.1299	445	0.204316	390	0.19174	34	0.0346939	529	0.242883	19	0.00934119	56	0.0546875	0	0	69	0.0702	72	0.0733	0	0	4949	CA	6	California	6037	9.15611e-05	0.0459266	311400	1024	2178	0	0.292	0	0.182	0	0.553	0
1181	37	Los Angeles	6037311500	395	0.0736	145	0.0475	30449	527	0.0769	715	0.1333	1058	0.197314	801	0.156354	217	0.0904167	1772	0.330474	293	0.0570705	491	0.196479	9	0.00360144	156	0.0645	270	0.1117	0	0	4950	CA	6	California	6037	0.000146352	0.0486884	311500	2499	5362	0	0.204	0	0.375	0	0.481	0
1182	37	Los Angeles	6037400203	161	0.0324	76	0.0289	35694	282	0.104	598	0.1202	1294	0.26031	817	0.173793	31	0.0184414	1551	0.31201	70	0.0148904	163	0.0973716	0	0	20	0.012	111	0.0668	12	0.002414	4957	CA	6	California	6037	0.000373793	0.129319	400203	1674	4971	0	0.068	0	0.126	0	0.213	0
1183	37	Los Angeles	6037400204	122	0.0175	123	0.0326	35495	214	0.1088	314	0.0446	2137	0.304069	1049	0.158627	130	0.0614657	1998	0.284291	101	0.0152729	8	0.00369344	0	0	22	0.0102	10	0.0046	93	0.0132328	4958	CA	6	California	6037	0.000701193	0.121052	400204	2166	7028	0	0.066	0	0.043	0	0.268	0
1184	37	Los Angeles	6037400206	232	0.0422	114	0.0397	35729	143	0.0659	648	0.1178	1427	0.259549	474	0.0905617	69	0.038206	1767	0.32139	120	0.022927	0	0	0	0	51	0.028	59	0.0325	43	0.00782102	4960	CA	6	California	6037	0.000331054	0.100913	400206	1839	5498	0	0.091	0	0.189	0	0.375	0
1185	37	Los Angeles	6037400302	102	0.0357	94	0.0603	24976	207	0.0568	258	0.0896	735	0.255474	427	0.156525	79	0.0780632	1160	0.403198	86	0.0315249	166	0.162109	0	0	32	0.0315	41	0.0404	11	0.00382342	4961	CA	6	California	6037	0.000129139	0.055817	400302	1024	2877	0	0.192	0	0.148	0	0.618	0
1186	37	Los Angeles	6037400304	590	0.0847	239	0.0641	24759	566	0.1425	708	0.0998	1858	0.262133	942	0.143817	233	0.0938759	2816	0.397291	208	0.0312172	542	0.213722	0	0	106	0.0428	101	0.0408	140	0.0197517	4963	CA	6	California	6037	0.000314617	0.104012	400304	2536	7088	0	0.407	0	0.431	0	0.65	0
1187	37	Los Angeles	6037400401	120	0.0257	43	0.0191	36955	134	0.1285	627	0.1346	1318	0.283076	481	0.107872	54	0.0353634	875	0.18793	66	0.0148015	17	0.0110677	0	0	12	0.0079	9	0.0059	0	0	4964	CA	6	California	6037	0.000674485	0.107455	400401	1536	4656	0	0.049	0	0.085	0	0.084	0
1188	37	Los Angeles	6037400402	227	0.0601	138	0.0736	26908	288	0.1015	558	0.1471	1007	0.265629	617	0.171009	119	0.0919629	1154	0.304405	79	0.0218958	68	0.0550607	64	0.0518219	63	0.0515	55	0.045	88	0.0232129	4965	CA	6	California	6037	0.00044552	0.124454	400402	1235	3791	0	0.311	0	0.299	0	0.718	0
1189	37	Los Angeles	6037400500	22	0.0089	19	0.0156	49075	69	0.0702	327	0.1322	688	0.278317	217	0.0924191	34	0.043871	571	0.230987	60	0.0254994	0	0	0	0	15	0.02	17	0.0226	37	0.0149676	4966	CA	6	California	6037	0.000725628	0.130486	400500	763	2472	0	0.006	0	0.014	0	0.053	0
1190	37	Los Angeles	6037400602	685	0.1494	243	0.1143	15002	1084	0.0665	407	0.0879	1404	0.303436	772	0.183242	222	0.161455	3525	0.761833	693	0.164491	195	0.135417	0	0	389	0.277	149	0.1061	0	0	4967	CA	6	California	6037	0.000148881	0.0670309	400602	1440	4627	0	0.66	0	0.675	0	0.876	0
1191	37	Los Angeles	6037400603	546	0.1274	64	0.0275	21158	444	0.1026	316	0.0728	1124	0.259225	687	0.17366	208	0.126598	2739	0.631688	402	0.101618	253	0.150506	51	0.0303391	257	0.1566	63	0.0383	12	0.00276752	4968	CA	6	California	6037	0.000869947	0.189409	400603	1681	4336	0	0.302	0	0.606	0	0.192	0
1192	37	Los Angeles	6037400604	622	0.2455	111	0.0939	18463	373	0.1128	170	0.0659	748	0.290373	515	0.228686	55	0.0671551	1590	0.617236	306	0.133333	198	0.215921	0	0	185	0.2092	95	0.1074	73	0.0283385	4969	CA	6	California	6037	0.000478425	0.137777	400604	917	2576	0	0.675	0	0.852	0	0.816	0
1193	37	Los Angeles	6037400900	355	0.094	92	0.0509	25535	239	0.1001	492	0.1299	1053	0.278203	569	0.162247	66	0.0500759	1181	0.312021	92	0.0262332	49	0.0365672	69	0.0514925	99	0.075	61	0.0462	0	0	4971	CA	6	California	6037	0.000190223	0.0610318	400900	1340	3785	0	0.313	0	0.474	0	0.521	0
1194	37	Los Angeles	6037401001	110	0.0356	56	0.0351	31268	94	0.1225	432	0.1399	862	0.279326	334	0.114071	37	0.0356455	613	0.198639	26	0.00887978	0	0	0	0	40	0.0386	25	0.0241	0	0	4972	CA	6	California	6037	0.000141585	0.0477708	401001	1043	3086	0	0.123	0	0.147	0	0.306	0
1195	37	Los Angeles	6037401002	221	0.0592	52	0.0263	24786	256	0.1207	517	0.1371	949	0.251724	634	0.179909	175	0.10958	837	0.222016	95	0.026958	302	0.184259	0	0	107	0.067	148	0.0926	40	0.0106101	4973	CA	6	California	6037	0.000144313	0.0483107	401002	1639	3770	0	0.163	0	0.293	0	0.174	0
1196	37	Los Angeles	6037401101	520	0.0997	94	0.0385	22339	537	0.1642	629	0.1193	1506	0.285823	961	0.199875	274	0.141092	1851	0.3513	217	0.0445219	473	0.236146	137	0.0683974	224	0.1155	133	0.0685	59	0.0111976	4974	CA	6	California	6037	0.000293465	0.0751938	401101	2003	5269	0	0.382	0	0.5	0	0.358	0
1197	37	Los Angeles	6037401201	171	0.0521	58	0.0318	26129	221	0.2529	275	0.0827	1024	0.308063	538	0.173269	89	0.0835681	1019	0.306558	92	0.0296296	59	0.0546296	0	0	39	0.0366	13	0.0122	15	0.00451263	4976	CA	6	California	6037	0.000228479	0.0738775	401201	1080	3324	0	0.295	0	0.25	0	0.257	0
1198	37	Los Angeles	6037401202	104	0.0239	160	0.0732	21353	493	0.1864	491	0.111	1219	0.275792	840	0.20654	99	0.0717911	1841	0.416516	99	0.0239304	12	0.00860832	6	0.00430416	89	0.0646	44	0.0319	115	0.0260181	4977	CA	6	California	6037	0.00030857	0.0823849	401202	1394	4420	0	0.397	0	0.075	0	0.715	0
1199	37	Los Angeles	6037401203	283	0.0545	129	0.0478	21317	507	0.1875	518	0.0968	1421	0.265657	942	0.191386	144	0.083965	2310	0.431856	174	0.034689	181	0.103488	110	0.0628931	187	0.1082	44	0.0254	101	0.018882	4978	CA	6	California	6037	0.000191763	0.058811	401203	1749	5349	0	0.385	0	0.266	0	0.485	0
1200	37	Los Angeles	6037401302	237	0.0277	125	0.0268	39503	353	0.2102	909	0.1045	2141	0.246262	1040	0.129321	88	0.0291391	3523	0.405222	194	0.0237629	268	0.0851875	8	0.00254291	52	0.0172	174	0.0576	139	0.015988	4979	CA	6	California	6037	0.00167971	0.223063	401302	3146	8694	0	0.134	0	0.097	0	0.182	0
1201	37	Los Angeles	6037401311	442	0.0656	244	0.0703	23986	596	0.2161	707	0.1046	1795	0.26565	1528	0.244011	300	0.119617	2899	0.429037	99	0.0158096	246	0.0952012	0	0	206	0.0821	129	0.0514	33	0.00488382	4980	CA	6	California	6037	0.000421207	0.0935151	401311	2584	6757	0	0.477	0	0.331	0	0.696	0
1202	37	Los Angeles	6037403318	171	0.0262	219	0.0621	26911	303	0.3012	281	0.0429	1958	0.299068	646	0.104649	131	0.0647553	4490	0.68581	226	0.036611	102	0.0502216	0	0	125	0.0622	69	0.0343	4	0.00061096	5007	CA	6	California	6037	0.000336662	0.10627	403318	2031	6547	0	0.399	0	0.088	0	0.634	0
1203	37	Los Angeles	6037403319	476	0.1047	153	0.0616	22674	179	0.2897	318	0.069	1129	0.245275	705	0.162818	158	0.0963415	3149	0.684119	314	0.0722503	454	0.272509	0	0	249	0.1522	79	0.0483	16	0.00347599	5008	CA	6	California	6037	0.0002181	0.0584344	403319	1666	4603	0	0.591	0	0.521	0	0.63	0
1204	37	Los Angeles	6037403320	258	0.0444	162	0.0557	25515	366	0.2319	299	0.0514	1693	0.291444	673	0.123577	112	0.069008	4484	0.771906	489	0.0896919	29	0.0176722	9	0.00548446	72	0.0441	24	0.0147	19	0.00327078	5009	CA	6	California	6037	0.00040068	0.097424	403320	1641	5809	0	0.382	0	0.203	0	0.573	0
1205	37	Los Angeles	6037403321	380	0.063	178	0.0589	24010	438	0.2293	452	0.0745	1612	0.265831	1038	0.181946	96	0.0509284	3998	0.659301	540	0.0946538	118	0.0615545	0	0	102	0.054	46	0.0243	37	0.00610158	5010	CA	6	California	6037	0.000642089	0.138009	403321	1917	6064	0	0.451	0	0.316	0	0.605	0
1206	37	Los Angeles	6037403322	296	0.0754	80	0.0416	23795	306	0.2591	352	0.0896	1062	0.270573	397	0.106835	112	0.0910569	2536	0.646115	357	0.096071	4	0.00318471	0	0	114	0.0923	54	0.0437	9	0.00229299	5011	CA	6	California	6037	0.000230033	0.0777859	403322	1256	3925	0	0.426	0	0.384	0	0.402	0
1207	37	Los Angeles	6037403323	389	0.0783	177	0.0691	25934	217	0.2628	425	0.0854	1278	0.256884	463	0.0984897	91	0.0562771	3348	0.672965	551	0.117035	10	0.00607533	6	0.0036452	191	0.1178	73	0.045	7	0.00140703	5012	CA	6	California	6037	0.000292539	0.0748225	403323	1646	4975	0	0.516	0	0.4	0	0.688	0
1208	37	Los Angeles	6037403324	640	0.0877	218	0.0622	30500	263	0.2091	473	0.0639	2024	0.273477	618	0.0885894	166	0.0743395	5441	0.735171	684	0.0978401	252	0.109708	8	0.0034828	242	0.1083	87	0.0389	15	0.00202675	5013	CA	6	California	6037	0.000897679	0.140311	403324	2297	7401	0	0.437	0	0.445	0	0.635	0
1209	37	Los Angeles	6037403325	232	0.0495	120	0.0572	24944	335	0.2335	302	0.0644	1371	0.292699	638	0.143081	94	0.068915	3142	0.670794	387	0.0867908	0	0	0	0	76	0.0559	12	0.0088	9	0.00192143	5014	CA	6	California	6037	0.00157925	0.24747	403325	1384	4684	0	0.406	0	0.234	0	0.588	0
1210	37	Los Angeles	6037403401	638	0.1228	172	0.0633	20457	479	0.1877	341	0.0653	1295	0.248132	821	0.165291	136	0.0933425	4327	0.829086	394	0.0792119	6	0.004	0	0	111	0.0757	27	0.0184	4	0.00076643	5015	CA	6	California	6037	0.000220442	0.0924167	403401	1500	5219	0	0.574	0	0.59	0	0.644	0
1211	37	Los Angeles	6037403402	98	0.028	53	0.0316	25451	286	0.1516	289	0.0821	942	0.267766	499	0.146765	53	0.0541922	2485	0.706367	344	0.101176	5	0.00506072	0	0	119	0.1218	16	0.0163	0	0	5016	CA	6	California	6037	0.000170209	0.0547805	403402	988	3518	0	0.156	0	0.098	0	0.254	0
1212	37	Los Angeles	6037403403	383	0.0712	59	0.0244	27026	330	0.278	400	0.0744	1589	0.295573	475	0.0923047	33	0.0228216	4572	0.850446	820	0.159347	0	0	0	0	62	0.0429	22	0.0152	0	0	5017	CA	6	California	6037	0.000368593	0.126306	403403	1471	5376	0	0.305	0	0.362	0	0.148	0
1213	37	Los Angeles	6037403404	12	0.0049	36	0.0267	33224	108	0.1124	174	0.0721	600	0.248859	202	0.0889084	62	0.0886981	1661	0.688926	184	0.0809859	0	0	0	0	29	0.0426	20	0.0294	0	0	5018	CA	6	California	6037	0.000235662	0.0751525	403404	693	2411	0	0.047	0	0.008	0	0.18	0
1214	37	Los Angeles	6037403405	66	0.0415	25	0.0319	31878	66	0.1076	133	0.0836	470	0.295597	124	0.0803109	41	0.0879828	1231	0.774214	139	0.0900259	0	0	0	0	16	0.0321	0	0	0	0	5019	CA	6	California	6037	0.000359049	0.111877	403405	503	1590	0	0.104	0	0.184	0	0.258	0
1215	37	Los Angeles	6037403406	353	0.1252	32	0.0248	19736	179	0.2805	223	0.0784	799	0.281239	523	0.193919	33	0.0388235	2028	0.713833	357	0.131734	169	0.200237	0	0	113	0.1376	12	0.0146	7	0.00246392	5020	CA	6	California	6037	0.000118503	0.0452794	403406	844	2841	0	0.492	0	0.599	0	0.154	0
1216	37	Los Angeles	6037403600	448	0.072	137	0.0446	26374	493	0.3114	988	0.1569	1559	0.247657	1118	0.189975	180	0.0826826	3149	0.500238	163	0.0275757	384	0.169987	7	0.00309871	129	0.0594	72	0.0331	26	0.00413026	5024	CA	6	California	6037	0.00048257	0.121633	403600	2259	6295	0	0.442	0	0.367	0	0.444	0
1217	37	Los Angeles	6037403702	143	0.0381	83	0.0453	24686	299	0.2515	467	0.1245	991	0.264196	446	0.128235	114	0.0963652	1757	0.468408	138	0.039678	22	0.0184255	0	0	58	0.049	29	0.0245	93	0.0247934	5025	CA	6	California	6037	0.00016721	0.0560635	403702	1194	3751	0	0.349	0	0.163	0	0.453	0
1218	37	Los Angeles	6037403703	265	0.0561	137	0.0575	24449	517	0.2541	742	0.1568	1242	0.262524	907	0.204004	106	0.0712365	2064	0.436271	222	0.0499325	0	0	181	0.119001	70	0.0468	47	0.0314	149	0.0314944	5026	CA	6	California	6037	0.000218662	0.0695049	403703	1521	4731	0	0.444	0	0.275	0	0.591	0
1219	37	Los Angeles	6037405300	945	0.1071	269	0.0735	15209	1564	0.2185	937	0.1053	2757	0.310054	1701	0.209509	250	0.095057	6724	0.756185	800	0.0985343	739	0.275849	114	0.0425532	584	0.2221	264	0.1004	13	0.00146198	5054	CA	6	California	6037	0.000248746	0.105324	405300	2679	8892	0	0.716	0	0.531	0	0.717	0
1220	37	Los Angeles	6037405400	343	0.0784	108	0.0523	17401	781	0.0873	451	0.1009	1388	0.310793	741	0.182378	163	0.133936	3168	0.70936	430	0.104623	8	0.00641539	8	0.00641539	235	0.1923	87	0.0711	47	0.010524	5055	CA	6	California	6037	0.000128698	0.0649179	405400	1247	4466	0	0.41	0	0.4	0	0.537	0
1221	37	Los Angeles	6037405500	482	0.0731	229	0.0741	17953	966	0.2718	735	0.1109	1967	0.29704	1122	0.184752	226	0.114026	4706	0.710661	504	0.0829903	262	0.128494	10	0.00490436	431	0.2164	84	0.0421	12	0.00181214	5056	CA	6	California	6037	0.000179914	0.0607712	405500	2039	6622	0	0.642	0	0.373	0	0.721	0
1222	37	Los Angeles	6037405600	421	0.0824	203	0.0906	19618	768	0.1353	768	0.1495	1394	0.271523	1137	0.239368	132	0.0794224	3289	0.640631	411	0.086399	203	0.120761	0	0	222	0.1336	120	0.0722	31	0.00603817	5057	CA	6	California	6037	0.000204885	0.0724687	405600	1681	5134	0	0.526	0	0.42	0	0.804	0
1223	37	Los Angeles	6037405700	925	0.1094	278	0.0695	15809	1301	0.1497	564	0.0661	2632	0.308558	1509	0.192425	448	0.173778	6284	0.736694	778	0.0990578	707	0.267499	268	0.1014	532	0.2066	162	0.0629	22	0.00257913	5058	CA	6	California	6037	0.000231497	0.0690252	405700	2643	8530	0	0.629	0	0.54	0	0.691	0
1224	37	Los Angeles	6037405800	502	0.0885	171	0.0636	17350	889	0.1028	407	0.0715	1737	0.30538	927	0.176471	139	0.0840387	4046	0.711322	457	0.0869317	278	0.16305	0	0	285	0.1719	52	0.0313	0	0	5059	CA	6	California	6037	0.000186725	0.0665498	405800	1705	5688	0	0.488	0	0.448	0	0.646	0
1225	37	Los Angeles	6037405900	468	0.1203	134	0.0784	18254	501	0.1286	365	0.0935	1143	0.293077	789	0.221132	140	0.112994	2381	0.610513	177	0.0496076	167	0.1316	167	0.1316	164	0.1312	77	0.0616	5	0.00128205	5060	CA	6	California	6037	0.000128772	0.0496033	405900	1269	3900	0	0.582	0	0.582	0	0.746	0
1226	37	Los Angeles	6037406000	704	0.1452	186	0.0823	19221	734	0.0973	662	0.1336	1400	0.282543	881	0.191605	215	0.142857	2892	0.583653	298	0.0640034	135	0.0876623	0	0	167	0.1107	77	0.051	133	0.0268416	5061	CA	6	California	6037	0.00018564	0.0785086	406000	1540	4955	0	0.56	0	0.663	0	0.767	0
1227	37	Los Angeles	6037406102	857	0.1501	161	0.0557	20172	543	0.0989	470	0.082	1461	0.255063	1121	0.213687	372	0.164238	3237	0.565119	108	0.0205871	579	0.251193	0	0	352	0.1556	235	0.1038	71	0.0123953	5063	CA	6	California	6037	0.000158591	0.0573033	406102	2305	5728	0	0.479	0	0.676	0	0.573	0
1228	37	Los Angeles	6037406300	325	0.0637	154	0.0625	30300	375	0.2294	735	0.1436	1260	0.246238	598	0.123758	102	0.0611511	3154	0.616377	495	0.102252	463	0.266859	5	0.00288184	140	0.0838	78	0.0467	8	0.00156341	5065	CA	6	California	6037	0.000500739	0.0973867	406300	1735	5117	0	0.411	0	0.32	0	0.637	0
1229	37	Los Angeles	6037406602	422	0.0869	215	0.0993	17105	919	0.101	523	0.1065	1488	0.303055	1022	0.224714	112	0.0845921	3817	0.777393	585	0.128628	97	0.0716925	0	0	324	0.2452	75	0.0567	17	0.00346232	5071	CA	6	California	6037	0.000155465	0.056153	406602	1353	4910	0	0.556	0	0.441	0	0.835	0
1230	37	Los Angeles	6037406700	1052	0.1179	310	0.0781	18881	1393	0.2074	1029	0.1138	2612	0.289066	1416	0.169459	368	0.139658	7171	0.793603	624	0.0746769	811	0.302951	6	0.00224131	627	0.2375	180	0.0682	234	0.0258964	5072	CA	6	California	6037	0.000369862	0.0983302	406700	2677	9036	0	0.65	0	0.573	0	0.744	0
1231	37	Los Angeles	6037460501	185	0.0333	74	0.0292	50726	125	0.0986	773	0.139	1655	0.297662	515	0.0973903	94	0.0501601	1826	0.328417	201	0.0380106	0	0	0	0	40	0.0215	23	0.0124	0	0	5196	CA	6	California	6037	0.0007316	0.17882	460501	1890	5560	0	0.055	0	0.132	0	0.217	0
1232	37	Los Angeles	6037460502	171	0.0388	79	0.0389	41467	101	0.2169	570	0.1286	1378	0.311061	389	0.093196	129	0.0874576	1305	0.294582	182	0.043416	0	0	0	0	71	0.0484	76	0.0519	21	0.0047404	5197	CA	6	California	6037	0.000253359	0.0929576	460502	1496	4430	0	0.216	0	0.167	0	0.364	0
1233	37	Los Angeles	6037460600	205	0.0474	47	0.0232	56114	153	0.1409	701	0.1622	1155	0.267361	344	0.0837594	82	0.0539829	1106	0.256019	187	0.045532	7	0.00456026	0	0	48	0.0319	69	0.0459	0	0	5198	CA	6	California	6037	0.000421294	0.113289	460600	1535	4320	0	0.086	0	0.221	0	0.132	0
1234	37	Los Angeles	6037460700	207	0.0408	101	0.0451	64737	130	0.1112	729	0.1401	1581	0.303922	508	0.10273	65	0.0389688	1363	0.262015	164	0.0331648	26	0.0152047	0	0	103	0.062	15	0.009	168	0.0322953	5199	CA	6	California	6037	0.000737846	0.147382	460700	1710	5202	0	0.132	0	0.18	0	0.45	0
1235	37	Los Angeles	6037460800	101	0.0324	25	0.0157	81903	96	0.1419	644	0.2069	590	0.189589	296	0.100101	16	0.0124224	667	0.214332	45	0.0152181	0	0	0	0	15	0.0116	14	0.0108	0	0	5200	CA	6	California	6037	0.000641332	0.127918	460800	1341	3112	0	0.047	0	0.126	0	0.054	0
1236	37	Los Angeles	6037570902	122	0.0354	77	0.0436	24500	309	0.0502	478	0.1387	805	0.233604	610	0.188039	71	0.0556426	1199	0.34794	106	0.0324457	124	0.0962733	15	0.011646	28	0.0221	53	0.0418	0	0	5611	CA	6	California	6037	0.000102499	0.0414908	570902	1288	3446	0	0.132	0	0.146	0	0.429	0
1237	37	Los Angeles	6037571000	159	0.0284	85	0.0301	23850	501	0.1094	692	0.1233	1471	0.262257	856	0.164173	184	0.0923231	1521	0.271171	95	0.0182202	10	0.00495049	5	0.00247524	76	0.0382	93	0.0467	0	0	5612	CA	6	California	6037	0.000173721	0.0535772	571000	2020	5609	0	0.122	0	0.101	0	0.232	0
1238	37	Los Angeles	6037571101	130	0.029	54	0.0228	25567	280	0.0995	542	0.1211	1199	0.268113	701	0.170809	134	0.0854047	1345	0.30076	56	0.0136452	0	0	7	0.00438047	90	0.057	84	0.0532	0	0	5613	CA	6	California	6037	0.000131528	0.0499118	571101	1598	4472	0	0.074	0	0.104	0	0.127	0
1239	37	Los Angeles	6037571102	123	0.0329	26	0.013	24737	315	0.1369	514	0.1377	964	0.258307	735	0.209342	80	0.0594795	1023	0.274116	59	0.0168043	0	0	0	0	45	0.0336	54	0.0403	10	0.00267952	5614	CA	6	California	6037	0.000125775	0.0493008	571102	1361	3732	0	0.094	0	0.129	0	0.036	0
1240	37	Los Angeles	6037571200	745	0.0963	144	0.0364	25885	301	0.211	1039	0.1335	1898	0.244022	1312	0.181366	301	0.0984625	2580	0.331705	280	0.0387061	517	0.165176	0	0	211	0.0687	95	0.0309	104	0.013371	5615	CA	6	California	6037	0.000256743	0.0643827	571200	3130	7778	0	0.373	0	0.485	0	0.326	0
1241	37	Los Angeles	6037571300	139	0.0331	40	0.0188	32923	284	0.2522	675	0.1581	1043	0.244377	682	0.171185	124	0.0803109	1480	0.346767	85	0.0213353	33	0.0210057	0	0	123	0.0794	54	0.0348	0	0	5616	CA	6	California	6037	0.000203107	0.0568127	571300	1571	4268	0	0.157	0	0.131	0	0.081	0
1242	37	Los Angeles	6037571400	242	0.0522	159	0.0636	22043	403	0.3736	624	0.1342	1127	0.242418	631	0.146302	145	0.0834292	2056	0.442246	132	0.0306051	233	0.132386	0	0	151	0.0873	66	0.0381	0	0	5617	CA	6	California	6037	0.000205918	0.0936584	571400	1760	4649	0	0.551	0	0.251	0	0.646	0
1243	37	Los Angeles	6037571502	508	0.11	140	0.0594	21356	598	0.2362	555	0.1198	1227	0.265011	913	0.211049	182	0.101336	3064	0.661771	271	0.0626445	341	0.183827	158	0.0851752	256	0.1426	220	0.1225	0	0	5619	CA	6	California	6037	0.00013378	0.0489022	571502	1855	4630	0	0.574	0	0.543	0	0.609	0
1244	37	Los Angeles	6037650300	486	0.076	181	0.0532	23790	766	0.1717	873	0.1355	1451	0.225346	1069	0.176519	181	0.0729251	3634	0.564373	575	0.0949471	680	0.269094	96	0.0379897	288	0.1158	274	0.1102	30	0.0046591	5831	CA	6	California	6037	0.000180632	0.0611404	650300	2527	6439	0	0.4	0	0.387	0	0.547	0
1245	37	Los Angeles	6037650400	108	0.0273	37	0.0183	26977	284	0.1024	622	0.1562	1009	0.253518	765	0.207149	99	0.0711207	1658	0.416583	175	0.0468917	93	0.065035	8	0.0055944	142	0.1015	59	0.0422	36	0.00904522	5832	CA	6	California	6037	0.000525723	0.10544	650400	1430	3980	0	0.055	0	0.095	0	0.076	0
1246	37	Los Angeles	6037650501	169	0.0535	62	0.038	26696	191	0.0893	382	0.1208	811	0.256564	442	0.146116	71	0.0664794	1142	0.361278	93	0.0306728	0	0	0	0	84	0.0787	61	0.0572	0	0	5833	CA	6	California	6037	9.53196e-05	0.0407658	650501	1071	3161	0	0.159	0	0.259	0	0.35	0
1247	37	Los Angeles	6037650502	93	0.0225	41	0.0203	37324	155	0.053	561	0.1359	965	0.233826	417	0.106868	56	0.0353089	1474	0.35716	165	0.0420811	307	0.192115	0	0	105	0.0665	14	0.0088	0	0	5834	CA	6	California	6037	0.000128621	0.0475635	650502	1598	4127	0	0.013	0	0.067	0	0.097	0
1248	37	Los Angeles	6037460100	99	0.0167	137	0.0391	49752	224	0.0278	917	0.1543	1253	0.210943	834	0.148478	110	0.0466695	1968	0.331313	21	0.00373865	77	0.0318973	0	0	16	0.0068	88	0.0374	17	0.00286195	5191	CA	6	California	6037	0.000548154	0.137575	460100	2414	5940	0	0.03	0	0.039	0	0.366	0
1249	37	Los Angeles	6037460200	438	0.0819	159	0.0516	30856	342	0.0915	728	0.1307	1346	0.241782	991	0.189738	139	0.0683382	3647	0.65511	82	0.0155923	120	0.0570613	6	0.00285306	85	0.0415	93	0.0454	123	0.0220945	5192	CA	6	California	6037	0.00031922	0.0802836	460200	2103	5567	0	0.25	0	0.417	0	0.53	0
1250	37	Los Angeles	6037460301	339	0.0757	151	0.0681	27435	397	0.0392	456	0.1009	1215	0.269103	876	0.207632	205	0.130076	3321	0.735548	123	0.0291538	12	0.00735744	5	0.0030656	99	0.0631	95	0.0606	45	0.00996677	5193	CA	6	California	6037	0.000482554	0.127502	460301	1631	4515	0	0.258	0	0.385	0	0.681	0
1251	37	Los Angeles	6037407400	120	0.0652	63	0.0802	17066	332	0.0691	150	0.0815	507	0.275693	440	0.260509	40	0.0811359	1530	0.831974	213	0.12611	0	0	0	0	103	0.2019	40	0.0784	9	0.00489396	5082	CA	6	California	6037	6.02268e-05	0.0314343	407400	520	1839	0	0.453	0	0.328	0	0.756	0
1252	37	Los Angeles	6037408001	857	0.1051	282	0.0739	22286	830	0.2237	667	0.0816	2356	0.288549	1196	0.159893	248	0.101806	6459	0.791059	531	0.0708472	270	0.10826	0	0	488	0.2013	80	0.033	33	0.00404164	5089	CA	6	California	6037	0.000652762	0.11672	408001	2494	8165	0	0.582	0	0.523	0	0.719	0
1253	37	Los Angeles	6037408002	766	0.1014	370	0.1029	18145	1149	0.28	624	0.0823	2231	0.294521	1536	0.220373	229	0.106117	6401	0.845016	626	0.0898135	238	0.107498	0	0	524	0.2427	182	0.0842	0	0	5090	CA	6	California	6037	0.000191605	0.0634902	408002	2214	7575	0	0.729	0	0.507	0	0.846	0
1254	37	Los Angeles	6037408101	848	0.1027	227	0.0544	17304	1032	0.1574	677	0.0814	2356	0.283446	1571	0.202841	253	0.102846	6982	0.83999	670	0.0865074	506	0.200237	165	0.0652948	409	0.1658	127	0.0515	33	0.00397016	5091	CA	6	California	6037	0.000177962	0.0701897	408101	2527	8312	0	0.547	0	0.512	0	0.559	0
1255	37	Los Angeles	6037408212	450	0.1102	135	0.0721	18256	494	0.1727	466	0.1132	1002	0.24344	647	0.166495	90	0.0750626	3208	0.779397	614	0.158003	26	0.0203762	204	0.159875	143	0.1158	20	0.0162	29	0.00704567	5099	CA	6	California	6037	0.000278675	0.0681015	408212	1276	4116	0	0.607	0	0.543	0	0.708	0
1256	37	Los Angeles	6037408302	218	0.0604	65	0.0382	19033	660	0.1593	341	0.0935	1020	0.279759	795	0.233892	75	0.0776397	3091	0.847778	295	0.0867902	0	0	14	0.0142857	224	0.2323	23	0.0238	29	0.00795392	5101	CA	6	California	6037	0.000310508	0.100599	408302	980	3646	0	0.358	0	0.3	0	0.353	0
1257	37	Los Angeles	6037408303	391	0.0991	101	0.0616	19112	726	0.178	462	0.117	1068	0.270517	556	0.151581	115	0.101054	3345	0.847264	327	0.0891494	27	0.0231164	0	0	162	0.1417	41	0.0358	0	0	5102	CA	6	California	6037	0.000171492	0.0794312	408303	1168	3948	0	0.551	0	0.498	0	0.63	0
1258	37	Los Angeles	6037408401	505	0.1248	172	0.0981	14330	833	0.142	494	0.1202	1163	0.283175	1043	0.275198	120	0.100925	3408	0.829803	666	0.17389	173	0.143807	11	0.0091438	231	0.1954	141	0.1192	40	0.00973946	5103	CA	6	California	6037	0.000111699	0.0508747	408401	1203	4107	0	0.715	0	0.597	0	0.831	0
1259	37	Los Angeles	6037408502	851	0.1102	234	0.0742	20559	1073	0.3564	843	0.1086	2063	0.265885	1292	0.178502	164	0.0718983	6164	0.794432	982	0.135673	366	0.15601	0	0	462	0.2019	111	0.0485	11	0.0014177	5106	CA	6	California	6037	0.000330392	0.0791761	408502	2346	7759	0	0.693	0	0.543	0	0.721	0
1260	37	Los Angeles	6037408623	419	0.1344	67	0.0492	22146	281	0.3506	308	0.0988	698	0.223933	671	0.22434	74	0.0738523	2455	0.787616	293	0.0979605	16	0.0157017	9	0.00883218	135	0.1352	46	0.046	0	0	5109	CA	6	California	6037	8.81827e-05	0.0389814	408623	1019	3117	0	0.623	0	0.629	0	0.502	0
1261	37	Los Angeles	6037408629	101	0.035	45	0.033	27216	191	0.3788	310	0.1072	759	0.262539	437	0.161972	55	0.0571726	2027	0.701141	289	0.107116	8	0.00822199	0	0	51	0.0549	8	0.0086	8	0.0027672	5115	CA	6	California	6037	0.000177632	0.061988	408629	973	2891	0	0.322	0	0.143	0	0.275	0
1262	37	Los Angeles	6037431900	390	0.1135	165	0.0923	20683	316	0.1668	458	0.1331	816	0.237209	603	0.18571	146	0.108631	2036	0.59186	483	0.148753	69	0.0493562	0	0	155	0.1157	101	0.0754	0	0	5137	CA	6	California	6037	0.000103216	0.0456319	431900	1398	3440	0	0.593	0	0.556	0	0.81	0
1263	37	Los Angeles	6037432102	356	0.0662	94	0.0378	21573	501	0.039	712	0.1322	1381	0.256596	767	0.150717	123	0.0705275	3434	0.638053	629	0.1236	29	0.016129	6	0.00333704	279	0.1601	49	0.0281	0	0	5140	CA	6	California	6037	0.000179966	0.0564979	432102	1798	5382	0	0.188	0	0.334	0	0.347	0
1264	37	Los Angeles	6037480202	52	0.0231	29	0.0245	29738	219	0.1679	419	0.1865	412	0.183437	465	0.221323	40	0.0454545	1131	0.503562	110	0.052356	0	0	0	0	24	0.0272	23	0.0261	0	0	5146	CA	6	California	6037	0.000146389	0.0482387	480202	880	2246	0	0.107	0	0.07	0	0.15	0
1265	37	Los Angeles	6037480302	600	0.1396	118	0.0563	21298	575	0.336	583	0.1354	833	0.193586	705	0.173049	152	0.0876586	3249	0.755055	720	0.17673	452	0.252091	0	0	193	0.1109	147	0.0844	22	0.00511271	5148	CA	6	California	6037	0.000101992	0.0456599	480302	1793	4303	0	0.66	0	0.646	0	0.579	0
1266	37	Los Angeles	6037570702	138	0.0579	29	0.0245	24625	330	0.3575	343	0.1422	681	0.282338	381	0.170852	45	0.0553505	1103	0.457297	49	0.0219337	0	0	0	0	53	0.0628	34	0.0403	0	0	5173	CA	6	California	6037	6.60698e-05	0.033541	570702	850	2412	0	0.345	0	0.285	0	0.15	0
1267	37	Los Angeles	6037570800	222	0.0408	111	0.0407	22887	462	0.3886	693	0.1268	1517	0.277635	767	0.148672	150	0.0804289	1962	0.359078	114	0.0220973	67	0.0352076	0	0	160	0.0855	119	0.0636	13	0.0023792	5174	CA	6	California	6037	0.000230234	0.0612527	570800	1903	5464	0	0.427	0	0.18	0	0.389	0
1268	37	Los Angeles	6037570901	246	0.0434	112	0.0403	24838	408	0.0531	803	0.1416	1529	0.269712	798	0.152087	103	0.0539832	1755	0.309578	49	0.00933866	0	0	8	0.00417754	141	0.074	65	0.0341	4	0.00070559	5175	CA	6	California	6037	0.000179335	0.0562083	570901	1915	5669	0	0.133	0	0.197	0	0.383	0
1269	37	Los Angeles	6037460000	105	0.0229	71	0.0298	45290	209	0.1032	849	0.1858	964	0.210987	552	0.127837	44	0.0261438	1392	0.304662	140	0.0324224	69	0.0399768	0	0	45	0.0267	81	0.0481	2	0.00043773	5190	CA	6	California	6037	0.000672429	0.143845	460000	1726	4569	0	0.05	0	0.069	0	0.227	0
1270	37	Los Angeles	6037461200	150	0.0342	55	0.0233	37304	141	0.1853	623	0.1416	1091	0.248067	571	0.139745	93	0.0557888	1332	0.302865	57	0.0139501	6	0.00347624	0	0	36	0.0214	41	0.0244	17	0.00386539	5204	CA	6	California	6037	0.000242367	0.088302	461200	1726	4398	0	0.116	0	0.138	0	0.133	0
1271	37	Los Angeles	6037461300	742	0.1165	89	0.0285	22491	783	0.1418	883	0.1344	1459	0.222104	1192	0.195988	105	0.0438596	2382	0.362612	627	0.101637	123	0.0497976	0	0	194	0.0811	158	0.0661	201	0.0305983	5205	CA	6	California	6037	0.000189851	0.0927228	461300	2470	6569	0	0.322	0	0.568	0	0.207	0
1272	37	Los Angeles	6037461400	329	0.1053	85	0.0541	26459	371	0.0452	437	0.1383	740	0.234326	690	0.238342	59	0.0473515	1461	0.462635	211	0.0723098	313	0.222776	6	0.00427046	116	0.0927	209	0.167	23	0.00728309	5206	CA	6	California	6037	9.9947e-05	0.0489305	461400	1405	3158	0	0.277	0	0.523	0	0.557	0
1273	37	Los Angeles	6037461700	105	0.0721	56	0.0708	46392	45	0.0993	280	0.1911	280	0.191126	234	0.173077	25	0.0369822	615	0.419795	6	0.00443786	90	0.126761	8	0.0112676	20	0.0301	33	0.0496	0	0	5209	CA	6	California	6037	0.000217023	0.0806137	461700	710	1465	0	0.269	0	0.368	0	0.699	0
1274	37	Los Angeles	6037462100	1412	0.2499	196	0.0779	16199	1382	0.3184	352	0.0613	1784	0.310747	1201	0.229461	282	0.15816	4845	0.84393	1233	0.234233	495	0.269314	3	0.0016322	602	0.3397	337	0.1901	38	0.00661905	5212	CA	6	California	6037	0.000102248	0.0408568	462100	1838	5741	0	0.858	0	0.857	0	0.743	0
1275	37	Los Angeles	6037462400	534	0.1236	148	0.0703	22322	683	0.3068	552	0.1264	1012	0.231844	995	0.245134	69	0.0430712	2358	0.540206	572	0.140921	202	0.121981	4	0.00241545	202	0.1253	182	0.1129	51	0.0116838	5215	CA	6	California	6037	0.000128769	0.0468766	462400	1656	4365	0	0.653	0	0.593	0	0.696	0
1276	37	Los Angeles	6037462500	458	0.0761	112	0.0344	32003	721	0.2596	817	0.1351	1379	0.228085	945	0.169568	111	0.0471538	2159	0.357096	454	0.0810425	54	0.0222131	0	0	207	0.0877	183	0.0775	35	0.00578895	5216	CA	6	California	6037	0.00024952	0.104406	462500	2431	6046	0	0.328	0	0.388	0	0.296	0
1277	37	Los Angeles	6037462600	73	0.0316	35	0.0282	35600	145	0.2967	326	0.1413	537	0.232871	315	0.148655	66	0.0735786	759	0.329141	65	0.0306748	33	0.0358696	0	0	21	0.023	36	0.0394	0	0	5217	CA	6	California	6037	0.000102569	0.0499798	462600	920	2306	0	0.211	0	0.121	0	0.202	0
1278	37	Los Angeles	6037462700	523	0.0959	278	0.0863	23497	645	0.3058	365	0.0663	1108	0.201455	961	0.188099	144	0.0664513	3376	0.613818	586	0.1147	343	0.15177	0	0	356	0.1644	285	0.1316	60	0.0109091	5218	CA	6	California	6037	0.000161255	0.0508308	462700	2260	5500	0	0.632	0	0.483	0	0.787	0
1279	37	Los Angeles	6037462800	285	0.095	92	0.0595	24085	364	0.2657	288	0.096	742	0.247498	550	0.196078	137	0.127323	1849	0.616744	248	0.0884135	88	0.0792793	0	0	162	0.1518	84	0.0787	37	0.0123416	5219	CA	6	California	6037	0.00011181	0.0427846	462800	1110	2998	0	0.537	0	0.479	0	0.61	0
1280	37	Los Angeles	6037462900	223	0.0626	56	0.0304	28467	459	0.242	700	0.1967	760	0.213603	740	0.221358	36	0.0270473	1845	0.51855	204	0.061023	15	0.0105189	6	0.00420757	146	0.1072	108	0.0793	34	0.00955593	5220	CA	6	California	6037	0.000231739	0.0640627	462900	1426	3558	0	0.285	0	0.313	0	0.236	0
1281	37	Los Angeles	6037463000	106	0.0547	38	0.0364	39993	63	0.3782	299	0.1545	394	0.203618	275	0.147691	22	0.0285714	548	0.283204	36	0.019334	102	0.132986	0	0	16	0.0212	36	0.0478	0	0	5221	CA	6	California	6037	0.000178611	0.054649	463000	767	1935	0	0.337	0	0.267	0	0.326	0
1282	37	Los Angeles	6037463101	207	0.0844	70	0.0564	22946	301	0.2792	296	0.1197	595	0.240696	485	0.209957	24	0.0260586	1452	0.587379	237	0.102597	94	0.105856	6	0.00675675	139	0.162	50	0.0582	0	0	5222	CA	6	California	6037	0.000110434	0.0504315	463101	888	2472	0	0.532	0	0.429	0	0.58	0
1283	37	Los Angeles	6037463102	354	0.0979	75	0.046	42043	549	0.3193	508	0.1394	933	0.256178	529	0.154633	58	0.0512821	2385	0.65486	404	0.118094	36	0.0285714	0	0	143	0.1189	39	0.0324	36	0.00988467	5223	CA	6	California	6037	0.000236795	0.102882	463102	1260	3642	0	0.44	0	0.492	0	0.462	0
1284	37	Los Angeles	6037463300	118	0.0559	74	0.0578	41260	165	0.338	254	0.1204	349	0.165481	429	0.214179	23	0.0254989	893	0.423423	170	0.0848727	221	0.235106	0	0	64	0.07	69	0.0754	6	0.00284495	5225	CA	6	California	6037	6.68529e-05	0.0448227	463300	940	2109	0	0.418	0	0.274	0	0.594	0
1285	37	Los Angeles	6037463400	727	0.1298	190	0.0585	32144	466	0.3722	519	0.092	1043	0.18506	946	0.177953	152	0.0577727	2833	0.502661	366	0.0688488	771	0.284397	0	0	243	0.0928	156	0.0596	0	0	5226	CA	6	California	6037	0.000188106	0.0788043	463400	2711	5636	0	0.58	0	0.614	0	0.601	0
1286	37	Los Angeles	6037463800	158	0.0415	29	0.0142	61569	83	0.2218	729	0.1915	722	0.18975	518	0.143809	34	0.0206185	997	0.262024	23	0.00638534	0	0	0	0	4	0.0024	25	0.0151	0	0	5230	CA	6	California	6037	0.000280423	0.0875161	463800	1687	3805	0	0.116	0	0.184	0	0.043	0
1287	37	Los Angeles	6037464100	289	0.0408	45	0.0148	65695	193	0.3229	1248	0.1762	1920	0.271148	646	0.0968225	101	0.0432919	3458	0.488349	438	0.0656475	0	0	0	0	55	0.0234	32	0.0136	0	0	5233	CA	6	California	6037	0.000603496	0.139075	464100	2431	7081	0	0.171	0	0.18	0	0.047	0
1288	37	Los Angeles	6037480002	149	0.0459	48	0.0312	30255	221	0.1819	492	0.1515	789	0.243068	344	0.111834	70	0.0630063	2041	0.628774	279	0.0907022	0	0	0	0	65	0.0586	20	0.018	5	0.00154035	5235	CA	6	California	6037	0.0001358	0.058265	480002	1157	3246	0	0.189	0	0.212	0	0.248	0
1289	37	Los Angeles	6037480012	552	0.1149	121	0.0498	21599	468	0.2954	574	0.1192	1097	0.227924	819	0.180436	144	0.0797342	3097	0.643466	699	0.153795	596	0.319058	7	0.00374732	310	0.1714	146	0.0807	0	0	5237	CA	6	California	6037	0.000125485	0.0465368	480012	1868	4813	0	0.583	0	0.562	0	0.509	0
1290	37	Los Angeles	6037480101	326	0.0863	116	0.0627	20936	281	0.1318	362	0.0956	918	0.2426	522	0.148043	99	0.0800971	2542	0.671776	444	0.125922	18	0.0140515	0	0	254	0.2061	48	0.0389	0	0	5238	CA	6	California	6037	0.000108844	0.0438722	480101	1281	3784	0	0.443	0	0.438	0	0.639	0
1291	37	Los Angeles	6037480803	202	0.0556	90	0.0475	20525	797	0.3909	504	0.137	847	0.230351	723	0.21271	119	0.0942201	3004	0.81697	559	0.1625	60	0.0460123	0	0	271	0.2152	67	0.0532	41	0.0111504	5241	CA	6	California	6037	0.000110345	0.0463507	480803	1304	3677	0	0.531	0	0.272	0	0.481	0
1292	37	Los Angeles	6037481201	400	0.1253	71	0.0475	16154	564	0.3604	356	0.1112	860	0.268834	552	0.182058	130	0.117329	2288	0.715224	465	0.153364	80	0.069808	20	0.017452	215	0.1926	58	0.0519	0	0	5246	CA	6	California	6037	9.86652e-05	0.0459062	481201	1146	3199	0	0.721	0	0.599	0	0.481	0
1293	37	Los Angeles	6037900701	930	0.1932	257	0.1243	15013	614	0.219	608	0.1255	1590	0.328309	849	0.194057	385	0.223967	1977	0.408218	143	0.0325889	129	0.068617	28	0.0148936	178	0.1034	210	0.122	17	0.00351022	5275	CA	6	California	6037	0.000207575	0.0578087	900701	1880	4843	0	0.847	0	0.776	0	0.896	0
1294	37	Los Angeles	6037481901	594	0.1001	261	0.0809	19029	1045	0.1277	864	0.1288	1440	0.214797	1422	0.224361	185	0.0937658	5536	0.825776	1054	0.166299	103	0.0506142	0	0	363	0.1841	203	0.1029	776	0.115752	5290	CA	6	California	6037	0.000177566	0.0612468	481901	2035	6704	0	0.541	0	0.502	0	0.759	0
1295	37	Los Angeles	6037482102	266	0.0937	86	0.0634	21105	352	0.246	580	0.2044	591	0.208319	514	0.191149	54	0.0565445	2445	0.861826	331	0.123094	48	0.0489796	8	0.00816326	152	0.1596	69	0.0724	13	0.0045823	5295	CA	6	California	6037	0.000106428	0.0451768	482102	980	2837	0	0.573	0	0.472	0	0.644	0
1296	37	Los Angeles	6037500100	59	0.0177	34	0.0222	47116	182	0.3844	612	0.183	752	0.224948	437	0.137249	26	0.0227671	973	0.291056	107	0.0336055	0	0	7	0.00584795	18	0.0155	18	0.0155	0	0	5311	CA	6	California	6037	0.00096662	0.159835	500100	1197	3343	0	0.18	0	0.043	0	0.119	0
1297	37	Los Angeles	6037500202	220	0.0494	67	0.032	44512	257	0.2166	918	0.2062	1008	0.226466	662	0.153241	93	0.0587863	1863	0.418558	113	0.0261574	102	0.0628466	0	0	59	0.0372	34	0.0214	0	0	5313	CA	6	California	6037	0.000628304	0.131899	500202	1623	4451	0	0.2	0	0.234	0	0.26	0
1298	37	Los Angeles	6037500300	199	0.0689	62	0.0376	31844	183	0.2959	264	0.0912	636	0.219765	246	0.0899781	63	0.0600572	1966	0.679337	145	0.0528618	172	0.16	9	0.00837209	59	0.0566	36	0.0345	0	0	5314	CA	6	California	6037	0.000769716	0.12622	500300	1075	2894	0	0.355	0	0.349	0	0.344	0
1299	37	Los Angeles	6037501000	732	0.094	348	0.1022	14242	1619	0.0939	731	0.0939	2419	0.310806	1440	0.203132	170	0.0817308	6568	0.843891	857	0.120892	33	0.015544	0	0	415	0.1984	128	0.0612	0	0	5322	CA	6	California	6037	0.000233145	0.0692097	501000	2123	7783	0	0.625	0	0.474	0	0.844	0
1300	37	Los Angeles	6037501200	984	0.2038	132	0.0591	17825	870	0.1935	577	0.1195	1458	0.301988	682	0.153465	153	0.102823	3837	0.794739	460	0.10351	184	0.120419	0	0	315	0.2119	115	0.0773	0	0	5323	CA	6	California	6037	0.000152451	0.0672894	501200	1528	4828	0	0.687	0	0.795	0	0.607	0
1301	37	Los Angeles	6037501300	489	0.0721	174	0.0522	21377	821	0.1359	757	0.1113	1852	0.272473	1357	0.216877	304	0.124234	4711	0.6931	353	0.0564168	289	0.115646	0	0	282	0.1155	185	0.0757	6	0.00088274	5324	CA	6	California	6037	0.000195676	0.0656646	501300	2499	6797	0	0.378	0	0.368	0	0.536	0
1302	37	Los Angeles	6037501501	166	0.0812	83	0.0744	34635	133	0.1454	385	0.1868	365	0.177184	313	0.158964	51	0.0636704	876	0.425243	38	0.0192991	6	0.00736196	0	0	18	0.0228	24	0.0304	13	0.00631067	5326	CA	6	California	6037	0.000645587	0.140557	501501	815	2060	0	0.37	0	0.414	0	0.723	0
1303	37	Los Angeles	6037501503	460	0.0926	177	0.0659	20281	537	0.1318	357	0.0718	1301	0.261981	869	0.19247	242	0.120159	3297	0.663915	155	0.0342541	431	0.206814	0	0	268	0.1332	103	0.0512	0	0	5327	CA	6	California	6037	7.7787e-05	0.0382156	501503	2084	4966	0	0.475	0	0.467	0	0.664	0
1304	37	Los Angeles	6037501600	544	0.0863	115	0.033	29809	537	0.1527	916	0.1305	1546	0.220353	929	0.140502	173	0.073837	3581	0.510405	275	0.0415157	209	0.0887473	0	0	135	0.0586	55	0.0238	719	0.10248	5329	CA	6	California	6037	0.000969245	0.1469	501600	2355	7016	0	0.245	0	0.438	0	0.275	0
1305	37	Los Angeles	6037501700	167	0.0492	46	0.0291	26671	223	0.1468	624	0.1825	872	0.25512	587	0.181173	95	0.0743349	1698	0.496782	102	0.0314815	12	0.00917431	0	0	75	0.0585	81	0.0632	0	0	5330	CA	6	California	6037	0.000135505	0.0512018	501700	1308	3418	0	0.17	0	0.232	0	0.216	0
1306	37	Los Angeles	6037501802	348	0.1024	95	0.0556	23117	273	0.3722	433	0.1265	919	0.268556	600	0.193299	152	0.115942	2088	0.610169	166	0.053069	261	0.203113	0	0	172	0.1405	50	0.0408	113	0.0330216	5332	CA	6	California	6037	7.49893e-05	0.0409125	501802	1285	3422	0	0.602	0	0.511	0	0.572	0
1307	37	Los Angeles	6037501900	180	0.0452	71	0.0362	19705	418	0.4	391	0.0982	1178	0.295906	477	0.130506	98	0.0728083	2444	0.613916	189	0.05171	28	0.0204379	5	0.00364963	152	0.1136	96	0.0718	0	0	5333	CA	6	California	6037	0.000136335	0.0529481	501900	1370	3981	0	0.469	0	0.208	0	0.323	0
1308	37	Los Angeles	6037502001	485	0.12	94	0.0507	19852	586	0.1726	416	0.1027	1258	0.310771	697	0.188735	144	0.11813	2761	0.682065	313	0.0847549	194	0.156958	32	0.02589	206	0.1694	130	0.1069	0	0	5334	CA	6	California	6037	9.96384e-05	0.0447555	502001	1236	4048	0	0.521	0	0.58	0	0.519	0
1309	37	Los Angeles	6037502200	640	0.0991	125	0.0464	15361	1527	0.2334	697	0.1077	1980	0.30617	1164	0.196423	198	0.108434	5435	0.840421	761	0.128417	239	0.12975	189	0.102606	443	0.2436	160	0.088	12	0.00185557	5337	CA	6	California	6037	0.000172566	0.0591316	502200	1842	6467	0	0.63	0	0.498	0	0.467	0
1310	37	Los Angeles	6037543702	488	0.0771	178	0.0589	15820	1311	0.2435	589	0.0926	1981	0.311772	1501	0.255707	205	0.121806	5457	0.858829	656	0.11166	42	0.024055	14	0.00801832	595	0.351	49	0.0289	39	0.00613786	5521	CA	6	California	6037	0.000127118	0.0451096	543702	1746	6354	0	0.639	0	0.393	0	0.605	0
1311	37	Los Angeles	6037543703	305	0.0851	164	0.0981	15533	821	0.3044	364	0.1006	1053	0.291125	764	0.225302	64	0.0657759	3057	0.845176	393	0.115758	66	0.0674157	0	0	248	0.2564	46	0.0475	15	0.00414708	5522	CA	6	California	6037	0.000101952	0.0414218	543703	979	3617	0	0.767	0	0.432	0	0.831	0
1312	37	Los Angeles	6037550200	973	0.1176	205	0.0572	13369	1591	0.3591	804	0.0962	2684	0.32136	1592	0.208951	248	0.110813	6636	0.79454	985	0.129282	314	0.137599	124	0.0543383	718	0.3196	115	0.0512	14	0.00167624	5530	CA	6	California	6037	0.000175173	0.0634547	550200	2282	8352	0	0.795	0	0.572	0	0.588	0
1313	37	Los Angeles	6037550400	197	0.1336	29	0.0438	17357	213	0.3119	198	0.1343	465	0.315468	156	0.113208	30	0.0728155	1127	0.764586	170	0.123367	12	0.0286396	0	0	83	0.198	18	0.0429	4	0.0027137	5532	CA	6	California	6037	8.30253e-05	0.0431247	550400	419	1474	0	0.666	0	0.627	0	0.432	0
1314	37	Los Angeles	6037550500	298	0.0403	139	0.0404	25596	892	0.3088	1104	0.1479	1941	0.260188	1250	0.181133	259	0.108915	4916	0.658981	591	0.0847555	364	0.150975	0	0	321	0.1362	125	0.053	72	0.00965147	5533	CA	6	California	6037	0.000263586	0.0677252	550500	2411	7460	0	0.356	0	0.176	0	0.385	0
1315	37	Los Angeles	6037550600	650	0.0716	246	0.0605	19009	1214	0.2464	1197	0.1316	2510	0.276037	1781	0.208158	280	0.0954654	6100	0.670846	908	0.106062	682	0.227485	0	0	553	0.1886	127	0.0433	0	0	5534	CA	6	California	6037	0.000257945	0.0636724	550600	2998	9093	0	0.566	0	0.365	0	0.62	0
1316	37	Los Angeles	6037550700	501	0.0778	109	0.0396	21579	994	0.2772	879	0.1358	1781	0.275185	1337	0.22213	114	0.05613	4223	0.652503	697	0.1158	243	0.116827	0	0	425	0.2093	127	0.0625	7	0.00108158	5535	CA	6	California	6037	0.000209968	0.0746511	550700	2080	6472	0	0.464	0	0.397	0	0.373	0
1317	37	Los Angeles	6037550800	672	0.1006	170	0.0596	22104	1097	0.297	955	0.1421	1815	0.270089	1115	0.179376	192	0.0879121	4257	0.633482	777	0.125	263	0.117358	9	0.00401606	336	0.1546	133	0.0612	5	0.00074404	5536	CA	6	California	6037	0.000280538	0.0736324	550800	2241	6720	0	0.591	0	0.504	0	0.611	0
1318	37	Los Angeles	6037543502	707	0.1706	171	0.077	16161	945	0.2807	337	0.0812	1086	0.261876	716	0.187141	115	0.089914	3094	0.746081	543	0.141924	60	0.0446761	58	0.0431869	345	0.2684	83	0.0645	8	0.0019291	5514	CA	6	California	6037	0.000108405	0.0480673	543502	1343	4147	0	0.805	0	0.729	0	0.738	0
1319	37	Los Angeles	6037552000	851	0.1098	221	0.0676	13549	1828	0.2978	713	0.0899	2549	0.321681	1649	0.231992	253	0.128231	6536	0.824836	1016	0.139791	443	0.221611	5	0.00250125	650	0.3316	135	0.0688	268	0.0338213	5549	CA	6	California	6037	0.000149623	0.0534047	552000	1999	7924	0	0.784	0	0.542	0	0.677	0
1320	37	Los Angeles	6037554001	239	0.0623	95	0.0552	19734	596	0.0913	411	0.1072	1173	0.306186	573	0.162139	136	0.110749	2209	0.576612	308	0.0871534	31	0.0261163	0	0	205	0.1762	69	0.0593	0	0	5561	CA	6	California	6037	0.000105594	0.0489814	554001	1187	3831	0	0.343	0	0.312	0	0.568	0
1321	37	Los Angeles	6037554002	1075	0.2022	171	0.0723	14597	899	0.0767	407	0.0765	1707	0.321167	889	0.185208	260	0.152851	3875	0.729069	497	0.103542	530	0.297419	143	0.0802469	416	0.2432	182	0.1064	23	0.00432737	5562	CA	6	California	6037	0.000123216	0.0619717	554002	1782	5315	0	0.661	0	0.792	0	0.709	0
1322	37	Los Angeles	6037554201	380	0.1013	92	0.056	15667	664	0.0816	299	0.0794	1161	0.30853	776	0.224667	179	0.158688	2488	0.661175	316	0.0914881	47	0.0403433	0	0	294	0.2592	117	0.1031	0	0	5565	CA	6	California	6037	9.52399e-05	0.039241	554201	1165	3763	0	0.5	0	0.507	0	0.576	0
1323	37	Los Angeles	6037554202	1296	0.17	322	0.0958	14903	1334	0.1007	690	0.0891	2328	0.300892	1587	0.231341	397	0.140581	5423	0.700918	688	0.098879	884	0.299966	0	0	664	0.2353	505	0.179	98	0.0126664	5566	CA	6	California	6037	0.000130691	0.0530315	554202	2947	7737	0	0.698	0	0.727	0	0.824	0
1324	37	Los Angeles	6037554512	294	0.0454	100	0.0321	25903	362	0.2484	614	0.0947	1586	0.244866	852	0.136692	44	0.0235168	5386	0.831558	666	0.106851	0	0	0	0	169	0.0903	36	0.0192	17	0.00262467	5572	CA	6	California	6037	0.000373205	0.0785107	554512	1888	6477	0	0.281	0	0.209	0	0.261	0
1325	37	Los Angeles	6037554513	59	0.0236	20	0.0151	25746	143	0.3448	304	0.1216	560	0.22409	448	0.190072	12	0.0147783	2118	0.847539	326	0.138311	18	0.0220318	0	0	62	0.0767	23	0.0284	0	0	5573	CA	6	California	6037	5.6131e-05	0.0321446	554513	817	2499	0	0.215	0	0.073	0	0.049	0
1326	37	Los Angeles	6037554514	170	0.0374	97	0.0426	23183	271	0.2715	403	0.0887	1102	0.242731	530	0.12297	102	0.0707351	3501	0.771145	654	0.151635	0	0	6	0.00409276	211	0.1463	48	0.0332	17	0.00374449	5574	CA	6	California	6037	0.000143854	0.0668228	554514	1466	4540	0	0.365	0	0.158	0	0.416	0
1327	37	Los Angeles	6037554515	123	0.0337	162	0.0813	26827	190	0.1438	293	0.0798	820	0.223494	511	0.145958	54	0.0515267	2899	0.790134	303	0.0865467	0	0	7	0.00659133	100	0.0949	14	0.0132	0	0	5575	CA	6	California	6037	0.000116691	0.0485056	554515	1062	3669	0	0.321	0	0.135	0	0.762	0
1328	37	Los Angeles	6037554516	220	0.049	99	0.0443	26744	304	0.2934	436	0.0963	1060	0.234306	487	0.112731	86	0.0666667	3604	0.79664	459	0.106029	0	0	7	0.00534351	127	0.0983	31	0.024	9	0.00198938	5576	CA	6	California	6037	0.000140286	0.063128	554516	1310	4524	0	0.376	0	0.231	0	0.439	0
1329	37	Los Angeles	6037554517	368	0.0747	80	0.0362	26338	289	0.1017	405	0.0822	1378	0.279854	617	0.131866	89	0.0608339	4168	0.846466	719	0.153665	149	0.0995324	0	0	335	0.228	68	0.0462	4	0.00081234	5577	CA	6	California	6037	0.000128414	0.0494319	554517	1497	4924	0	0.206	0	0.381	0	0.323	0
1330	37	Los Angeles	6037554518	271	0.0509	73	0.0276	24569	282	0.2478	415	0.0778	1404	0.263464	616	0.12095	85	0.0541746	4234	0.794521	558	0.109562	0	0	0	0	147	0.0935	8	0.005	6	0.00112591	5578	CA	6	California	6037	0.000176141	0.0637349	554518	1585	5329	0	0.282	0	0.243	0	0.193	0
1331	37	Los Angeles	6037554519	237	0.065	80	0.0443	30263	251	0.0675	391	0.1071	808	0.221431	531	0.150255	40	0.034453	2760	0.756372	405	0.114601	20	0.0165426	6	0.00496277	33	0.0286	27	0.0234	0	0	5579	CA	6	California	6037	0.000167756	0.0595292	554519	1209	3649	0	0.166	0	0.327	0	0.439	0
1332	37	Los Angeles	6037554600	427	0.1073	103	0.0608	16717	749	0.1198	485	0.1218	1069	0.26866	873	0.232676	97	0.0787338	3032	0.762	650	0.173241	227	0.177205	171	0.133489	329	0.2672	89	0.0722	15	0.00376979	5582	CA	6	California	6037	0.000103587	0.044779	554600	1281	3979	0	0.544	0	0.531	0	0.622	0
1333	37	Los Angeles	6037554900	783	0.1191	184	0.0592	18053	1490	0.3933	952	0.1423	1679	0.251122	1216	0.198175	163	0.0805734	4553	0.680975	932	0.149599	320	0.153625	89	0.0427268	426	0.2108	165	0.0816	149	0.0222854	5586	CA	6	California	6037	0.000173163	0.0810493	554900	2083	6686	0	0.725	0	0.577	0	0.607	0
1334	37	Los Angeles	6037570002	236	0.0935	31	0.0252	21561	248	0.3976	278	0.11	767	0.303642	375	0.159574	94	0.110458	1015	0.401821	78	0.0331915	7	0.00765027	7	0.00765027	85	0.0958	79	0.089	10	0.00395882	5596	CA	6	California	6037	7.53901e-05	0.0345638	570002	915	2526	0	0.472	0	0.472	0	0.159	0
1335	37	Los Angeles	6037570003	392	0.0913	142	0.0641	22366	428	0.3298	487	0.1134	1148	0.267412	664	0.166208	127	0.0884401	1843	0.429304	175	0.0438048	0	0	0	0	92	0.0654	60	0.0427	0	0	5597	CA	6	California	6037	0.000113118	0.0433119	570003	1426	4293	0	0.604	0	0.461	0	0.65	0
1336	37	Los Angeles	6037651302	328	0.0542	86	0.0291	45022	144	0.0322	1205	0.1993	1314	0.217334	764	0.134649	118	0.048026	1454	0.24049	213	0.0375397	167	0.0669607	6	0.00240577	87	0.0355	39	0.0159	0	0	5626	CA	6	California	6037	0.000239559	0.0982084	651302	2494	6046	0	0.046	0	0.264	0	0.216	0
1337	37	Los Angeles	6037651400	490	0.0583	137	0.0317	30067	490	0.0821	1123	0.1334	1954	0.232149	1316	0.164644	168	0.0499703	3473	0.412617	472	0.0590517	604	0.174013	269	0.0774993	223	0.066	228	0.0675	0	0	5627	CA	6	California	6037	0.000275874	0.1002	651400	3471	8417	0	0.116	0	0.288	0	0.255	0
1338	37	Los Angeles	6037670002	376	0.1002	119	0.0626	20796	554	0.2224	437	0.1158	987	0.261596	470	0.136074	171	0.116011	1906	0.505168	274	0.0793283	391	0.258256	22	0.014531	221	0.1503	191	0.1299	0	0	5629	CA	6	California	6037	8.27128e-05	0.0377819	670002	1514	3773	0	0.568	0	0.502	0	0.638	0
1339	37	Los Angeles	6037670003	364	0.0602	160	0.0511	21734	789	0.1995	659	0.1091	1635	0.27083	895	0.160855	273	0.114996	2562	0.424383	249	0.044752	269	0.10935	202	0.0821138	291	0.1224	185	0.0778	18	0.00298161	5630	CA	6	California	6037	0.000147302	0.0561416	670003	2460	6037	0	0.416	0	0.299	0	0.524	0
1340	37	Los Angeles	6037572100	56	0.0545	24	0.0388	24979	92	0.3569	86	0.0836	242	0.235409	188	0.2	8	0.0241692	753	0.73249	45	0.0471698	6	0.02	0	0	34	0.1152	13	0.044	0	0	5652	CA	6	California	6037	7.55093e-05	0.0398436	572100	300	1028	0	0.41	0	0.266	0	0.362	0
1341	37	Los Angeles	6037573401	200	0.152	51	0.071	19790	166	0.0788	109	0.0828	339	0.257795	331	0.275833	71	0.135755	673	0.511787	46	0.0383333	0	0	0	0	76	0.151	34	0.0675	0	0	5669	CA	6	California	6037	0.00010257	0.0539233	573401	521	1315	0	0.512	0	0.681	0	0.701	0
1342	37	Los Angeles	6037573402	1261	0.2025	211	0.0642	22538	984	0.0857	437	0.0692	1882	0.298351	980	0.173451	384	0.17212	4595	0.72844	529	0.0924987	648	0.274228	0	0	567	0.253	200	0.0892	54	0.00856055	5670	CA	6	California	6037	0.000291184	0.104019	573402	2363	6308	0	0.497	0	0.793	0	0.651	0
1343	37	Los Angeles	6037573600	326	0.0551	56	0.0188	29931	345	0.2851	844	0.1417	1406	0.236104	1052	0.188497	121	0.0529309	1320	0.221662	0	0	0	0	0	0	78	0.0339	63	0.0274	7	0.00117548	5672	CA	6	California	6037	0.00023333	0.0615512	573600	2343	5955	0	0.235	0	0.269	0	0.081	0
1344	37	Los Angeles	6037573700	117	0.0265	112	0.0463	26414	215	0.0457	572	0.1285	1082	0.243201	599	0.143301	79	0.0472488	1124	0.252641	43	0.0102772	0	0	0	0	66	0.0393	36	0.0214	32	0.00719262	5673	CA	6	California	6037	0.000175408	0.0555998	573700	1708	4449	0	0.109	0	0.09	0	0.466	0
1345	37	Los Angeles	6037573800	105	0.0247	50	0.0226	26268	261	0.0695	545	0.1285	1098	0.258962	550	0.140701	81	0.0524272	974	0.229717	70	0.0178845	0	0	0	0	64	0.0413	29	0.0187	10	0.00235849	5674	CA	6	California	6037	0.000150052	0.053929	573800	1565	4240	0	0.045	0	0.079	0	0.124	0
1346	37	Los Angeles	6037573902	82	0.0375	28	0.0211	37046	30	0.0754	273	0.1251	424	0.194406	256	0.122021	16	0.017316	807	0.370014	68	0.0324118	132	0.139535	0	0	46	0.0497	0	0	0	0	5675	CA	6	California	6037	6.93308e-05	0.0438674	573902	946	2181	0	0.034	0	0.159	0	0.106	0
1347	37	Los Angeles	6037574000	220	0.0425	85	0.0325	29343	325	0.1094	1033	0.199	1145	0.220617	716	0.148056	109	0.0542558	1048	0.201927	75	0.0155087	0	0	0	0	76	0.0381	67	0.0336	13	0.00250481	5676	CA	6	California	6037	0.000176514	0.0598692	574000	2009	5190	0	0.119	0	0.19	0	0.267	0
1348	37	Los Angeles	6037574100	205	0.0419	74	0.0295	27185	266	0.1524	829	0.1693	1125	0.229779	742	0.163978	75	0.0386598	1086	0.221814	50	0.0110497	0	0	0	0	59	0.0303	73	0.0375	2	0.00040849	5677	CA	6	California	6037	0.000178888	0.0640623	574100	1971	4896	0	0.16	0	0.187	0	0.222	0
1349	37	Los Angeles	6037574300	298	0.0533	123	0.041	28025	367	0.3187	1160	0.2072	1237	0.220972	1023	0.195043	114	0.0506217	1286	0.229725	82	0.0156339	104	0.0456942	0	0	94	0.042	69	0.0308	12	0.00214362	5680	CA	6	California	6037	0.000242982	0.0750563	574300	2276	5598	0	0.374	0	0.258	0	0.393	0
1350	37	Los Angeles	6037574901	106	0.0301	47	0.0244	27998	175	0	490	0.1384	809	0.22866	472	0.142426	99	0.0701133	859	0.242793	46	0.0138805	10	0.0069252	0	0	37	0.0262	101	0.0716	0	0	5687	CA	6	California	6037	0.000132009	0.0535092	574901	1444	3538	0	0.025	0	0.112	0	0.148	0
1351	37	Los Angeles	6037577300	373	0.0678	136	0.0319	42519	132	0.3231	322	0.0585	400	0.072767	956	0.179295	107	0.0311318	1129	0.205385	19	0.00356339	473	0.132123	9	0.00251396	93	0.027	101	0.0293	0	0	5726	CA	6	California	6037	0.000101489	0.0423814	577300	3580	5497	0	0.312	0	0.343	0	0.258	0
1352	37	Los Angeles	6037577400	194	0.0642	51	0.0246	48083	47	0.1483	365	0.1209	350	0.115932	384	0.13205	84	0.0477816	516	0.170918	10	0.00342935	241	0.129223	0	0	10	0.0056	121	0.068	3	0.0009937	5727	CA	6	California	6037	6.24285e-05	0.0371436	577400	1865	3019	0	0.128	0	0.322	0	0.151	0
1353	37	Los Angeles	6037577501	23	0.0068	15	0.0074	61555	78	0.2065	599	0.177	437	0.129175	520	0.161641	81	0.048474	447	0.132131	36	0.0111352	236	0.133258	0	0	27	0.0162	41	0.0246	0	0	5728	CA	6	California	6037	0.000107825	0.0445169	577501	1771	3383	0	0.057	0	0.01	0	0.015	0
1354	37	Los Angeles	6037577502	55	0.0349	0	0	60268	52	0.2219	224	0.1422	200	0.126984	193	0.12689	14	0.0156951	158	0.100317	6	0.00394477	115	0.117347	0	0	0	0	7	0.0077	0	0	5729	CA	6	California	6037	5.93144e-05	0.0493209	577502	980	1575	0	0.092	0	0.142	0	0	0
1355	37	Los Angeles	6037650901	421	0.078	95	0.0306	24587	632	0.1697	504	0.0928	1268	0.233517	1207	0.236713	204	0.0842627	2329	0.428913	242	0.0474603	453	0.176128	0	0	212	0.0872	277	0.114	17	0.00313075	5841	CA	6	California	6037	0.000557475	0.109064	650901	2572	5430	0	0.281	0	0.398	0	0.239	0
1356	37	Los Angeles	6037650902	667	0.1145	243	0.0798	22624	759	0.2078	339	0.0578	1598	0.272883	1083	0.197088	249	0.117176	3399	0.58043	501	0.0911738	306	0.135879	0	0	362	0.1717	139	0.0659	83	0.0141735	5842	CA	6	California	6037	0.000194502	0.0628305	650902	2252	5856	0	0.589	0	0.561	0	0.754	0
1357	37	Los Angeles	6037651001	143	0.0282	98	0.0408	25481	456	0.1292	693	0.137	1188	0.234922	908	0.187992	87	0.0457173	2392	0.473008	316	0.0654244	212	0.107396	324	0.164134	189	0.0993	78	0.041	6	0.00118647	5843	CA	6	California	6037	0.000142614	0.0567571	651001	1974	5057	0	0.174	0	0.1	0	0.391	0
1358	37	Los Angeles	6037651002	234	0.0519	93	0.0378	28386	293	0.0906	604	0.1337	956	0.211692	763	0.177442	88	0.0515826	2407	0.532994	355	0.0825581	417	0.239105	14	0.00802752	189	0.11	115	0.0669	25	0.00553587	5844	CA	6	California	6037	0.00011483	0.0456122	651002	1744	4516	0	0.146	0	0.249	0	0.347	0
1359	37	Los Angeles	6037651101	161	0.0325	52	0.0206	28862	250	0.0693	955	0.1898	1152	0.229071	819	0.175487	113	0.0631638	2349	0.467091	326	0.0687184	179	0.0974945	13	0.00708061	140	0.0781	54	0.0301	205	0.0407636	5845	CA	6	California	6037	0.000541678	0.112414	651101	1836	5029	0	0.04	0	0.127	0	0.101	0
1360	37	Los Angeles	6037651201	69	0.0137	60	0.024	31752	174	0.0519	629	0.1248	1422	0.282143	682	0.146258	82	0.0475362	1358	0.269444	51	0.0109372	6	0.00340522	0	0	50	0.0289	41	0.0237	16	0.0031746	5847	CA	6	California	6037	0.000169321	0.0527691	651201	1762	5040	0	0.018	0	0.028	0	0.142	0
1361	37	Los Angeles	6037651301	246	0.0493	63	0.0207	48042	125	0.0311	816	0.1638	686	0.137751	526	0.11076	84	0.0336538	777	0.156024	55	0.0115376	829	0.321442	0	0	62	0.0248	83	0.0332	0	0	5850	CA	6	California	6037	0.00014384	0.0690724	651301	2579	4980	0	0.022	0	0.233	0	0.102	0
1362	37	Los Angeles	6037670201	54	0.0138	89	0.0442	51910	116	0.041	718	0.1846	861	0.221394	557	0.149651	40	0.0263678	989	0.254307	109	0.0292853	294	0.188703	0	0	46	0.0302	7	0.0045	0	0	5852	CA	6	California	6037	0.000465529	0.138972	670201	1558	3889	0	0.044	0	0.028	0	0.438	0
1363	37	Los Angeles	6037670202	70	0.0263	44	0.0362	48426	33	0.0183	499	0.1881	730	0.275264	280	0.113269	29	0.0315217	633	0.238688	60	0.0242033	0	0	4	0.00428265	15	0.0163	17	0.0184	6	0.00226244	5853	CA	6	California	6037	0.000296479	0.0895545	670202	934	2652	0	0.028	0	0.088	0	0.323	0
1364	37	Los Angeles	6037670321	163	0.0443	12	0.0081	73966	51	0.0188	752	0.203	853	0.230292	313	0.0888447	22	0.0163084	1072	0.289417	170	0.0482543	0	0	0	0	0	0	10	0.0074	0	0	5855	CA	6	California	6037	0.00038967	0.118537	670321	1411	3704	0	0.006	0	0.202	0	0.017	0
1365	37	Los Angeles	6037670322	79	0.0171	68	0.0311	69765	48	0.0147	794	0.1714	1138	0.245788	515	0.117446	73	0.044703	1328	0.286825	153	0.0348519	112	0.0661938	0	0	22	0.0134	13	0.0079	5	0.00107991	5856	CA	6	California	6037	0.000350643	0.109558	670322	1692	4630	0	0.012	0	0.041	0	0.246	0
1366	37	Los Angeles	6037670406	29	0.0183	0	0	55981	48	0.0424	212	0.134	303	0.19153	120	0.0798403	34	0.0608229	710	0.448799	76	0.0505655	0	0	0	0	7	0.012	0	0	0	0	5859	CA	6	California	6037	0.000117554	0.0446617	670406	604	1582	0	0.001	0	0.046	0	0	0
1367	37	Los Angeles	6037577603	338	0.0434	93	0.0189	51569	259	0.1731	997	0.1279	1191	0.152869	961	0.130005	154	0.0414313	1549	0.198819	193	0.0261093	786	0.20263	0	0	87	0.0234	116	0.0312	0	0	5732	CA	6	California	6037	0.000292379	0.074681	577603	3879	7791	0	0.095	0	0.197	0	0.082	0
1368	37	Los Angeles	6037602200	1016	0.1628	239	0.083	21148	1055	0.2727	486	0.0775	1870	0.298388	989	0.173053	264	0.126255	4389	0.700335	602	0.105245	363	0.169073	7	0.00326036	505	0.2416	177	0.0846	0	0	5765	CA	6	California	6037	0.000204772	0.0732072	602200	2147	6267	0	0.713	0	0.709	0	0.77	0
1369	37	Los Angeles	6037602301	287	0.0458	101	0.0342	18758	975	0.2392	562	0.0895	1811	0.288606	1083	0.186371	194	0.101253	4045	0.644622	594	0.10222	76	0.0388151	0	0	383	0.1988	147	0.0763	34	0.00541832	5766	CA	6	California	6037	0.000175603	0.0560575	602301	1958	6275	0	0.391	0	0.211	0	0.293	0
1370	37	Los Angeles	6037602302	38	0.013	63	0.0401	33622	149	0.0698	468	0.1601	660	0.225873	301	0.110297	63	0.0568592	836	0.286105	53	0.019421	0	0	0	0	52	0.0469	36	0.0325	0	0	5767	CA	6	California	6037	0.000168794	0.0682734	602302	1131	2922	0	0.062	0	0.025	0	0.381	0
1371	37	Los Angeles	6037602402	572	0.0852	179	0.06	19001	1218	0.2869	662	0.0977	1958	0.289217	1145	0.183729	203	0.0916065	4916	0.726145	682	0.10933	237	0.103043	24	0.0104348	603	0.2711	158	0.071	0	0	5768	CA	6	California	6037	0.000126285	0.0559319	602402	2300	6770	0	0.616	0	0.433	0	0.615	0
1372	37	Los Angeles	6037602404	909	0.1535	254	0.1091	16189	1129	0.3324	411	0.0693	1891	0.318887	1543	0.285371	283	0.142713	5033	0.848735	851	0.157389	639	0.311555	6	0.0029254	670	0.338	268	0.1352	0	0	5770	CA	6	California	6037	6.37512e-05	0.0382966	602404	2051	5930	0	0.85	0	0.685	0	0.863	0
1373	37	Los Angeles	6037603101	560	0.1372	101	0.0526	17346	713	0.2588	460	0.1117	947	0.230078	735	0.192056	110	0.0711974	3543	0.860787	589	0.153826	405	0.252967	0	0	308	0.1989	132	0.0852	34	0.00826044	5781	CA	6	California	6037	8.72155e-05	0.0374081	603101	1601	4116	0	0.676	0	0.639	0	0.54	0
1374	37	Los Angeles	6037603302	578	0.1571	98	0.0616	17749	507	0.1913	661	0.1797	758	0.20609	674	0.195589	113	0.0775034	3109	0.845296	530	0.153802	111	0.0733642	244	0.161269	307	0.2107	100	0.0686	0	0	5785	CA	6	California	6037	0.000108195	0.0461173	603302	1513	3678	0	0.66	0	0.694	0	0.63	0
1375	37	Los Angeles	6037603400	653	0.1496	171	0.0881	17551	774	0.2646	518	0.1178	1132	0.257624	708	0.173444	181	0.120989	3682	0.837961	572	0.139614	164	0.10705	0	0	354	0.2382	107	0.072	27	0.00614474	5786	CA	6	California	6037	0.000109396	0.0451184	603400	1532	4394	0	0.768	0	0.675	0	0.795	0
1376	37	Los Angeles	6037603500	141	0.0478	103	0.0734	21159	450	0.2398	345	0.1167	783	0.264975	456	0.165457	78	0.0853392	2201	0.744839	275	0.0997823	58	0.0610526	0	0	191	0.2078	40	0.0435	41	0.0138748	5787	CA	6	California	6037	7.88578e-05	0.0404935	603500	950	2955	0	0.505	0	0.224	0	0.716	0
1377	37	Los Angeles	6037603600	151	0.0417	96	0.0482	23791	353	0.1367	385	0.1055	859	0.235407	467	0.135323	95	0.0729647	2433	0.666758	285	0.0825847	162	0.122172	0	0	155	0.1191	106	0.0814	0	0	5788	CA	6	California	6037	9.03825e-05	0.0385765	603600	1326	3649	0	0.263	0	0.186	0	0.49	0
1378	37	Los Angeles	6037603702	440	0.0911	103	0.0465	21109	677	0.2002	659	0.1348	1150	0.235318	929	0.206399	123	0.075	2846	0.582361	421	0.0925071	88	0.0526946	4	0.0023952	243	0.1473	127	0.077	50	0.0102312	5789	CA	6	California	6037	0.000251274	0.0658484	603702	1670	4887	0	0.467	0	0.461	0	0.469	0
1379	37	Los Angeles	6037603703	39	0.0147	55	0.0392	20888	432	0.234	324	0.1219	686	0.258186	561	0.234728	34	0.04	1771	0.666541	168	0.0702929	39	0.0473876	0	0	123	0.1518	57	0.0703	0	0	5790	CA	6	California	6037	6.50353e-05	0.0335026	603703	823	2657	0	0.307	0	0.031	0	0.368	0
1380	37	Los Angeles	6037603900	1271	0.1779	178	0.0562	15047	1621	0.3766	618	0.0864	2104	0.294348	1542	0.233001	195	0.0836551	5383	0.753078	1082	0.163494	663	0.275447	84	0.0348982	697	0.2978	292	0.1247	5	0.00069949	5793	CA	6	California	6037	0.000142056	0.0625846	603900	2407	7148	0	0.822	0	0.745	0	0.578	0
1381	37	Los Angeles	6037604000	1360	0.1439	361	0.0802	13441	1877	0.3501	348	0.0366	3025	0.318757	1564	0.183224	376	0.134094	7163	0.754795	1164	0.136364	274	0.0944828	10	0.00344827	807	0.288	253	0.0902	27	0.0028451	5794	CA	6	California	6037	0.000125216	0.0471382	604000	2900	9490	0	0.862	0	0.659	0	0.756	0
1382	37	Los Angeles	6037604100	1087	0.162	270	0.0874	14071	1496	0.3794	304	0.0451	2172	0.322494	1256	0.20624	269	0.135721	5128	0.761396	923	0.15156	72	0.035538	0	0	613	0.3124	190	0.0968	0	0	5795	CA	6	California	6037	0.000100814	0.0418843	604100	2026	6735	0	0.883	0	0.707	0	0.791	0
1383	37	Los Angeles	6037609900	300	0.1847	51	0.0578	19245	309	0.2893	176	0.106	428	0.257831	246	0.160679	79	0.135274	1180	0.710843	100	0.0643501	54	0.0857143	0	0	93	0.1565	26	0.0437	23	0.0138554	5796	CA	6	California	6037	5.00173e-05	0.0415768	609900	630	1660	0	0.714	0	0.759	0	0.594	0
1384	37	Los Angeles	6037620001	68	0.0176	54	0.0252	33955	196	0.0732	439	0.1141	934	0.24285	506	0.140751	70	0.0438322	716	0.186167	21	0.00584144	260	0.157863	0	0	39	0.0241	47	0.0291	0	0	5797	CA	6	California	6037	0.000115459	0.0453622	620001	1647	3846	0	0.027	0	0.043	0	0.159	0
1385	37	Los Angeles	6037620002	230	0.068	105	0.0495	35526	231	0.0916	323	0.0953	691	0.204015	534	0.168827	109	0.0704134	876	0.258636	52	0.0163986	426	0.263614	0	0	129	0.0809	99	0.0621	24	0.00708591	5798	CA	6	California	6037	0.000108996	0.0445959	620002	1616	3387	0	0.2	0	0.344	0	0.506	0
1386	37	Los Angeles	6037620101	260	0.0498	109	0.0354	32779	214	0.0587	498	0.095	1235	0.235777	631	0.129702	185	0.0834461	1104	0.210767	65	0.0133361	637	0.288889	0	0	79	0.0368	103	0.0479	0	0	5799	CA	6	California	6037	0.000136223	0.054479	620101	2205	5238	0	0.089	0	0.236	0	0.311	0
1387	37	Los Angeles	6037620102	168	0.048	116	0.0513	34381	178	0.069	250	0.0714	733	0.209488	320	0.0955224	148	0.0875222	877	0.250643	70	0.0208333	156	0.0886364	0	0	86	0.0511	96	0.0571	0	0	5800	CA	6	California	6037	9.05955e-05	0.0442569	620102	1760	3499	0	0.15	0	0.225	0	0.526	0
[truncated: 7,720 more rows]
[truncated: 46 more columns]

## Sheet: 2009
	CNTY_FIPS	COUNTY	FIPS	G1V1N	G1V1R	G1V2N	G1V2R	G1V3R	G1V4N	G1V4R	G2V1N	G2V1R	G2V2N	G2V2R	G2V3N	G2V3R	G2V4N	G2V4R	G3V1N	G3V1R	G3V2N	G3V2R	G4V1N	G4V1R	G4V2N	G4V2R	G4V3N	G4V3R	G4V4N	G4V4R	G4V5N	G4V5R	OBJECTID	STATE_ABBR	STATE_FIPS	STATE_NAME	STCOFIPS	Shape_Area	Shape_Leng	TRACT	Totalhu	Totpop2000	USG1TF	USG1TP	USG1V1F	USG1V1P	USG1V2F	USG1V2P	USG1V3F
[truncated: 9,108 more rows]
[truncated: 46 more columns]
