# Supplementary material for: Social vulnerability of the people exposed to wildfires in U.S. West Coast states
Source: Sci Adv. 2023 Sep 20;9(38):eadh4615. doi: 10.1126/sciadv.adh4615 (PMC10511185; doi:10.1126/sciadv.adh4615)
Supplement: Supplementary file 2 — Data S1 to S11 [file sciadv.adh4615_data_s1_to_s11.zip › adh4615_Data_S6.xlsx]

## Sheet: Data description
This dataset provides census tract-level information on the background vulnerability of the population, proportion of residents that are classified as urban, and the number of people exposed to wildfire
Other information such as the surface area and perimeter of the census tracts are also provided
Wildfires are categorized as SM (size <= 40 ha / 0.4 sq.km), ME (40 ha < size <= 400 ha / 40 sq.km) and LA (400 ha < size)
Fires are categorized into three classes based on size and exposure to fires is estimated based on the fire size category. Total exposed population is the sum of the three categories
Wildland surface areas (not built-up areas) and wildland fire surface areas are provided in sq.km
For each census tract, there are two counts of total population, one provided by the CDC SVI data and one estimated from the WorldPop gridded population data
Each sheet provides data for one year
Description for all columns except for the last 13 columns can be found in the US CDC Social Vulnerability dcumentation: https://www.atsdr.cdc.gov/placeandhealth/svi/documentation/pdf/SVI-2010-Documentation-H.pdf
Description of column names that directly relate to this study (i.e., overall SVI, its dimensions, and its subdimensions) are provided in the table below
Note that the values in the columns associated with vulnerability level range between 0 and 1. Unavailable data are shown with -999
Description of the coulmns added by this work is below:
SUM_population_SM	Population exposed to SM fires (size <= 40 ha)
Wildland_Area_km2_SM	Wildland surface area in sq.km			This is the same as Wildland_Area_km2_ME & Wildland_Area_km2_LA
WildlandFire_Area_km2_SM	SM fire burned area in sq.km
SUM_population_ME	Population exposed to ME fires (40 ha < size <= 400 ha)
Wildland_Area_km2_ME	Wildland surface area in sq.km			This is the same as Wildland_Area_km2_SM & Wildland_Area_km2_LA
WildlandFire_Area_km2_ME	ME fire burned area in sq.km
SUM_population_LA	Population exposed to LA fires (400 ha < size)
Wildland_Area_km2_LA	Wildland surface area in sq.km			This is the same as Wildland_Area_km2_ME & Wildland_Area_km2_SM
WildlandFire_Area_km2_LA	LA fire burned area in sq.km
Year	Year
SUM_population_T	Total population in the tract, estimated from WorlPop gridded dataset
COUNTY_code	County code
Urban_ratio	Proportion of urban resident in the tract (urban:total)
NOTE THAT ALL COLUMNS PROVIDE TRACT-LEVEL INFORMATION
If a fire, for example, impacted multiple tracts, the size provided in each row is associated with the burned area in this tract not the total burned area associated with this fire

## Sheet: 2010
	AGE17	AGE65	CENSUSAREA	CNTY_FIPS	COUNTY	E_CROWD	E_HU	E_LIMENG	E_MOBILE	E_MUNIT	E_NOHSDIP	E_NOVEH	E_PCI	E_PL_CROWD	E_PL_LIMEN	E_PL_MOBIL	E_PL_MUNIT	E_PL_NOHSD	E_PL_NOVEH	E_PL_PCI	E_PL_POV	E_PL_UNEMP	E_POV	E_P_CROWD	E_P_LIMENG	E_P_MOBILE	E_P_MUNIT	E_P_NOHSDI	E_P_NOVEH	E_P_PCI	E_P_POV	E_P_UNEMP	E_TOTPOP	E_UNEMP	FIPS	FIPS2	OEPL_DISABL	EPL_DISABL	F_PL_AGE17	F_PL_AGE65	F_PL_CROWD	F_PL_GROUP	F_PL_LIMEN	F_PL_MINOR	F_PL_MOBIL	F_PL_MUNIT	F_PL_NOHSD	F_PL_NOVEH	F_PL_PCI
0	2297	980	2.392	1	Alameda County	106	3323	170	24	622	163	19	53922	0.7055	0.586	0.5031	0.7945	0.0809	0.0745	0.0454	0.125	0.379	288	0.033021	0.021008	0.007222	0.18718	0.028166	0.005919	53922	0.033711	0.057264	8561	255	6001450602	41003000100	0.3268	0.0914	0	0	0	0	0	0	0	0	0	0	0
1	982	576	0.686	1	Alameda County	6	1333	85	8	103	146	8	42643	0.2918	0.617	0.4854	0.6169	0.2197	0.0767	0.1033	0.026	0.471	35	0.004636	0.024467	0.006001	0.077269	0.060757	0.006182	42643	0.00962	0.067881	3638	108	6001450605	41003000400	0.1987	0.212	0	0	0	0	0	0	0	0	0	0	0
2	2405	692	102.8	1	Alameda County	6	2459	127	25	28	57	33	64183	0.2615	0.549	0.5331	0.3446	0.0285	0.1518	0.0248	0.185	0.244	352	0.002483	0.017302	0.010166	0.011386	0.011954	0.013658	64183	0.045595	0.042301	7720	136	6001450701	41003000900	0.1098	0.0873	0	0	0	0	0	0	0	0	0	0	0
3	1142	664	3.003	1	Alameda County	23	1713	36	284	47	110	37	45213	0.4769	0.42	0.8543	0.4484	0.1114	0.2389	0.0848	0.149	0.575	169	0.013682	0.008836	0.165791	0.027437	0.035725	0.02201	45213	0.038522	0.080491	4387	177	6001450742	41003001001	0.4759	0.1791	0	0	0	0	0	0	0	0	0	0	0
4	855	233	17.747	1	Alameda County	42	1233	51	11	15	118	0	37211	0.7192	0.523	0.5216	0.3513	0.1835	0	0.1621	0.243	0.411	200	0.034768	0.015187	0.008921	0.012165	0.052561	0	37211	0.056561	0.060998	3536	132	6001451202	41003001002	0.2978	0.0793	0	0	0	0	0	0	0	0	0	0	0
5	1636	527	4.899	1	Alameda County	10	2385	121	279	133	377	77	44060	0.2864	0.583	0.7971	0.5583	0.3567	0.3547	0.0923	0.073	0.411	136	0.00437	0.020662	0.116981	0.055765	0.091172	0.033653	44060	0.022383	0.060943	6076	208	6001451300	41003010100	0.2827	0.1053	0	0	0	0	0	0	0	0	0	0	0
6	726	427	19.45	1	Alameda County	12	1278	52	15	0	56	8	74359	0.4145	0.547	0.5452	0	0.069	0.0827	0.0143	0.015	0.245	14	0.010265	0.017122	0.011737	0	0.024778	0.006843	74359	0.004519	0.042431	3098	67	6001450601	41003010800	0.5526	0.1791	0	0	0	0	0	0	0	0	0	0	0
7	2077	549	213.467	1	Alameda County	34	2408	345	127	150	266	41	49530	0.4983	0.766	0.6926	0.5778	0.2088	0.1974	0.0611	0.06	0.313	131	0.014958	0.055297	0.05274	0.062292	0.05832	0.018037	49530	0.019387	0.049879	6757	187	6001451101	41005020100	0.0681	0.0268	0	0	0	0	0	0	0	0	0	0	0
8	1699	508	1.419	1	Alameda County	84	2629	95	81	185	350	173	39147	0.7086	0.525	0.6381	0.6	0.2987	0.6008	0.1381	0.532	0.314	835	0.033412	0.015342	0.03081	0.070368	0.078264	0.068814	39147	0.122541	0.049948	6866	194	6001451201	41005020302	0.0914	0.1921	0	0	0	0	0	0	0	0	0	0	0
9	1089	512	1.52	1	Alameda County	23	1769	85	51	61	36	52	49081	0.4783	0.587	0.6317	0.482	0.0288	0.3314	0.0631	0.16	0.679	171	0.01378	0.021107	0.028829	0.034482	0.012084	0.031156	49081	0.040811	0.094863	4190	229	6001451601	41005020304	0.0511	0.2051	0	0	0	0	0	0	0	0	0	0	0
10	851	752	1.887	1	Alameda County	11	1929	11	10	11	80	27	71830	0.321	0.239	0.4727	0.2874	0.0654	0.1619	0.0163	0.043	0.076	68	0.005971	0.002572	0.005184	0.005702	0.023738	0.014657	71830	0.01507	0.019184	4525	48	6001404600	41005020401	0.4619	0.1313	0	0	0	0	0	0	0	0	0	0	0
11	793	572	0.355	1	Alameda County	47	1927	131	13	107	295	101	33030	0.643	0.662	0.4968	0.5574	0.3627	0.528	0.2314	0.47	0.703	470	0.026067	0.03091	0.006746	0.055526	0.092534	0.056017	33030	0.106648	0.098415	4407	236	6001407700	41005020403	0.0459	0.559	0	0	0	0	0	0	0	0	0	0	0
12	1529	1055	0.948	1	Alameda County	22	2108	712	14	122	768	31	26195	0.4229	0.87	0.4952	0.5652	0.644	0.1669	0.4192	0.448	0.545	684	0.010731	0.111007	0.006641	0.057874	0.169162	0.015121	26195	0.101288	0.076273	6764	271	6001433300	41005020404	0.3944	0.3723	0	0	0	0	0	0	0	0	0	0	0
13	916	501	0.511	1	Alameda County	0	1386	64	30	6	213	8	37874	0	0.57	0.6044	0.271	0.3517	0.0771	0.1531	0.359	0.489	277	0	0.019259	0.021645	0.004329	0.089949	0.006216	37874	0.080499	0.069917	3441	119	6001430700	41005020501	0.4311	0.3197	0	0	0	0	0	0	0	0	0	0	0
14	1448	710	0.705	1	Alameda County	18	1720	394	7	46	70	58	44849	0.4293	0.825	0.4561	0.445	0.0539	0.3724	0.0869	0.252	0.181	298	0.011063	0.080803	0.004069	0.026744	0.020551	0.035648	44849	0.058397	0.034778	5103	81	6001442100	41005020504	0.0719	0.1791	0	0	0	0	0	0	0	0	0	0	0
15	945	433	5.992	1	Alameda County	0	1198	320	5	0	134	0	53421	0	0.805	0.4576	0	0.1305	0	0.0469	0.565	0.527	616	0	0.070438	0.004173	0	0.040312	0	53421	0.131483	0.074291	4685	139	6001443103	41005020600	0.1009	0.1152	0	0	0	0	0	0	0	0	0	0	0
16	1130	492	1.847	1	Alameda County	0	1326	24	9	0	116	20	63750	0	0.36	0.4975	0	0.1394	0.1665	0.0256	0.015	0.551	19	0	0.006266	0.006787	0	0.04249	0.015082	63750	0.004729	0.077036	4017	157	6001451102	41005020700	0.3124	0.0914	0	0	0	0	0	0	0	0	0	0	0
17	357	483	0.222	1	Alameda County	30	1671	51	11	357	33	217	42146	0.5606	0.516	0.4943	0.8197	0.0307	0.8103	0.1076	0.533	0.368	458	0.019193	0.014663	0.006582	0.213644	0.012726	0.138835	42146	0.122755	0.055936	3731	98	6001421700	41005020900	0.6767	0.1204	0	0	0	0	0	0	0	0	0	0	0
18	551	278	0.213	1	Alameda County	32	1102	208	7	173	306	186	24161	0.7049	0.854	0.4909	0.7574	0.6739	0.8768	0.4982	0.849	0.835	596	0.032955	0.098113	0.006352	0.156987	0.180637	0.191555	24161	0.264771	0.125204	2251	153	6001422100	41005021000	0.4384	0.2403	0	0	0	0	0	0	0	0	0	0	0
19	1974	933	1.625	1	Alameda County	0	2208	300	11	127	245	81	42442	0	0.739	0.4696	0.564	0.1886	0.3996	0.1051	0.089	0.487	175	0	0.047438	0.004981	0.057518	0.053751	0.038774	42442	0.026323	0.069686	6648	200	6001442200	41005021100	0.5657	0.1204	0	0	0	0	0	0	0	0	0	0	0
20	1714	620	19.881	1	Alameda County	60	2080	349	12	59	366	68	54219	0.6761	0.778	0.4818	0.4535	0.3117	0.353	0.0445	0.088	0.562	164	0.029498	0.059688	0.005769	0.028365	0.081099	0.033431	54219	0.02606	0.078515	6311	273	6001435103	41005021300	0.5657	0.0873	0	0	0	0	0	0	0	0	0	0	0
21	860	469	0.875	1	Alameda County	11	1449	156	11	30	350	40	29564	0.3718	0.712	0.5077	0.4107	0.4749	0.3174	0.3134	0.176	0.784	178	0.008178	0.040699	0.007591	0.020703	0.119128	0.029739	29564	0.04368	0.113646	4106	249	6001435200	41005021400	0.7314	0.5923	0	0	0	0	0	0	0	0	0	0	0
22	1288	674	0.482	1	Alameda County	35	1800	472	54	459	683	229	24596	0.5641	0.861	0.6354	0.852	0.7267	0.7892	0.4806	0.336	0.776	361	0.019444	0.10335	0.03	0.255	0.203152	0.127222	24596	0.075697	0.112189	4769	289	6001436100	41005021500	0.5857	0.2827	0	0	0	0	0	0	0	0	0	0	0
23	490	399	0.32	1	Alameda County	1	1003	80	21	125	114	50	42123	0.2523	0.695	0.6012	0.7111	0.2328	0.4961	0.1078	0.051	0.51	41	0.001026	0.036883	0.020937	0.124626	0.063651	0.051334	42123	0.017306	0.07224	2369	89	6001432700	41005021601	0.8213	0.4759	0	0	0	0	0	0	0	0	0	0	0
24	1648	639	9.837	1	Alameda County	47	2284	360	42	0	227	11	48503	0.5812	0.77	0.588	0	0.174	0.0658	0.0658	0.075	0.339	156	0.02075	0.05655	0.018388	0	0.05041	0.004856	48503	0.023053	0.052737	6767	183	6001430101	41005021602	0.559	0.0252	0	0	0	0	0	0	0	0	0	0	0
25	1277	697	0.697	1	Alameda County	69	2173	326	135	143	260	132	31995	0.7009	0.786	0.7114	0.5878	0.2608	0.5651	0.2532	0.193	0.566	259	0.03247	0.062716	0.062126	0.065807	0.069911	0.062117	31995	0.047031	0.079178	5507	216	6001430800	41005021700	0.6296	0.4311	0	0	0	0	0	0	0	0	0	0	0
26	898	421	0.416	1	Alameda County	1	1384	162	21	75	243	54	37746	0.2515	0.743	0.5695	0.553	0.3958	0.4233	0.1548	0.103	0.356	105	0.000769	0.048372	0.015173	0.05419	0.100206	0.041538	37746	0.029223	0.054841	3593	111	6001432100	41005021801	0.5857	0.0834	0	0	0	0	0	0	0	0	0	0	0
27	722	731	1.414	1	Alameda County	5	1433	196	10	0	275	24	45082	0.2757	0.793	0.5	0	0.4539	0.1952	0.0855	0.284	0.243	210	0.003709	0.065094	0.006978	0	0.114013	0.017804	45082	0.064794	0.042272	3241	64	6001432800	41005021802	0.5191	0.3124	0	0	0	0	0	0	0	0	0	0	0
28	846	507	0.553	1	Alameda County	66	1298	490	38	75	645	63	29808	0.8167	0.893	0.6332	0.5648	0.8285	0.4913	0.307	0.516	0.68	462	0.053097	0.132253	0.029275	0.057781	0.259661	0.050683	29808	0.118461	0.094983	3900	178	6001433102	41005022000	0.6418	0.2827	0	0	0	0	0	0	0	0	0	0	0
29	1330	1149	2.114	1	Alameda County	155	2242	686	311	170	578	33	29289	0.8685	0.865	0.8245	0.6133	0.4718	0.1651	0.3213	0.043	0.677	101	0.070262	0.106654	0.138715	0.075825	0.118345	0.014959	29289	0.014987	0.094548	6739	333	6001433400	41005022101	0.4239	0.1987	0	0	0	0	0	0	0	0	0	0	0
30	524	339	0.424	1	Alameda County	35	1246	15	7	0	171	67	43654	0.6954	0.338	0.4793	0	0.2857	0.5574	0.0955	0.397	0.503	253	0.03176	0.005472	0.005617	0	0.075396	0.060798	43654	0.088896	0.071428	2846	118	6001407900	41005022103	0.2333	0.1791	0	0	0	0	0	0	0	0	0	0	0
31	1106	464	0.493	1	Alameda County	27	1436	358	9	138	448	74	29176	0.5973	0.845	0.4895	0.6591	0.6519	0.5546	0.3246	0.1	0.786	114	0.022004	0.092506	0.006267	0.0961	0.172241	0.060309	29176	0.028607	0.113918	3985	239	6001437800	41005022105	0.2333	0.1489	0	0	0	0	0	0	0	0	0	0	0
32	745	597	2.039	1	Alameda County	65	1328	449	249	0	473	27	29731	0.8149	0.884	0.8754	0	0.6674	0.2374	0.309	0.087	0.634	99	0.052631	0.123317	0.1875	0	0.17802	0.021862	29731	0.025781	0.088422	3840	181	6001438203	41005022205	0.3723	0.4092	0	0	0	0	0	0	0	0	0	0	0
33	825	429	0.305	1	Alameda County	10	1353	112	25	134	114	74	44623	0.3645	0.706	0.5885	0.665	0.1828	0.5411	0.0883	0.223	0.243	165	0.007855	0.039395	0.018477	0.099039	0.052413	0.05813	44623	0.052732	0.042288	3162	68	6001420600	41005022206	0.5051	0.1431	0	0	0	0	0	0	0	0	0	0	0
34	1521	743	18.863	1	Alameda County	72	1894	632	144	0	739	43	34054	0.7675	0.876	0.7364	0	0.6767	0.2747	0.2122	0.057	0.531	107	0.042452	0.115963	0.076029	0	0.181706	0.025353	34054	0.018732	0.074646	5712	232	6001437101	41005022208	0.4832	0.4018	0	0	0	0	0	0	0	0	0	0	0
35	1436	1039	0.986	1	Alameda County	114	2320	532	374	508	833	157	24774	0.8242	0.841	0.8492	0.8246	0.7318	0.6343	0.4734	0.356	0.847	474	0.055152	0.089925	0.161206	0.218965	0.205729	0.075955	24774	0.079865	0.128404	6164	396	6001437200	41005022301	0.7421	0.3944	0	0	0	0	0	0	0	0	0	0	0
36	1959	696	1.652	1	Alameda County	100	2272	766	352	252	749	17	26646	0.7987	0.878	0.8427	0.6876	0.6252	0.0968	0.4027	0.413	0.656	652	0.048756	0.117574	0.154929	0.110915	0.162684	0.008288	26646	0.092798	0.091351	7026	319	6001440301	41005022400	0.7213	0.4463	0	0	0	0	0	0	0	0	0	0	0
37	207	196	0.123	1	Alameda County	20	783	0	48	109	9	89	51630	0.6467	0	0.7099	0.7335	0.018	0.7675	0.053	0.19	0.386	70	0.02642	0	0.061302	0.139208	0.007223	0.117569	51630	0.046542	0.058	1504	58	6001423902	41005022602	0.2902	0.1009	0	0	0	0	0	0	0	0	0	0	0
38	840	765	5.85	1	Alameda County	57	1708	177	164	98	204	72	37399	0.7319	0.718	0.7685	0.5633	0.2413	0.4592	0.1596	0.024	0.136	40	0.036561	0.042052	0.096018	0.057377	0.06551	0.046183	37399	0.00899	0.028547	4479	67	6001441100	41005022606	0.7369	0.2827	0	0	0	0	0	0	0	0	0	0	0
39	1609	681	0.66	1	Alameda County	41	1870	398	161	16	395	71	37260	0.5996	0.799	0.7531	0.3186	0.3571	0.3972	0.1615	0.168	0.231	273	0.022222	0.067976	0.086096	0.008556	0.091245	0.038482	37260	0.042155	0.040899	6476	131	6001441521	41005022707	0.2545	0.0962	0	0	0	0	0	0	0	0	0	0	0
40	893	514	0.456	1	Alameda County	37	1288	145	15	110	291	59	35486	0.6778	0.712	0.5443	0.636	0.4697	0.4682	0.1871	0.214	0.571	189	0.029695	0.040776	0.011645	0.085403	0.117813	0.047351	35486	0.050929	0.079905	3711	136	6001442601	41005022901	0.3268	0.2545	0	0	0	0	0	0	0	0	0	0	0
41	1428	559	0.61	1	Alameda County	74	1816	444	343	34	552	85	32530	0.7687	0.831	0.8767	0.3985	0.5658	0.4803	0.2419	0.226	0.577	296	0.042651	0.08433	0.188876	0.018722	0.143787	0.048991	32530	0.053141	0.080771	5583	247	6001443002	41005022904	0.4542	0.1987	0	0	0	0	0	0	0	0	0	0	0
42	1222	454	3.7	1	Alameda County	7	1201	546	15	345	1846	34	23559	0.3257	0.787	0.5509	0.8725	0.8448	0.3195	0.5243	0.101	0.598	100	0.006167	0.063041	0.012489	0.28726	0.27143	0.029955	23559	0.02881	0.08347	9163	152	6001450102	41005023002	0.6229	0.0192	0	0	0	1	0	0	0	0	0	0	0
43	1252	803	1.864	1	Alameda County	138	2020	409	9	776	211	242	46013	0.8741	0.848	0.4616	0.9158	0.2407	0.7909	0.0797	0.139	0.496	169	0.073015	0.093979	0.004455	0.384158	0.065385	0.128042	46013	0.036564	0.070603	4630	159	6001450607	41005023201	0.4463	0.526	0	0	0	0	0	0	0	1	0	0	0
44	682	100	3.78	1	Alameda County	0	501	86	10	0	24	22	53478	0	0.789	0.5962	0	0.0633	0.472	0.0468	0	0.162	0	0	0.063703	0.01996	0	0.023121	0.047826	53478	0	0.032374	1566	27	6001450751	41005023202	0.5051	0.0152	1	0	0	0	0	0	0	0	0	0	0
45	1756	282	6.789	1	Alameda County	23	1436	150	12	0	76	0	49324	0.5287	0.695	0.5156	0	0.0857	0	0.062	0.07	0.12	101	0.016886	0.036836	0.008356	0	0.029354	0	49324	0.021923	0.02624	4607	55	6001450752	41005023300	0.5724	0.0283	1	0	0	0	0	0	0	0	0	0	0
46	1159	456	0.446	1	Alameda County	177	2705	432	17	210	783	478	19205	0.8788	0.808	0.4898	0.6178	0.7001	0.8859	0.7217	0.9	0.456	2027	0.075063	0.072168	0.006284	0.077634	0.191536	0.202714	19205	0.314947	0.066231	6481	193	6001401000	41005023403	0.5657	0.6995	0	0	0	0	0	0	0	0	0	0	0
47	253	242	0.143	1	Alameda County	30	1866	26	8	1163	134	200	46039	0.5363	0.442	0.4593	0.966	0.1918	0.7643	0.0795	0.42	0.428	258	0.017401	0.010015	0.004287	0.623258	0.054515	0.116009	46039	0.094436	0.062636	2732	115	6001404000	41005023700	0.4092	0.305	0	0	0	0	0	0	0	1	0	0	0
48	816	422	0.337	1	Alameda County	72	1647	791	11	91	513	68	39454	0.7879	0.94	0.4957	0.5563	0.6544	0.4414	0.1348	0.605	0.469	597	0.046421	0.199596	0.006678	0.055251	0.173135	0.043842	39454	0.14344	0.067669	4174	171	6001406900	41005023800	0.4832	0.2051	0	0	0	0	1	0	0	0	0	0	0
49	1358	567	0.504	1	Alameda County	142	1641	560	9	20	592	56	24311	0.9026	0.869	0.4774	0.3515	0.6458	0.3656	0.4922	0.192	0.847	263	0.088528	0.109803	0.005484	0.012187	0.16987	0.034912	24311	0.046788	0.128507	5621	371	6001435800	41005023901	0.8091	0.5526	0	0	1	0	0	0	0	0	0	0	0
50	1108	477	0.382	1	Alameda County	88	1283	569	458	0	646	37	20457	0.8796	0.896	0.9687	0	0.76	0.3371	0.665	0.454	0.881	458	0.075471	0.135282	0.356975	0	0.219653	0.031732	20457	0.102782	0.139565	4456	321	6001438201	41005024200	0.4311	0.756	0	0	0	0	0	0	1	0	0	0	0
51	341	394	0.191	1	Alameda County	21	2405	32	20	1499	132	313	53261	0.3964	0.412	0.5153	0.9661	0.1263	0.8112	0.0474	0.173	0.259	163	0.009354	0.008497	0.008316	0.623284	0.039297	0.13942	53261	0.043236	0.043939	3804	120	6001403900	41005024303	0.877	0.3495	0	0	0	0	0	0	0	1	0	0	0
52	1100	403	0.289	1	Alameda County	68	1941	780	7	244	827	333	21978	0.7295	0.936	0.4518	0.7128	0.8432	0.8627	0.5954	0.708	0.861	811	0.036208	0.190429	0.003606	0.125708	0.270349	0.177316	21978	0.181838	0.132508	4460	289	6001406601	41007950100	0.5461	0.4832	0	0	0	0	1	0	0	0	0	0	0
53	1019	161	0.7	1	Alameda County	17	1510	48	11	842	38	49	45858	0.4488	0.532	0.5037	0.9559	0.0404	0.3646	0.0807	0.131	0.527	115	0.012073	0.015862	0.007284	0.557615	0.016309	0.034801	45858	0.034827	0.074307	3302	153	6001450101	41007950400	0.8322	0.0173	0	0	0	0	0	0	0	1	0	0	0
54	437	454	0.739	1	Alameda County	19	1032	100	16	12	46	0	69130	0.5678	0.731	0.5713	0.3467	0.0746	0	0.0187	0	0.373	0	0.019709	0.045454	0.015503	0.011627	0.026406	0	69130	0	0.056572	2260	68	6001408000	41007950500	0.7607	0.3268	0	0	0	1	0	0	0	0	0	0	0
55	395	503	29.613	1	Alameda County	0	942	42	64	0	65	0	49955	0	0.571	0.7221	0	0.1195	0	0.0594	0.127	0.101	76	0	0.019453	0.06794	0	0.037746	0	49955	0.034157	0.023299	2225	25	6001430102	41007950600	0.7607	0.2473	0	1	0	0	0	0	0	0	0	0	0
56	1239	548	0.423	1	Alameda County	151	1889	285	10	951	365	148	25313	0.8922	0.792	0.4743	0.9466	0.4708	0.6543	0.4519	0.517	0.652	554	0.082199	0.06492	0.005293	0.50344	0.118122	0.080566	25313	0.118502	0.090584	4769	228	6001430900	41007950700	0.7794	0.4463	0	0	0	0	0	0	0	1	0	0	0
57	606	355	0.368	1	Alameda County	108	1156	170	122	391	268	180	25640	0.914	0.801	0.7818	0.898	0.5994	0.8427	0.4397	0.639	0.711	404	0.09617	0.068742	0.105536	0.338235	0.154111	0.160284	25640	0.155086	0.09979	2605	143	6001431000	41007951300	0.7468	0.3871	0	0	1	0	0	0	0	0	0	0	0
58	845	587	0.511	1	Alameda County	98	1379	486	10	41	518	54	29014	0.8827	0.905	0.5034	0.4601	0.7261	0.4308	0.3295	0.289	0.816	236	0.077044	0.146209	0.007251	0.029731	0.202898	0.042452	29014	0.065866	0.120284	3590	220	6001433000	41009970500	0.4384	0.1856	0	0	0	0	1	0	0	0	0	0	0
59	1382	809	0.61	1	Alameda County	119	2070	1004	78	666	691	75	23493	0.8395	0.927	0.6578	0.8903	0.638	0.3889	0.5274	0.484	0.777	640	0.059589	0.176822	0.037681	0.321739	0.16715	0.037556	23493	0.109965	0.112277	5943	353	6001433600	41009970700	0.6478	0.2978	0	0	0	0	1	0	0	0	0	0	0
60	1008	248	0.739	1	Alameda County	58	1848	574	10	702	379	65	23589	0.7153	0.894	0.4761	0.9143	0.555	0.3964	0.5231	0.683	0.839	753	0.034238	0.133426	0.005411	0.37987	0.140682	0.03837	23589	0.171409	0.12638	4638	309	6001436500	41009970900	0.7158	0.1545	0	0	0	0	0	0	0	1	0	0	0
61	456	370	0.666	1	Alameda County	28	762	233	171	15	272	23	27445	0.7334	0.87	0.9043	0.4045	0.6997	0.3218	0.3755	0.133	0.379	76	0.036745	0.110794	0.224409	0.019685	0.191414	0.030183	27445	0.035381	0.057264	2148	67	6001438400	41009971000	0.5395	0.2752	0	0	0	0	0	0	1	0	0	0	0
62	725	832	0.427	1	Alameda County	0	1679	37	17	124	25	53	61537	0	0.451	0.5327	0.6084	0.0212	0.3567	0.0291	0.178	0.111	166	0	0.010475	0.010125	0.073853	0.008865	0.033865	61537	0.044172	0.024959	3758	46	6001421300	41009971100	0.7657	0.1313	0	1	0	0	0	0	0	0	0	0	0
63	843	450	0.292	1	Alameda County	88	2174	359	20	248	470	451	24898	0.7846	0.842	0.5242	0.6929	0.6498	0.9074	0.4681	0.673	0.762	709	0.045809	0.090519	0.009199	0.114075	0.171345	0.234773	24898	0.167691	0.109172	4228	219	6001423400	41011000400	0.8008	0.3944	0	0	0	0	0	0	0	0	0	1	0
64	283	204	0.153	1	Alameda County	0	832	37	33	65	26	68	33640	0	0.601	0.6627	0.6186	0.0491	0.6846	0.2197	0.616	0.531	253	0	0.022616	0.039663	0.078125	0.019103	0.088426	33640	0.147093	0.074666	1720	84	6001423901	41011000700	0.8878	0.1659	0	0	0	1	0	0	0	0	0	0	0
65	735	861	0.543	1	Alameda County	112	1698	354	612	104	423	46	31936	0.8776	0.853	0.9698	0.5747	0.5747	0.3259	0.2546	0.482	0.455	416	0.074517	0.097817	0.360424	0.061248	0.146417	0.030605	31936	0.109502	0.066018	3799	129	6001440307	41011000800	0.8826	0.6171	0	0	0	0	0	0	1	0	0	0	0
66	482	388	0.13	1	Alameda County	18	1192	229	13	314	327	331	16263	0.5451	0.877	0.539	0.8578	0.74	0.9446	0.8352	0.872	0.994	593	0.018	0.116598	0.010906	0.263422	0.209615	0.331	16263	0.285507	0.289416	2077	268	6001402400	41013950300	0.849	0.7969	0	0	0	0	0	0	0	0	0	1	0
67	621	351	0.159	1	Alameda County	158	1773	624	10	514	551	293	25497	0.9273	0.933	0.4797	0.8742	0.754	0.8838	0.4449	0.637	0.347	540	0.107702	0.186046	0.00564	0.289904	0.216673	0.199727	25497	0.154418	0.053814	3497	103	6001405500	53003960500	0.8951	0.3723	0	0	1	0	1	0	0	0	0	0	0
68	926	356	0.332	1	Alameda County	133	974	370	7	0	825	38	23078	0.9585	0.882	0.5025	0	0.9474	0.4395	0.5452	0.614	0.512	503	0.152522	0.121112	0.007186	0	0.393794	0.043577	23078	0.146433	0.072489	3443	122	6001437400	53003960600	0.8008	0.3944	0	0	1	0	0	0	0	0	1	0	0
69	1392	581	0.333	1	Alameda County	226	2360	1244	4	286	1115	392	18319	0.93	0.954	0.4433	0.7052	0.8578	0.8769	0.7585	0.84	0.771	1500	0.110513	0.2268	0.001694	0.121186	0.281707	0.191687	18319	0.257731	0.111374	5921	329	6001407000	53005010100	0.2827	0.2902	0	0	1	0	1	0	0	0	0	0	0
70	589	254	0.303	1	Alameda County	35	1038	39	8	70	328	67	21895	0.732	0.517	0.5091	0.592	0.7659	0.6067	0.5992	0.617	0.992	410	0.036572	0.014761	0.007707	0.067437	0.222826	0.07001	21895	0.147588	0.27139	2810	406	6001410100	53005010201	0.2545	0.7703	0	0	0	0	0	1	0	0	0	0	0
71	1836	696	0.618	1	Alameda County	318	2567	1316	19	488	1359	327	22519	0.9435	0.924	0.5053	0.7971	0.8047	0.7966	0.5707	0.547	0.729	1010	0.127403	0.171981	0.007401	0.190105	0.244512	0.131009	22519	0.126423	0.102889	8363	406	6001433800	53005010202	0.7703	0.2679	0	0	1	0	1	0	0	0	0	0	0
72	869	431	0.391	1	Alameda County	115	1512	484	6	471	673	252	25572	0.9015	0.907	0.4551	0.8857	0.8613	0.8774	0.442	0.668	0.807	578	0.087786	0.148466	0.003968	0.311507	0.284086	0.192366	25572	0.165568	0.118349	3567	218	6001435500	53005010300	0.6418	0.5526	0	0	1	0	1	0	0	0	0	0	0
73	1117	344	0.249	1	Alameda County	147	1227	428	34	212	606	132	15947	0.9427	0.89	0.6278	0.7775	0.8484	0.7587	0.8449	0.515	0.96	431	0.126506	0.129618	0.027709	0.172779	0.274332	0.113597	15947	0.118017	0.18727	3689	306	6001436200	53005010600	0.6767	0.1545	0	0	1	0	0	0	0	0	0	0	0
74	864	348	0.407	1	Alameda County	135	1726	175	120	952	316	163	36260	0.9011	0.773	0.7249	0.955	0.5401	0.7378	0.175	0.081	0.328	76	0.087491	0.057698	0.069524	0.551564	0.136619	0.105638	36260	0.024335	0.05158	3123	93	6001433104	53005010705	0.4165	0.4832	0	0	1	0	0	0	0	1	0	0	0
75	982	698	0.477	1	Alameda County	117	1350	568	49	0	484	42	26056	0.9078	0.9	0.6539	0	0.6246	0.3481	0.4244	0.124	0.395	142	0.09162	0.140212	0.036296	0	0.162525	0.032889	26056	0.033427	0.05923	4248	120	6001433500	53005010809	0.3344	0.4384	0	0	1	0	1	0	0	0	0	0	0
76	1125	958	0.575	1	Alameda County	116	1951	554	882	136	672	42	23118	0.8489	0.854	0.9864	0.5982	0.6402	0.2463	0.5435	0.761	0.94	1201	0.062634	0.098418	0.452075	0.069707	0.167832	0.022678	23118	0.207033	0.169054	5801	472	6001438204	53005010813	0.5191	0.1856	0	0	0	0	0	0	1	0	0	0	0
77	298	774	0.255	1	Alameda County	92	3046	825	14	2981	416	1098	43181	0.688	0.94	0.4635	0.9981	0.4286	0.9539	0.0991	0.562	0.275	563	0.030851	0.198555	0.004596	0.97866	0.107855	0.368209	43181	0.130808	0.045662	4304	120	6001403400	53005010902	0.4759	0.6767	0	0	0	0	1	0	0	1	0	1	0
78	1097	303	0.711	1	Alameda County	52	1607	690	49	383	877	181	22936	0.7462	0.95	0.6371	0.8406	0.9549	0.8027	0.5519	0.761	0.928	695	0.038661	0.218285	0.030491	0.238332	0.41058	0.134572	22936	0.206906	0.161188	3359	255	6001406100	53005011002	0.7839	0.1489	0	0	0	0	1	0	0	0	1	0	0
79	914	250	0.267	1	Alameda County	234	1527	680	8	621	569	126	18345	0.9592	0.945	0.4735	0.923	0.8115	0.664	0.7575	0.771	0.807	792	0.15415	0.207697	0.005239	0.406679	0.248797	0.083003	18345	0.212389	0.118393	3729	224	6001433103	53005011100	0.2902	0.0757	0	0	1	0	1	0	0	1	0	0	0
80	2059	459	0.707	1	Alameda County	261	2208	1207	6	315	1397	184	21491	0.9435	0.947	0.4463	0.7383	0.9338	0.6892	0.6174	0.422	0.529	611	0.127379	0.213175	0.002717	0.142663	0.367631	0.089799	21491	0.094816	0.074474	6498	241	6001436300	53005011401	0.3798	0.3495	0	0	1	0	1	0	0	0	1	0	0
81	1345	429	0.466	1	Alameda County	154	1800	625	135	531	960	358	16711	0.9084	0.903	0.7347	0.8771	0.9232	0.8938	0.8197	0.736	0.857	937	0.09194	0.144375	0.075	0.295	0.350748	0.213731	16711	0.194721	0.131317	4838	278	6001434000	53005011402	0.7314	0.5657	0	0	1	0	1	0	0	0	1	0	0
82	1308	470	0.442	1	Alameda County	146	1692	719	16	109	887	137	18100	0.9225	0.924	0.5265	0.5837	0.8773	0.7123	0.768	0.817	0.874	1125	0.10318	0.172836	0.009456	0.06442	0.297651	0.096819	18100	0.240435	0.137024	4716	292	6001435602	53005011503	0.4384	0.5857	0	0	1	1	1	0	0	0	0	0	0
83	1095	222	2.992	1	Alameda County	89	1450	151	20	200	305	277	34152	0.8862	0.747	0.5604	0.7318	0.6272	0.9132	0.2104	0.687	0.918	562	0.0789	0.049378	0.013793	0.137931	0.163451	0.245567	34152	0.172816	0.156268	3331	263	6001428700	53005011700	0.4977	0.4906	0	0	0	1	0	0	0	0	0	1	0
84	1344	1044	1.226	1	Alameda County	233	2686	1026	18	1082	744	253	24241	0.9057	0.911	0.4961	0.9219	0.5805	0.7172	0.495	0.579	0.772	941	0.09045	0.154123	0.006701	0.402829	0.148207	0.098214	24241	0.135688	0.111559	7121	387	6001433200	53007960100	0.6598	0.3648	0	0	1	0	1	0	0	1	0	0	0
85	862	249	0.226	1	Alameda County	103	1264	269	10	112	401	145	20311	0.9151	0.857	0.5114	0.6433	0.7574	0.8065	0.6717	0.726	0.867	564	0.097078	0.100223	0.007911	0.088607	0.21829	0.136663	20311	0.189771	0.134428	2972	180	6001410200	53007960300	0.2259	0.3648	0	0	1	0	0	1	0	0	0	0	0
86	806	583	0.316	1	Alameda County	201	953	597	8	215	538	28	20900	0.9822	0.93	0.5161	0.8304	0.7838	0.3357	0.6451	0.566	0.869	449	0.226606	0.180963	0.008394	0.225603	0.232397	0.031567	20900	0.131942	0.134929	3567	248	6001437600	53007960500	0.3723	0.6047	0	0	1	1	1	0	0	0	0	0	0
87	872	288	0.308	1	Alameda County	142	1036	631	10	92	584	91	19574	0.9502	0.945	0.5284	0.6438	0.8646	0.6824	0.7056	0.879	0.949	991	0.137065	0.207976	0.009652	0.088803	0.286696	0.087837	19574	0.291985	0.177608	3394	303	6001436700	53007960600	0.5792	0.4384	0	0	1	0	1	0	0	0	0	0	0
88	335	532	0.287	1	Alameda County	0	1396	50	26	517	55	384	32608	0	0.517	0.5892	0.9111	0.1181	0.9451	0.2403	0.854	0.161	648	0	0.014744	0.018624	0.370343	0.03744	0.332179	32608	0.269438	0.032236	3472	48	6001423700	53007960700	0.6418	0.2827	0	0	0	1	0	0	0	1	0	1	0
89	730	314	0.188	1	Alameda County	147	1055	1303	6	17	992	191	16994	0.9603	0.997	0.4804	0.3815	0.9827	0.8863	0.8101	0.731	0.734	556	0.156382	0.484206	0.005687	0.016113	0.511076	0.203191	16994	0.192254	0.103848	2892	143	6001405902	53007960802	0.6655	0.2188	0	0	1	0	1	1	0	0	1	0	0
90	1008	337	0.273	1	Alameda County	192	1427	1014	20	28	1130	73	20835	0.9553	0.959	0.562	0.4041	0.9591	0.5249	0.6481	0.749	0.775	882	0.146007	0.239716	0.014015	0.019621	0.42117	0.055513	20835	0.200454	0.112035	4424	256	6001410400	53007961200	0.2978	0.4463	0	0	1	0	1	1	0	0	1	0	0
91	1748	462	0.448	1	Alameda County	173	1514	1072	19	43	1151	43	16635	0.9374	0.938	0.5514	0.4537	0.9079	0.3162	0.8222	0.607	0.785	851	0.119228	0.19505	0.012549	0.028401	0.329045	0.029634	16635	0.144066	0.11378	5907	322	6001440200	53007961302	0.7703	0.1009	0	0	1	0	1	1	0	0	1	0	0
92	1011	239	0.143	1	Alameda County	209	1141	1333	24	202	1066	188	13949	0.9796	0.992	0.6017	0.7827	0.9776	0.8776	0.9008	0.88	0.858	1127	0.214139	0.378263	0.021034	0.177037	0.48587	0.192622	13949	0.292651	0.131751	3851	261	6001407101	53009000700	0.8797	0.4165	0	0	1	0	1	1	0	0	1	0	1
93	1179	359	0.255	1	Alameda County	156	1422	748	11	62	980	238	15133	0.9439	0.933	0.5095	0.5178	0.9539	0.88	0.8692	0.899	0.962	1378	0.127868	0.185654	0.007735	0.0436	0.408163	0.195081	15133	0.314109	0.189107	4434	375	6001407102	53011040201	0.6536	0.6171	0	0	1	0	1	1	0	0	1	0	0
94	380	720	0.33	1	Alameda County	148	1857	565	18	1462	523	598	20735	0.9135	0.922	0.529	0.9818	0.7136	0.9575	0.6523	0.937	0.702	1229	0.095854	0.169263	0.009693	0.787291	0.197284	0.387305	20735	0.370739	0.098371	3564	151	6001401300	6083001203	0.3268	0.7468	0	0	1	1	1	0	0	1	0	1	0
95	542	476	0.816	1	Alameda County	134	1595	963	12	638	855	354	17030	0.915	0.983	0.5069	0.9209	0.9518	0.9183	0.809	0.908	0.662	1049	0.09696	0.322505	0.007523	0.4	0.403111	0.25615	17030	0.325473	0.092081	3223	150	6001406000	6083001208	0.3944	0.756	0	0	1	0	1	0	0	1	1	1	0
96	2116	317	0.315	1	Alameda County	297	2343	1317	87	1233	799	113	18077	0.9559	0.956	0.6562	0.9511	0.7558	0.5274	0.7688	0.721	0.505	1179	0.146956	0.232891	0.037131	0.526248	0.217533	0.055912	18077	0.187559	0.071667	6286	236	6001433900	6083001304	0.3495	0.0914	1	0	1	0	1	1	0	1	0	0	0
97	1121	249	0.197	1	Alameda County	211	1231	1367	6	73	962	262	14026	0.972	0.991	0.4679	0.5693	0.9619	0.9064	0.899	0.883	0.982	1175	0.187555	0.376066	0.004874	0.059301	0.429656	0.232888	14026	0.296118	0.227518	4026	463	6001407400	6083001601	0.3344	0.3268	0	0	1	0	1	1	0	0	1	1	0
98	1067	302	6.375	1	Alameda County	199	1084	873	40	0	980	102	12845	0.9754	0.965	0.6555	0	0.9714	0.7272	0.9265	0.831	0.784	989	0.198404	0.255562	0.0369	0	0.460093	0.101694	12845	0.250379	0.113682	3971	167	6001409000	6083001604	0.469	0.469	0	0	1	0	1	1	0	0	1	0	1
99	1546	458	0.416	1	Alameda County	267	1678	978	11	71	1379	335	14075	0.9694	0.939	0.494	0.5133	0.9607	0.9011	0.898	0.829	0.991	1347	0.178834	0.197376	0.006555	0.042312	0.425354	0.22438	14075	0.249075	0.270052	5408	569	6001409300	6083001706	0.2609	0.7516	0	0	1	0	1	1	0	0	1	1	0
100	1137	202	0.187	1	Alameda County	292	1155	944	14	474	699	88	15627	0.9929	0.972	0.5481	0.924	0.8924	0.6971	0.855	0.793	0.741	853	0.306079	0.276346	0.012121	0.410389	0.312472	0.092243	15627	0.225422	0.105077	3838	209	6001437701	6083001901	0.16	0.4619	1	0	1	0	1	1	0	1	0	0	0
101	80	70	0.158	1	Alameda County	30	1540	239	14	1028	5	647	7906	0.5878	0.661	0.5231	0.9709	0.0162	0.9702	0.9908	0.991	0.92	1673	0.021246	0.030704	0.00909	0.667532	0.00618	0.458215	7906	0.572553	0.157237	7784	403	6001422800	6083001906	0.4165	0.0486	0	0	0	1	0	0	0	1	0	1	1
102	570	112	0.141	1	Alameda County	38	867	90	15	389	220	295	16468	0.7967	0.745	0.5816	0.9344	0.7082	0.9552	0.8279	0.915	0.91	681	0.048346	0.048806	0.017301	0.448673	0.194862	0.375318	16468	0.335302	0.152099	2031	134	6001402500	6083002005	0.4384	0.825	1	0	0	0	0	1	0	1	0	1	0
103	1394	237	0.484	1	Alameda County	359	1208	1763	21	78	1216	103	13718	0.9951	0.997	0.5822	0.5842	0.9835	0.7142	0.9067	0.783	0.891	977	0.339319	0.462851	0.017384	0.064569	0.515254	0.097353	13718	0.219254	0.143073	4476	284	6001409400	6083002006	0.6418	0.2403	1	0	1	0	1	1	0	0	1	0	1
104	1570	317	0.313	1	Alameda County	189	1816	1024	22	262	1022	308	13897	0.943	0.96	0.5481	0.7409	0.9525	0.8887	0.9022	0.856	0.708	1248	0.12676	0.243519	0.012114	0.144273	0.404752	0.206572	13897	0.271245	0.099248	4647	198	6001409700	6083002007	0.2679	0.2473	1	0	1	0	1	1	0	0	1	0	1
105	1214	302	0.191	1	Alameda County	89	1483	630	24	334	863	444	13859	0.8626	0.937	0.5756	0.83	0.962	0.947	0.9032	0.905	0.908	1115	0.067887	0.193192	0.016183	0.225219	0.42978	0.338672	13859	0.321325	0.151129	3551	214	6001407500	6083002008	0.5724	0.6536	0	0	0	0	1	1	0	0	1	1	1
106	256	166	738.332	3	Alpine County	0	1794	24	33	524	59	7	32159	0	0.601	0.5881	0.8754	0.3005	0.1878	0.2498	0.564	0.889	145	0	0.022535	0.018394	0.292084	0.078666	0.017073	32159	0.131221	0.142355	1176	81	6003010000	6083002009	0.8622	0.9206	0	0	0	0	0	0	0	0	0	0	0
107	1141	947	52.63	5	Amador County	48	2304	26	51	223	202	108	31949	0.6031	0.33	0.6065	0.6605	0.1959	0.4911	0.2543	0.34	0.606	403	0.022514	0.005193	0.022135	0.096788	0.055357	0.050656	31949	0.076369	0.084451	5277	214	6005000303	6083002010	0.4463	0.6883	0	0	0	0	0	0	0	0	0	0	0
108	526	1195	24.331	5	Amador County	16	2718	41	73	0	273	39	33889	0.3663	0.45	0.6246	0	0.2929	0.2111	0.2152	0.226	0.849	216	0.007936	0.010419	0.026857	0	0.076923	0.019345	33889	0.053267	0.128993	4055	214	6005000101	6083002011	0.7932	0.8973	0	1	0	0	0	0	0	0	0	0	0
109	932	598	54.687	5	Amador County	55	1752	113	399	0	393	80	22910	0.7402	0.667	0.9067	0	0.5957	0.5213	0.5529	0.523	0.881	434	0.0378	0.031786	0.227739	0	0.152977	0.054982	22910	0.120288	0.139603	3608	282	6005000304	6083002012	0.1053	0.7213	0	0	0	0	0	0	1	0	0	0	0
110	856	1339	16.372	5	Amador County	27	2477	24	311	257	341	159	27481	0.4705	0.335	0.808	0.6745	0.3883	0.6456	0.3743	0.367	0.842	368	0.01332	0.005354	0.125555	0.103754	0.098469	0.078441	27481	0.082161	0.127272	4588	224	6005000401	6083002210	0.2609	0.7886	0	1	0	0	0	0	0	0	0	0	0
111	788	1255	28.334	5	Amador County	0	2266	17	140	31	386	104	30354	0	0.274	0.7107	0.3634	0.398	0.47	0.2925	0.224	0.722	268	0	0.003491	0.061782	0.01368	0.100625	0.047575	30354	0.052933	0.101814	5096	202	6005000402	6083002211	0.5987	0.9123	0	1	0	0	0	0	0	0	0	0	0
112	562	654	41.806	5	Amador County	0	1545	10	108	43	222	43	29956	0	0.283	0.7255	0.4506	0.4062	0.3517	0.303	0.459	0.52	285	0	0.003734	0.069902	0.027831	0.102635	0.033281	29956	0.1039	0.073573	2782	98	6005000500	6083002707	0.611	0.8523	0	1	0	0	0	0	0	0	0	0	0
113	289	427	176.149	5	Amador County	21	1535	15	62	0	197	20	24012	0.6376	0.397	0.6643	0	0.5007	0.264	0.5049	0.507	0.897	235	0.025547	0.007788	0.04039	0	0.125798	0.02433	24012	0.115934	0.145652	2027	134	6005000102	6083002708	0.2902	0.8712	0	1	0	0	0	0	0	0	0	0	0
114	506	439	75.533	5	Amador County	23	770	156	91	18	1399	21	9804	0.6966	0.634	0.7989	0.4269	0.8726	0.3117	0.9779	0.231	0.763	103	0.0319	0.026781	0.118181	0.023376	0.293599	0.029126	9804	0.054153	0.109557	6012	94	6005000301	6083002802	0.2609	0.8741	0	0	0	1	0	0	0	0	0	0	1
115	793	1011	124.741	5	Amador County	27	2456	48	106	0	254	19	30464	0.4664	0.445	0.671	0	0.2603	0.1058	0.2899	0.374	0.909	408	0.013081	0.010113	0.043159	0	0.069837	0.009205	30464	0.083657	0.151368	4882	343	6005000200	6083002808	0.7213	0.813	0	1	0	0	0	0	0	0	0	0	0
116	1174	243	1.196	7	Butte County	0	1127	36	10	0	135	14	30301	0	0.493	0.5211	0	0.2556	0.149	0.2937	0.04	0.558	42	0	0.013043	0.008873	0	0.068807	0.013384	30301	0.014122	0.078125	2974	135	6007000103	6083002809	0.3197	0.1724	0	0	0	0	0	0	0	0	0	0	0
117	1547	1220	2.411	7	Butte County	96	3102	63	153	172	223	103	31687	0.6954	0.429	0.6856	0.5571	0.1416	0.3583	0.2598	0.271	0.678	457	0.031767	0.009287	0.049323	0.055448	0.042975	0.034083	31687	0.062134	0.094778	7355	334	6007000402	6083002907	0.1098	0.4311	0	0	0	0	0	0	0	0	0	0	0
118	655	420	2.105	7	Butte County	40	1523	63	106	202	218	74	27043	0.6746	0.527	0.725	0.7233	0.3976	0.5164	0.3889	0.827	0.77	960	0.029347	0.015544	0.069599	0.132632	0.100507	0.054292	27043	0.247486	0.111167	4317	218	6007000501	6083002909	0.1545	0.3495	0	0	0	0	0	0	0	0	0	0	0
119	766	520	1.215	7	Butte County	44	2598	74	19	319	121	247	24305	0.5562	0.537	0.5041	0.7081	0.1289	0.7387	0.4925	0.816	0.846	1125	0.018884	0.016353	0.007313	0.122786	0.039868	0.106008	24305	0.239667	0.128332	4694	337	6007000700	6083002915	0.0165	0.4239	0	0	0	0	0	0	0	0	0	0	0
120	480	243	6.408	7	Butte County	31	863	29	18	0	65	36	34794	0.7403	0.52	0.6008	0	0.1525	0.4419	0.1987	0.376	0.357	183	0.037804	0.014971	0.020857	0	0.04555	0.043902	34794	0.084137	0.054945	2175	65	6007000901	6083002930	0.1856	0.7158	0	0	0	0	0	0	0	0	0	0	0
121	1464	677	2.289	7	Butte County	76	2734	199	84	551	364	342	22532	0.6734	0.681	0.6378	0.8083	0.3912	0.7974	0.5702	0.725	0.547	1182	0.029219	0.034286	0.030724	0.201536	0.099128	0.131487	22532	0.189241	0.076411	6338	230	6007000903	6083003004	0.4092	0.4165	0	0	0	0	0	0	0	0	0	0	0
122	571	204	3.343	7	Butte County	58	1708	343	22	158	279	124	19322	0.7395	0.843	0.554	0.6518	0.5719	0.6543	0.7168	0.896	0.609	1214	0.037686	0.091053	0.01288	0.092505	0.145615	0.080571	19322	0.309851	0.084918	3918	192	6007001200	6083003102	0.6171	0.7101	0	0	0	0	0	0	0	0	0	0	0
123	845	725	1.027	7	Butte County	26	1673	27	220	106	185	88	28730	0.531	0.395	0.8156	0.5809	0.2693	0.5388	0.3375	0.804	0.744	844	0.01706	0.007716	0.1315	0.063359	0.071816	0.057742	28730	0.231868	0.105854	3647	179	6007000102	6085501800	0.1791	0.6355	0	0	0	0	0	0	0	0	0	0	0
124	1232	828	1.508	7	Butte County	29	2396	88	14	106	349	106	31556	0.458	0.534	0.4828	0.5203	0.3392	0.4573	0.2629	0.32	0.658	414	0.01257	0.016011	0.005843	0.04424	0.087359	0.045947	31556	0.072138	0.091593	5791	280	6007000800	6085502001	0.3798	0.8091	0	0	0	0	0	0	0	0	0	0	0
125	1056	713	215.649	7	Butte County	0	2715	116	267	61	239	42	43409	0	0.608	0.7718	0.4217	0.2426	0.2181	0.0971	0.238	0.543	287	0	0.023458	0.098342	0.022467	0.065876	0.020009	43409	0.055587	0.076145	5163	211	6007001600	6085502101	0.1313	0.3723	0	0	0	0	0	0	0	0	0	0	0
126	1334	992	5.03	7	Butte County	70	2148	56	152	52	527	167	23216	0.707	0.472	0.7274	0.4311	0.616	0.6486	0.5393	0.421	0.881	473	0.033191	0.011688	0.070763	0.024208	0.159648	0.079184	23216	0.094618	0.139477	5259	342	6007002700	6085502202	0.0793	0.9373	0	0	0	0	0	0	0	0	0	0	0
127	1396	796	122.509	7	Butte County	103	2153	204	385	15	485	93	30294	0.7974	0.693	0.8675	0.3023	0.4797	0.4408	0.2938	0.2	0.401	287	0.04847	0.036487	0.17882	0.006967	0.120377	0.043764	30294	0.048381	0.059778	5946	151	6007001400	6085502301	0.1856	0.3197	0	0	0	0	0	0	0	0	0	0	0
128	1278	729	135.418	7	Butte County	16	2221	88	117	16	211	84	34324	0.3697	0.549	0.6925	0.305	0.2221	0.4307	0.2069	0.186	0.826	240	0.008084	0.017363	0.052678	0.007203	0.061265	0.042445	34324	0.045636	0.122888	5300	342	6007001500	6085502400	0.1053	0.4463	0	0	0	0	0	0	0	0	0	0	0
129	1358	666	47.152	7	Butte County	92	1503	536	93	18	696	65	15324	0.8684	0.897	0.7109	0.3495	0.8952	0.4843	0.8639	0.685	0.838	728	0.070175	0.136839	0.061876	0.011976	0.315503	0.04958	15324	0.172063	0.126072	4303	191	6007003502	6085502500	0.1009	0.8994	0	0	0	0	0	0	0	0	0	0	0
130	1025	907	4.758	7	Butte County	63	1705	25	201	49	407	153	21437	0.7519	0.356	0.7986	0.4553	0.5483	0.7105	0.6199	0.314	0.724	290	0.039622	0.006112	0.117888	0.028739	0.13886	0.096226	21437	0.070974	0.102051	4300	194	6007003100	6085502603	0.2978	0.7751	0	0	0	0	0	0	0	0	0	0	0
131	867	467	11.509	7	Butte County	11	1065	317	38	14	360	22	23164	0.4252	0.884	0.6523	0.3597	0.7578	0.2358	0.5415	0.725	0.867	516	0.010858	0.123394	0.03568	0.013145	0.218579	0.021717	23164	0.189636	0.134615	2795	175	6007003501	6085502701	0.4092	0.5792	0	0	0	0	0	0	0	0	0	0	0
132	886	365	1.334	7	Butte County	0	1777	81	471	81	347	38	23937	0	0.627	0.9302	0.5251	0.5561	0.2569	0.508	0.473	0.361	369	0	0.025681	0.265053	0.045582	0.141056	0.023676	23937	0.107236	0.055164	3441	102	6007000201	6085502702	0.3648	0.559	0	0	0	0	0	0	1	0	0	0	0
133	923	621	0.965	7	Butte County	44	1864	149	260	379	426	219	18607	0.6432	0.703	0.8255	0.81	0.6273	0.7943	0.7467	0.765	0.814	803	0.026097	0.038893	0.139484	0.203326	0.163468	0.129893	18607	0.209005	0.119956	4176	220	6007000300	6085502800	0.4165	0.8389	0	0	0	1	0	0	0	0	0	0	0
134	471	127	1.719	7	Butte County	41	631	74	168	108	197	29	26503	0.8855	0.805	0.9309	0.7754	0.8404	0.5244	0.4075	0.827	0.859	307	0.078393	0.070476	0.266244	0.171156	0.268392	0.055449	26503	0.24778	0.132013	1239	80	6007000401	6085502901	0.3648	0.1372	0	0	0	0	0	0	1	0	0	0	0
135	1190	1277	1.685	7	Butte County	39	2822	98	15	518	227	188	31180	0.4919	0.537	0.4746	0.7903	0.1862	0.6076	0.272	0.42	0.456	589	0.014557	0.016311	0.005315	0.183557	0.053186	0.070175	31180	0.09433	0.066269	6322	200	6007000904	6085502902	0.305	0.4542	0	1	0	0	0	0	0	0	0	0	0
136	488	189	0.955	7	Butte County	30	2373	88	32	235	149	179	15638	0.4899	0.542	0.5583	0.665	0.2961	0.6767	0.8547	0.907	0.882	1634	0.01445	0.016745	0.013485	0.09903	0.077644	0.086223	15638	0.323885	0.139866	5450	481	6007001000	6085502903	0.4463	0.1659	0	0	0	0	0	0	0	0	0	0	0
137	775	778	0.663	7	Butte County	14	1930	73	484	235	223	185	23535	0.3682	0.602	0.9214	0.7062	0.3542	0.7387	0.5254	0.511	0.228	398	0.008022	0.022769	0.250777	0.121761	0.090576	0.106017	23535	0.116955	0.04054	3403	63	6007000202	6085502906	0.3723	0.9432	0	0	0	0	0	0	1	0	0	0	0
138	615	555	125.67	7	Butte County	92	1482	76	416	0	437	81	17229	0.878	0.616	0.9386	0	0.7446	0.585	0.8021	0.796	0.544	735	0.074735	0.024366	0.280701	0	0.211827	0.0658	17229	0.226921	0.0762	3239	73	6007001704	6085502907	0.4239	0.9018	0	0	0	0	0	0	1	0	0	0	0
139	547	966	3.383	7	Butte County	27	1667	0	360	22	286	57	24603	0.5454	0	0.8986	0.3601	0.4234	0.3932	0.4803	0.565	0.614	429	0.018024	0	0.215956	0.013197	0.106597	0.03805	24603	0.131756	0.085714	3413	108	6007001900	6085502908	0.4165	0.9327	0	1	0	0	0	0	0	0	0	0	0
140	964	1197	2.768	7	Butte County	43	2573	30	301	87	507	96	25393	0.547	0.345	0.7972	0.479	0.4884	0.4154	0.4489	0.511	0.134	632	0.018158	0.005736	0.116984	0.033812	0.122641	0.04054	25393	0.117123	0.028181	5396	64	6007002000	6085502909	0.1098	0.8878	0	1	0	0	0	0	0	0	0	0	0
141	773	992	3.564	7	Butte County	49	2336	157	166	66	399	244	23693	0.612	0.695	0.7279	0.4527	0.4578	0.7637	0.5184	0.551	0.603	554	0.023244	0.03688	0.071061	0.028253	0.114985	0.115749	23693	0.127502	0.084117	4416	152	6007002100	6085502910	0.469	0.9779	0	1	0	0	0	0	0	0	0	0	0
142	877	1181	52.708	7	Butte County	0	2620	0	56	83	348	178	29334	0	0	0.6031	0.4688	0.3428	0.6305	0.3201	0.309	0.32	353	0	0	0.021374	0.031679	0.088056	0.075105	29334	0.070109	0.050708	5035	111	6007002200	6085503001	0.2473	0.9819	0	1	0	0	0	0	0	0	0	0	0
143	894	372	2.469	7	Butte County	131	793	98	116	29	414	16	14640	0.9677	0.683	0.8329	0.4902	0.7924	0.2315	0.8838	0.873	0.748	909	0.174202	0.034653	0.146279	0.036569	0.237385	0.021276	14640	0.285938	0.106337	3179	99	6007002900	6085503002	0.4759	0.893	0	0	1	0	0	0	0	0	0	0	0
144	840	489	15.161	7	Butte County	79	1093	357	97	64	612	95	17908	0.8887	0.894	0.7572	0.5672	0.8926	0.7112	0.7753	0.785	0.902	643	0.080203	0.133808	0.088746	0.058554	0.312723	0.096446	17908	0.220734	0.148375	2916	169	6007003400	6085503312	0.7046	0.5857	0	0	0	0	0	0	0	0	0	0	0
145	915	439	127.751	7	Butte County	80	1330	251	120	0	519	24	19776	0.8658	0.809	0.7595	0	0.7627	0.2258	0.6965	0.62	0.925	543	0.069144	0.072648	0.090225	0	0.221133	0.020743	19776	0.148726	0.15933	3698	257	6007003600	6085503327	0.4832	0.8171	0	0	0	0	0	0	0	0	0	0	0
146	399	361	2.573	7	Butte County	32	1923	38	228	243	191	98	23297	0.5805	0.43	0.7995	0.7137	0.4171	0.5725	0.5359	0.849	0.906	1065	0.020698	0.009343	0.118564	0.126365	0.105118	0.063389	23297	0.264333	0.150202	4103	333	6007001100	6085503333	0.0486	0.1921	0	0	0	1	0	0	0	0	0	0	0
147	1098	844	119.103	7	Butte County	119	1731	443	715	7	894	60	21138	0.8874	0.858	0.9806	0.2683	0.8711	0.4117	0.6334	0.502	0.944	534	0.079492	0.101257	0.413056	0.004043	0.292061	0.04008	21138	0.114764	0.172649	4679	303	6007003300	6085503334	0.0428	0.9574	0	0	0	0	0	0	1	0	0	0	0
148	583	695	1.479	7	Butte County	32	1315	94	569	0	222	90	20286	0.6549	0.682	0.9838	0	0.4501	0.6376	0.6728	0.489	0.116	319	0.027234	0.034407	0.432699	0	0.113149	0.076595	20286	0.111304	0.025751	2877	24	6007001703	6085503802	0.3197	0.9404	0	1	0	0	0	0	1	0	0	0	0
149	996	1451	4.674	7	Butte County	43	2796	3	847	16	421	211	25603	0.5201	0.189	0.9491	0.2877	0.365	0.653	0.441	0.655	0.856	936	0.016343	0.000518	0.302932	0.005722	0.093059	0.080197	25603	0.160797	0.131147	5921	320	6007001800	6085504201	0.3574	0.9584	0	1	0	0	0	0	1	0	0	0	0
150	863	1463	29.163	7	Butte County	42	2592	133	902	16	500	92	25214	0.5389	0.632	0.9658	0.2932	0.4763	0.3973	0.4556	0.57	0.441	675	0.017573	0.026478	0.347993	0.006172	0.119531	0.038493	25214	0.133136	0.064451	5115	128	6007002300	6085504202	0.0459	0.9293	0	1	0	0	0	0	1	0	0	0	0
151	395	651	7.754	7	Butte County	11	1211	60	408	25	342	0	29029	0.4101	0.607	0.9627	0.4103	0.6111	0	0.3291	0.509	0.771	311	0.010045	0.023364	0.336911	0.020644	0.15804	0	29029	0.116435	0.111253	2671	87	6007002601	6085504308	0.212	0.8654	0	1	0	0	0	0	1	0	0	0	0
152	489	1145	7.044	7	Butte County	48	1815	14	631	6	410	47	29388	0.6785	0.283	0.9656	0.2623	0.5501	0.3121	0.3186	0.475	0.896	406	0.029795	0.003751	0.347658	0.003305	0.139313	0.029174	29388	0.107863	0.14515	3764	217	6007002602	6085504315	0.16	0.8523	0	1	0	0	0	0	1	0	0	0	0
153	1151	510	1.639	7	Butte County	100	2021	37	110	377	518	403	15020	0.8337	0.448	0.6962	0.7938	0.7349	0.9064	0.8727	0.792	0.977	859	0.057803	0.010306	0.054428	0.186541	0.207117	0.232947	15020	0.224692	0.216166	3873	353	6007002800	6085504320	0.3648	0.9419	0	0	0	0	0	0	0	0	0	1	0
154	561	135	0.442	7	Butte County	71	2025	133	56	706	215	232	19840	0.773	0.69	0.6275	0.9024	0.6517	0.8157	0.6935	0.978	0.938	1923	0.043398	0.035849	0.027654	0.348641	0.172137	0.141809	19840	0.482923	0.167982	3982	383	6007000502	6085504416	0.0406	0.5395	0	0	0	0	0	0	0	1	0	0	0
155	1085	272	1.56	7	Butte County	164	1493	395	90	87	564	153	13996	0.9449	0.884	0.7078	0.5664	0.879	0.7755	0.8998	0.935	0.845	1275	0.129541	0.122747	0.060281	0.058271	0.299204	0.120853	13996	0.367117	0.127899	3487	204	6007001300	6085504420	0.0428	0.904	0	0	1	1	0	0	0	0	0	0	0
156	738	1120	427.256	7	Butte County	79	2758	19	965	13	554	114	21923	0.74	0.294	0.9665	0.2751	0.5912	0.5177	0.598	0.771	0.954	1032	0.037762	0.004062	0.349891	0.004713	0.151448	0.054493	21923	0.212608	0.181663	4858	321	6007002400	6085504507	0.0914	0.9657	0	1	0	0	0	0	1	0	0	0	0
157	1091	1435	13.294	7	Butte County	47	2739	16	1055	0	495	28	21930	0.569	0.247	0.9753	0	0.4726	0.1316	0.5976	0.716	0.906	1110	0.019806	0.002765	0.385177	0	0.118562	0.011799	21930	0.185216	0.150199	5993	339	6007001702	6085505302	0.2679	0.9703	0	1	0	0	0	0	1	0	0	0	0
158	1029	762	15.207	7	Butte County	70	1545	194	725	20	941	60	19485	0.8051	0.764	0.9884	0.3581	0.9314	0.4351	0.7096	0.682	0.976	640	0.050143	0.05454	0.469255	0.012944	0.363601	0.042979	19485	0.171077	0.215157	3776	335	6007003200	6085505304	0.4239	0.9446	0	0	0	0	0	0	1	0	1	0	0
159	1124	703	41.232	7	Butte County	142	1871	126	445	0	995	116	19544	0.8956	0.654	0.9139	0	0.9135	0.6009	0.7072	0.851	0.907	1190	0.084272	0.029688	0.23784	0	0.336262	0.068842	19544	0.267055	0.150403	4470	242	6007003700	6085505305	0.3723	0.9779	0	0	0	0	0	0	1	0	1	0	0
160	221	127	0.428	7	Butte County	55	1140	35	27	175	91	65	12028	0.8148	0.426	0.6125	0.7529	0.3455	0.5653	0.9438	0.98	0.966	1241	0.052581	0.009159	0.023684	0.153508	0.088607	0.062141	12028	0.494422	0.197301	3875	351	6007000603	6085505402	0.1204	0.3495	0	0	0	1	0	0	0	0	0	0	1
161	560	91	0.393	7	Butte County	50	1772	73	41	430	219	273	12031	0.7085	0.558	0.6105	0.844	0.6316	0.8681	0.9438	0.99	0.981	2179	0.0334	0.018141	0.023137	0.242663	0.165033	0.182364	12031	0.562903	0.226586	4168	450	6007000604	6085505500	0.1659	0.6478	0	0	0	1	0	0	0	0	0	0	1
162	1459	363	49.882	7	Butte County	65	1572	176	129	200	750	200	15644	0.7733	0.702	0.7466	0.7151	0.8186	0.8013	0.8545	0.915	0.921	1424	0.043478	0.038469	0.082061	0.127226	0.253121	0.133779	15644	0.334586	0.15748	4951	260	6007002500	6085505700	0.0428	0.877	0	0	0	1	0	0	0	0	0	0	0
163	1052	340	6.444	7	Butte County	113	1289	316	179	45	557	172	10250	0.9167	0.818	0.8247	0.4838	0.7915	0.8275	0.9728	0.945	0.978	1733	0.098175	0.076717	0.138867	0.03491	0.236819	0.149435	10250	0.385025	0.218384	4520	373	6007003002	6085505800	0.0914	0.9743	0	0	1	0	0	0	0	0	0	0	1
164	919	348	0.891	7	Butte County	162	1088	67	250	0	518	78	11375	0.97	0.632	0.9082	0	0.9025	0.6803	0.956	0.979	0.933	1377	0.181005	0.02644	0.229779	0	0.322942	0.08715	11375	0.488991	0.163875	2842	137	6007003001	6085506000	0.2545	0.9932	0	0	1	0	0	0	1	0	1	0	1
165	929	812	166.277	9	Calaveras County	22	2610	41	320	0	209	20	30828	0.4492	0.433	0.8041	0	0.2429	0.1228	0.2806	0.107	0.227	136	0.012087	0.009523	0.122605	0	0.06593	0.010989	30828	0.029988	0.040383	4535	80	6009000120	6085506101	0.2609	0.6995	0	0	0	0	0	0	0	0	0	0	0
166	2147	1625	94.65	9	Calaveras County	122	4193	47	365	0	857	61	29178	0.6935	0.314	0.7545	0	0.4814	0.1738	0.3246	0.203	0.621	507	0.031549	0.00468	0.087049	0	0.120908	0.015774	29178	0.048961	0.086636	10498	389	6009000210	6085506103	0.0873	0.7101	0	0	0	0	0	0	0	0	0	0	0
167	1315	759	99.203	9	Calaveras County	49	2405	33	66	0	304	35	27085	0.6064	0.342	0.6267	0	0.2729	0.1788	0.3876	0.302	0.742	422	0.02279	0.005597	0.027442	0	0.072553	0.016279	27085	0.068539	0.105298	6208	312	6009000220	6085506202	0.2403	0.825	0	0	0	0	0	0	0	0	0	0	0
168	909	990	59.726	9	Calaveras County	0	2229	68	344	152	451	94	26252	0	0.546	0.8421	0.5941	0.5479	0.4917	0.4171	0.282	0.321	273	0	0.017106	0.154329	0.068192	0.138726	0.050728	26252	0.064493	0.050886	4233	89	6009000121	6085506204	0.2333	0.9731	0	1	0	0	0	0	0	0	0	0	0
169	1301	1586	176.459	9	Calaveras County	19	3487	114	224	83	346	84	28700	0.3343	0.565	0.7158	0.429	0.249	0.3091	0.3385	0.496	0.459	696	0.006526	0.018719	0.064238	0.023802	0.067354	0.028856	28700	0.11306	0.066441	6343	177	6009000300	6085506402	0.4977	0.9327	0	1	0	0	0	0	0	0	0	0	0
170	603	992	179.104	9	Calaveras County	75	2388	49	254	0	471	87	22132	0.7624	0.479	0.783	0	0.5779	0.4741	0.5886	0.687	0.794	720	0.041505	0.012128	0.106365	0	0.147417	0.048146	22132	0.172827	0.11553	4180	183	6009000400	6085506502	0.0719	0.9716	0	1	0	0	0	0	0	0	0	0	0
171	142	225	139.251	9	Calaveras County	0	2127	0	35	0	0	47	24954	0	0	0.5771	0	0	0.7372	0.4655	0.592	0	108	0	0	0.016455	0	0	0.105381	24954	0.139534	0	774	0	6009000504	6085506603	0.4463	0.849	0	1	0	0	0	0	0	0	0	0	0
172	727	969	62.677	9	Calaveras County	0	2114	93	436	41	193	201	29159	0	0.618	0.891	0.4027	0.2397	0.7509	0.3253	0.576	0.201	516	0	0.024603	0.206244	0.019394	0.065136	0.110621	29159	0.134901	0.037473	3943	54	6009000122	6085506604	0.1431	0.6767	0	1	0	0	0	0	0	0	0	0	0
173	497	923	24.646	9	Calaveras County	0	2646	0	10	20	246	0	30342	0	0	0.4531	0.3086	0.3326	0	0.2929	0.329	0.303	271	0	0	0.003779	0.007558	0.085893	0	30342	0.074023	0.04878	3710	86	6009000501	6085506605	0.2679	0.8322	0	1	0	0	0	0	0	0	0	0	0
174	373	684	18.021	9	Calaveras County	14	3414	20	160	0	61	20	38095	0.5506	0.495	0.6801	0	0.1689	0.2848	0.1501	0.352	0.454	124	0.018445	0.013201	0.046865	0	0.049233	0.02635	38095	0.07898	0.065997	1570	46	6009000503	6085506606	0.2609	0.5461	0	1	0	0	0	0	0	0	0	0	0
175	664	431	415.296	11	Colusa County	42	1245	194	242	11	435	52	25889	0.7942	0.84	0.8816	0.3213	0.8442	0.5479	0.4306	0.501	0.714	254	0.047835	0.089442	0.194377	0.008835	0.271028	0.059225	25889	0.114414	0.1003	2259	100	6011000400	6085506702	0.2051	0.8797	0	0	0	0	0	0	0	0	0	0	0
176	1496	685	83.392	11	Colusa County	164	1913	565	229	78	516	114	23689	0.9057	0.879	0.8008	0.5073	0.5789	0.5695	0.5186	0.409	0.821	479	0.090457	0.118151	0.119707	0.040773	0.147724	0.062879	23689	0.091797	0.121421	5302	263	6011000200	6085506703	0.1791	0.6598	0	0	1	0	0	0	0	0	0	0	0
177	1600	502	218.465	11	Colusa County	165	1786	831	191	28	894	100	19162	0.9208	0.926	0.7837	0.3783	0.8967	0.5618	0.7235	0.809	0.887	1212	0.101663	0.175094	0.106942	0.015677	0.316796	0.061614	19162	0.234883	0.141592	5188	304	6011000100	6085506801	0.1098	0.4906	0	0	1	0	1	0	0	0	0	0	0
178	710	317	65.722	11	Colusa County	0	1181	498	21	63	550	63	23162	0	0.95	0.5846	0.5506	0.905	0.5481	0.5416	0.7	0.972	430	0	0.21919	0.017781	0.053344	0.325636	0.059266	23162	0.178571	0.207762	2408	273	6011000500	6085506802	0.3648	0.4832	0	0	0	0	1	0	0	0	1	0	0
179	1940	560	367.856	11	Colusa County	183	1650	1468	78	116	1429	145	18625	0.9339	0.971	0.6809	0.5999	0.9605	0.6928	0.746	0.549	0.896	732	0.114733	0.272811	0.047272	0.070303	0.424665	0.090909	18625	0.127039	0.14475	6008	426	6011000300	6085506803	0.1659	0.212	1	0	1	0	1	0	0	0	1	0	0
180	1297	426	31.695	13	Contra Costa County	5	1497	96	138	0	268	31	29818	0.2755	0.61	0.7622	0	0.3663	0.2488	0.3068	0.344	0.251	339	0.003698	0.023709	0.092184	0	0.093347	0.022928	29818	0.077273	0.043117	4409	104	6013355107	6085507001	0.0914	0.2403	0	0	0	0	0	0	0	0	0	0	0
181	1176	971	100.683	13	Contra Costa County	0	2124	30	11	0	68	0	82463	0	0.344	0.4726	0	0.045	0	0.0093	0.092	0.312	140	0	0.005677	0.005178	0	0.017777	0	82463	0.026789	0.049675	5361	107	6013355112	6085507002	0.1259	0.0511	0	0	0	0	0	0	0	0	0	0	0
182	1883	960	3.616	13	Contra Costa County	41	2912	297	26	0	208	34	47861	0.489	0.709	0.5216	0	0.1252	0.1332	0.0694	0.117	0.358	251	0.014396	0.040097	0.008928	0	0.039053	0.011938	47861	0.032162	0.054979	7804	228	6013355301	6085507203	0.2473	0.3495	0	0	0	0	0	0	0	0	0	0	0
183	1093	715	40.878	13	Contra Costa County	9	2045	314	10	0	211	50	47781	0.2888	0.778	0.4681	0	0.1906	0.2697	0.0698	0.116	0.493	175	0.004482	0.059639	0.004889	0	0.054241	0.0249	47781	0.03198	0.07035	5487	205	6013356002	6085507302	0.0302	0.2333	0	0	0	0	0	0	0	0	0	0	0
184	1373	589	2.667	13	Contra Costa County	131	2092	371	19	149	609	115	24282	0.8627	0.816	0.5231	0.6021	0.6764	0.5503	0.4934	0.684	0.858	910	0.06791	0.076133	0.009082	0.071223	0.181628	0.059616	24282	0.171827	0.131898	5301	337	6013358000	6085507401	0.0914	0.611	0	0	0	0	0	0	0	0	0	0	0
185	1010	692	0.867	13	Contra Costa County	66	1945	275	143	385	436	48	28024	0.7426	0.793	0.7322	0.8049	0.5449	0.2986	0.358	0.392	0.646	388	0.03815	0.065382	0.073521	0.197943	0.137974	0.027745	28024	0.087703	0.089887	4424	200	6013360200	6085507402	0.1259	0.5657	0	0	0	0	0	0	0	0	0	0	0
186	2972	665	2.653	13	Contra Costa County	51	2938	526	14	15	874	24	29496	0.5488	0.767	0.466	0.28	0.5892	0.0998	0.3155	0.267	0.727	607	0.018305	0.05562	0.004765	0.005105	0.150845	0.008614	29496	0.061344	0.102397	9910	504	6013302010	6085507703	0.3124	0.3419	0	0	0	0	0	0	0	0	0	0	0
187	1110	560	0.79	13	Contra Costa County	88	1459	290	275	28	542	36	27394	0.8567	0.804	0.8763	0.4015	0.7132	0.2889	0.3772	0.231	0.608	237	0.065378	0.070149	0.188485	0.019191	0.19709	0.026745	27394	0.054072	0.084863	4383	171	6013303204	6085507805	0.2333	0.469	0	0	0	0	0	0	0	0	0	0	0
188	745	419	2.896	13	Contra Costa County	22	1140	231	87	0	327	17	26038	0.576	0.815	0.7369	0	0.597	0.1732	0.425	0.391	0.39	278	0.020351	0.075589	0.076315	0	0.153377	0.015726	26038	0.087421	0.058673	3191	92	6013306002	6085507906	0.16	0.6171	0	0	0	0	0	0	0	0	0	0	0
189	1691	1107	1.19	13	Contra Costa County	63	2949	288	55	138	497	107	32212	0.594	0.702	0.5893	0.5294	0.3605	0.3834	0.2486	0.43	0.551	765	0.021746	0.038512	0.01865	0.046795	0.092071	0.036934	32212	0.097007	0.077078	7915	306	6013332000	6085508001	0.2051	0.8356	0	0	0	0	0	0	0	0	0	0	0
190	1175	1128	3.887	13	Contra Costa County	30	2223	425	15	61	563	66	33003	0.4886	0.803	0.4968	0.4484	0.5085	0.3361	0.232	0.304	0.68	429	0.014367	0.069615	0.006747	0.02744	0.127896	0.031609	33003	0.06886	0.095031	6267	306	6013359202	6085508202	0.1053	0.7101	0	0	0	0	0	0	0	0	0	0	0
191	1503	921	1.419	13	Contra Costa County	0	2373	272	13	72	371	72	29385	0	0.708	0.4773	0.4627	0.3286	0.3233	0.3187	0.561	0.701	918	0	0.0398	0.005478	0.030341	0.084877	0.030341	29385	0.130249	0.098109	7048	327	6013359203	6085508203	0.0459	0.1724	0	0	0	0	0	0	0	0	0	0	0
192	788	664	2.382	13	Contra Costa County	44	1579	289	20	0	210	83	46428	0.6642	0.806	0.5523	0	0.2441	0.5092	0.0773	0.333	0.357	313	0.028223	0.070902	0.012666	0	0.066225	0.053239	46428	0.074844	0.054945	4182	120	6013360102	6085508204	0.0406	0.3495	0	0	0	0	0	0	0	0	0	0	0
193	504	445	0.508	13	Contra Costa County	6	1192	32	10	0	106	0	38867	0.3129	0.489	0.516	0	0.1769	0	0.1412	0.113	0.751	84	0.005617	0.012759	0.008389	0	0.051084	0	38867	0.031273	0.107055	2700	132	6013362000	6085508401	0.0681	0.3124	0	0	0	0	0	0	0	0	0	0	0
194	1899	488	1.671	13	Contra Costa County	83	2080	611	29	0	666	46	24211	0.7703	0.873	0.5613	0	0.7019	0.2582	0.4961	0.612	0.653	853	0.04296	0.112793	0.013942	0	0.192263	0.023809	24211	0.145886	0.090943	5931	238	6013302007	6085508403	0.1053	0.4239	0	0	0	0	0	0	0	0	0	0	0
195	509	259	0.581	13	Contra Costa County	61	1113	127	32	95	236	112	29048	0.8339	0.762	0.6315	0.6359	0.4945	0.7393	0.3284	0.565	0.443	334	0.057874	0.054111	0.028751	0.085354	0.12421	0.106261	29048	0.131599	0.06471	2563	86	6013369002	6085508404	0.1372	0.7421	0	0	0	0	0	0	0	0	0	0	0
196	559	424	0.395	13	Contra Costa County	71	1227	253	19	0	306	37	31695	0.8417	0.821	0.5712	0	0.5613	0.3339	0.2598	0.09	0.864	91	0.06022	0.07862	0.015484	0	0.142524	0.031382	31695	0.026522	0.133608	3431	227	6013370000	6085508505	0.2752	0.1009	0	0	0	0	0	0	0	0	0	0	0
197	1181	453	2.344	13	Contra Costa County	132	2900	220	5	516	371	199	34804	0.8244	0.727	0.4434	0.7837	0.402	0.6649	0.1985	0.643	0.756	852	0.055207	0.044176	0.001724	0.177931	0.101615	0.083228	34804	0.156502	0.108079	5444	309	6013380000	6085509106	0.2752	0.2609	0	0	0	0	0	0	0	0	0	0	0
198	1097	544	0.579	13	Contra Costa County	34	1351	194	8	0	523	42	20591	0.648	0.748	0.484	0	0.7359	0.3473	0.6588	0.433	0.554	395	0.026562	0.04973	0.005921	0	0.207622	0.032812	20591	0.097699	0.077548	4043	143	6013307204	6085509202	0.2333	0.6355	0	0	0	0	0	0	0	0	0	0	0
199	1696	635	1.19	13	Contra Costa County	183	2742	188	168	630	646	365	23153	0.8805	0.672	0.7099	0.8336	0.6635	0.8305	0.542	0.729	0.726	1245	0.075933	0.032565	0.061269	0.229759	0.176599	0.151452	23153	0.191214	0.10233	6511	360	6013307205	6085509302	0.1489	0.8322	0	0	0	0	0	0	0	0	0	0	0
200	1790	853	1.419	13	Contra Costa County	114	2573	411	16	43	771	73	24002	0.8046	0.778	0.4888	0.3854	0.6472	0.3397	0.5054	0.673	0.888	1234	0.050043	0.059453	0.006218	0.016712	0.170386	0.032045	24002	0.167617	0.141915	7362	495	6013308001	6085509600	0.0573	0.7886	0	0	0	0	0	0	0	0	0	0	0
201	1875	1028	1.391	13	Contra Costa County	61	2992	706	222	857	834	303	22957	0.6066	0.872	0.7332	0.8723	0.7065	0.7578	0.5511	0.412	0.635	621	0.022803	0.112134	0.074197	0.28643	0.194179	0.113271	22957	0.092424	0.088668	6719	259	6013313101	6085509801	0.1152	0.7213	0	0	0	0	0	0	0	0	0	0	0
202	1284	936	2.054	13	Contra Costa County	53	2844	183	29	0	110	10	45996	0.5574	0.648	0.5334	0	0.0629	0.0595	0.0799	0.268	0.547	408	0.018969	0.028864	0.010196	0	0.022988	0.003579	45996	0.061464	0.076497	6654	249	6013321102	6085509802	0.0459	0.1545	0	0	0	0	0	0	0	0	0	0	0
203	969	468	0.901	13	Contra Costa County	43	2398	314	22	496	208	194	30769	0.5542	0.78	0.5239	0.8133	0.2089	0.6703	0.2823	0.714	0.832	999	0.018736	0.060384	0.009174	0.206839	0.058361	0.084531	30769	0.184487	0.12418	5415	379	6013321200	6085509902	0.4018	0.5857	0	0	0	0	0	0	0	0	0	0	0
204	1180	1082	1.697	13	Contra Costa County	26	2628	62	16	238	244	113	46489	0.4176	0.451	0.4867	0.6475	0.1818	0.4531	0.0769	0.234	0.662	339	0.010445	0.010488	0.006088	0.090563	0.052159	0.045399	46489	0.054845	0.092097	6181	324	6013322000	6085510001	0.0642	0.4832	0	0	0	0	0	0	0	0	0	0	0
205	1426	819	1.089	13	Contra Costa County	97	2769	226	139	606	312	161	29653	0.731	0.691	0.6876	0.8245	0.2391	0.5556	0.3109	0.19	0.737	326	0.036438	0.035998	0.050198	0.218851	0.065013	0.06048	29653	0.046518	0.104449	7008	392	6013331000	6085510002	0.0192	0.4542	0	0	0	0	0	0	0	0	0	0	0
206	1536	1113	1.021	13	Contra Costa County	193	3416	560	22	920	539	305	37536	0.8477	0.836	0.4925	0.862	0.4326	0.7176	0.1576	0.469	0.438	725	0.062258	0.087186	0.00644	0.26932	0.108888	0.098387	37536	0.106429	0.064018	6812	224	6013334004	6085510200	0.0681	0.5724	0	0	0	0	0	0	0	0	0	0	0
207	1141	583	0.67	13	Contra Costa County	10	1789	260	21	29	141	40	39903	0.317	0.766	0.5452	0.3822	0.1358	0.2514	0.1297	0.249	0.727	290	0.005787	0.055448	0.011738	0.01621	0.041617	0.023148	39903	0.058	0.102359	5000	269	6013334006	6085510300	0.0914	0.1856	0	0	0	0	0	0	0	0	0	0	0
208	730	400	0.685	13	Contra Costa County	59	1322	187	13	0	348	47	32746	0.7886	0.757	0.5302	0	0.5617	0.3848	0.2372	0.283	0.772	239	0.046566	0.052557	0.009833	0	0.142622	0.037095	32746	0.064717	0.111637	3693	212	6013335000	6085510700	0.2259	0.6536	0	0	0	0	0	0	0	0	0	0	0
209	1354	1079	1.233	13	Contra Costa County	122	3227	370	564	564	555	195	30862	0.7554	0.774	0.8635	0.7798	0.417	0.5768	0.2796	0.577	0.625	910	0.040171	0.058286	0.174775	0.174775	0.105093	0.064208	30862	0.135275	0.087223	6834	312	6013337200	6085510801	0.1921	0.5657	0	0	0	0	0	0	0	0	0	0	0
210	1883	718	2.814	13	Contra Costa County	93	3408	155	52	937	125	101	49407	0.6626	0.579	0.5699	0.8654	0.0621	0.3244	0.0616	0.094	0.463	222	0.028028	0.020245	0.015258	0.274941	0.022768	0.03044	49407	0.027356	0.066965	8115	314	6013345202	6085511000	0.0241	0.1431	0	0	0	0	0	0	0	0	0	0	0
211	801	678	3.373	13	Contra Costa County	0	1332	50	34	0	58	17	63897	0	0.522	0.6196	0	0.0637	0.1453	0.0253	0.056	0.472	64	0	0.01511	0.025525	0	0.023265	0.013026	63897	0.018599	0.067943	3448	110	6013346101	6085511100	0.0606	0.0962	0	0	0	0	0	0	0	0	0	0	0
212	1418	1038	7.918	13	Contra Costa County	0	2048	106	11	0	116	0	85729	0	0.569	0.4755	0	0.0856	0	0.0078	0.108	0.379	171	0	0.019206	0.005371	0	0.029337	0	85729	0.030142	0.057165	5673	144	6013346102	6085511200	0.1724	0.0834	0	0	0	0	0	0	0	0	0	0	0
213	1611	968	3.449	13	Contra Costa County	0	2026	37	8	0	129	33	62496	0	0.366	0.4549	0	0.104	0.1801	0.0276	0.053	0.182	105	0	0.006475	0.003948	0	0.033974	0.016393	62496	0.017793	0.034923	5901	82	6013351200	6085511400	0.0573	0.0382	0	0	0	0	0	0	0	0	0	0	0
214	248	146	0.096	13	Contra Costa County	23	815	345	21	76	318	137	24935	0.672	0.92	0.6205	0.6533	0.6778	0.858	0.4663	0.747	0.498	373	0.02904	0.166666	0.025766	0.093251	0.18213	0.172979	24935	0.199571	0.070826	2181	84	6013389200	6085511800	0.0362	0.1372	0	0	0	0	1	0	0	0	0	0	0
215	1884	654	1.378	13	Contra Costa County	140	2321	542	164	159	789	131	24415	0.8486	0.835	0.7272	0.5948	0.7199	0.5432	0.488	0.32	0.904	467	0.062527	0.086526	0.070659	0.068504	0.200101	0.058508	24415	0.072134	0.149066	6607	463	6013302005	6085511911	0.2259	0.2978	0	0	0	0	0	0	0	0	0	0	0
216	639	705	30.506	13	Contra Costa County	21	1769	48	565	0	461	72	27013	0.499	0.523	0.9559	0	0.6875	0.4969	0.3901	0.714	0.843	607	0.01501	0.015204	0.319389	0	0.186112	0.051465	27013	0.184554	0.12754	3289	182	6013301000	6085511912	0.2609	0.8797	0	0	0	0	0	0	1	0	0	0	0
217	2590	382	7.251	13	Contra Costa County	51	2132	667	119	11	774	43	26343	0.6501	0.866	0.6989	0.2807	0.715	0.2451	0.4138	0.32	0.569	482	0.026757	0.107667	0.055816	0.005159	0.197953	0.02256	26343	0.072177	0.079642	6744	232	6013302008	6085511913	0.0573	0.2752	1	0	0	0	0	0	0	0	0	0	0
218	2513	467	2.513	13	Contra Costa County	26	2011	298	50	221	501	61	28374	0.4782	0.761	0.6172	0.6859	0.5534	0.3422	0.3476	0.305	0.627	429	0.013771	0.05378	0.024863	0.109895	0.140257	0.032309	28374	0.06916	0.087504	6203	243	6013303102	6085511914	0.2333	0.2259	1	0	0	0	0	0	0	0	0	0	0
219	3419	845	12.98	13	Contra Costa County	137	3331	828	18	316	1005	38	25873	0.7825	0.857	0.476	0.6567	0.6889	0.1401	0.4312	0.343	0.312	713	0.045379	0.100278	0.005403	0.094866	0.186733	0.012586	25873	0.076956	0.049677	9294	200	6013303103	6085511916	0.1009	0.1921	1	0	0	0	0	0	0	0	0	0	0
220	1086	462	0.383	13	Contra Costa County	276	1952	505	20	124	904	157	18426	0.9614	0.864	0.5339	0.5813	0.8291	0.6913	0.7542	0.852	0.873	1389	0.158894	0.105781	0.010245	0.063524	0.260143	0.090385	18426	0.267888	0.136775	5225	302	6013374000	6085512005	0.4384	0.3944	0	0	1	0	0	0	0	0	0	0	0
221	1888	2176	5.292	13	Contra Costa County	27	3234	123	5	0	478	15	36877	0.3825	0.543	0.4431	0	0.3326	0.0655	0.1667	0.182	0.605	338	0.008678	0.016789	0.001546	0	0.085909	0.004821	36877	0.044875	0.084241	7532	232	6013303205	6085512019	0.3648	0.5325	0	1	0	0	0	0	0	0	0	0	0
222	431	145	32.441	13	Contra Costa County	0	561	61	67	0	105	0	31114	0	0.743	0.8005	0	0.4886	0	0.2736	0.357	0.419	98	0	0.048335	0.119429	0	0.122663	0	31114	0.080065	0.061611	1297	26	6013304002	6085512021	0.1313	0.5325	0	0	0	1	0	0	0	0	0	0	0
223	402	472	0.389	13	Contra Costa County	0	938	79	20	0	43	22	40558	0	0.694	0.6029	0	0.0646	0.2574	0.1225	0.306	0.079	158	0	0.036744	0.021321	0	0.023522	0.023732	40558	0.069481	0.01955	2294	20	6013390100	6085512024	0.3798	0.3268	0	1	0	0	0	0	0	0	0	0	0
224	2497	990	4.507	13	Contra Costa County	249	3339	1387	244	454	1622	64	27840	0.8846	0.888	0.7313	0.7285	0.7354	0.2186	0.3635	0.399	0.753	914	0.078031	0.127154	0.073075	0.135968	0.207337	0.020056	27840	0.089283	0.107578	11535	609	6013392200	6085512025	0.2978	0.3495	0	0	0	1	0	0	0	0	0	0	0
225	2391	272	17.349	13	Contra Costa County	0	1859	67	40	0	206	6	32911	0	0.489	0.6039	0	0.1968	0.0596	0.2338	0.405	0.574	524	0	0.012791	0.021516	0	0.0556	0.003614	32911	0.090688	0.08041	5778	227	6013304005	6085512029	0.212	0.0642	1	0	0	0	0	0	0	0	0	0	0
226	1387	1128	1.67	13	Contra Costa County	34	2592	207	15	147	466	134	40945	0.4717	0.685	0.4821	0.5612	0.3957	0.5056	0.1186	0.18	0.368	271	0.01338	0.034901	0.005787	0.056712	0.100171	0.052735	40945	0.044623	0.055963	6167	183	6013321101	6085512031	0.3723	0.5461	0	0	0	1	0	0	0	0	0	0	0
227	608	648	0.599	13	Contra Costa County	85	2715	223	36	1732	217	259	39012	0.7077	0.764	0.5568	0.9679	0.2305	0.7266	0.1396	0.299	0.194	301	0.033281	0.054523	0.013259	0.637937	0.063044	0.101409	39012	0.06793	0.036524	4431	95	6013324001	6085512032	0.3723	0.6229	0	0	0	0	0	0	0	1	0	0	0
228	1347	951	3.197	13	Contra Costa County	122	2985	433	1055	234	677	126	24747	0.7757	0.802	0.9676	0.6193	0.5755	0.4529	0.4744	0.585	0.682	901	0.043916	0.069268	0.353433	0.078391	0.146632	0.045356	24747	0.13741	0.095277	6581	345	6013327000	6085512033	0.2609	0.4018	0	0	0	0	0	0	1	0	0	0	0
229	1051	380	0.483	13	Contra Costa County	50	1149	583	87	75	479	27	22298	0.7945	0.925	0.7358	0.5862	0.7488	0.2794	0.5809	0.244	0.727	208	0.047892	0.173511	0.075718	0.065274	0.213934	0.025862	22298	0.056799	0.102365	3662	225	6013336201	6085512037	0.1431	0.756	0	0	0	0	1	0	0	0	0	0	0
230	1219	496	0.44	13	Contra Costa County	140	1853	271	240	223	441	82	21474	0.9044	0.809	0.8127	0.7038	0.6304	0.5037	0.6182	0.755	0.58	825	0.089571	0.072305	0.129519	0.120345	0.164613	0.052463	21474	0.203603	0.081213	4052	166	6013338101	6085512039	0.1152	0.5923	0	0	1	0	0	0	0	0	0	0	0
231	1174	720	0.68	13	Contra Costa County	87	2162	291	27	896	584	202	30270	0.7828	0.793	0.5508	0.9253	0.6481	0.7376	0.2944	0.409	0.802	417	0.045454	0.065349	0.012488	0.414431	0.17071	0.105538	30270	0.091728	0.117113	4553	284	6013367100	6085512045	0.1921	0.2333	0	0	0	0	0	1	0	1	0	0	0
232	1102	335	0.596	13	Contra Costa County	60	1173	209	128	112	425	102	16807	0.8341	0.827	0.7869	0.6579	0.8372	0.7177	0.8164	0.786	0.87	633	0.057915	0.082025	0.109121	0.095481	0.265957	0.098455	16807	0.221019	0.135551	2871	167	6013307201	6085512047	0.1791	0.6712	1	0	0	0	0	0	0	0	0	0	0
233	521	725	5.321	13	Contra Costa County	29	1005	2	7	10	2	10	58774	0.6843	0.194	0.4999	0.3316	0.0114	0.1181	0.034	0.376	0.465	191	0.03043	0.000926	0.006965	0.00995	0.001265	0.010493	58774	0.084215	0.067141	2268	66	6013352202	6085512053	0.1659	0.2609	0	1	0	1	0	0	0	0	0	0	0
234	1911	784	0.74	13	Contra Costa County	163	2817	676	58	447	650	267	19694	0.8595	0.869	0.5996	0.7595	0.616	0.7472	0.7002	0.749	0.958	1302	0.066612	0.109936	0.020589	0.158679	0.159626	0.109113	19694	0.200647	0.185244	6504	580	6013382000	6085512305	0.0793	0.5857	0	0	0	0	0	1	0	0	0	0	0
235	1756	289	2.327	13	Contra Costa County	201	1798	670	61	335	666	171	17758	0.938	0.896	0.6474	0.7935	0.7811	0.7283	0.7814	0.774	0.858	1183	0.119928	0.135792	0.033926	0.186318	0.231009	0.102028	17758	0.214001	0.131886	5528	316	6013314103	6085512307	0.2679	0.5526	1	0	1	0	0	0	0	0	0	0	0
236	2155	563	0.892	13	Contra Costa County	274	2652	1390	298	173	1376	166	17918	0.9364	0.944	0.7916	0.5861	0.8957	0.6133	0.775	0.734	0.72	1439	0.117849	0.205986	0.112368	0.065233	0.315958	0.071397	17918	0.193804	0.101313	7425	324	6013314104	6085512308	0.2051	0.5792	0	0	1	0	1	0	0	0	0	0	0
237	2128	264	0.256	13	Contra Costa County	449	2799	2037	65	1699	1231	361	18068	0.9669	0.981	0.6108	0.9638	0.8492	0.8096	0.7691	0.772	0.54	1553	0.172294	0.313143	0.023222	0.607002	0.275022	0.138526	18068	0.212827	0.075566	7297	330	6013336102	6085512310	0.1259	0.2679	0	0	1	0	1	0	0	1	0	0	0
238	1792	320	0.766	13	Contra Costa County	210	1800	1037	11	99	768	147	16413	0.9508	0.943	0.4871	0.5555	0.8159	0.7117	0.8302	0.764	0.801	1150	0.137976	0.204778	0.006111	0.055	0.251062	0.096583	16413	0.208408	0.116925	5540	286	6013310000	6085512312	0.1431	0.7839	1	0	1	0	1	0	0	0	0	0	0
239	1725	419	1.89	13	Contra Costa County	249	1746	1089	492	0	1141	133	18042	0.9605	0.943	0.9391	0	0.9127	0.6671	0.7702	0.599	0.697	815	0.156801	0.205162	0.281786	0	0.335095	0.083753	18042	0.141837	0.097489	5830	268	6013314102	6085512402	0.2827	0.5724	0	0	1	0	1	0	1	0	1	0	0
240	2085	389	1.962	13	Contra Costa County	221	1867	1516	379	0	1468	106	15176	0.9456	0.964	0.8883	0	0.943	0.5681	0.8681	0.865	0.874	1759	0.130614	0.253723	0.202999	0	0.384998	0.062647	15176	0.279206	0.137129	6390	407	6013314200	6085512503	0.0642	0.3574	1	0	1	0	1	0	0	0	1	0	0
241	1721	278	0.298	13	Contra Costa County	259	1439	1100	11	30	1264	164	15410	0.975	0.97	0.5084	0.4115	0.9706	0.784	0.8615	0.771	0.8	974	0.197408	0.26862	0.007644	0.020847	0.457308	0.125	15410	0.21257	0.11683	4582	261	6013368001	6085512510	0.2752	0.3344	1	0	1	0	1	1	0	0	1	0	0
242	1451	1089	0.635	13	Contra Costa County	386	2605	1059	351	1000	1166	689	15881	0.963	0.921	0.8198	0.9156	0.8343	0.9322	0.847	0.842	0.883	1610	0.162184	0.168416	0.13474	0.383877	0.263741	0.289495	15881	0.259134	0.140407	6777	393	6013369001	6087100100	0.3648	0.469	0	0	1	1	1	0	0	1	0	1	0
243	1372	342	0.319	13	Contra Costa County	240	1267	796	76	51	913	112	14362	0.9775	0.948	0.7073	0.5053	0.95	0.7111	0.8909	0.563	0.833	530	0.20654	0.214497	0.059984	0.040252	0.399387	0.096385	14362	0.130961	0.124629	4047	210	6013373000	6087100500	0.0428	0.2473	1	0	1	0	1	1	0	0	1	0	0
244	1086	173	0.254	13	Contra Costa County	222	991	773	27	195	986	55	15305	0.9861	0.952	0.626	0.8037	0.9718	0.5614	0.8645	0.698	0.96	672	0.248322	0.222126	0.027245	0.19677	0.461178	0.061521	15305	0.177589	0.187267	3823	353	6013368002	6087100900	0.469	0.611	1	0	1	0	1	1	0	0	1	0	0
245	1886	158	0.266	13	Contra Costa County	403	1793	2617	79	665	1642	228	13686	0.9879	0.999	0.6731	0.9113	0.9886	0.8242	0.9075	0.861	0.782	1477	0.260672	0.533754	0.04406	0.370886	0.54898	0.147477	13686	0.2752	0.113232	5367	344	6013336202	6087101100	0.2902	0.0793	1	0	1	0	1	1	0	1	1	0	1
246	1859	421	0.47	13	Contra Costa County	188	2211	1110	29	229	1102	474	12572	0.924	0.951	0.5558	0.6742	0.9433	0.9218	0.9323	0.948	0.969	2135	0.10456	0.219976	0.013116	0.103573	0.385719	0.263626	12572	0.390954	0.200178	5461	449	6013376000	6087101200	0.3944	0.6478	1	0	1	0	1	1	0	0	1	1	1
247	1740	988	13.359	15	Del Norte County	99	3095	74	332	92	460	126	23778	0.7159	0.466	0.7842	0.4601	0.4058	0.4402	0.5149	0.614	0.759	1006	0.034327	0.011354	0.107269	0.029725	0.102541	0.043689	23778	0.146497	0.108839	7033	346	6015000105	6087120301	0.1098	0.6883	0	0	0	0	0	0	0	0	0	0	0
248	772	696	804.425	15	Del Norte County	64	1916	143	699	0	394	71	24319	0.7743	0.718	0.9707	0	0.5741	0.476	0.4918	0.412	0.221	323	0.043626	0.042232	0.364822	0	0.14625	0.048398	24319	0.092417	0.03982	3539	62	6015000202	6087120302	0.3798	0.9106	0	0	0	0	0	0	1	0	0	0	0
249	936	587	8.842	15	Del Norte County	29	1534	5	388	28	429	102	22818	0.5973	0.205	0.9226	0.3955	0.6631	0.641	0.5572	0.713	0.587	644	0.022003	0.001495	0.252933	0.018252	0.176398	0.077389	22818	0.184157	0.082047	3527	117	6015000102	6087120400	0.2051	0.9615	0	0	0	0	0	0	1	0	0	0	0
250	287	221	142.378	15	Del Norte County	1	606	6	333	9	149	11	17919	0.2568	0.313	0.9939	0.3723	0.5536	0.2284	0.7749	0.785	0.634	283	0.001908	0.004651	0.549504	0.014851	0.140301	0.020992	17919	0.220748	0.088408	1446	45	6015000203	6087120500	0.469	0.9865	0	0	0	1	0	0	1	0	0	0	0
251	838	649	35.561	15	Del Norte County	25	1413	236	318	18	1547	32	13770	0.5536	0.69	0.9049	0.3563	0.8724	0.2593	0.9053	0.784	0.199	841	0.01867	0.035909	0.225053	0.012738	0.293381	0.023898	13770	0.220157	0.037088	6717	53	6015000201	6087120600	0.305	0.9534	0	0	0	1	0	0	1	0	0	0	1
252	503	274	0.784	15	Del Norte County	82	751	67	372	66	247	60	13456	0.9288	0.709	0.9907	0.6417	0.824	0.6517	0.9126	0.969	0.711	825	0.109187	0.040071	0.495339	0.087882	0.256756	0.079893	13456	0.449346	0.099815	1836	54	6015000104	6087120700	0.2609	0.9487	0	0	1	0	0	0	1	0	0	0	1
253	1224	1184	138.004	17	El Dorado County	66	2775	113	365	0	240	14	27771	0.6465	0.558	0.8156	0	0.1702	0.0719	0.3657	0.305	0.594	432	0.0264	0.018051	0.131531	0	0.049566	0.0056	27771	0.06912	0.083017	6492	241	6017030602	6087120900	0.1545	0.7264	0	0	0	0	0	0	0	0	0	0	0
254	693	598	470.714	17	El Dorado County	5	1933	0	123	0	203	49	30721	0.2776	0	0.7144	0	0.3442	0.3897	0.2834	0.258	0.695	177	0.00384	0	0.063631	0	0.088337	0.037634	30721	0.059736	0.097119	2971	145	6017030603	6087121200	0.3419	0.6883	0	0	0	0	0	0	0	0	0	0	0
255	1066	1015	304.607	17	El Dorado County	98	2685	0	114	60	152	82	33527	0.783	0	0.6693	0.421	0.1325	0.3932	0.2217	0.178	0.739	225	0.045475	0	0.042458	0.022346	0.040838	0.038051	33527	0.044134	0.104739	5098	263	6017031402	6087121403	0.3798	0.6536	0	0	0	0	0	0	0	0	0	0	0
256	556	527	1.845	17	El Dorado County	32	3464	28	65	58	97	35	32274	0.5338	0.385	0.5898	0.3856	0.0962	0.2058	0.2473	0.374	0.22	337	0.017241	0.007267	0.018764	0.016743	0.032044	0.018857	32274	0.083622	0.039585	4057	84	6017030401	6087121500	0.4542	0.4018	0	0	0	0	0	0	0	0	0	0	0
257	710	437	4.246	17	El Dorado County	87	2456	56	323	363	192	121	19768	0.8124	0.541	0.8156	0.7457	0.3136	0.6168	0.6968	0.646	0.812	570	0.05194	0.016632	0.131514	0.147801	0.081494	0.072238	19768	0.157589	0.119363	3617	225	6017030402	6087121700	0.3197	0.6826	0	0	0	0	0	0	0	0	0	0	0
258	516	261	57.486	17	El Dorado County	10	1941	0	9	0	139	12	34412	0.4265	0	0.4641	0	0.3627	0.1463	0.2054	0.514	0.664	246	0.010928	0	0.004636	0	0.092543	0.013114	34412	0.117816	0.092443	2088	115	6017030505	6087121800	0.3574	0.0681	0	0	0	0	0	0	0	0	0	0	0
259	1049	835	63.584	17	El Dorado County	33	2092	0	61	0	34	10	38762	0.523	0	0.6328	0	0.0225	0.0666	0.1425	0.191	0.449	238	0.0165	0	0.029158	0	0.009436	0.005	38762	0.046712	0.065466	5113	160	6017030601	6087122001	0.2333	0.4463	0	0	0	0	0	0	0	0	0	0	0
260	1743	592	5.183	17	El Dorado County	27	2323	44	13	103	37	50	47873	0.4516	0.379	0.4791	0.5206	0.0209	0.2459	0.0693	0.107	0.265	199	0.012228	0.007053	0.005596	0.044339	0.008699	0.022644	47873	0.030042	0.04452	6629	143	6017030701	6087122002	0.1204	0.16	0	0	0	0	0	0	0	0	0	0	0
261	1538	848	55.242	17	El Dorado County	38	2366	30	193	425	134	43	41696	0.5346	0.344	0.7459	0.7858	0.1122	0.2134	0.1117	0.151	0.365	220	0.017296	0.005686	0.081572	0.179628	0.035905	0.019572	41696	0.038773	0.055696	5674	154	6017030704	6087122003	0.2259	0.4906	0	0	0	0	0	0	0	0	0	0	0
262	1429	488	5.473	17	El Dorado County	17	1647	19	24	0	102	25	49369	0.4251	0.293	0.5656	0	0.0956	0.1758	0.0617	0.017	0.127	28	0.010855	0.004029	0.014571	0	0.031914	0.015964	49369	0.005556	0.027365	5039	70	6017030709	6087122201	0.1545	0.0128	0	0	0	0	0	0	0	0	0	0	0
263	916	599	23.861	17	El Dorado County	77	1539	55	19	22	151	25	39531	0.8242	0.512	0.5498	0.3683	0.1949	0.1961	0.1338	0.062	0.214	79	0.055157	0.014371	0.012345	0.014294	0.055149	0.017908	39531	0.019804	0.039097	3989	78	6017030801	6087122300	0.1921	0.3648	0	0	0	0	0	0	0	0	0	0	0
264	1704	1192	9.482	17	El Dorado County	128	2981	210	266	331	355	57	33541	0.7998	0.662	0.7579	0.6878	0.2906	0.2366	0.2215	0.23	0.482	383	0.048967	0.030823	0.089231	0.111036	0.076426	0.021805	33541	0.054027	0.069135	7089	224	6017030803	6087122400	0.2259	0.5987	0	0	0	0	0	0	0	0	0	0	0
265	2026	752	2.231	17	El Dorado County	35	2526	68	27	77	136	27	33648	0.4811	0.446	0.5373	0.4635	0.0851	0.1206	0.2196	0.161	0.125	297	0.013927	0.010193	0.010688	0.030482	0.029241	0.010744	33648	0.040976	0.026989	7248	98	6017030808	6089010300	0.7516	0.2333	0	0	0	0	0	0	0	0	0	0	0
266	869	465	0.981	17	El Dorado County	22	1488	0	67	91	114	83	33572	0.5092	0	0.6757	0.5744	0.1785	0.5466	0.2208	0.316	0.537	214	0.015647	0	0.045026	0.061155	0.051397	0.059032	33572	0.071309	0.075207	3001	118	6017030810	6089010601	0.526	0.6536	0	0	0	0	0	0	0	0	0	0	0
267	544	529	25.079	17	El Dorado County	9	1240	37	11	0	64	17	40046	0.3746	0.497	0.5211	0	0.0913	0.173	0.1282	0.1	0.119	83	0.008317	0.013318	0.00887	0	0.030769	0.015711	40046	0.028473	0.026181	2927	36	6017030901	6089010602	0.5395	0.3574	0	0	0	0	0	0	0	0	0	0	0
268	910	839	19.536	17	El Dorado County	30	1937	51	67	0	313	41	44349	0.5179	0.451	0.6494	0	0.3214	0.24	0.0902	0.047	0.602	80	0.016189	0.010461	0.034589	0	0.083333	0.022126	44349	0.016099	0.084033	4974	210	6017030902	6089010603	0.5325	0.6355	0	0	0	0	0	0	0	0	0	0	0
269	1402	1050	10.396	17	El Dorado County	118	2493	207	249	53	380	142	26091	0.8158	0.708	0.7741	0.4141	0.4019	0.5735	0.4229	0.546	0.792	711	0.052843	0.039769	0.099879	0.021259	0.101604	0.063591	26091	0.12631	0.115331	5629	334	6017031000	6089010702	0.4977	0.6883	0	0	0	0	0	0	0	0	0	0	0
270	1188	909	29.92	17	El Dorado County	95	2599	30	93	0	179	39	29705	0.7856	0.339	0.6526	0	0.1427	0.2059	0.3097	0.421	0.895	539	0.045982	0.005526	0.035782	0	0.043247	0.018877	29705	0.094594	0.144679	5698	431	6017031406	6089010703	0.7101	0.8389	0	0	0	0	0	0	0	0	0	0	0
271	939	837	12.856	17	El Dorado County	124	2392	130	193	7	611	53	29581	0.8438	0.635	0.7444	0.2594	0.6179	0.2813	0.3129	0.532	0.696	618	0.060933	0.026831	0.080685	0.002926	0.160241	0.026044	29581	0.122473	0.097228	5046	214	6017031302	6089010803	0.5857	0.9223	0	0	0	0	0	0	0	0	0	0	0
272	459	413	15.878	17	El Dorado County	7	983	15	37	0	168	0	35449	0.3655	0.364	0.6575	0	0.3646	0	0.1876	0.081	0.407	60	0.0079	0.006426	0.037639	0	0.092971	0	35449	0.024459	0.060552	2453	68	6017031404	6089010805	0.4239	0.3871	0	0	0	0	0	0	0	0	0	0	0
273	1158	1041	14.231	17	El Dorado County	66	2446	93	49	205	430	157	28045	0.6686	0.553	0.5967	0.6324	0.423	0.5976	0.3574	0.674	0.839	954	0.02867	0.017653	0.020032	0.08381	0.106514	0.068201	28045	0.168164	0.126366	5673	312	6017031100	6089010900	0.859	0.7703	0	0	0	0	0	0	0	0	0	0	0
274	493	537	38.362	17	El Dorado County	0	1212	25	45	58	78	36	35636	0	0.433	0.6562	0.5331	0.1125	0.3272	0.1848	0.279	0.887	171	0	0.009491	0.037128	0.047854	0.035994	0.030742	35636	0.063829	0.141568	2679	157	6017031503	6089011001	0.6478	0.5857	0	0	0	0	0	0	0	0	0	0	0
275	1070	1099	22.852	17	El Dorado County	2	2415	61	453	27	300	76	30199	0.252	0.478	0.8755	0.3426	0.3098	0.3687	0.2963	0.139	0.817	187	0.000927	0.012029	0.187577	0.01118	0.080623	0.03525	30199	0.036409	0.12049	5211	324	6017031504	6089011002	0.6478	0.8051	0	0	0	0	0	0	0	0	0	0	0
276	163	132	71.498	17	El Dorado County	0	2558	0	33	15	33	33	29735	0	0	0.5541	0.2895	0.2069	0.706	0.3089	0.541	0.654	100	0	0	0.0129	0.005863	0.057894	0.094827	29735	0.124843	0.091093	801	45	6017032000	6089011100	0.3648	0.7516	0	0	0	0	0	0	0	0	0	0	0
277	1253	1336	10.202	17	El Dorado County	79	2742	126	462	239	335	213	22697	0.6969	0.589	0.8569	0.6401	0.2988	0.6761	0.5623	0.527	0.826	739	0.031932	0.021323	0.16849	0.087162	0.078289	0.086095	22697	0.121207	0.122717	6149	289	6017031502	6089011300	0.7886	0.7969	0	1	0	0	0	0	0	0	0	0	0
278	880	208	1.466	17	El Dorado County	0	920	10	16	0	45	18	51865	0	0.292	0.5822	0	0.0794	0.2198	0.052	0.111	0.194	82	0	0.00399	0.017391	0	0.027692	0.020179	51865	0.030885	0.036476	2655	41	6017031700	6089011401	0.6296	0.1921	1	0	0	0	0	0	0	0	0	0	0
279	1383	1115	26.559	17	El Dorado County	40	2554	25	119	38	213	52	40216	0.542	0.298	0.6796	0.3725	0.1647	0.2507	0.1262	0.421	0.906	583	0.017761	0.004189	0.046593	0.014878	0.048211	0.02309	40216	0.094735	0.150371	6201	466	6017030804	6089011402	0.5395	0.6938	0	0	0	0	0	0	0	0	0	0	0
280	926	1080	8.057	17	El Dorado County	77	1987	125	21	84	441	115	26371	0.7702	0.63	0.5363	0.5131	0.5003	0.5762	0.4127	0.522	0.795	570	0.04292	0.026106	0.010568	0.042274	0.125712	0.064102	26371	0.120101	0.115684	5207	267	6017031200	6089011403	0.3495	0.5724	0	0	0	1	0	0	0	0	0	0	0
281	682	746	17.931	17	El Dorado County	27	1565	119	193	0	198	12	30067	0.5806	0.701	0.8053	0	0.3041	0.1058	0.2998	0.52	0.651	385	0.020705	0.038214	0.123322	0	0.07939	0.009202	30067	0.119528	0.090538	3221	111	6017031301	6089011600	0.8973	0.6355	0	1	0	0	0	0	0	0	0	0	0
282	1152	441	3.66	17	El Dorado County	300	2715	695	47	148	866	65	21791	0.9682	0.903	0.5816	0.5538	0.8355	0.3935	0.6033	0.88	0.465	1459	0.175746	0.144761	0.017311	0.054511	0.264589	0.038078	21791	0.292795	0.067174	5298	194	6017030200	6089011701	0.6047	0.2473	0	0	1	0	1	0	0	0	0	0	0
283	951	290	3.06	17	El Dorado County	338	2819	567	77	361	849	249	19035	0.9846	0.923	0.6262	0.7165	0.9393	0.8614	0.7283	0.786	0.72	781	0.239207	0.171558	0.027314	0.128059	0.377165	0.17622	19035	0.221121	0.10119	3576	221	6017031600	6089011802	0.6826	0.6047	0	0	1	0	1	0	0	0	1	0	0
284	1016	836	0.997	19	Fresno County	138	2292	244	417	437	507	107	20643	0.8483	0.735	0.8704	0.7976	0.5481	0.4762	0.6565	0.327	0.685	407	0.062443	0.046361	0.181937	0.190663	0.13879	0.048416	20643	0.073598	0.09574	5599	245	6019004504	6089011900	0.6536	0.6418	0	0	0	0	0	0	0	0	0	0	0
285	1002	663	1.158	19	Fresno County	27	1457	6	9	21	216	55	30404	0.5715	0.206	0.4879	0.3692	0.3255	0.4168	0.2912	0.64	0.753	652	0.02	0.001535	0.006177	0.014413	0.08421	0.04074	30404	0.155349	0.107375	4197	214	6019005802	6089012101	0.8091	0.2609	0	0	0	0	0	0	0	0	0	0	0
286	661	531	1498.85	19	Fresno County	94	3703	7	244	0	194	82	29832	0.8844	0.225	0.7186	0	0.3345	0.5964	0.3064	0.297	0.45	233	0.077943	0.002177	0.065892	0	0.086298	0.067993	29832	0.067555	0.065639	3449	98	6019006402	6089012303	0.8994	0.611	0	0	0	0	0	0	0	0	0	0	0
287	1153	707	231.928	19	Fresno County	74	2110	42	356	0	162	28	33315	0.7612	0.417	0.8572	0	0.1546	0.1724	0.2261	0.109	0.526	156	0.041317	0.008715	0.16872	0	0.046048	0.015633	33315	0.030338	0.074213	5142	177	6019006404	6089012400	0.7516	0.6883	0	0	0	0	0	0	0	0	0	0	0
288	1540	632	2.062	19	Fresno County	120	1674	527	186	110	785	131	18200	0.8817	0.873	0.7897	0.5876	0.8389	0.6664	0.7636	0.558	0.759	676	0.076579	0.113455	0.111111	0.06571	0.267279	0.083599	18200	0.129328	0.10864	5243	259	6019007202	6089012601	0.8973	0.3197	0	0	0	0	0	0	0	0	0	0	0
289	591	291	0.504	19	Fresno County	28	800	124	113	20	199	52	16863	0.7284	0.771	0.8274	0.4355	0.4887	0.5908	0.8146	0.848	0.161	641	0.036036	0.057142	0.14125	0.025	0.122688	0.066924	16863	0.263569	0.032203	2432	38	6019003004	6093000600	0.6536	0.6355	0	0	0	0	0	0	0	0	0	0	0
290	1981	548	0.881	19	Fresno County	231	2904	220	73	549	909	403	16580	0.8992	0.688	0.618	0.7962	0.781	0.8293	0.824	0.834	0.773	1765	0.086355	0.035466	0.025137	0.189049	0.230945	0.150654	16580	0.252865	0.111691	6980	342	6019003102	6093000703	0.8741	0.4832	0	0	0	0	0	0	0	0	0	0	0
291	1017	553	1	19	Fresno County	97	1610	76	57	120	542	133	27871	0.8602	0.591	0.6517	0.6103	0.7473	0.6954	0.3627	0.701	0.785	661	0.06685	0.02156	0.035403	0.074534	0.213134	0.09166	27871	0.178987	0.113759	3693	210	6019005000	6093000900	0.8951	0.5657	0	0	0	0	0	0	0	0	0	0	0
292	902	773	6.738	19	Fresno County	0	1778	96	184	289	127	208	48490	0	0.621	0.7789	0.7644	0.1515	0.7771	0.0659	0.261	0.488	241	0	0.024928	0.103487	0.162542	0.045324	0.121495	48490	0.06031	0.069813	3996	142	6019005503	6095250106	0.2259	0.6047	0	0	0	0	0	0	0	0	0	0	0
293	1448	366	1.805	19	Fresno County	0	1664	89	44	180	172	21	29530	0	0.573	0.6232	0.683	0.2018	0.146	0.3144	0.126	0.655	168	0	0.019603	0.026442	0.108173	0.056746	0.0131	29530	0.034035	0.091246	4936	246	6019005512	6095250400	0.7213	0.4619	0	0	0	0	0	0	0	0	0	0	0
294	384	269	24.768	19	Fresno County	0	630	0	8	0	84	28	50842	0	0	0.5525	0	0.3662	0.4704	0.056	0.057	0.198	28	0	0	0.012698	0	0.093333	0.047619	50842	0.018691	0.036977	1508	23	6019005515	6095250501	0.756	0.4906	0	0	0	0	0	0	0	0	0	0	0
295	825	202	1.23	19	Fresno County	0	706	0	3	0	0	18	39626	0	0	0.4587	0	0	0.2762	0.1327	0	0.73	0	0	0	0.004249	0	0	0.025495	39626	0	0.102926	1972	102	6019005518	6095250605	0.0542	0.2752	0	0	0	0	0	0	0	0	0	0	0
296	318	174	8.385	19	Fresno County	0	492	0	10	0	0	25	38460	0	0	0.5984	0	0	0.5027	0.1461	0.416	0.869	136	0	0	0.020325	0	0	0.052301	38460	0.09347	0.135294	1489	92	6019005525	6095251300	0.7794	0.5857	0	0	0	0	0	0	0	0	0	0	0
297	1401	933	1.248	19	Fresno County	103	2335	317	21	592	456	314	23678	0.8035	0.799	0.5223	0.851	0.5624	0.8309	0.519	0.621	0.797	698	0.049758	0.067967	0.008993	0.253533	0.142857	0.15169	23678	0.148922	0.115996	4908	248	6019005602	6095251400	0.6171	0.6767	0	0	0	0	0	0	0	0	0	0	0
298	469	298	0.961	19	Fresno County	8	686	37	13	0	79	0	30028	0.4534	0.582	0.5907	0	0.2189	0	0.3011	0.258	0.467	113	0.012326	0.020578	0.01895	0	0.060536	0	30028	0.059693	0.067362	1893	71	6019001409	6095252102	0.4463	0.8457	0	0	0	0	0	0	0	0	0	0	0
299	1105	528	19.199	19	Fresno County	20	1257	136	107	0	357	13	38596	0.5551	0.718	0.7516	0	0.6085	0.1361	0.1444	0.632	0.364	546	0.018796	0.04217	0.085123	0	0.157199	0.012218	38596	0.15277	0.055555	3574	92	6019005904	6095252103	0.3574	0.0681	0	0	0	0	0	0	0	0	0	0	0
300	457	335	27.435	19	Fresno County	0	978	43	127	0	112	67	35694	0	0.584	0.8132	0	0.2755	0.6637	0.1839	0.446	0.28	218	0	0.020782	0.129856	0	0.073107	0.08292	35694	0.100739	0.046168	2164	47	6019005906	6095252106	0.3344	0.3723	0	0	0	0	0	0	0	0	0	0	0
301	720	579	10.437	19	Fresno County	11	1280	72	95	0	243	11	37742	0.4183	0.59	0.7332	0	0.3973	0.118	0.1549	0.156	0.153	138	0.010486	0.021364	0.074218	0	0.100454	0.010486	37742	0.039988	0.031232	3451	55	6019005912	6095252108	0.1431	0.559	0	0	0	0	0	0	0	0	0	0	0
302	2708	1122	3.726	19	Fresno County	181	2978	699	77	143	1597	211	18802	0.8569	0.846	0.6209	0.5336	0.8944	0.6364	0.7385	0.507	0.759	997	0.065461	0.093051	0.025856	0.048018	0.314865	0.076311	18802	0.116065	0.108585	8657	430	6019006000	6095252201	0.1724	0.3648	0	0	0	0	0	0	0	0	0	0	0
303	2175	1048	13.353	19	Fresno County	134	2651	607	31	106	888	146	24607	0.8243	0.838	0.5447	0.5041	0.7108	0.5534	0.4801	0.756	0.81	1492	0.055189	0.088137	0.011693	0.039984	0.195983	0.060131	24607	0.204327	0.118926	7341	421	6019007201	6095252305	0.4463	0.3648	0	0	0	0	0	0	0	0	0	0	0
304	782	331	1.853	19	Fresno County	53	776	264	13	0	339	7	19669	0.883	0.861	0.5786	0	0.7549	0.1151	0.7012	0.321	0.252	196	0.077259	0.103286	0.016752	0	0.217029	0.010204	19669	0.072351	0.043209	2821	49	6019001412	6095252306	0.526	0.2545	0	0	0	1	0	0	0	0	0	0	0
305	1718	346	1.001	19	Fresno County	133	1647	536	19	0	571	30	18380	0.8992	0.861	0.5436	0	0.6743	0.2123	0.7562	0.685	0.504	985	0.086363	0.103255	0.011536	0	0.180753	0.01948	18380	0.172142	0.071456	5722	184	6019003804	6095252312	0.4542	0.3344	1	0	0	0	0	0	0	0	0	0	0
306	1654	643	0.749	19	Fresno County	77	1972	303	10	328	666	49	17803	0.7736	0.792	0.4711	0.769	0.7287	0.2982	0.7795	0.756	0.948	1027	0.043527	0.064798	0.00507	0.166328	0.204044	0.027699	17803	0.204459	0.176599	5039	403	6019005301	6095252313	0.7751	0.7421	0	0	0	0	0	0	0	0	0	0	0
307	1322	465	0.632	19	Fresno County	205	1559	598	22	80	877	134	15636	0.9507	0.89	0.5626	0.5446	0.8911	0.6903	0.8547	0.802	0.831	1191	0.137768	0.129241	0.014111	0.051314	0.310992	0.090053	15636	0.230412	0.124001	5225	264	6019003201	6095252314	0.4165	0.4384	0	0	1	0	0	0	0	0	0	0	0
308	2744	478	6.62	19	Fresno County	133	1995	418	49	45	608	286	19883	0.87	0.807	0.6159	0.4223	0.6779	0.8323	0.6915	0.836	0.838	1634	0.071009	0.071747	0.024561	0.022556	0.182144	0.152696	19883	0.253923	0.125834	6435	358	6019004207	6095252315	0.6296	0.2545	1	0	0	0	0	0	0	0	0	0	0
309	694	1313	1.479	19	Fresno County	12	1941	135	9	48	176	102	40069	0.3311	0.671	0.4641	0.4341	0.1896	0.517	0.1279	0.107	0.897	131	0.0064	0.032374	0.004636	0.024729	0.05402	0.0544	40069	0.029908	0.145403	4380	261	6019004303	6095252317	0.2188	0.6229	0	1	0	0	0	0	0	0	0	0	0
310	1156	746	0.969	19	Fresno County	109	2484	9	562	354	139	109	28936	0.7918	0.217	0.9058	0.738	0.1331	0.4675	0.3318	0.569	0.859	657	0.047247	0.001935	0.226247	0.142512	0.040966	0.047247	28936	0.132807	0.131989	4947	347	6019004406	6095252610	0.4832	0.6229	0	0	0	0	0	0	1	0	0	0	0
311	534	894	0.994	19	Fresno County	56	1624	87	13	257	179	95	40949	0.7286	0.625	0.5123	0.7591	0.2488	0.5595	0.1186	0.289	0.42	231	0.036059	0.02552	0.008004	0.158251	0.067293	0.061171	40949	0.065981	0.061736	3501	91	6019004506	6095252702	0.034	0.7703	0	1	0	0	0	0	0	0	0	0	0
312	525	621	0.701	19	Fresno County	12	1196	138	10	0	336	86	22315	0.4158	0.753	0.5156	0	0.6283	0.6253	0.5801	0.581	0.368	383	0.010335	0.051243	0.008361	0	0.163822	0.074074	22315	0.136396	0.055975	2808	74	6019004601	6095252704	0.6995	0.5792	0	1	0	0	0	0	0	0	0	0	0
313	2055	545	0.996	19	Fresno County	9	2316	118	15	0	202	29	35445	0.2807	0.549	0.4929	0	0.1547	0.1459	0.1878	0.071	0.331	164	0.004061	0.017335	0.006476	0	0.046055	0.013086	35445	0.022108	0.051903	7452	195	6019005505	6095252705	0.3871	0.1724	1	0	0	0	0	0	0	0	0	0	0
314	1420	313	2.001	19	Fresno County	21	1316	122	45	0	26	49	39519	0.5455	0.691	0.6481	0	0.0267	0.4275	0.1339	0.047	0.504	60	0.018025	0.036116	0.034194	0	0.011294	0.04206	39519	0.016059	0.071499	3823	145	6019005522	6095252706	0.2978	0.212	1	0	0	0	0	0	0	0	0	0	0
315	863	539	0.518	19	Fresno County	119	1946	22	250	621	475	177	17686	0.8527	0.329	0.8112	0.8891	0.6607	0.707	0.7851	0.821	0.9	1124	0.063978	0.005174	0.128468	0.319116	0.175406	0.095161	17686	0.243237	0.146618	4657	362	6019005607	6095252903	0.4311	0.9083	0	0	0	0	0	0	0	0	0	0	0
316	2063	565	0.981	19	Fresno County	23	2202	190	149	66	642	15	19516	0.4352	0.655	0.7216	0.4611	0.6632	0.0884	0.7085	0.506	0.533	779	0.011363	0.029855	0.067665	0.029972	0.176422	0.007411	19516	0.115664	0.074861	6753	257	6019005804	6095252904	0.3495	0.6655	1	0	0	0	0	0	0	0	0	0	0
317	1648	1056	31.072	19	Fresno County	206	2411	148	223	0	289	14	37168	0.9068	0.61	0.7627	0	0.2438	0.0769	0.1625	0.237	0.237	364	0.09111	0.023744	0.092492	0	0.066132	0.006191	37168	0.055394	0.041706	6614	131	6019005905	6095252908	0.1791	0.2609	0	0	1	0	0	0	0	0	0	0	0
318	2082	891	61.92	19	Fresno County	214	2326	739	341	0	811	11	25617	0.9203	0.876	0.8334	0	0.6951	0.0683	0.4404	0.485	0.51	749	0.101325	0.115758	0.146603	0	0.189353	0.005208	25617	0.110228	0.072241	6795	235	6019006300	6095252910	0.4463	0.3944	0	0	1	0	0	0	0	0	0	0	0
319	1044	891	136.591	19	Fresno County	0	1895	0	715	32	133	0	31866	0	0	0.9736	0.3866	0.1303	0	0.256	0.114	0.401	138	0	0	0.377308	0.016886	0.040254	0	31866	0.031442	0.059865	4484	125	6019006405	6095253101	0.4165	0.5395	0	0	0	0	0	0	1	0	0	0	0
320	2398	752	3.092	19	Fresno County	199	2181	636	9	37	1313	64	16963	0.9113	0.843	0.457	0.3873	0.8617	0.3231	0.8111	0.585	0.698	1063	0.094268	0.091104	0.004126	0.016964	0.284383	0.030317	16963	0.137551	0.097493	7777	319	6019007003	6095253201	0.4463	0.1856	0	0	1	0	0	0	0	0	0	0	0
321	1708	786	7.128	19	Fresno County	159	1759	272	229	41	790	51	21657	0.9158	0.767	0.8135	0.4265	0.8219	0.3327	0.6095	0.451	0.493	538	0.097486	0.055578	0.130187	0.023308	0.255415	0.031269	21657	0.101971	0.07019	5325	162	6019007004	6095253203	0.5923	0.611	0	0	1	0	0	0	0	0	0	0	0
322	1022	292	0.433	19	Fresno County	141	1171	292	24	21	501	87	13457	0.9404	0.856	0.5991	0.3935	0.8567	0.6352	0.9125	0.821	0.63	783	0.123359	0.099897	0.020495	0.017933	0.280829	0.076115	13457	0.24347	0.087869	3222	113	6019003701	6097150601	0.2403	0.6712	0	0	1	0	0	0	0	0	0	0	1
323	1642	330	1.008	19	Fresno County	138	1433	486	43	0	657	0	15466	0.9166	0.865	0.6355	0	0.7999	0	0.8597	0.699	0.846	907	0.098081	0.106649	0.030006	0	0.241544	0	15466	0.178122	0.128262	5135	285	6019003810	6097150602	0.212	0.5526	1	0	1	0	0	0	0	0	0	0	0
324	1840	536	1.967	19	Fresno County	92	2121	273	278	244	699	138	14436	0.7838	0.765	0.8149	0.6946	0.7195	0.5991	0.8891	0.771	0.631	1138	0.045634	0.055106	0.13107	0.11504	0.199942	0.068452	14436	0.212591	0.087888	5353	201	6019004205	6097150603	0.6296	0.611	1	0	0	0	0	0	0	0	0	0	0
325	2100	837	0.722	19	Fresno County	161	2535	353	363	159	983	300	15404	0.8793	0.787	0.8295	0.5791	0.8335	0.8131	0.8616	0.816	0.653	1555	0.075304	0.062968	0.143195	0.062721	0.263186	0.140318	15404	0.23923	0.090734	6500	236	6019004701	6097150607	0.1545	0.4906	1	0	0	0	0	0	0	0	0	0	0
326	1356	453	0.504	19	Fresno County	123	1703	369	149	408	746	196	14988	0.8802	0.83	0.7552	0.8414	0.8287	0.7749	0.8738	0.664	0.942	764	0.075738	0.083844	0.087492	0.239577	0.259839	0.120689	14988	0.163878	0.170898	4736	350	6019005203	6097150610	0.1724	0.6047	0	0	0	0	0	0	0	0	0	0	0
327	1372	1015	820.482	19	Fresno County	106	3223	88	1164	0	550	68	21660	0.7888	0.51	0.9699	0	0.5016	0.319	0.6094	0.566	0.95	783	0.046613	0.014278	0.361154	0	0.12606	0.029903	21660	0.131818	0.177996	6252	453	6019006403	6097150701	0.1724	0.7468	0	0	0	0	0	0	1	0	0	0	0
328	2552	768	10.297	19	Fresno County	189	2130	740	174	0	1238	17	23381	0.9145	0.872	0.7461	0	0.8759	0.1005	0.5321	0.643	0.369	1079	0.096625	0.112325	0.08169	0	0.296384	0.008691	23381	0.156512	0.056071	7013	181	6019003803	6097150702	0.0511	0.8051	1	0	1	0	0	0	0	0	0	0	0
329	1051	333	1.747	19	Fresno County	52	1119	205	31	10	497	126	22682	0.8018	0.822	0.6278	0.3225	0.8517	0.7725	0.563	0.758	0.941	558	0.049382	0.078998	0.027703	0.008936	0.27688	0.119658	22682	0.205524	0.170228	2745	231	6019003807	6097150901	0.1659	0.4977	1	0	0	0	0	0	0	0	0	0	0
330	1667	374	1.766	19	Fresno County	183	1489	633	29	0	1004	41	16050	0.9441	0.887	0.5938	0	0.898	0.3078	0.8418	0.704	0.89	1003	0.128151	0.126574	0.019476	0	0.318225	0.028711	16050	0.180265	0.142857	5645	355	6019003808	6097150902	0.3871	0.3268	1	0	1	0	0	0	0	0	0	0	0
331	2446	504	8.091	19	Fresno County	155	1989	517	39	73	924	95	21270	0.9012	0.833	0.5944	0.4911	0.8189	0.5122	0.6273	0.574	0.75	880	0.08757	0.085567	0.019607	0.036701	0.253289	0.053672	21270	0.134371	0.106933	6549	310	6019004001	6097151000	0.305	0.3344	1	0	1	0	0	0	0	0	0	0	0
332	657	741	0.575	19	Fresno County	61	1442	64	499	23	366	125	21096	0.7978	0.615	0.9653	0.3804	0.7005	0.7213	0.6354	0.693	0.499	509	0.048566	0.024224	0.346047	0.01595	0.191723	0.099522	21096	0.175335	0.070892	2903	85	6019005608	6097151100	0.2473	0.893	0	1	0	0	0	0	1	0	0	0	0
333	3082	679	3.063	19	Fresno County	284	2146	966	425	22	1309	41	14468	0.9543	0.891	0.8844	0.3343	0.8905	0.2267	0.8882	0.812	0.831	1943	0.144235	0.131196	0.198042	0.010251	0.310336	0.020822	14468	0.237037	0.124085	8236	424	6019001410	6097151203	0.3871	0.5724	1	0	1	0	0	0	0	0	0	0	0
334	1445	630	19.775	19	Fresno County	168	1647	672	61	68	839	93	18540	0.9224	0.901	0.6559	0.5094	0.8414	0.5342	0.7496	0.804	0.75	1208	0.103067	0.141592	0.037037	0.041287	0.269082	0.057055	18540	0.231728	0.106913	5288	266	6019001600	6097151204	0.0542	0.305	0	0	1	0	1	0	0	0	0	0	0
335	1323	575	22.057	19	Fresno County	127	1485	441	79	0	1010	29	20348	0.9132	0.868	0.6935	0	0.9336	0.2372	0.6701	0.832	0.849	1086	0.095704	0.108567	0.053198	0	0.367406	0.021853	20348	0.251272	0.12907	4327	218	6019001800	6097151301	0.305	0.2827	0	0	1	0	0	0	0	0	1	0	0
336	1842	887	2.203	19	Fresno County	267	1977	890	197	41	1340	119	22419	0.9524	0.901	0.7736	0.4109	0.8583	0.5691	0.5752	0.693	0.735	1029	0.140897	0.141832	0.099645	0.020738	0.281927	0.062796	22419	0.175447	0.104012	6879	267	6019006700	6097151306	0.3574	0.3944	0	0	1	0	1	0	0	0	0	0	0
337	1367	503	6.325	19	Fresno County	110	1243	198	61	49	531	99	18137	0.9177	0.768	0.685	0.5018	0.8198	0.687	0.7664	0.74	0.358	645	0.099099	0.055869	0.049074	0.03942	0.253945	0.089189	18137	0.196526	0.05496	3864	77	6019008000	6097151307	0.1659	0.6171	0	0	1	1	0	0	0	0	0	0	0
338	1862	387	2.98	19	Fresno County	115	1389	441	163	133	624	123	17179	0.9174	0.889	0.7977	0.6584	0.8679	0.7379	0.8038	0.805	0.211	820	0.098797	0.128608	0.11735	0.095752	0.289424	0.10567	17179	0.232228	0.038659	3806	60	6019008100	6097151308	0.5724	0.2333	1	0	1	0	0	0	0	0	0	0	0
339	1057	365	30.161	19	Fresno County	13	937	421	18	0	552	50	18323	0.4998	0.922	0.5923	0	0.9102	0.5401	0.7582	0.545	0.895	317	0.015063	0.170101	0.01921	0	0.33193	0.057937	18323	0.125993	0.144524	2516	161	6019004100	6097151309	0.4384	0.7703	1	0	0	0	1	0	0	0	1	0	0
340	1608	507	0.565	19	Fresno County	147	1739	600	34	109	914	251	15723	0.8994	0.904	0.5942	0.579	0.8932	0.8249	0.852	0.818	0.961	1058	0.086521	0.145137	0.019551	0.062679	0.313335	0.147733	15723	0.240837	0.187772	4421	387	6019003702	6097151502	0.4092	0.7932	1	0	0	0	1	0	0	0	0	0	0
341	1634	647	28.337	19	Fresno County	215	1685	725	358	42	1007	56	19832	0.9551	0.913	0.896	0.4352	0.9191	0.3925	0.694	0.648	0.561	766	0.145762	0.1573	0.212462	0.024925	0.34392	0.037966	19832	0.158133	0.078441	5039	155	6019001700	6097151504	0.2827	0.4092	0	0	1	0	1	0	0	0	1	0	0
342	831	370	25.701	19	Fresno County	101	929	344	82	0	553	13	20115	0.9386	0.9	0.7564	0	0.9001	0.1712	0.6813	0.629	0.56	393	0.120669	0.140293	0.088266	0	0.320393	0.015531	20115	0.151445	0.078313	2656	91	6019001900	6097151700	0.3574	0.5051	0	0	1	0	1	0	0	0	1	0	0
343	1390	571	63.363	19	Fresno County	203	1537	726	310	36	896	76	18199	0.9556	0.906	0.8873	0.4271	0.9	0.5199	0.7637	0.713	0.881	928	0.146359	0.147711	0.201691	0.023422	0.320343	0.054794	18199	0.18398	0.139399	5124	288	6019007300	6097151800	0.6883	0.3648	0	0	1	0	1	0	0	0	1	0	0
344	1106	333	50.244	19	Fresno County	37	976	422	108	0	631	23	16928	0.7592	0.912	0.7892	0	0.9329	0.2754	0.8123	0.308	0.615	215	0.040883	0.15549	0.110655	0	0.366221	0.025414	16928	0.069827	0.085884	3091	115	6019007400	6097152201	0.7607	0.4165	1	0	0	0	1	0	0	0	1	0	0
345	2573	655	4.204	19	Fresno County	267	2100	1103	15	13	1347	160	14785	0.9504	0.919	0.502	0.2935	0.9256	0.6615	0.8798	0.894	0.724	2281	0.137345	0.165095	0.007142	0.00619	0.3541	0.082304	14785	0.307744	0.102012	7481	299	6019006100	6097152202	0.6826	0.4311	1	0	1	0	1	0	0	0	1	0	0
346	1321	586	0.74	19	Fresno County	127	1612	589	14	73	1030	238	12773	0.8972	0.891	0.5192	0.524	0.9286	0.8417	0.928	0.847	0.988	1254	0.08512	0.130079	0.008684	0.045285	0.358635	0.159517	12773	0.263334	0.254149	4875	490	6019003400	6097152203	0.5051	0.7969	0	0	0	1	0	0	0	0	1	0	1
347	1856	554	176.311	19	Fresno County	185	1808	1249	380	0	1363	30	15394	0.9443	0.97	0.8944	0	0.9682	0.2267	0.8619	0.839	0.71	1301	0.128472	0.271168	0.210176	0	0.449983	0.020833	15394	0.256354	0.099613	5075	232	6019003900	6097152501	0.2827	0.7794	1	0	1	0	1	0	0	0	1	0	0
348	2421	590	7.985	19	Fresno County	377	2099	1585	172	164	1997	130	15212	0.9739	0.958	0.7464	0.6187	0.9767	0.5902	0.8671	0.898	0.718	2271	0.19383	0.237845	0.081943	0.078132	0.482833	0.066838	15212	0.312465	0.100908	7283	311	6019004002	6097152502	0.4542	0.3871	1	0	1	0	1	0	0	0	1	0	0
349	625	288	14.761	19	Fresno County	37	729	518	123	11	637	71	12441	0.828	0.973	0.8572	0.3743	0.9862	0.7434	0.9353	0.891	0.915	573	0.056145	0.279395	0.168724	0.015089	0.533054	0.107738	12441	0.304625	0.154822	1933	122	6019001500	6097152600	0.2978	0.4542	0	0	0	0	1	0	0	0	1	0	1
350	342	98	174.774	19	Fresno County	35	444	302	98	0	219	26	14862	0.9181	0.988	0.902	0	0.9679	0.6245	0.8775	0.957	0	449	0.099431	0.348729	0.22072	0	0.44877	0.073863	14862	0.413443	0	1086	0	6019008402	6097152701	0.2545	0.0914	0	0	1	0	1	0	1	0	1	0	0
351	901	173	703.16	19	Fresno County	112	741	777	266	17	696	29	19865	0.9634	0.986	0.9693	0.4245	0.9814	0.4287	0.6924	0.835	0.507	632	0.163027	0.336801	0.358974	0.022941	0.505079	0.042212	19865	0.253611	0.071929	2496	82	6019007902	6097152801	0.3871	0.7314	1	0	1	0	1	0	1	0	1	0	0
352	1018	332	21.962	19	Fresno County	182	898	1040	75	0	1078	48	15374	0.9788	0.979	0.7491	0	0.9837	0.526	0.8625	0.905	0.398	1172	0.211136	0.302589	0.083518	0	0.517522	0.055684	15374	0.321448	0.059548	3646	87	6019006900	6097152904	0.4018	0.4018	1	0	1	0	1	0	0	0	1	0	0
353	1658	530	35.091	19	Fresno County	217	1447	1000	192	0	1223	64	13918	0.966	0.942	0.817	0	0.9717	0.4868	0.9016	0.768	0.704	1144	0.169531	0.201979	0.132688	0	0.460987	0.05	13918	0.210953	0.098501	5423	230	6019007500	6097152905	0.2403	0.3124	1	0	1	0	1	0	0	0	1	0	1
354	1934	467	72.17	19	Fresno County	241	1634	1416	218	0	1606	57	13776	0.9598	0.971	0.8179	0	0.9814	0.3815	0.9052	0.87	0.844	1662	0.155283	0.274471	0.133414	0	0.504872	0.036726	13776	0.283182	0.127676	5950	322	6019007700	6097152906	0.1259	0.16	1	0	1	0	1	0	0	0	1	0	1
355	1620	325	8.235	19	Fresno County	280	1294	1479	53	28	1418	98	12395	0.9849	0.985	0.6656	0.4168	0.9849	0.6707	0.9363	0.874	0.768	1422	0.241796	0.330355	0.040958	0.021638	0.524796	0.084628	12395	0.287446	0.110752	4972	240	6019008501	6097153003	0.4977	0.1259	1	0	1	0	1	1	0	0	1	0	1
356	1829	417	0.62	19	Fresno County	328	1800	741	36	282	804	126	11951	0.978	0.899	0.5964	0.7569	0.85	0.6514	0.9455	0.91	0.96	1946	0.207726	0.138686	0.02	0.156666	0.275625	0.079797	11951	0.328161	0.18664	5959	475	6019003202	6097153005	0.4977	0.756	1	0	1	0	0	0	0	0	0	0	1
357	2277	471	0.868	19	Fresno County	286	2191	1153	570	185	1336	163	14037	0.9503	0.935	0.9271	0.6338	0.9222	0.6443	0.8988	0.888	0.414	2075	0.13717	0.188737	0.260155	0.084436	0.348916	0.078177	14037	0.301467	0.061173	6915	196	6019003805	6097153006	0.6229	0.4463	1	0	1	0	1	0	1	0	1	0	0
358	1560	313	0.453	19	Fresno County	216	1694	344	15	388	729	192	12661	0.9529	0.837	0.5209	0.833	0.8682	0.7865	0.9304	0.928	0.934	1611	0.141732	0.087465	0.008854	0.229043	0.28963	0.125984	12661	0.354455	0.164186	4545	320	6019004801	6097153401	0.3648	0.8556	1	0	1	0	0	0	0	0	0	0	1
359	2785	468	0.927	19	Fresno County	398	1872	2166	26	220	1723	229	13276	0.9806	0.985	0.5609	0.6991	0.9707	0.7868	0.9167	0.885	0.86	2104	0.219162	0.333128	0.013888	0.117521	0.457636	0.126101	13276	0.297721	0.132283	7102	395	6019006604	6097153403	0.4239	0.3871	1	0	1	0	1	1	0	0	1	0	1
360	1307	380	14.36	19	Fresno County	107	1079	622	54	10	862	181	16807	0.9333	0.948	0.6872	0.3254	0.9743	0.8779	0.8164	0.939	0.66	1159	0.114072	0.214779	0.050046	0.009267	0.471038	0.192963	16807	0.374233	0.091943	3097	97	6019006802	6097153404	0.6767	0.3197	1	0	1	0	1	1	0	0	1	0	0
361	1557	451	137.769	19	Fresno County	190	1378	1191	339	0	1744	54	14993	0.9568	0.964	0.9186	0	0.9844	0.429	0.8736	0.915	0.427	1683	0.148669	0.253134	0.246008	0	0.521687	0.042253	14993	0.334127	0.062531	5096	124	6019007600	6097153600	0.6047	0.4239	1	0	1	0	1	0	1	0	1	0	0
362	1159	281	0.504	19	Fresno County	118	1082	705	16	14	872	66	15570	0.9287	0.951	0.567	0.358	0.966	0.5587	0.8565	0.762	0.96	723	0.109057	0.221489	0.014787	0.012939	0.442415	0.060998	15570	0.207579	0.187279	3483	318	6019002602	6097153703	0.8423	0.6418	1	0	1	0	1	0	0	0	1	0	0
363	1675	301	0.502	19	Fresno County	190	1308	692	13	0	1091	75	12401	0.9587	0.924	0.5312	0	0.9757	0.555	0.9362	0.871	0.872	1249	0.152979	0.172611	0.009938	0	0.478508	0.060386	12401	0.284186	0.13634	4435	266	6019002701	6097153705	0.8523	0.4832	1	0	1	0	1	1	0	0	1	0	1
364	2989	361	4.26	19	Fresno County	227	1749	2684	13	177	2430	201	12047	0.9451	0.994	0.5057	0.6698	0.9961	0.7618	0.9434	0.824	0.76	1811	0.129788	0.404277	0.007432	0.1012	0.623076	0.114922	12047	0.245094	0.10889	7389	365	6019008502	6097153706	0.4832	0.0542	1	0	1	0	1	1	0	0	1	0	1
365	425	56	2.965	19	Fresno County	15	204	161	13	27	227	8	10117	0.8755	0.973	0.7146	0.7227	0.9941	0.4037	0.9744	0.979	0.805	303	0.073529	0.28	0.063725	0.132352	0.598944	0.039215	10117	0.486356	0.117924	623	25	6019000800	6097153801	0.3268	0.2403	1	0	0	0	1	1	0	0	1	0	1
366	16	195	0.326	19	Fresno County	9	458	487	9	336	1276	291	10093	0.5918	0.907	0.5946	0.9776	0.9745	0.9919	0.9746	0.986	0	237	0.021582	0.149066	0.01965	0.733624	0.472242	0.697841	10093	0.53139	0	3267	0	6019000100	6097153804	0.2679	0.9996	0	0	0	1	1	0	0	1	1	1	1
367	2381	559	6.454	19	Fresno County	302	1774	1868	15	13	2107	228	11672	0.9662	0.973	0.5168	0.3061	0.9911	0.7918	0.9505	0.937	0.705	2667	0.170236	0.27918	0.008455	0.007328	0.569921	0.128523	11672	0.369288	0.098686	7222	338	6019006202	6097153806	0.3419	0.5051	1	0	1	0	1	1	0	0	1	0	1
368	2658	632	5.494	19	Fresno County	437	1992	2219	162	39	2206	149	10631	0.9844	0.985	0.7455	0.4038	0.9897	0.6574	0.968	0.945	0.85	2876	0.238537	0.333433	0.081325	0.019578	0.558057	0.081331	10631	0.385833	0.129321	7470	404	6019007100	6097153807	0.2259	0.3419	1	0	1	0	1	1	0	0	1	0	1
369	2694	411	314.794	19	Fresno County	405	1841	1926	181	13	2058	138	9055	0.9869	0.986	0.7718	0.3035	0.9958	0.6773	0.9844	0.958	0.706	2727	0.253441	0.334898	0.098316	0.007061	0.619879	0.086357	9055	0.415321	0.098759	6566	199	6019008200	6097153809	0.3574	0.1053	1	0	1	0	1	1	0	0	1	0	1
370	2228	350	501.321	19	Fresno County	420	1749	2067	125	0	1995	250	7499	0.9901	0.994	0.7285	0	0.9992	0.8488	0.9922	0.986	0.95	3147	0.277044	0.405294	0.071469	0	0.714541	0.164907	7499	0.530065	0.178061	5972	349	6019008302	6097153901	0.6655	0.16	1	0	1	0	1	1	0	0	1	0	1
371	2845	525	63.058	19	Fresno County	348	2368	2667	112	113	2582	166	10867	0.9632	0.991	0.681	0.5326	0.9949	0.6418	0.9646	0.906	0.955	2539	0.16254	0.373581	0.047297	0.047719	0.607529	0.077533	10867	0.32184	0.181986	7889	590	6019008401	6097153903	0.4759	0.2188	1	0	1	0	1	1	0	0	1	0	1
372	2062	536	2.125	19	Fresno County	272	2088	587	667	119	1185	369	11735	0.954	0.868	0.9559	0.5621	0.9206	0.8798	0.9495	0.981	0.912	2999	0.143687	0.108864	0.319444	0.056992	0.346491	0.194928	11735	0.5	0.153414	6198	328	6019002000	6097154100	0.4311	0.7314	1	0	1	0	0	0	1	0	1	0	1
373	1903	326	0.486	19	Fresno County	454	1701	621	13	244	967	242	11506	0.9922	0.9	0.5084	0.7394	0.9255	0.8399	0.9536	0.917	0.963	1724	0.296732	0.140688	0.007642	0.143445	0.353953	0.158169	11506	0.337311	0.190499	5120	389	6019004704	6097154202	0.7101	0.8951	1	0	1	0	1	0	0	0	1	0	1
374	2067	270	1.019	19	Fresno County	259	1416	867	21	79	1192	256	6850	0.9764	0.935	0.5673	0.5584	0.9848	0.8839	0.994	0.98	0.997	2668	0.202343	0.18893	0.01483	0.05579	0.523725	0.2	6850	0.494715	0.332801	5393	626	6019002800	6097154302	0.2259	0.4759	1	0	1	0	1	1	0	0	1	0	1
375	1208	412	0.729	19	Fresno County	167	1117	707	13	99	858	246	9556	0.9644	0.953	0.5443	0.6434	0.9793	0.9124	0.9802	0.925	0.733	1218	0.165674	0.226023	0.011638	0.08863	0.493103	0.244047	9556	0.3501	0.103663	3516	116	6019000300	6099000101	0.3798	0.4832	1	0	1	0	1	1	0	0	1	1	1
376	2155	366	2.228	19	Fresno County	371	1519	1113	55	107	1579	211	10506	0.9878	0.943	0.6537	0.6002	0.9869	0.8242	0.9696	0.919	0.93	2032	0.259259	0.204482	0.036208	0.070441	0.53744	0.147449	10506	0.340768	0.161777	5963	386	6019001201	6099000201	0.212	0.3124	1	0	1	0	1	1	0	0	1	0	1
377	2282	400	0.505	19	Fresno County	455	1449	1694	11	304	1550	214	9251	0.9944	0.977	0.5077	0.8162	0.9835	0.8341	0.9827	0.95	0.938	2483	0.327338	0.297088	0.007591	0.209799	0.515292	0.153956	9251	0.395697	0.168224	6360	396	6019001304	6099000203	0.5051	0.4311	1	0	1	0	1	1	0	0	1	0	1
378	2711	355	18.283	19	Fresno County	425	1504	1325	50	48	1579	141	8063	0.9914	0.962	0.6456	0.47	0.9928	0.7093	0.9902	0.96	0.969	2702	0.288919	0.247201	0.033244	0.031914	0.585031	0.095853	8063	0.419174	0.201268	6446	476	6019006501	6099000402	0.1372	0.3648	1	0	1	0	1	1	0	0	1	0	1
379	1058	242	1.449	19	Fresno County	164	798	494	46	0	954	110	8111	0.9799	0.916	0.7027	0	0.9862	0.82	0.99	0.975	0.996	1559	0.215505	0.160389	0.057644	0	0.53296	0.144546	8111	0.468731	0.309563	3350	369	6019001100	6099000403	0.8213	0.6296	1	0	1	0	1	1	0	0	1	0	1
380	951	150	113.203	19	Fresno County	110	524	933	123	0	817	102	11628	0.9802	0.999	0.9117	0	0.9998	0.8849	0.9514	0.903	0.989	542	0.216962	0.604666	0.234732	0	0.784822	0.201183	11628	0.318075	0.259114	1704	199	6019007801	6099000503	0.2978	0.3574	1	0	1	0	1	1	1	0	1	0	1
381	1819	311	0.945	19	Fresno County	184	1450	942	25	35	1289	250	8879	0.9554	0.97	0.5811	0.4307	0.9951	0.8828	0.9855	0.97	0.949	1766	0.146147	0.271157	0.017241	0.024137	0.610321	0.19857	8879	0.452936	0.177363	3924	257	6019002400	6099000504	0.3798	0.9256	1	0	1	0	1	1	0	0	1	0	1
382	1070	145	0.26	19	Fresno County	258	882	653	15	138	816	172	8291	0.9955	0.965	0.5798	0.7567	0.9975	0.9051	0.9891	0.994	0.982	1762	0.346308	0.254184	0.017006	0.156462	0.64608	0.230872	8291	0.6266	0.228515	2812	234	6019000501	6099000505	0.6598	0.611	1	0	1	0	1	1	0	0	1	1	1
383	1754	176	0.499	19	Fresno County	187	1740	858	66	331	1023	347	11516	0.9405	0.957	0.6584	0.7972	0.9662	0.9042	0.9534	0.956	0.998	1734	0.123677	0.234234	0.037931	0.190229	0.44324	0.229497	11516	0.409832	0.350026	4241	671	6019001407	6099000506	0.7886	0.9239	1	0	1	0	1	1	0	0	1	1	1
384	2014	226	202.238	19	Fresno County	484	1524	2514	97	29	1990	477	6664	0.9949	0.997	0.7145	0.4003	0.9997	0.9445	0.9945	0.988	0.913	3494	0.335412	0.460777	0.063648	0.019028	0.761868	0.330561	6664	0.549284	0.153776	6413	340	6019007802	6099000510	0.3871	0.0606	1	0	1	0	1	1	0	0	1	1	1
385	2425	1003	6.434	21	Glenn County	123	2891	514	112	102	1213	186	16771	0.7845	0.793	0.6603	0.4851	0.805	0.6028	0.8177	0.647	0.751	1343	0.045775	0.065427	0.03874	0.035281	0.244704	0.069222	16771	0.157869	0.107002	8547	353	6021010100	6099000601	0.2609	0.7516	0	0	0	0	0	0	0	0	0	0	0
386	549	385	982.123	21	Glenn County	3	929	28	144	1	156	36	35254	0.2865	0.532	0.8428	0.2494	0.4581	0.5042	0.1909	0.512	0.217	214	0.004379	0.0159	0.155005	0.001076	0.115044	0.052554	35254	0.11726	0.039348	1831	29	6021010300	6099000801	0.756	0.825	0	0	0	0	0	0	0	0	0	0	0
387	2149	996	8.835	21	Glenn County	51	3277	574	108	199	1194	181	20548	0.5243	0.824	0.6448	0.5734	0.7961	0.546	0.6608	0.766	0.483	1635	0.016596	0.079733	0.032956	0.060726	0.239374	0.0589	20548	0.209588	0.069163	7801	253	6021010400	6099000806	0.8741	0.9256	0	0	0	0	0	0	0	0	0	0	0
388	420	236	203.312	21	Glenn County	4	738	73	103	0	257	53	27650	0.33	0.749	0.8256	0	0.8047	0.6687	0.369	0.346	0.456	122	0.006349	0.050137	0.139566	0	0.244529	0.084126	27650	0.077608	0.066115	1572	40	6021010502	6099000905	0.7314	0.2902	0	0	0	0	0	0	0	0	0	0	0
389	1318	773	51.852	21	Glenn County	102	1782	429	555	5	822	66	19266	0.8498	0.85	0.9524	0.2587	0.8385	0.4174	0.7188	0.63	0.515	732	0.06304	0.095887	0.311447	0.002805	0.266969	0.040791	19266	0.152182	0.072888	4828	164	6021010200	6099000906	0.4542	0.8654	0	0	0	0	0	0	1	0	0	0	0
390	1004	344	61.391	21	Glenn County	99	1064	788	215	26	890	37	15991	0.9215	0.969	0.8875	0.4324	0.971	0.3953	0.8435	0.828	0.87	829	0.102378	0.266036	0.202067	0.024436	0.458526	0.038262	15991	0.248352	0.135458	3356	204	6021010501	6099000908	0.559	0.3944	0	0	1	0	1	0	0	0	1	0	0
391	868	524	2.711	23	Humboldt County	58	1740	71	138	24	393	74	24948	0.731	0.563	0.7422	0.3645	0.5632	0.4615	0.4659	0.643	0.526	636	0.036432	0.018625	0.07931	0.013793	0.143013	0.046482	24948	0.156342	0.074247	4068	143	6023000400	6099000909	0.7932	0.7932	0	0	0	0	0	0	0	0	0	0	0
392	1012	744	1.283	23	Humboldt County	67	2190	252	15	64	256	93	21820	0.6959	0.764	0.4984	0.4578	0.2827	0.444	0.602	0.577	0.665	635	0.031828	0.05483	0.006849	0.029223	0.074657	0.04418	21820	0.135135	0.092702	4839	188	6023000600	6099000910	0.7314	0.6712	0	0	0	0	0	0	0	0	0	0	0
393	1071	1095	2.403	23	Humboldt County	47	2486	37	34	126	188	91	28009	0.5676	0.386	0.5597	0.5423	0.1594	0.394	0.3585	0.553	0.401	687	0.019698	0.007322	0.013676	0.050683	0.047129	0.038139	28009	0.128219	0.059856	5431	167	6023000700	6099000911	0.3871	0.9061	0	0	0	0	0	0	0	0	0	0	0
394	938	809	6.015	23	Humboldt County	26	2205	56	34	74	371	119	32045	0.4676	0.481	0.5709	0.4778	0.404	0.5538	0.2521	0.574	0.698	642	0.013151	0.012211	0.015419	0.03356	0.102119	0.060192	32045	0.134337	0.09756	4934	204	6023000800	6099000912	0.2902	0.877	0	0	0	0	0	0	0	0	0	0	0
395	841	756	24.863	23	Humboldt County	21	2289	25	205	11	94	66	34933	0.4018	0.326	0.7584	0.2763	0.0719	0.3225	0.1965	0.475	0.552	558	0.009628	0.005082	0.089558	0.004805	0.02555	0.030261	34933	0.107742	0.077254	5193	215	6023000900	6099001001	0.8213	0.469	0	0	0	0	0	0	0	0	0	0	0
396	1048	698	3.701	23	Humboldt County	66	2959	147	404	268	526	357	24899	0.6384	0.628	0.8216	0.6475	0.5281	0.8098	0.468	0.851	0.415	1579	0.025621	0.025862	0.136532	0.090571	0.133265	0.138586	24899	0.266903	0.061253	5959	215	6023001101	6099001200	0.6296	0.5395	0	0	0	0	0	0	0	0	0	0	0
397	286	124	15.799	23	Humboldt County	40	680	88	64	0	185	50	17921	0.8469	0.767	0.7653	0	0.6443	0.6411	0.7749	0.579	0.256	236	0.061919	0.055802	0.094117	0	0.169258	0.077399	17921	0.135788	0.04365	1738	33	6023001300	6099001300	0.6355	0.5051	0	0	0	0	0	0	0	0	0	0	0
398	876	392	14.036	23	Humboldt County	32	1505	176	174	31	245	26	23980	0.5904	0.729	0.7956	0.41	0.3558	0.1919	0.5061	0.39	0.345	373	0.021476	0.044772	0.115614	0.020598	0.090976	0.017449	23980	0.087108	0.053456	4282	116	6023010400	6099002603	0.5923	0.5923	0	0	0	0	0	0	0	0	0	0	0
399	1533	824	3.717	23	Humboldt County	88	2962	78	262	123	359	215	20411	0.6941	0.474	0.7567	0.5104	0.3155	0.6402	0.6672	0.545	0.612	880	0.03162	0.011814	0.088453	0.041525	0.081926	0.077254	20411	0.125786	0.085342	6996	308	6023010501	6099002901	0.7657	0.6598	0	0	0	0	0	0	0	0	0	0	0
400	1129	730	11.206	23	Humboldt County	47	2535	0	493	24	279	135	27254	0.5649	0	0.8816	0.3272	0.2544	0.5281	0.382	0.365	0.641	496	0.01951	0	0.194477	0.009467	0.068516	0.056039	27254	0.081753	0.089268	6067	272	6023010502	6099003604	0.1856	0.526	0	0	0	0	0	0	0	0	0	0	0
401	311	305	81.392	23	Humboldt County	23	862	7	43	18	40	6	31959	0.6779	0.284	0.6868	0.4118	0.0838	0.0916	0.2541	0.215	0.628	98	0.029715	0.003759	0.049883	0.020881	0.02886	0.007751	31959	0.051148	0.087591	1917	84	6023010600	6099003605	0.1791	0.4906	0	0	0	0	0	0	0	0	0	0	0
402	1332	1183	43.11	23	Humboldt County	55	3070	25	540	65	516	71	22701	0.5674	0.287	0.8645	0.4135	0.4346	0.2753	0.562	0.794	0.808	1518	0.019677	0.003859	0.175895	0.021172	0.109345	0.025402	22701	0.226128	0.118453	6810	380	6023010700	6099003905	0.5657	0.9373	0	0	0	0	0	0	0	0	0	0	0
403	1072	631	39.463	23	Humboldt County	53	2047	112	136	64	336	97	21744	0.666	0.616	0.7196	0.4669	0.4295	0.5004	0.6054	0.778	0.531	1045	0.028403	0.024374	0.066438	0.031265	0.108073	0.051982	21744	0.216535	0.074727	4875	178	6023010800	6099003909	0.6296	0.7657	0	0	0	0	0	0	0	0	0	0	0
404	1096	833	2.785	23	Humboldt County	48	1760	38	218	88	364	47	21470	0.6635	0.423	0.8061	0.5402	0.5121	0.2968	0.6184	0.586	0.161	607	0.028135	0.008972	0.123863	0.05	0.128803	0.027549	21470	0.137704	0.032185	4529	57	6023011000	6101050401	0.8213	0.7751	0	0	0	0	0	0	0	0	0	0	0
405	649	600	384.248	23	Humboldt County	8	1724	61	65	31	193	36	33328	0.3163	0.566	0.6578	0.3938	0.2964	0.2798	0.2258	0.517	0.347	405	0.005755	0.018862	0.037703	0.017981	0.077728	0.025899	33328	0.118559	0.053756	3431	88	6023011200	6101050504	0.3495	0.8741	0	0	0	0	0	0	0	0	0	0	0
406	726	535	392.999	23	Humboldt County	38	1984	19	346	55	278	107	21175	0.6463	0.354	0.863	0.45	0.4379	0.6265	0.6317	0.779	0.255	698	0.026388	0.006031	0.174395	0.027721	0.110142	0.074305	21175	0.21731	0.043588	3310	69	6023011600	6101050800	0.469	0.469	0	0	0	0	0	0	0	0	0	0	0
407	1316	699	1.19	23	Humboldt County	88	2341	83	50	50	361	142	21717	0.7506	0.532	0.6031	0.4149	0.3903	0.5737	0.6065	0.663	0.812	902	0.039426	0.015854	0.021358	0.021358	0.098904	0.06362	21717	0.163761	0.119373	5543	305	6023000300	6101051000	0.7158	0.8797	0	0	0	0	0	0	0	0	0	0	0
408	699	446	250.464	23	Humboldt County	71	1709	26	296	26	166	30	26836	0.7949	0.392	0.8618	0.3752	0.2392	0.2209	0.3957	0.485	0.222	387	0.048005	0.007551	0.1732	0.015213	0.065021	0.020283	26836	0.110099	0.039896	3575	77	6023010300	6101051100	0.5857	0.6418	0	0	0	0	0	0	0	0	0	0	0
409	1169	840	2.726	23	Humboldt County	45	1757	103	121	110	315	182	21069	0.6439	0.621	0.7236	0.5789	0.4732	0.7383	0.6367	0.793	0.608	996	0.026162	0.024951	0.068867	0.062606	0.118688	0.105813	21069	0.225084	0.084859	4487	139	6023010901	6103000200	0.7046	0.9147	0	0	0	0	0	0	0	0	0	0	0
410	892	573	404.92	23	Humboldt County	25	1897	118	288	26	277	64	29017	0.5206	0.66	0.8394	0.3636	0.4025	0.4261	0.3294	0.524	0.414	489	0.016371	0.030641	0.151818	0.013705	0.101726	0.041912	29017	0.120621	0.061126	4054	114	6023010902	6103000400	0.7369	0.6826	0	0	0	0	0	0	0	0	0	0	0
411	1232	580	116.361	23	Humboldt County	50	2032	72	170	17	416	97	24022	0.6668	0.538	0.7493	0.3167	0.4997	0.5231	0.5045	0.569	0.899	602	0.02849	0.016438	0.083661	0.008366	0.125565	0.05527	24022	0.132862	0.146555	4723	300	6023011100	6103000600	0.8797	0.825	0	0	0	0	0	0	0	0	0	0	0
412	785	501	341.289	23	Humboldt County	41	2213	66	282	0	165	3	23615	0.6578	0.587	0.8101	0	0.2266	0.0565	0.5218	0.617	0.81	473	0.027535	0.021099	0.127428	0	0.062217	0.002014	23615	0.147443	0.118954	3271	182	6023011500	6105000102	0.8712	0.3723	0	0	0	0	0	0	0	0	0	0	0
413	521	540	240.668	23	Humboldt County	37	1610	6	231	17	203	69	26203	0.6932	0.237	0.8301	0.3372	0.4296	0.5451	0.4188	0.701	0.905	450	0.031516	0.002487	0.143478	0.010559	0.108093	0.058773	26203	0.178926	0.149613	2548	155	6023010200	6107000100	0.7468	0.8712	0	0	0	0	0	0	0	0	0	0	0
414	814	330	1.488	23	Humboldt County	37	2291	219	4	138	355	193	20759	0.5348	0.747	0.4434	0.5719	0.4214	0.691	0.6513	0.867	0.625	1302	0.017305	0.049379	0.001745	0.060235	0.106128	0.090271	20759	0.280784	0.087311	4731	214	6023000100	6107001006	0.212	0.9018	0	0	0	1	0	0	0	0	0	0	0
415	600	364	251.843	23	Humboldt County	51	2170	55	404	198	223	89	22363	0.6386	0.486	0.8741	0.6489	0.3237	0.448	0.5781	0.836	0.745	1137	0.025641	0.012548	0.186175	0.091244	0.083834	0.044746	22363	0.253907	0.105907	4557	251	6023001200	6107001301	0.469	0.3871	0	0	0	1	0	0	0	0	0	0	0
416	495	286	2.109	23	Humboldt County	74	2681	116	130	751	177	321	15683	0.6812	0.564	0.6839	0.8683	0.2262	0.7957	0.8532	0.916	0.782	1599	0.030105	0.018706	0.048489	0.280119	0.062148	0.130593	15683	0.336915	0.113299	6296	374	6023001000	6107001703	0.3723	0.3944	0	0	0	1	0	0	0	0	0	0	0
417	574	469	782.295	23	Humboldt County	59	1651	15	406	59	139	70	20206	0.8192	0.383	0.9185	0.4869	0.3239	0.5748	0.6768	0.771	0.913	467	0.053783	0.007211	0.245911	0.035735	0.083886	0.06381	20206	0.212272	0.153503	2206	138	6023010102	6107001800	0.559	0.9239	0	0	0	0	0	0	1	0	0	0	0
418	1078	256	140.768	23	Humboldt County	108	995	56	288	49	218	100	13017	0.9463	0.602	0.9429	0.5373	0.59	0.7776	0.9227	0.864	0.966	747	0.131546	0.022672	0.289447	0.049246	0.151074	0.121802	13017	0.277798	0.196039	2701	198	6023940000	6107001901	0.813	0.825	1	0	1	0	0	1	1	0	0	0	1
419	2100	804	3.34	25	Imperial County	84	2269	481	44	337	1030	90	31284	0.7841	0.849	0.5932	0.7466	0.8688	0.4801	0.2693	0.488	0.68	627	0.045701	0.094629	0.019391	0.148523	0.290222	0.048966	31284	0.110855	0.095055	5747	248	6025010600	6107001902	0.3124	0.5923	0	0	0	0	0	0	0	0	0	0	0
420	1047	336	1.252	25	Imperial County	68	1195	186	57	0	233	19	36631	0.8347	0.76	0.682	0	0.377	0.1783	0.1704	0.205	0.511	181	0.05807	0.053463	0.047698	0	0.095805	0.016225	36631	0.049345	0.072337	3668	125	6025011801	6107002002	0.6536	0.559	0	0	0	0	0	0	0	0	0	0	0
421	1336	500	0.757	25	Imperial County	91	1545	891	28	250	807	65	19249	0.8452	0.938	0.5866	0.7635	0.8583	0.4415	0.7196	0.671	0.896	830	0.061403	0.194033	0.018122	0.161812	0.28197	0.043859	19249	0.167102	0.144697	5011	337	6025011700	6107002003	0.5724	0.3574	0	0	0	0	1	0	0	0	0	0	0
422	2024	411	4.812	25	Imperial County	27	1945	379	295	25	403	44	26480	0.5138	0.806	0.8393	0.3572	0.4717	0.2805	0.4083	0.236	0.635	325	0.015929	0.071146	0.15167	0.012853	0.11832	0.025958	26480	0.055328	0.088631	5874	230	6025011803	6107002004	0.6712	0.16	1	0	0	0	0	0	0	0	0	0	0
423	114	602	2228.99	25	Imperial County	19	1427	16	1043	0	217	69	16620	0.7573	0.572	0.9987	0	0.8612	0.8238	0.8227	0.653	0.627	136	0.040511	0.019512	0.730903	0	0.284031	0.147121	16620	0.160188	0.0875	849	14	6025012400	6107002006	0.3495	0.9857	0	1	0	0	0	0	1	0	0	0	0
424	1954	463	5.571	25	Imperial County	58	1919	969	43	167	724	76	22152	0.6942	0.92	0.6076	0.6397	0.7164	0.4223	0.5878	0.256	0.679	379	0.031624	0.166466	0.022407	0.087024	0.198519	0.041439	22152	0.059218	0.094873	6407	285	6025011201	6107002009	0.5395	0.3574	1	0	0	0	1	0	0	0	0	0	0
425	199	145	180.544	25	Imperial County	39	411	100	148	0	233	2	21842	0.9393	0.845	0.9696	0	0.8802	0.0773	0.6012	0.481	0.957	120	0.121875	0.092592	0.360097	0	0.300257	0.00625	21842	0.10909	0.184343	1100	73	6025010300	6107002302	0.5792	0.7101	0	0	1	0	0	0	1	0	0	0	0
426	331	173	111.965	25	Imperial County	71	606	256	154	0	265	36	20295	0.9587	0.932	0.9234	0	0.8919	0.642	0.6724	0.786	0.596	329	0.153017	0.184305	0.254125	0	0.311764	0.077586	20295	0.220953	0.083191	1489	49	6025010800	6107002303	0.6047	0.3419	0	0	1	0	1	0	1	0	0	0	0
427	2076	836	6.251	25	Imperial County	120	2386	1201	289	139	1473	143	18975	0.8345	0.937	0.8025	0.5664	0.9281	0.6022	0.7309	0.79	0.907	1487	0.057999	0.192776	0.121123	0.058256	0.357958	0.069115	18975	0.223709	0.150508	6678	444	6025010900	6109003200	0.7657	0.6296	0	0	0	0	1	0	0	0	1	0	0
428	3829	873	69.527	25	Imperial County	193	3664	1463	286	124	1729	151	20096	0.8389	0.913	0.74	0.4792	0.8638	0.461	0.6822	0.695	0.925	1801	0.059348	0.156688	0.078056	0.033842	0.286116	0.046432	20096	0.17605	0.159695	10230	775	6025011000	6111000902	0.5051	0.2188	1	0	0	0	1	0	0	0	0	0	0
429	1057	427	77.857	25	Imperial County	30	1340	540	443	43	814	39	17658	0.6466	0.917	0.9601	0.4708	0.9337	0.3605	0.7861	0.747	0.383	724	0.026408	0.162308	0.330597	0.032089	0.367494	0.03433	17658	0.200055	0.057677	3623	77	6025011100	6111001002	0.6826	0.611	0	0	0	0	1	0	1	0	1	0	0
430	70	133	146.399	25	Imperial County	0	267	402	165	0	1580	9	1935	0	0.842	0.9964	0	0.9573	0.5598	0.9996	0.642	0	58	0	0.090195	0.617977	0	0.416776	0.061224	1935	0.156334	0	4505	0	6025010101	6111001102	0.756	0.8878	0	0	0	1	0	0	1	0	1	0	1
431	1622	546	90.291	25	Imperial County	314	2667	1727	404	89	2111	239	13996	0.9484	0.952	0.8391	0.477	0.9697	0.7289	0.8998	0.837	0.736	2135	0.134302	0.223588	0.151481	0.03337	0.45476	0.102224	13996	0.254803	0.104174	8675	292	6025010102	6111001201	0.526	0.5923	1	0	1	0	1	0	0	0	1	0	0
432	3565	1069	86.825	25	Imperial County	229	2806	2701	167	228	1707	208	16940	0.9023	0.977	0.7063	0.6262	0.8862	0.6532	0.8118	0.686	0.865	1699	0.088348	0.296324	0.059515	0.081254	0.306023	0.080246	16940	0.172487	0.133947	9868	582	6025011900	6111001202	0.212	0.6883	1	0	1	0	1	1	0	0	0	0	0
433	292	221	915.928	25	Imperial County	12	773	311	231	0	1827	53	4367	0.6576	0.766	0.9474	0	0.9599	0.7772	0.9975	0.736	0.204	180	0.027522	0.055505	0.298835	0	0.42321	0.121559	4367	0.194805	0.03779	5661	13	6025012301	6111001301	0.2978	0.9274	0	0	0	1	0	0	1	0	1	0	1
434	880	307	72.409	25	Imperial County	53	889	528	61	76	637	83	14612	0.8749	0.974	0.7232	0.6362	0.9791	0.7615	0.8845	0.779	0.931	438	0.073305	0.283566	0.068616	0.085489	0.491891	0.114799	14612	0.217154	0.162234	2024	122	6025010200	6111001401	0.5526	0.6938	1	0	0	0	1	0	0	0	1	0	0
435	1870	671	0.791	25	Imperial County	209	2293	1610	20	276	1488	293	15265	0.9168	0.975	0.5195	0.7038	0.9576	0.8082	0.8657	0.824	0.922	1516	0.098214	0.286018	0.008722	0.120366	0.417508	0.137687	15265	0.244832	0.158222	6192	381	6025011600	6111001402	0.4759	0.825	0	0	1	0	1	0	0	0	1	0	0
436	3126	870	1.894	25	Imperial County	307	2496	2380	16	344	2206	186	16464	0.9489	0.974	0.4917	0.7317	0.9673	0.6594	0.828	0.608	0.619	1308	0.134945	0.282962	0.00641	0.13782	0.44683	0.081758	16464	0.144418	0.086385	9057	309	6025012002	6111001502	0.2333	0.4463	1	0	1	0	1	1	0	0	1	0	0
437	1505	682	64.645	25	Imperial County	36	1758	397	697	67	544	17	16099	0.7673	0.951	0.9778	0.4965	0.9521	0.2183	0.8403	0.844	0.947	518	0.042402	0.22154	0.396473	0.038111	0.40386	0.020023	16099	0.260694	0.174757	2002	126	6025012302	6111001506	0.4018	0.7932	1	0	0	0	1	0	1	0	1	0	0
438	2310	779	2.004	25	Imperial County	234	1847	1973	21	99	1768	91	13673	0.9484	0.977	0.5423	0.5514	0.9565	0.5021	0.9076	0.699	0.936	1294	0.134251	0.296201	0.011369	0.0536	0.414634	0.052208	13673	0.178089	0.166316	7266	554	6025012200	6111001800	0.4018	0.6826	0	0	1	0	1	1	0	0	1	0	1
439	1365	530	2.181	25	Imperial County	121	1444	750	238	76	1201	194	11931	0.9005	0.914	0.8533	0.5486	0.9609	0.8119	0.9457	0.882	0.972	1490	0.087175	0.158027	0.164819	0.052631	0.426037	0.139769	11931	0.294641	0.205911	5057	418	6025010700	6111001900	0.5526	0.7158	1	0	1	0	1	1	0	0	1	0	1
440	3345	827	49.699	25	Imperial County	312	2633	2428	625	106	2316	208	15377	0.9456	0.97	0.9136	0.5053	0.9586	0.6801	0.8624	0.684	0.932	1559	0.130653	0.271649	0.237371	0.040258	0.42025	0.087102	15377	0.171677	0.162742	9748	629	6025011300	6111002000	0.1545	0.3419	1	0	1	1	1	1	1	0	1	0	0
441	1995	1185	1.028	25	Imperial County	382	2116	2391	63	323	2299	455	11014	0.9741	0.991	0.6347	0.752	0.9937	0.9055	0.9619	0.921	0.992	2365	0.194303	0.374941	0.029773	0.152646	0.59329	0.231434	11014	0.342902	0.27763	6897	628	6025012100	6111002600	0.4384	0.7369	0	0	1	0	1	1	0	0	1	1	1
442	960	433	44.019	25	Imperial County	162	1302	345	440	29	899	91	10237	0.9627	0.879	0.963	0.4204	0.98	0.6922	0.973	0.951	0.951	1349	0.161515	0.118842	0.337941	0.022273	0.496685	0.090727	10237	0.399112	0.178651	3380	159	6025940000	6111002700	0.6655	0.8826	1	0	1	0	0	0	1	0	1	0	1
443	2564	641	2.383	25	Imperial County	269	2132	1785	114	252	2061	276	9921	0.9541	0.974	0.694	0.7003	0.9933	0.8245	0.9767	0.958	0.984	2894	0.14385	0.281945	0.05347	0.118198	0.588857	0.147593	9921	0.413842	0.234827	7034	592	6025010400	6111002800	0.1987	0.6883	1	0	1	0	1	1	0	0	1	0	1
444	1536	544	1.531	25	Imperial County	162	1367	966	51	19	1354	189	9590	0.9492	0.961	0.6567	0.3651	0.9907	0.8396	0.9799	0.95	0.993	1737	0.135451	0.245551	0.037307	0.013899	0.566053	0.158026	9590	0.396756	0.278761	4378	441	6025011400	6111002901	0.3419	0.3124	1	0	1	0	1	1	0	0	1	0	1
445	1716	583	0.639	25	Imperial County	311	1976	1360	622	565	1025	245	12654	0.9683	0.977	0.9541	0.8719	0.9378	0.81	0.9306	0.829	0.955	1272	0.176104	0.295909	0.314777	0.285931	0.374224	0.138731	12654	0.248874	0.181904	5111	384	6025011202	6111002905	0.3723	0.5191	1	0	1	0	1	1	1	0	1	0	1
446	1739	742	0.79	25	Imperial County	338	2021	1532	348	347	1648	466	14719	0.9692	0.975	0.8607	0.7761	0.9761	0.9135	0.8815	0.916	0.931	1870	0.178552	0.287321	0.172191	0.171697	0.480186	0.24617	14719	0.336936	0.162466	5564	361	6025011500	6111003605	0.5191	0.849	0	0	1	1	1	1	0	0	1	1	0
447	661	660	6834.64	27	Inyo County	77	1854	125	401	21	349	82	22460	0.8266	0.713	0.8988	0.344	0.5984	0.5494	0.5734	0.69	0.428	557	0.055837	0.04101	0.216289	0.011326	0.153812	0.059463	22460	0.174116	0.062682	3259	86	6027000800	6111003612	0.5724	0.5526	0	0	0	0	0	0	0	0	0	0	0
448	1470	783	4.008	27	Inyo County	181	2744	435	543	382	573	375	23302	0.8733	0.826	0.8843	0.7335	0.5787	0.8289	0.5357	0.65	0.791	914	0.072603	0.081247	0.197886	0.139212	0.14768	0.150421	23302	0.159233	0.11505	5764	318	6027000400	6111005203	0.526	0.7101	0	0	0	0	0	0	0	0	0	0	0
449	462	510	2615.78	27	Inyo County	22	1407	31	362	0	171	17	27463	0.5856	0.507	0.9252	0	0.3719	0.1791	0.3749	0.338	0.319	176	0.021093	0.01402	0.257285	0	0.094579	0.016299	27463	0.075993	0.0506	2316	59	6027000500	6111005205	0.4311	0.5987	0	0	0	0	0	0	1	0	0	0	0
450	431	625	4.585	27	Inyo County	20	1166	0	97	0	42	9	32776	0.5453	0	0.7484	0	0.0606	0.0951	0.2365	0.364	0.04	213	0.018018	0	0.08319	0	0.022316	0.008108	32776	0.081671	0.010835	2608	14	6027000300	6111005305	0.0573	0.2679	0	1	0	0	0	0	0	0	0	0	0
451	263	312	406.153	27	Inyo County	17	930	0	231	0	27	0	38155	0.6028	0	0.9201	0	0.0553	0	0.1495	0.189	0.398	77	0.022486	0	0.248387	0	0.020881	0	38155	0.04619	0.05955	1667	53	6027000200	6111005306	0.2051	0.3574	0	0	0	1	0	0	1	0	0	0	0
452	613	645	315.715	27	Inyo County	9	1332	57	776	9	336	84	25937	0.3564	0.591	0.9955	0.3001	0.6287	0.6063	0.4287	0.388	0.523	241	0.007493	0.021501	0.582582	0.006756	0.163982	0.069941	25937	0.086753	0.073872	2820	95	6027000100	6111005401	0.4092	0.7607	0	1	0	0	0	0	1	0	0	0	0
453	641	161	0.658	29	Kern County	19	806	82	11	0	213	0	33440	0.6346	0.698	0.5595	0	0.5879	0	0.2235	0.026	0.54	22	0.025265	0.037562	0.013647	0	0.150423	0	33440	0.00964	0.075471	2282	100	6029003203	6111005502	0.212	0.1724	0	0	0	0	0	0	0	0	0	0	0
454	782	460	0.67	29	Kern County	107	1362	0	8	59	402	67	19862	0.8998	0	0.4832	0.5168	0.7203	0.5166	0.6925	0.732	0.686	622	0.08678	0	0.005873	0.043318	0.200298	0.054339	19862	0.192569	0.095867	3238	116	6029000102	6111005503	0.4832	0.7213	0	0	0	0	0	0	0	0	0	0	0
455	881	345	0.667	29	Kern County	113	1466	385	9	44	488	44	21936	0.8982	0.872	0.4874	0.4613	0.7664	0.3525	0.5974	0.822	0.615	891	0.085735	0.112081	0.006139	0.030013	0.223136	0.033383	21936	0.243842	0.085872	3654	155	6029001901	6111005600	0.469	0.4542	0	0	0	0	0	0	0	0	0	0	0
456	1142	664	1.786	29	Kern County	19	1705	41	56	348	310	160	29020	0.4405	0.441	0.6444	0.8107	0.4541	0.7165	0.3293	0.386	0.529	373	0.011635	0.009908	0.032844	0.204105	0.114054	0.097979	29020	0.086302	0.074473	4342	152	6029003812	6111005906	0.1921	0.3723	0	0	0	0	0	0	0	0	0	0	0
457	1209	954	680.633	29	Kern County	32	2568	184	302	17	421	32	36296	0.5117	0.706	0.7981	0.2987	0.4621	0.174	0.1746	0.128	0.326	171	0.015794	0.039375	0.117601	0.006619	0.116009	0.015794	36296	0.034289	0.05139	4987	109	6029006007	6111005908	0.5191	0.5857	0	0	0	0	0	0	0	0	0	0	0
458	2689	1236	14.797	29	Kern County	104	3779	252	487	407	667	156	26991	0.6695	0.654	0.8118	0.6819	0.4695	0.4364	0.3909	0.579	0.762	1209	0.028769	0.02965	0.12887	0.1077	0.117761	0.043153	26991	0.135857	0.109154	8978	527	6029000910	6111006000	0.4092	0.559	0	0	0	0	0	0	0	0	0	0	0
459	836	513	0.755	29	Kern County	26	1400	21	14	32	194	50	37437	0.5593	0.343	0.5315	0.424	0.2811	0.3816	0.159	0.284	0.351	247	0.019103	0.005661	0.01	0.022857	0.074301	0.036737	37437	0.064914	0.05424	3817	110	6029000505	6111006400	0.2679	0.4759	0	0	0	0	0	0	0	0	0	0	0
460	938	467	6.588	29	Kern County	35	1353	251	129	0	308	35	29997	0.6554	0.805	0.7674	0	0.5165	0.2941	0.3018	0.176	0.547	162	0.027279	0.070545	0.095343	0	0.130012	0.027279	29997	0.043689	0.076467	3710	129	6029000507	6111006600	0.4311	0.469	0	0	0	0	0	0	0	0	0	0	0
461	1282	526	1.047	29	Kern County	133	1967	317	23	11	443	89	32287	0.865	0.805	0.5447	0.2861	0.5532	0.4581	0.2469	0.409	0.773	436	0.068804	0.070475	0.011692	0.005592	0.140189	0.046042	32287	0.09177	0.111664	4934	269	6029000700	6111006700	0.2259	0.2902	0	0	0	0	0	0	0	0	0	0	0
462	1097	563	0.88	29	Kern County	94	1563	113	10	201	468	93	25062	0.8484	0.655	0.4916	0.7174	0.6905	0.5633	0.4613	0.367	0.463	337	0.0625	0.029838	0.006397	0.128598	0.187424	0.061835	25062	0.082275	0.066975	4174	130	6029000904	6111006800	0.3798	0.5051	0	0	0	0	0	0	0	0	0	0	0
463	897	791	1.468	29	Kern County	0	1552	138	9	9	210	65	61566	0	0.696	0.4823	0.2888	0.2974	0.4479	0.029	0.018	0.08	24	0	0.037076	0.005798	0.005798	0.077979	0.044735	61566	0.006271	0.019783	3827	31	6029002811	6111007201	0.4165	0.3648	0	0	0	0	0	0	0	0	0	0	0
464	1249	326	0.638	29	Kern County	29	1844	206	7	98	467	31	24603	0.5268	0.732	0.4532	0.5502	0.609	0.1961	0.4803	0.203	0.551	235	0.016753	0.045686	0.003796	0.053145	0.157345	0.017908	24603	0.048958	0.077093	4823	209	6029002819	6111007402	0.1204	0.3197	0	0	0	0	0	0	0	0	0	0	0
465	830	433	14.839	29	Kern County	69	1726	303	180	32	413	36	23445	0.8234	0.848	0.7801	0.3973	0.6625	0.3074	0.5292	0.293	0.528	223	0.054936	0.09404	0.104287	0.018539	0.176119	0.028662	23445	0.066786	0.074391	3339	113	6029003305	6111007405	0.1152	0.6536	0	0	0	0	0	0	0	0	0	0	0
466	1068	848	414.528	29	Kern County	112	2853	193	534	0	297	4	27265	0.8652	0.744	0.8751	0	0.3808	0.057	0.3816	0.451	0.429	446	0.06888	0.048725	0.187171	0	0.096742	0.00246	27265	0.102012	0.062835	4406	117	6029003306	6111007505	0.559	0.4977	0	0	0	0	0	0	0	0	0	0	0
467	1756	693	2.319	29	Kern County	148	2608	415	82	59	936	360	19624	0.8541	0.801	0.6402	0.4227	0.7994	0.8379	0.7034	0.6	0.455	907	0.064459	0.068708	0.031441	0.022622	0.241237	0.156794	19624	0.141984	0.066041	6575	169	6029003500	6111007506	0.2752	0.5191	0	0	0	0	0	0	0	0	0	0	0
468	1417	330	23.739	29	Kern County	1	1485	65	13	0	319	35	38719	0.2514	0.526	0.5199	0	0.4644	0.2737	0.143	0.071	0.405	97	0.000722	0.015399	0.008754	0	0.116508	0.02527	38719	0.02204	0.060429	4401	135	6029003803	6111007510	0.1098	0.2679	0	0	0	0	0	0	0	0	0	0	0
469	3196	780	11.076	29	Kern County	114	3457	196	253	28	466	70	39921	0.7329	0.583	0.7315	0.314	0.2829	0.2445	0.1296	0.434	0.555	987	0.036667	0.02067	0.073184	0.008099	0.074703	0.022515	39921	0.097936	0.077773	10190	394	6029003809	6111007512	0.3419	0.1856	0	0	0	0	0	0	0	0	0	0	0
470	655	242	1.002	29	Kern County	32	920	29	9	0	131	0	58269	0.7334	0.468	0.5297	0	0.2837	0	0.035	0.062	0.343	52	0.036739	0.011462	0.009782	0	0.074899	0	58269	0.020015	0.05316	2612	74	6029003810	6111007610	0.2545	0.2473	0	0	0	0	0	0	0	0	0	0	0
471	668	376	1.012	29	Kern County	28	1046	13	152	0	182	21	28547	0.6821	0.344	0.8321	0	0.4815	0.2461	0.3427	0.263	0.433	147	0.030204	0.005669	0.145315	0	0.12093	0.022653	28547	0.060643	0.063324	2424	72	6029003811	6111007700	0.3419	0.4977	0	0	0	0	0	0	0	0	0	0	0
472	2128	725	2.774	29	Kern County	39	2565	253	9	19	411	46	34886	0.5169	0.694	0.451	0.3071	0.3456	0.2077	0.1973	0.05	0.268	128	0.016129	0.036735	0.003508	0.007407	0.088615	0.019023	34886	0.016962	0.044923	7556	173	6029003813	6111007903	0.1489	0.0914	0	0	0	0	0	0	0	0	0	0	0
473	1375	1100	2.039	29	Kern County	45	2647	132	393	51	512	108	30310	0.5387	0.592	0.8358	0.4021	0.4738	0.4282	0.2935	0.53	0.733	776	0.017564	0.021678	0.148469	0.019267	0.118848	0.042154	30310	0.122127	0.103625	6443	323	6029005401	6111007904	0.4239	0.7314	0	0	0	0	0	0	0	0	0	0	0
474	2253	927	3.992	29	Kern County	33	3385	36	447	137	656	194	25911	0.438	0.33	0.8162	0.506	0.523	0.5949	0.4296	0.505	0.581	850	0.011514	0.005195	0.132053	0.040472	0.131806	0.06769	25911	0.115583	0.08124	7388	262	6029005403	6111008001	0.1259	0.7886	0	0	0	0	0	0	0	0	0	0	0
475	1806	732	4.177	29	Kern County	59	2953	56	224	190	416	196	26130	0.5949	0.429	0.7361	0.5835	0.4208	0.6177	0.4216	0.549	0.585	832	0.021811	0.00928	0.075855	0.064341	0.105987	0.072458	26130	0.127158	0.081774	6543	236	6029005404	6111008002	0.2333	0.7158	0	0	0	0	0	0	0	0	0	0	0
476	724	652	17.783	29	Kern County	0	1481	44	149	0	156	0	33181	0	0.516	0.7752	0	0.2572	0	0.2284	0.546	0.634	396	0	0.014681	0.100607	0	0.069179	0	33181	0.126114	0.088483	3140	126	6029006006	6111008004	0.4977	0.1724	0	0	0	0	0	0	0	0	0	0	0
477	2521	1183	5.849	29	Kern County	106	3133	294	373	56	578	147	21869	0.7395	0.734	0.8	0.3931	0.5131	0.5025	0.6001	0.588	0.382	1019	0.037682	0.04611	0.119055	0.017874	0.129046	0.052257	21869	0.138394	0.057579	7427	177	6029006100	6111008005	0.212	0.5122	0	0	0	0	0	0	0	0	0	0	0
478	1433	580	0.9	29	Kern County	71	1694	314	21	9	584	51	20975	0.7821	0.801	0.5502	0.2828	0.7048	0.3444	0.6411	0.583	0.914	655	0.045251	0.068708	0.012396	0.005312	0.193377	0.032504	20975	0.137029	0.154063	4794	381	6029000800	6111008101	0.1987	0.3648	0	0	0	0	0	0	0	0	0	0	0
479	2469	600	1.352	29	Kern County	70	2288	286	239	0	662	40	16320	0.6976	0.717	0.7803	0	0.6419	0.2002	0.8333	0.852	0.831	2081	0.032036	0.04199	0.104458	0	0.168404	0.018306	16320	0.267446	0.124047	7848	407	6029003114	6111008201	0.3197	0.5191	1	0	0	0	0	0	0	0	0	0	0
480	1428	367	2.108	29	Kern County	80	1729	234	11	41	655	145	15212	0.8249	0.776	0.491	0.4287	0.8538	0.7233	0.8671	0.846	0.549	1180	0.055325	0.058882	0.006362	0.023713	0.278486	0.100276	15212	0.262222	0.076646	4521	128	6029003600	6111008202	0.5724	0.4018	1	0	0	0	0	0	0	0	0	0	0
481	1296	1156	276.95	29	Kern County	37	2910	16	1348	0	565	81	30976	0.4996	0.247	0.9879	0	0.5304	0.3487	0.277	0.631	0.342	909	0.015046	0.00277	0.46323	0	0.133917	0.03294	30976	0.152337	0.05314	6061	132	6029005501	6111008302	0.3798	0.6995	0	0	0	0	0	0	1	0	0	0	0
482	2169	703	6.006	29	Kern County	14	3403	237	21	58	911	68	22692	0.3117	0.687	0.4878	0.3877	0.71	0.2916	0.5626	0.658	0.924	1149	0.005562	0.035399	0.006171	0.017043	0.195661	0.027016	22692	0.161922	0.158897	7197	559	6029005507	6111008304	0.2902	0.2752	0	0	0	0	0	0	0	0	0	0	0
483	774	176	1.261	29	Kern County	60	766	12	41	227	28	23	25242	0.8909	0.368	0.6941	0.8778	0.0886	0.332	0.4544	0.714	0.948	384	0.081411	0.00656	0.053524	0.296344	0.030075	0.031207	25242	0.184526	0.176688	2081	191	6029000506	6111008401	0.4018	0.2978	0	0	0	0	0	0	0	0	0	0	0
484	2948	628	147.383	29	Kern County	52	2798	351	165	4	575	4	40534	0.5845	0.736	0.7053	0.2507	0.4651	0.0562	0.1228	0.275	0.33	507	0.020993	0.046644	0.05897	0.001429	0.11668	0.001614	40534	0.062957	0.051848	8053	209	6029003204	6111008402	0.1791	0.0962	1	0	0	0	0	0	0	0	0	0	0
485	1692	396	0.64	29	Kern County	143	1901	454	228	117	721	10	17901	0.8927	0.839	0.8011	0.5757	0.7614	0.0733	0.7756	0.574	0.943	729	0.082468	0.088828	0.119936	0.061546	0.220354	0.005767	17901	0.134353	0.172093	5426	444	6029002816	6111008500	0.1431	0.6296	0	0	0	0	0	0	0	0	0	0	0
486	1993	399	1.036	29	Kern County	64	1973	190	13	0	406	21	31317	0.7089	0.67	0.4944	0	0.4609	0.1228	0.2686	0.199	0.309	304	0.033455	0.032279	0.006588	0	0.115735	0.010977	31317	0.048177	0.04942	6310	162	6029002820	6111008800	0.4759	0.1856	1	0	0	0	0	0	0	0	0	0	0
487	1602	465	1.148	29	Kern County	92	1942	354	100	194	536	61	21379	0.8005	0.817	0.6902	0.6669	0.6712	0.3453	0.6225	0.708	0.48	938	0.049145	0.076342	0.051493	0.099897	0.179504	0.032585	21379	0.181642	0.068882	5180	172	6029003112	6113010201	0.5987	0.2403	1	0	0	0	0	0	0	0	0	0	0
488	1728	347	1.534	29	Kern County	42	1725	336	176	0	574	20	22955	0.6389	0.795	0.7771	0	0.6565	0.1361	0.5512	0.13	0.546	188	0.025656	0.066063	0.102028	0	0.173939	0.012217	22955	0.034647	0.076343	5456	223	6029003124	6113010302	0.2679	0.3944	1	0	0	0	0	0	0	0	0	0	0
489	1617	509	3.186	29	Kern County	173	2251	293	49	0	557	97	20386	0.9046	0.775	0.6049	0	0.6468	0.4889	0.6683	0.816	0.762	1362	0.08973	0.058658	0.021768	0	0.170232	0.050311	20386	0.239577	0.109113	5720	267	6029006003	6113010312	0.16	0.3944	0	0	1	0	0	0	0	0	0	0	0
490	1528	686	156.306	29	Kern County	91	2242	211	1079	0	775	58	22704	0.7911	0.716	0.9896	0	0.7428	0.3204	0.5619	0.729	0.829	1021	0.047125	0.041666	0.481266	0	0.210884	0.030036	22704	0.191055	0.123334	5372	287	6029005506	6113010401	0.2403	0.6047	0	0	0	0	0	0	1	0	0	0	0
491	621	296	22.366	29	Kern County	22	1150	77	72	58	351	58	22173	0.6534	0.717	0.7123	0.5417	0.8258	0.6133	0.5868	0.805	0.967	479	0.027093	0.041893	0.062608	0.050434	0.257898	0.071428	22173	0.232073	0.199243	2075	158	6029005600	6113010505	0.1009	0.9256	0	0	0	0	0	0	0	0	0	0	0
492	1244	1359	104.833	29	Kern County	33	2965	0	92	0	176	49	38196	0.4718	0	0.6388	0	0.12	0.2165	0.1489	0.366	0.254	537	0.013381	0	0.031028	0	0.037841	0.01987	38196	0.082084	0.043441	6542	102	6029006008	6113010512	0.0642	0.4542	0	1	0	0	0	0	0	0	0	0	0
493	2254	633	5.253	29	Kern County	322	2844	584	529	124	954	206	17807	0.9481	0.851	0.874	0.5178	0.799	0.6748	0.7793	0.915	0.632	2242	0.133943	0.096624	0.186005	0.0436	0.240969	0.08569	17807	0.334876	0.088113	6731	235	6029005802	6113010606	0.1431	0.526	0	0	1	0	0	0	0	0	0	0	0
494	744	1694	954.758	29	Kern County	35	4356	17	1641	32	403	82	26527	0.4722	0.267	0.9735	0.3063	0.389	0.3342	0.4067	0.749	0.618	1047	0.013409	0.003313	0.376721	0.007346	0.098605	0.031417	26527	0.200844	0.086229	5413	134	6029005201	6113010607	0.0428	0.931	0	1	0	0	0	0	1	0	0	0	0
495	795	1340	353.368	29	Kern County	69	2546	32	1148	0	530	98	20055	0.7221	0.381	0.9862	0	0.6054	0.4866	0.6837	0.668	0.882	752	0.035168	0.007104	0.450903	0	0.156157	0.049949	20055	0.165638	0.139931	4540	205	6029005203	6113011300	0.4311	0.985	0	1	0	0	0	0	1	0	0	0	0
496	1184	1421	361.108	29	Kern County	24	3855	16	1810	0	796	270	20269	0.3736	0.251	0.9885	0	0.6409	0.6997	0.6738	0.722	0.663	1105	0.008264	0.002875	0.46952	0	0.168074	0.092975	20269	0.188181	0.092223	5912	185	6029005204	6113011400	0.7101	0.9917	0	1	0	0	0	0	1	0	0	0	0
497	1184	507	0.586	29	Kern County	92	1870	278	196	52	992	128	14540	0.8378	0.826	0.7809	0.4505	0.9515	0.6608	0.8865	0.898	0.933	1129	0.05905	0.081191	0.104812	0.027807	0.402434	0.082156	14540	0.312137	0.164067	3633	242	6029000300	6037576802	0.3197	0.9574	0	0	0	0	0	0	0	0	1	0	0
498	1587	388	0.615	29	Kern County	87	2280	348	16	480	758	373	14634	0.766	0.819	0.5005	0.8168	0.8269	0.8664	0.884	0.942	0.894	1854	0.04213	0.077471	0.007017	0.210526	0.258614	0.180629	14634	0.380307	0.144099	5026	348	6029002812	6037577000	0.0252	0.6229	0	0	0	0	0	0	0	0	0	0	0
499	1620	466	0.982	29	Kern County	178	2025	542	13	53	958	88	18063	0.9227	0.859	0.492	0.4421	0.8614	0.4946	0.7694	0.555	0.976	741	0.103428	0.101841	0.006419	0.026172	0.284104	0.051133	18063	0.12869	0.215361	5790	586	6029002700	6037577100	0.2188	0.6047	0	0	1	0	0	0	0	0	0	0	0
500	386	164	92.339	29	Kern County	45	606	46	284	0	270	10	16977	0.8962	0.659	0.9883	0	0.8562	0.2051	0.8107	0.845	0.936	418	0.084586	0.030383	0.468646	0	0.280373	0.018796	16977	0.261576	0.166666	1603	91	6029003303	6037577400	0.4542	0.893	0	0	0	0	0	0	1	0	0	0	0
501	540	608	73.16	29	Kern County	12	1234	20	438	10	272	48	32992	0.4112	0.38	0.9682	0.3141	0.5215	0.4143	0.2321	0.313	0.088	201	0.010101	0.007087	0.354943	0.008103	0.1314	0.040404	32992	0.070824	0.021071	2838	24	6029005103	6037577603	0.1152	0.9487	0	1	0	0	0	0	1	0	0	0	0
502	1248	439	71.083	29	Kern County	187	2035	383	433	0	671	67	15350	0.9262	0.812	0.8963	0	0.7423	0.3951	0.8632	0.889	0.977	1805	0.106735	0.073724	0.212776	0	0.210675	0.038242	15350	0.302041	0.215748	5976	474	6029005508	6037601301	0.2902	0.877	0	0	1	0	0	0	0	0	0	0	0
503	833	10	336.407	29	Kern County	0	1032	56	29	0	25	0	35294	0	0.523	0.6292	0	0.0249	0	0.1902	0.131	0.251	59	0	0.015196	0.0281	0	0.010557	0	35294	0.03489	0.043132	3817	38	6029005700	6037603600	0.5657	0.0091	1	0	0	1	0	0	0	0	0	0	0
504	1578	561	0.858	29	Kern County	141	1543	378	260	33	829	104	14478	0.9175	0.84	0.8569	0.4152	0.8822	0.6201	0.888	0.774	0.979	996	0.098877	0.089108	0.168502	0.021386	0.302223	0.072931	14478	0.214055	0.22022	4757	440	6029003113	6037603703	0.1152	0.1987	1	0	1	0	0	0	0	0	0	0	0
505	262	361	509.343	29	Kern County	32	868	28	453	0	156	29	33462	0.8054	0.559	0.9924	0	0.5566	0.454	0.223	0.492	0.957	181	0.050235	0.018241	0.521889	0	0.141176	0.045525	33462	0.111935	0.184251	1617	117	6029006004	6037620001	0.2752	0.8654	0	1	0	0	0	0	1	0	0	0	0
506	577	476	784.556	29	Kern County	66	1445	0	472	23	144	72	17485	0.8511	0	0.9588	0.3801	0.3113	0.6028	0.7926	0.801	0.995	614	0.063461	0	0.326643	0.015916	0.080989	0.06923	17485	0.230048	0.300089	2695	337	6029006500	6037620002	0.0681	0.7369	0	0	0	1	0	0	1	0	0	0	0
507	1371	333	0.505	29	Kern County	134	1520	263	14	212	545	92	16192	0.9104	0.798	0.5243	0.734	0.7518	0.5767	0.8375	0.764	0.755	907	0.09351	0.067435	0.00921	0.139473	0.2155	0.0642	16192	0.208841	0.107954	4361	228	6029002815	6037620102	0.0914	0.4384	1	0	1	0	0	0	0	0	0	0	0
508	2197	607	1.098	29	Kern County	156	3145	209	10	30	1533	252	13044	0.8331	0.651	0.4486	0.3279	0.8916	0.7001	0.9221	0.944	0.995	2926	0.057649	0.029214	0.003179	0.009538	0.311522	0.093126	13044	0.383939	0.304415	7691	972	6029000200	6037620303	0.0873	0.8285	0	0	0	0	0	0	0	0	0	0	1
509	5614	840	7.738	29	Kern County	456	4163	2401	269	16	3391	75	15198	0.939	0.936	0.7166	0.2664	0.9731	0.2175	0.8674	0.645	0.577	2147	0.121341	0.191819	0.064616	0.003843	0.466629	0.019957	15198	0.15737	0.080684	13832	490	6029003202	6037620501	0.0642	0.212	1	0	1	0	1	0	0	0	1	0	0
510	3224	620	18.012	29	Kern County	243	2571	1389	203	0	1981	67	17247	0.9267	0.925	0.7416	0	0.9567	0.3156	0.8014	0.743	0.861	1699	0.10719	0.174804	0.078957	0	0.414869	0.029554	17247	0.197972	0.132736	8582	549	6029001000	6037620522	0.0962	0.1259	1	0	1	0	1	0	0	0	1	0	0
511	2391	779	1.033	29	Kern County	173	2541	606	42	557	1635	413	16814	0.874	0.842	0.5774	0.8248	0.9347	0.8591	0.8163	0.761	0.911	1548	0.072903	0.090569	0.016528	0.219205	0.368907	0.174041	16814	0.207034	0.152578	7507	426	6029002900	6037620601	0.0914	0.8523	1	0	0	0	0	0	0	0	1	0	0
512	265	73	84.919	29	Kern County	35	246	316	27	0	714	36	13048	0.9592	0.881	0.7879	0	0.9572	0.8404	0.922	0.748	0.256	151	0.154185	0.119742	0.109756	0	0.416326	0.15859	13048	0.200265	0.043636	2682	12	6029003900	6037620602	0.1856	0.16	0	0	1	1	0	0	0	0	1	0	1
513	448	128	62.025	29	Kern County	65	403	335	49	0	326	35	16336	0.9689	0.977	0.8032	0	0.965	0.7085	0.8328	0.742	0.549	257	0.177595	0.297249	0.121588	0	0.439353	0.095628	16336	0.19754	0.076767	1301	38	6029004200	6037620800	0.1545	0.0873	1	0	1	0	1	0	0	0	1	0	0
514	2442	597	1.189	29	Kern County	269	2169	1249	10	28	1373	62	15886	0.9464	0.939	0.4637	0.3577	0.9373	0.324	0.8469	0.749	0.824	1424	0.131862	0.197783	0.00461	0.012909	0.373503	0.030392	15886	0.200789	0.122448	7111	384	6029004401	6037621001	0.1489	0.2545	1	0	1	0	1	0	0	0	1	0	0
515	1362	359	3.59	29	Kern County	25	1511	505	16	43	754	149	15153	0.5514	0.908	0.5364	0.4539	0.9153	0.7501	0.8687	0.901	0.937	1162	0.018504	0.149851	0.010589	0.028457	0.338724	0.110288	15153	0.316276	0.167432	3735	255	6029003400	6037621004	0.0159	0.5526	1	0	0	0	1	0	0	0	1	0	0
516	2375	602	1.083	29	Kern County	245	2031	1609	30	12	1504	151	14174	0.9464	0.962	0.5668	0.2902	0.9568	0.6569	0.8957	0.85	0.659	1867	0.13172	0.247843	0.014771	0.005908	0.41524	0.081182	14174	0.265878	0.091766	7132	292	6029005004	6037621102	0.0642	0.1431	1	0	1	0	1	1	0	0	1	0	0
517	2789	398	15.206	29	Kern County	167	1844	683	55	178	1175	176	16201	0.9165	0.899	0.6348	0.6601	0.9385	0.7319	0.8371	0.827	0.929	1355	0.098062	0.139132	0.029826	0.096529	0.375639	0.103347	16201	0.247579	0.161551	5473	379	6029002400	6037621201	0.1372	0.2609	1	0	1	0	0	0	0	0	1	0	0
518	1235	272	0.874	29	Kern County	136	1067	397	33	0	715	21	12511	0.9553	0.891	0.6385	0	0.9566	0.245	0.9338	0.876	0.889	933	0.146079	0.130764	0.030927	0	0.414733	0.022556	12511	0.288943	0.142456	3290	203	6029002600	6037621301	0.1009	0.7314	1	0	1	0	0	0	0	0	1	0	1
519	589	341	618.097	29	Kern County	40	967	832	315	0	1470	14	12822	0.8184	0.932	0.9585	0	0.9543	0.2045	0.927	0.359	0.28	182	0.053547	0.183502	0.325749	0	0.409128	0.018741	12822	0.080459	0.046218	4675	44	6029003304	6037621400	0.0793	0.611	0	0	0	1	1	0	1	0	1	0	1
520	1389	279	185.532	29	Kern County	136	1121	704	330	0	826	22	15676	0.9514	0.938	0.9452	0	0.9535	0.2443	0.8535	0.776	0.358	826	0.139059	0.195067	0.29438	0	0.407097	0.022494	15676	0.215216	0.054951	3846	96	6029003700	6037650001	0.611	0.0834	1	0	1	0	1	0	1	0	1	0	0
521	2690	359	12.852	29	Kern County	49	1794	1280	47	0	1506	104	11914	0.6753	0.945	0.6223	0	0.9666	0.5669	0.9461	0.714	0.796	1184	0.029429	0.207859	0.026198	0	0.44451	0.062462	11914	0.184251	0.115986	6838	304	6029004000	6037650101	0.2978	0.2051	1	0	0	1	1	0	0	0	1	0	1
522	1608	322	1.085	29	Kern County	155	1223	378	230	64	753	26	11961	0.9514	0.864	0.876	0.5476	0.9356	0.2532	0.9452	0.87	0.965	1134	0.139138	0.105645	0.188062	0.05233	0.370206	0.023339	11961	0.283429	0.193732	4024	272	6029001101	6037650200	0.5191	0.825	1	0	1	0	0	0	0	0	1	0	1
523	1410	265	1.87	29	Kern County	116	1049	684	52	22	1061	150	12233	0.9374	0.95	0.6861	0.4123	0.9907	0.8343	0.9397	0.732	0.919	674	0.119218	0.21895	0.049571	0.020972	0.566168	0.154162	12233	0.192516	0.156711	3523	223	6029003103	6037650300	0.3495	0.5461	1	0	1	0	1	0	0	0	1	0	1
524	1992	307	0.642	29	Kern County	266	1552	854	25	136	1175	113	14279	0.9692	0.923	0.5751	0.6411	0.9595	0.6335	0.8931	0.794	0.924	1276	0.178403	0.170323	0.016108	0.087628	0.422509	0.075788	14279	0.22616	0.158914	5646	410	6029003115	6037650401	0.2679	0.4165	1	0	1	0	1	0	0	0	1	0	0
525	3335	397	1.028	29	Kern County	230	2299	1410	203	0	1832	22	13083	0.9228	0.935	0.7565	0	0.9446	0.1123	0.9211	0.737	0.684	1602	0.103556	0.190052	0.088299	0	0.388135	0.009905	13083	0.19527	0.095531	8268	310	6029003122	6037650501	0.3723	0.1987	1	0	1	0	1	0	0	0	1	0	1
526	1334	364	6.112	29	Kern County	178	1017	1225	84	40	1197	66	11224	0.9689	0.989	0.7475	0.5013	0.9957	0.5854	0.9585	0.853	0.824	1003	0.177644	0.356208	0.082595	0.039331	0.617965	0.065868	11224	0.268397	0.122423	3832	196	6029006301	6037650502	0.1659	0.3124	1	0	1	0	1	1	0	0	1	0	1
527	2929	366	37.01	29	Kern County	290	2070	1319	159	81	1255	177	13124	0.9571	0.935	0.7379	0.5005	0.9175	0.6939	0.9202	0.842	0.862	2008	0.149407	0.189647	0.076811	0.03913	0.341775	0.09119	13124	0.259364	0.132849	7792	421	6029004301	6037650603	0.3944	0.2333	1	0	1	0	1	1	0	0	1	0	1
528	1373	234	1.531	29	Kern County	264	1012	1567	13	0	1432	145	9416	0.9926	0.996	0.5538	0	0.9994	0.8502	0.9814	0.894	0.64	1249	0.302405	0.43649	0.012845	0	0.726903	0.166093	9416	0.307787	0.08913	4058	164	6029006304	6037650701	0.4542	0.1372	1	0	1	0	1	1	0	0	1	0	1
529	2987	589	1.028	29	Kern County	366	2650	817	355	224	1862	193	10930	0.9592	0.875	0.8186	0.6341	0.968	0.6571	0.9635	0.945	0.965	3240	0.15404	0.114618	0.133962	0.084528	0.448999	0.081228	10930	0.386404	0.193143	8442	631	6029003121	6037650702	0.2259	0.6767	1	0	1	0	0	0	0	0	1	0	1
530	2127	295	1.006	29	Kern County	446	1321	1871	62	81	1774	116	10639	0.9963	0.99	0.6803	0.5749	0.9974	0.7032	0.9678	0.797	0.82	1321	0.361719	0.366575	0.046934	0.061317	0.644856	0.094079	10639	0.22764	0.121178	5831	325	6029006403	6037651001	0.2827	0.1204	1	0	1	0	1	1	0	0	1	0	1
531	1213	395	1.166	29	Kern County	124	1977	83	717	231	1014	521	11267	0.8596	0.584	0.9703	0.6979	0.9424	0.9289	0.9578	0.96	0.983	1950	0.066666	0.020724	0.36267	0.116843	0.383945	0.280107	11267	0.419445	0.23169	4714	329	6029000400	6037651002	0.3648	0.9716	0	0	0	0	0	0	1	0	1	1	1
532	4225	563	208.998	29	Kern County	351	2619	2809	219	0	2831	66	11782	0.956	0.977	0.7492	0	0.9861	0.2978	0.9486	0.796	0.956	2337	0.147108	0.29706	0.083619	0	0.532843	0.027661	11782	0.227202	0.183593	10407	799	6029004604	6037651201	0.2827	0.1313	0	0	1	1	1	1	0	0	1	0	1
533	1152	343	18.895	29	Kern County	185	1547	165	131	47	729	301	15041	0.9586	0.774	0.7509	0.463	0.9342	0.9144	0.8721	0.973	0.954	1499	0.152766	0.05816	0.08468	0.030381	0.367995	0.248554	15041	0.46123	0.18139	3250	193	6029005900	6037651302	0.3574	0.3871	1	0	1	0	0	0	0	0	1	1	0
534	971	263	34.44	29	Kern County	133	896	694	218	0	903	44	11271	0.9665	0.964	0.9169	0	0.9892	0.5316	0.9577	0.861	0.909	832	0.171171	0.253192	0.243303	0	0.553987	0.056628	11271	0.275314	0.151642	3022	180	6029006201	6037670001	0.469	0.2902	1	0	1	0	1	0	1	0	1	0	1
535	2583	198	145.865	29	Kern County	201	1207	1345	193	0	1241	21	10941	0.9793	0.987	0.8478	0	0.9964	0.2415	0.9633	0.896	0.978	1333	0.213149	0.343024	0.1599	0	0.627718	0.022269	10941	0.310577	0.219104	4304	406	6029006202	6037670003	0.2609	0.0542	1	0	1	0	1	1	0	0	1	0	1
536	964	247	0.908	29	Kern County	118	746	578	10	7	777	92	9356	0.9688	0.959	0.5578	0.3263	0.9798	0.809	0.9819	0.985	0.968	1384	0.177177	0.240232	0.013404	0.009383	0.495535	0.138138	9356	0.527037	0.19938	2640	193	6029001500	6037670202	0.3268	0.8523	0	0	1	1	1	0	0	0	1	0	1
537	1490	278	2.463	29	Kern County	185	986	1879	12	0	1525	195	8236	0.9754	0.999	0.5485	0	0.9997	0.8908	0.9894	0.981	0.969	1926	0.198711	0.541967	0.01217	0	0.763645	0.209452	8236	0.499222	0.200259	3933	309	6029004702	6037670328	0.0302	0.0834	1	0	1	0	1	1	0	0	1	0	1
538	2266	754	1.674	29	Kern County	350	2952	472	334	545	1759	749	12454	0.9472	0.797	0.7927	0.7916	0.9375	0.9304	0.9349	0.939	0.967	2675	0.132827	0.067131	0.113143	0.18462	0.373698	0.28425	12454	0.373655	0.197424	8304	598	6029000600	6037701602	0.0511	0.7886	1	0	1	0	0	0	0	0	1	1	1
539	2548	418	0.783	29	Kern County	574	1890	1808	104	0	2106	98	12464	0.9927	0.974	0.6973	0	0.9907	0.4996	0.9347	0.878	0.953	2147	0.303703	0.284455	0.055026	0	0.565976	0.051851	12464	0.290921	0.181048	7380	577	6029001102	6037701701	0.2978	0.4759	1	0	1	0	1	1	0	0	1	0	1
540	1955	177	0.48	29	Kern County	465	1223	1279	15	80	1390	249	8818	0.9977	0.97	0.5493	0.5866	0.9931	0.8935	0.9858	0.971	0.851	2474	0.398457	0.270917	0.012264	0.065412	0.587241	0.213367	8818	0.455365	0.1296	5457	250	6029001103	6037702201	0.2679	0.4542	1	0	1	0	1	1	0	0	1	0	1
541	2670	496	1.028	29	Kern County	325	2176	1473	162	74	1713	187	10632	0.9622	0.955	0.7336	0.4801	0.9698	0.6972	0.968	0.921	0.915	2561	0.160414	0.229046	0.074448	0.034007	0.455221	0.0923	10632	0.34385	0.154406	7547	466	6029003000	6037702300	0.3798	0.3268	1	0	1	0	1	0	0	0	1	0	1
542	3464	715	2.574	29	Kern County	344	2644	1702	187	24	2550	138	12164	0.9543	0.938	0.7274	0.3238	0.9807	0.5395	0.9411	0.829	0.939	2322	0.144234	0.195564	0.070726	0.009077	0.500785	0.057861	12164	0.249114	0.168657	9321	607	6029002301	6037702400	0.2473	0.5923	1	0	1	0	1	1	0	0	1	0	1
543	1355	234	0.923	29	Kern County	231	826	596	13	29	841	110	8016	0.9903	0.94	0.5728	0.4846	0.9868	0.8004	0.9904	0.981	0.882	1661	0.279661	0.198865	0.015738	0.035108	0.537037	0.133171	8016	0.497007	0.139682	3350	132	6029002302	6037702501	0.0321	0.1659	1	0	1	0	1	1	0	0	1	0	1
544	2172	310	0.754	29	Kern County	469	1504	1379	159	100	1545	111	9195	0.9943	0.973	0.782	0.5895	0.9941	0.64	0.9833	0.908	0.804	1805	0.326147	0.280512	0.105718	0.066489	0.599534	0.07719	9195	0.325812	0.117451	5588	247	6029004102	6037702600	0.3197	0.3344	1	0	1	0	1	1	0	0	1	0	1
545	2069	347	0.72	29	Kern County	357	1483	1694	56	62	1374	206	10622	0.9889	0.991	0.658	0.5114	0.9886	0.8347	0.9681	0.912	0.84	1665	0.267616	0.37453	0.037761	0.041807	0.548941	0.154422	10622	0.330488	0.126613	5038	255	6029004402	6037702700	0.3723	0.1431	1	0	1	0	1	1	0	0	1	0	1
546	1562	140	901.952	29	Kern County	199	898	1510	399	3	1186	56	9667	0.9867	0.998	0.9855	0.2625	0.9994	0.6104	0.9791	0.912	0.431	1181	0.25158	0.491536	0.44432	0.00334	0.720097	0.070796	9667	0.330164	0.063109	3577	97	6029004500	6037702803	0.2188	0.0192	1	0	1	0	1	1	1	0	1	0	1
547	3052	320	3.61	29	Kern County	310	1838	2286	55	82	2274	98	10168	0.9679	0.975	0.6352	0.5215	0.9799	0.5231	0.9739	0.857	0.924	2046	0.174844	0.284682	0.029923	0.044613	0.496181	0.055273	10168	0.27146	0.15892	8893	530	6029004701	6037703002	0.4463	0.1724	1	0	1	1	1	1	0	0	1	0	1
548	2103	388	0.563	29	Kern County	347	1487	1583	172	192	1251	157	12513	0.9872	0.985	0.7957	0.7182	0.9708	0.7624	0.9337	0.89	0.932	1664	0.254772	0.333825	0.115669	0.129119	0.457738	0.115271	12513	0.30282	0.162751	5542	388	6029004901	6037800202	0.0202	0.1053	1	0	1	0	1	1	0	0	1	0	1
549	1256	303	3.314	29	Kern County	215	962	1150	160	53	1529	163	10793	0.9838	0.976	0.8548	0.5558	0.9897	0.8633	0.9657	0.937	0.476	1396	0.234716	0.289526	0.16632	0.055093	0.557825	0.177947	10793	0.370193	0.068403	4434	84	6029005003	6037800204	0.0962	0.0681	1	0	1	0	1	1	0	0	1	0	1
550	2756	292	1.534	29	Kern County	520	1721	2222	50	148	2202	156	7267	0.9939	0.986	0.6325	0.6373	0.9991	0.7115	0.993	0.949	0.868	3037	0.321782	0.337895	0.029052	0.085996	0.705543	0.096534	7267	0.393801	0.134744	7739	382	6029006303	6037800324	0.0642	0.3268	1	0	1	0	1	1	0	0	1	0	1
551	2945	461	2.95	29	Kern County	550	2061	2838	253	15	2918	352	9649	0.9899	0.989	0.8044	0.3056	0.997	0.8611	0.9793	0.901	0.838	2769	0.275	0.356891	0.122755	0.007278	0.637953	0.176	9649	0.316529	0.125866	8764	436	6029006401	6037800326	0.0406	0.2609	1	0	1	0	1	1	0	0	1	0	1
552	1283	190	4.06	29	Kern County	164	955	1147	126	27	1252	68	8964	0.9757	0.994	0.816	0.4529	0.9998	0.6637	0.9849	0.897	0.962	994	0.2	0.39993	0.131937	0.028272	0.783479	0.082926	8964	0.311501	0.188325	3199	271	6029006404	6037800330	0.1724	0.5923	1	0	1	0	1	1	0	0	1	0	1
553	1389	248	0.555	29	Kern County	219	1048	901	27	25	731	180	8068	0.984	0.969	0.6205	0.4293	0.9532	0.8789	0.9901	0.962	0.915	1606	0.235991	0.267995	0.025763	0.023854	0.406336	0.193965	8068	0.426787	0.154646	3930	208	6029002100	6037800331	0.4092	0.2752	1	0	1	0	1	1	0	0	1	0	1
554	3573	542	2.398	29	Kern County	429	2593	1640	222	134	2673	319	9365	0.9744	0.949	0.7523	0.5458	0.9971	0.8207	0.9818	0.963	0.959	3509	0.195	0.216873	0.085615	0.051677	0.640392	0.145	9365	0.427509	0.18623	8339	541	6029002500	6037800332	0.1053	0.5191	1	0	1	0	1	1	0	0	1	0	1
555	3416	791	1.808	29	Kern County	384	2457	2449	14	149	2552	431	9620	0.9673	0.982	0.4807	0.5732	0.9925	0.8796	0.9795	0.944	0.929	3221	0.173363	0.319337	0.005698	0.060643	0.581586	0.194582	9620	0.384184	0.161424	8492	544	6029004800	6037800506	0.2978	0.0573	1	0	1	0	1	1	0	0	1	0	1
556	2602	313	0.747	29	Kern County	333	1814	1455	61	21	1638	415	8165	0.9764	0.974	0.6466	0.3462	0.9904	0.9163	0.9898	0.992	0.964	3418	0.202063	0.283459	0.033627	0.011576	0.564049	0.25182	8165	0.592066	0.192125	5773	405	6029002200	6037900501	0.305	0.6826	1	0	1	0	1	1	0	0	1	1	1
557	2504	207	0.574	29	Kern County	395	1840	1615	8	135	1588	539	10636	0.9901	0.99	0.4602	0.6072	0.9949	0.9556	0.9679	0.915	0.975	1710	0.276804	0.366545	0.004347	0.073369	0.607498	0.377715	10636	0.334376	0.212014	5184	480	6029001202	6037900504	0.1791	0.7703	1	0	1	0	1	1	0	0	1	1	1
558	2568	733	0.995	29	Kern County	390	2467	1202	13	474	1832	549	8808	0.9687	0.928	0.474	0.7993	0.9765	0.9147	0.9859	0.963	0.923	3128	0.17687	0.178815	0.005269	0.192136	0.482359	0.248979	8808	0.42967	0.158764	7536	365	6029002000	6037900701	0.5325	0.9584	1	0	1	0	1	1	0	0	1	1	1
559	965	439	98.532	31	Kings County	61	1237	400	120	0	698	12	23075	0.8086	0.874	0.7698	0	0.8629	0.1136	0.5453	0.679	0.753	635	0.051003	0.113862	0.097008	0	0.28548	0.010033	23075	0.169967	0.107546	3740	181	6031000100	6037900703	0.4977	0.3648	0	0	0	0	0	0	0	0	0	0	0
560	605	285	62.836	31	Kings County	45	796	252	132	0	474	17	25443	0.8482	0.888	0.8543	0	0.8998	0.2558	0.4469	0.673	0.681	344	0.062413	0.127016	0.165829	0	0.320054	0.023578	25443	0.167723	0.095143	2153	96	6031000200	6037900900	0.4759	0.6171	0	0	0	0	0	0	0	0	0	0	0
561	1590	500	25.622	31	Kings County	76	1680	313	204	0	815	62	25899	0.7926	0.813	0.803	0	0.8486	0.399	0.4301	0.491	0.75	493	0.04744	0.074541	0.121428	0	0.274503	0.038701	25899	0.111766	0.106763	4411	221	6031000402	6037901004	0.1791	0.3124	0	0	0	0	0	0	0	0	0	0	0
562	1209	482	1.628	31	Kings County	12	1605	281	281	0	396	48	25004	0.3642	0.801	0.8637	0	0.5062	0.3339	0.4633	0.344	0.757	333	0.007843	0.068737	0.175077	0	0.12729	0.031372	25004	0.077136	0.108317	4361	224	6031000702	6037901007	0.0914	0.6047	0	0	0	0	0	0	0	0	0	0	0
563	710	325	152.686	31	Kings County	59	879	292	119	0	462	18	25763	0.8723	0.883	0.8203	0	0.8418	0.2391	0.4353	0.42	0.477	246	0.072215	0.12238	0.135381	0	0.269387	0.022031	25763	0.09447	0.068468	2604	76	6031001200	6037901008	0.3723	0.3944	0	0	0	0	0	0	0	0	0	0	0
564	1526	524	1.764	31	Kings County	152	1811	408	113	251	617	0	22511	0.9015	0.818	0.7119	0.7328	0.6729	0	0.5711	0.522	0.766	686	0.087759	0.077024	0.062396	0.138597	0.180198	0	22511	0.12014	0.11035	5716	274	6031000403	6037901009	0.2403	0.526	0	0	1	0	0	0	0	0	0	0	0
565	3086	611	1.921	31	Kings County	146	3173	411	51	102	968	50	23499	0.7942	0.729	0.575	0.4712	0.6312	0.18	0.5271	0.452	0.563	1011	0.047853	0.044922	0.016073	0.032146	0.164934	0.016388	23499	0.102172	0.078791	9944	373	6031000404	6037901010	0.0719	0.305	1	0	0	0	0	0	0	0	0	0	0
566	1038	565	2.643	31	Kings County	0	1548	87	121	95	715	104	25346	0	0.568	0.7403	0.5751	0.7375	0.6344	0.4507	0.083	0.608	90	0	0.019091	0.078165	0.061369	0.208454	0.075967	25346	0.024786	0.084707	4784	149	6031001001	6037901011	0.4906	0.859	0	0	0	1	0	0	0	0	0	0	0
567	2429	968	1.531	31	Kings County	367	2880	778	18	142	1316	440	15161	0.9505	0.863	0.4893	0.5376	0.8568	0.8488	0.8685	0.827	0.939	1956	0.137504	0.105021	0.00625	0.049305	0.280896	0.164855	15161	0.247532	0.168891	8204	620	6031000900	6037901101	0.3871	0.8091	0	0	1	0	0	0	0	0	0	0	0
568	1920	436	1.736	31	Kings County	104	2022	284	89	317	633	60	18248	0.8309	0.775	0.673	0.757	0.7403	0.3474	0.7614	0.7	0.928	995	0.056892	0.058641	0.044015	0.156775	0.209741	0.032822	18248	0.178411	0.16112	5596	368	6031000405	6037901102	0.3419	0.2827	0	0	0	0	0	0	0	0	0	0	0
569	1528	587	4.043	31	Kings County	271	1627	566	10	107	752	158	15362	0.9688	0.879	0.4876	0.5876	0.825	0.7317	0.8628	0.871	0.876	1476	0.177124	0.118311	0.006146	0.065765	0.257357	0.103267	15362	0.28401	0.138214	5253	319	6031000800	6037901205	0.2259	0.4759	1	0	1	0	0	0	0	0	0	0	0
570	796	231	0.519	31	Kings County	43	756	532	37	23	575	21	12803	0.8512	0.965	0.6848	0.4633	0.97	0.33	0.9273	0.802	0.752	530	0.063515	0.256509	0.048941	0.030423	0.455625	0.031019	12803	0.230735	0.107287	2297	106	6031001402	6037910202	0.4311	0.4384	1	0	0	0	1	0	0	0	1	0	1
571	1472	465	1.142	31	Kings County	159	1364	639	62	14	1096	152	17400	0.9369	0.908	0.6767	0.3345	0.9397	0.7583	0.7957	0.778	0.735	1018	0.118656	0.150707	0.045454	0.010263	0.377931	0.113432	17400	0.216687	0.104108	4735	185	6031001500	6037910207	0.212	0.5724	1	0	1	0	1	0	0	0	1	0	0
572	1464	446	1.242	31	Kings County	133	1341	905	11	163	742	156	10647	0.9256	0.952	0.5142	0.7058	0.8922	0.7832	0.9676	0.921	0.494	1583	0.10623	0.222194	0.008202	0.121551	0.312158	0.1246	10647	0.34413	0.070516	4678	116	6031001002	6037910208	0.3871	0.5051	1	0	1	0	1	0	0	0	0	0	1
573	1617	323	655.426	31	Kings County	135	1045	986	84	0	1140	28	12653	0.9509	0.967	0.7438	0	0.9857	0.3073	0.9306	0.678	0.958	702	0.138178	0.259678	0.080382	0	0.529739	0.028659	12653	0.169688	0.185269	4164	327	6031001601	6037910209	0.1431	0.0962	1	0	1	0	1	0	0	0	1	0	1
574	1091	159	0.84	31	Kings County	203	806	663	49	0	797	55	10993	0.9867	0.957	0.7089	0	0.976	0.5977	0.9623	0.694	0.944	561	0.251861	0.234027	0.060794	0	0.479542	0.068238	10993	0.175972	0.172477	3204	188	6031001401	6037910301	0.2188	0.3871	1	0	1	0	1	1	0	0	1	0	1
575	2376	528	3.763	31	Kings County	300	1899	1571	119	119	1772	231	11661	0.9658	0.965	0.7124	0.579	0.9735	0.7947	0.9507	0.959	0.973	2760	0.168918	0.254207	0.062664	0.062664	0.468287	0.130067	11661	0.418498	0.208305	6789	622	6031001100	6037910401	0.4619	0.5325	1	0	1	0	1	0	0	0	1	0	1
576	1382	290	17.597	31	Kings County	92	1141	781	106	158	812	158	13925	0.9078	0.958	0.7634	0.7326	0.9619	0.8387	0.9014	0.932	0.988	1308	0.091633	0.237241	0.0929	0.138475	0.429629	0.15737	13925	0.361725	0.250172	3616	362	6031001300	6037910805	0.526	0.1791	1	0	1	0	1	0	0	0	1	0	1
577	3328	425	304.521	31	Kings County	810	3513	5790	154	67	4375	425	10396	0.9836	0.996	0.6726	0.4007	0.9933	0.7793	0.9709	0.94	0.885	5654	0.233631	0.436618	0.043837	0.019072	0.588353	0.122584	10396	0.376757	0.140921	15007	884	6031001701	6037910808	0.4239	0.1987	1	0	1	0	1	1	0	0	1	0	1
578	1856	1019	121.836	33	Lake County	141	3631	228	124	116	408	91	24276	0.8057	0.659	0.648	0.4702	0.2973	0.3442	0.4936	0.586	0.8	1108	0.050339	0.030428	0.03415	0.031947	0.077966	0.032488	24276	0.137776	0.116806	8131	433	6033001300	6037910813	0.7703	0.5857	0	0	0	0	0	0	0	0	0	0	0
579	1248	1035	3.254	33	Lake County	0	2733	359	539	175	498	219	23017	0	0.8	0.8838	0.5828	0.5165	0.7113	0.5482	0.666	0.624	881	0	0.06825	0.197219	0.064032	0.130026	0.096475	23017	0.164919	0.087183	5534	200	6033000400	6037920015	0.2902	0.7751	0	0	0	0	0	0	0	0	0	0	0
580	1173	1179	37.282	33	Lake County	73	3768	47	553	19	158	84	26663	0.6772	0.403	0.8336	0.2792	0.1044	0.3585	0.402	0.38	0.898	527	0.029638	0.008071	0.146762	0.005042	0.034066	0.034104	26663	0.085096	0.145796	6193	411	6033000900	6037920017	0.611	0.8457	0	0	0	0	0	0	0	0	0	0	0
581	653	596	71.094	33	Lake County	80	2356	0	233	10	306	13	23489	0.827	0	0.7726	0.2702	0.3951	0.1046	0.5277	0.652	0.281	657	0.055904	0	0.098896	0.004244	0.100032	0.009084	23489	0.159776	0.046286	4222	91	6033001100	6037920020	0.3124	0.7969	0	0	0	0	0	0	0	0	0	0	0
582	693	501	460.817	33	Lake County	70	1579	134	381	5	288	27	19956	0.8581	0.728	0.9156	0.2613	0.5596	0.276	0.6882	0.461	0.797	317	0.066037	0.044518	0.241291	0.003166	0.142011	0.025471	19956	0.104516	0.11604	3164	136	6033000100	6037920029	0.2051	0.8903	0	0	0	0	0	0	1	0	0	0	0
583	546	1110	114.652	33	Lake County	0	3105	0	566	86	186	29	25376	0	0	0.8706	0.4498	0.2836	0.2285	0.4497	0.569	0.068	394	0	0	0.182286	0.027697	0.074849	0.020999	25376	0.132794	0.017441	2967	18	6033000600	6037920034	0.0793	0.9922	0	1	0	0	0	0	0	0	0	0	0
584	611	572	143.571	33	Lake County	35	1585	66	461	14	323	45	29565	0.65	0.591	0.9437	0.3213	0.5602	0.3609	0.3134	0.579	0.82	439	0.026737	0.021498	0.290851	0.008832	0.142165	0.034377	29565	0.135829	0.12112	3242	160	6033001200	6037920035	0.526	0.8741	0	0	0	0	0	0	1	0	0	0	0
585	507	502	2.378	33	Lake County	20	1424	58	372	42	223	32	16504	0.583	0.644	0.9278	0.4589	0.5674	0.3527	0.8266	0.585	0.565	303	0.020876	0.02821	0.261235	0.029494	0.144243	0.033402	16504	0.137539	0.079006	2203	70	6033000502	6037920044	0.3574	0.9797	0	0	0	0	0	0	1	0	0	0	0
586	738	427	1.083	33	Lake County	79	1758	74	459	94	284	93	18777	0.8354	0.62	0.9276	0.551	0.5229	0.6	0.7397	0.545	0.616	398	0.058302	0.024798	0.261092	0.053469	0.131786	0.068634	18777	0.12579	0.085925	3232	116	6033000801	6037920111	0.1313	0.9754	0	0	0	0	0	0	1	0	0	0	0
587	1440	976	56.409	33	Lake County	132	2729	522	850	56	1000	120	20616	0.8307	0.838	0.9525	0.4095	0.7623	0.4985	0.6577	0.783	0.845	1346	0.056872	0.088294	0.311469	0.02052	0.220896	0.051701	20616	0.219182	0.127906	6141	330	6033001000	6037920112	0.5122	0.7264	0	0	0	0	0	0	1	0	0	0	0
588	575	681	146.905	33	Lake County	14	1937	47	506	68	359	49	19302	0.4257	0.538	0.9277	0.4845	0.5891	0.3937	0.7176	0.836	0.973	735	0.010886	0.016376	0.261228	0.035105	0.15084	0.038102	19302	0.254237	0.208737	2898	215	6033000501	6037920314	0.0321	0.9724	0	1	0	0	0	0	1	0	0	0	0
589	698	843	38.199	33	Lake County	32	1861	161	541	0	348	51	25650	0.5731	0.699	0.9436	0	0.4148	0.3401	0.4394	0.491	0.862	461	0.020125	0.03782	0.290703	0	0.104598	0.032075	25650	0.111893	0.132989	4473	206	6033000300	6037920329	0.16	0.7932	0	1	0	1	0	0	1	0	0	0	0
590	817	872	10.867	33	Lake County	39	2590	52	707	169	741	375	15836	0.5773	0.487	0.9345	0.5861	0.809	0.8812	0.8485	0.946	0.345	1664	0.02044	0.012642	0.272972	0.06525	0.247247	0.19654	15836	0.386976	0.053429	4300	67	6033000701	6037920330	0.2902	0.9768	0	0	0	1	0	0	1	0	0	0	0
591	1011	585	46.861	33	Lake County	37	2042	141	1130	24	552	11	13697	0.6351	0.71	0.9943	0.3478	0.7496	0.0894	0.9071	0.846	0.992	976	0.025307	0.040262	0.553379	0.011753	0.214368	0.007523	13697	0.262224	0.271307	3769	417	6033000702	6037920331	0.4092	0.9871	0	0	0	0	0	0	1	0	0	0	1
592	1106	542	1.257	33	Lake County	118	2217	438	442	83	564	335	12449	0.8774	0.883	0.8855	0.4939	0.7839	0.8922	0.9351	0.979	0.964	1881	0.074447	0.122483	0.199368	0.037437	0.232481	0.211356	12449	0.490738	0.192471	3902	271	6033000802	6039000106	0.7932	0.9206	0	0	0	0	0	0	0	0	0	0	1
593	548	416	712.332	35	Lassen County	26	1962	52	315	13	89	37	27372	0.6762	0.646	0.8484	0.2987	0.2277	0.4268	0.378	0.485	0.615	205	0.029511	0.028493	0.16055	0.006625	0.0625	0.041997	27372	0.110274	0.085865	1895	65	6035040200	6039000202	0.4832	0.877	0	0	0	0	0	0	0	0	0	0	0
594	1158	521	88.694	35	Lassen County	25	1626	5	241	26	196	10	28365	0.5406	0.204	0.8355	0.3807	0.2977	0.0849	0.3479	0.528	0.399	438	0.017667	0.001461	0.148216	0.01599	0.078056	0.007067	28365	0.121632	0.059584	3671	106	6035040302	6039000509	0.5792	0.4619	0	0	0	0	0	0	0	0	0	0	0
595	1154	358	65.891	35	Lassen County	191	2406	59	61	225	242	167	25511	0.8924	0.465	0.6189	0.654	0.2559	0.6157	0.4444	0.639	0.673	845	0.082327	0.011291	0.025353	0.093516	0.068886	0.071982	25511	0.155131	0.093914	5508	250	6035040305	6039000700	0.5923	0.4463	0	0	0	0	0	0	0	0	0	0	0
596	925	475	49.501	35	Lassen County	127	2038	63	321	237	348	184	25091	0.8596	0.515	0.8453	0.6967	0.4436	0.7115	0.4602	0.638	0.46	716	0.066631	0.014556	0.157507	0.11629	0.111431	0.096537	25091	0.154877	0.066666	4806	117	6035040303	6041102100	0.0793	0.9474	0	0	0	1	0	0	0	0	0	0	0
597	817	424	59.757	35	Lassen County	3	1044	6	309	21	124	20	34362	0.2677	0.235	0.9461	0.407	0.2714	0.2236	0.2063	0.421	0.06	249	0.00308	0.002443	0.295977	0.020114	0.072261	0.020533	34362	0.094604	0.015718	2632	21	6035040500	6041102202	0.4832	0.6995	0	0	0	0	0	0	1	0	0	0	0
598	343	357	2902.29	35	Lassen County	0	780	280	140	15	1461	16	9256	0	0.756	0.8683	0.4017	0.9142	0.3586	0.9827	0.192	0.577	55	0	0.05216	0.179487	0.01923	0.337335	0.034115	9256	0.046768	0.08076	5406	34	6035040100	6041102203	0.3344	0.9474	0	0	0	0	0	0	0	0	1	0	1
599	447	283	1.376	35	Lassen County	126	1303	0	16	37	232	172	20768	0.9233	0	0.5494	0.4536	0.6279	0.8156	0.6508	0.853	0.981	636	0.103874	0	0.012279	0.028396	0.163726	0.141797	20768	0.268467	0.226307	2468	277	6035040304	6041103100	0.1372	0.9474	0	0	1	1	0	0	0	0	0	0	0
600	316	237	150.502	35	Lassen County	12	474	179	183	0	1678	7	7405	0.7	0.669	0.9755	0	0.9363	0.2058	0.9925	0.43	0.316	81	0.032345	0.032078	0.386075	0	0.371732	0.018867	7405	0.097005	0.050251	5610	20	6035040400	6041103200	0.5792	0.7421	0	0	0	1	0	0	1	0	1	0	1
601	585	403	510.841	35	Lassen County	55	1093	127	342	23	641	37	13837	0.88	0.719	0.9531	0.4128	0.8573	0.4928	0.9038	0.558	0.92	213	0.075653	0.042361	0.3129	0.021043	0.281263	0.050894	13837	0.12964	0.157164	3085	102	6035040600	6041104101	0.2978	0.9899	0	0	0	1	0	0	1	0	0	0	1
602	1040	838	1.238	37	Los Angeles County	22	2188	117	47	181	305	0	41893	0.4146	0.601	0.6037	0.6296	0.2913	0	0.11	0.209	0.466	278	0.010275	0.022604	0.02148	0.082723	0.076575	0	41893	0.050063	0.067348	5571	204	6037460200	6041104102	0.0793	0.7607	0	0	0	0	0	0	0	0	0	0	0
603	982	580	1.913	37	Los Angeles County	41	1753	125	27	0	182	34	45498	0.6138	0.629	0.5708	0	0.169	0.2115	0.0828	0.176	0.516	227	0.023388	0.02596	0.015402	0	0.049269	0.019395	45498	0.043687	0.073089	5196	198	6037460301	6041104200	0.2473	0.5122	0	0	0	0	0	0	0	0	0	0	0
604	1194	552	2.71	37	Los Angeles County	41	1608	306	123	0	364	18	24413	0.6405	0.791	0.7373	0	0.4181	0.1266	0.4881	0.383	0.324	428	0.025818	0.064652	0.076492	0	0.105385	0.011335	24413	0.085582	0.051181	5010	130	6037403312	6041105000	0.1987	0.469	0	0	0	0	0	0	0	0	0	0	0
605	1366	952	1.13	37	Los Angeles County	9	2490	293	21	146	383	31	34793	0.2758	0.733	0.5164	0.5675	0.308	0.1426	0.1988	0.081	0.227	171	0.003714	0.045781	0.008433	0.058634	0.080259	0.012794	34793	0.024376	0.040438	7076	144	6037403316	6041107000	0.2978	0.3944	0	0	0	0	0	0	0	0	0	0	0
606	808	483	0.895	37	Los Angeles County	13	1257	297	22	0	248	45	30396	0.4196	0.83	0.5829	0	0.4087	0.3803	0.2915	0.148	0.538	138	0.01056	0.083638	0.017501	0	0.103204	0.036555	30396	0.038301	0.075338	3617	128	6037403322	6041109001	0.1489	0.1856	0	0	0	0	0	0	0	0	0	0	0
607	903	906	0.832	37	Los Angeles County	3	1465	328	4	0	228	44	34322	0.258	0.803	0.4464	0	0.2499	0.3247	0.207	0.254	0.325	297	0.002077	0.069579	0.00273	0	0.067535	0.03047	34322	0.058951	0.051342	5038	130	6037554522	6041111000	0.3871	0.1259	0	0	0	0	0	0	0	0	0	0	0
608	1695	1013	1.013	37	Los Angeles County	136	3122	238	71	410	370	193	38161	0.7915	0.68	0.6091	0.7216	0.2711	0.5909	0.1493	0.299	0.75	503	0.047189	0.034116	0.022741	0.131326	0.072195	0.066967	38161	0.067936	0.106924	7445	437	6037571200	6041112100	0.1545	0.2609	0	0	0	0	0	0	0	0	0	0	0
609	1103	536	0.531	37	Los Angeles County	80	1857	305	171	357	495	82	26186	0.7892	0.807	0.7621	0.7994	0.6458	0.4723	0.4196	0.235	0.812	249	0.046701	0.071663	0.092084	0.192245	0.169869	0.047869	26186	0.055064	0.119293	4522	277	6037571502	6041113000	0.1204	0.7314	0	0	0	0	0	0	0	0	0	0	0
610	1359	706	0.676	37	Los Angeles County	45	1918	105	11	12	376	11	31186	0.6164	0.574	0.4812	0.2944	0.3842	0.0734	0.2718	0.15	0.131	221	0.023622	0.019729	0.005735	0.006256	0.09751	0.005774	31186	0.038663	0.027895	5724	79	6037571000	6041114100	0.1313	0.2473	0	0	0	0	0	0	0	0	0	0	0
611	733	411	0.436	37	Los Angeles County	85	1158	342	15	93	242	90	28592	0.8752	0.851	0.5544	0.6239	0.3672	0.6425	0.3415	0.245	0.284	216	0.073402	0.096637	0.012953	0.08031	0.093544	0.07772	28592	0.057052	0.046806	3786	85	6037131200	6041114200	0.1152	0.2473	0	0	0	0	0	0	0	0	0	0	0
612	707	637	0.603	37	Los Angeles County	0	1231	151	15	127	228	147	30968	0	0.724	0.5486	0.6735	0.3306	0.772	0.2772	0.163	0.153	151	0	0.043566	0.012185	0.103168	0.085393	0.119415	30968	0.041392	0.03121	3648	50	6037134423	6041115000	0.0642	0.2545	0	0	0	0	0	0	0	0	0	0	0
613	1085	511	6.064	37	Los Angeles County	12	1550	344	43	63	204	13	30337	0.3694	0.811	0.6279	0.5068	0.2331	0.1011	0.293	0.12	0.381	156	0.008075	0.073598	0.027741	0.040645	0.06369	0.008748	30337	0.032663	0.057486	4776	134	6037403325	6041116000	0.1053	0.0283	0	0	0	0	0	0	0	0	0	0	0
614	742	477	0.671	37	Los Angeles County	28	991	295	3	9	127	0	28191	0.6648	0.832	0.4479	0.3238	0.196	0	0.3532	0.197	0.32	175	0.028254	0.085087	0.003027	0.009081	0.055385	0	28191	0.047801	0.050716	3661	92	6037403402	6041117000	0.4832	0.1856	0	0	0	0	0	0	0	0	0	0	0
615	997	789	0.834	37	Los Angeles County	44	1534	136	153	62	271	60	34142	0.693	0.68	0.7739	0.5059	0.3684	0.4346	0.2105	0.187	0.698	199	0.031496	0.034127	0.099739	0.040417	0.093804	0.042949	34142	0.045979	0.097634	4339	227	6037403703	6041118100	0.1372	0.2473	0	0	0	0	0	0	0	0	0	0	0
616	1215	646	0.733	37	Los Angeles County	43	1705	173	119	200	461	86	23920	0.6501	0.703	0.7253	0.6987	0.5844	0.511	0.5086	0.413	0.67	446	0.026757	0.038711	0.069794	0.117302	0.149432	0.053515	23920	0.092684	0.0936	4812	234	6037403721	6041120000	0.2051	0.1791	0	0	0	0	0	0	0	0	0	0	0
617	1598	524	0.727	37	Los Angeles County	161	2072	212	76	473	490	80	24862	0.8968	0.716	0.6549	0.8323	0.5458	0.4285	0.4696	0.397	0.226	488	0.084915	0.041633	0.036679	0.228281	0.138183	0.042194	24862	0.088727	0.040342	5522	113	6037403801	6041121100	0.2333	0.2545	0	0	0	0	0	0	0	0	0	0	0
618	1352	626	0.503	37	Los Angeles County	83	2022	338	304	496	727	116	25405	0.7736	0.782	0.8379	0.8455	0.7235	0.5576	0.4483	0.443	0.741	571	0.043523	0.061176	0.150346	0.245301	0.201776	0.060828	25405	0.10014	0.10509	5856	320	6037403802	6041124100	0.1791	0.4092	0	0	0	0	0	0	0	0	0	0	0
619	1175	345	0.508	37	Los Angeles County	111	1402	341	25	290	552	10	23683	0.8993	0.833	0.585	0.8133	0.6971	0.0921	0.5188	0.327	0.693	320	0.086448	0.085271	0.017831	0.206847	0.190279	0.007788	23683	0.073749	0.096774	4339	225	6037404000	6041126100	0.1313	0.4384	0	0	0	0	0	0	0	0	0	0	0
620	1345	969	2.908	37	Los Angeles County	16	2007	278	37	0	51	10	74072	0.3691	0.746	0.5883	0	0.0326	0.067	0.0144	0.338	0.378	445	0.00806	0.049186	0.018435	0	0.013481	0.005037	74072	0.076107	0.057142	5847	132	6037460501	6041127000	0.1053	0.2545	0	0	0	0	0	0	0	0	0	0	0
621	1283	858	2.872	37	Los Angeles County	16	1741	148	8	8	84	37	97840	0.405	0.667	0.4635	0.2737	0.0706	0.2463	0.0043	0.055	0.282	88	0.009809	0.031793	0.004595	0.004595	0.025202	0.022685	97840	0.018234	0.046367	4826	90	6037460700	6041128100	0.1372	0.1313	0	0	0	0	0	0	0	0	0	0	0
622	1308	1073	0.753	37	Los Angeles County	50	2594	627	10	170	720	154	36637	0.5789	0.868	0.4537	0.587	0.6167	0.5726	0.1702	0.499	0.285	705	0.020584	0.109157	0.003855	0.065535	0.159822	0.0634	36637	0.11393	0.046918	6188	134	6037461300	6041128200	0.2333	0.6883	0	0	0	0	0	0	0	0	0	0	0
623	1153	494	0.557	37	Los Angeles County	55	2247	236	33	72	353	18	37738	0.645	0.747	0.5664	0.4706	0.383	0.0996	0.1549	0.243	0.291	287	0.026252	0.049486	0.014686	0.032042	0.097218	0.008591	37738	0.056652	0.047497	5082	130	6037572001	6045010200	0.6938	0.1431	0	0	0	0	0	0	0	0	0	0	0
624	367	328	0.454	37	Los Angeles County	10	1478	29	16	224	108	67	39747	0.445	0.516	0.5384	0.7506	0.2646	0.65	0.1312	0.288	0.392	140	0.011862	0.01469	0.010825	0.151556	0.070773	0.079478	39747	0.065851	0.058874	2126	68	6037273100	6045010400	0.8171	0.4977	0	0	0	0	0	0	0	0	0	0	0
625	469	296	0.267	37	Los Angeles County	33	1281	25	6	171	80	38	48657	0.6551	0.435	0.4648	0.7246	0.1236	0.3339	0.0651	0.417	0.564	252	0.02725	0.009607	0.004683	0.133489	0.03874	0.031379	48657	0.093575	0.078947	2693	126	6037273700	6045010600	0.8389	0.2545	0	0	0	0	0	0	0	0	0	0	0
626	1183	851	0.703	37	Los Angeles County	40	1986	45	10	0	161	87	41026	0.5802	0.419	0.4706	0	0.1415	0.4497	0.1178	0.141	0.478	200	0.020671	0.008797	0.005035	0	0.042944	0.044961	41026	0.036913	0.068498	5476	187	6037574000	6045010801	0.7101	0.2403	0	0	0	0	0	0	0	0	0	0	0
627	1143	680	0.706	37	Los Angeles County	26	1969	80	6	0	234	54	35851	0.4755	0.541	0.448	0	0.2383	0.3036	0.1813	0.329	0.305	382	0.013612	0.016659	0.003047	0	0.064819	0.028272	35851	0.074002	0.04903	5173	134	6037574100	6047000702	0.4384	0.2679	0	0	0	0	0	0	0	0	0	0	0
628	778	764	0.807	37	Los Angeles County	9	1710	64	6	103	142	66	58917	0.311	0.559	0.451	0.5719	0.1664	0.4157	0.0336	0.127	0.627	133	0.005535	0.018156	0.003508	0.060233	0.048646	0.04059	58917	0.03412	0.087506	3898	180	6037137502	6047000802	0.859	0.5526	0	0	0	0	0	0	0	0	0	0	0
629	670	531	1.826	37	Los Angeles County	0	1000	22	9	0	46	26	65697	0	0.412	0.5224	0	0.0642	0.2841	0.0223	0.138	0	103	0	0.008474	0.009	0	0.023397	0.026289	65697	0.036254	0	2841	0	6037139703	6047001002	0.6536	0.2545	0	0	0	0	0	0	0	0	0	0	0
630	891	523	0.463	37	Los Angeles County	45	1906	157	20	149	288	56	48289	0.6293	0.714	0.5358	0.6188	0.3603	0.328	0.067	0.341	0.717	312	0.024766	0.041185	0.010493	0.078174	0.091983	0.03082	48289	0.076733	0.100693	4066	247	6037272100	6047001200	0.8878	0.1724	0	0	0	0	0	0	0	0	0	0	0
631	887	892	1.214	37	Los Angeles County	16	2777	194	14	683	242	123	61691	0.3221	0.697	0.4707	0.846	0.1884	0.4598	0.0289	0.447	0.223	548	0.006017	0.03735	0.005041	0.245948	0.053706	0.046257	61691	0.101163	0.04	5607	134	6037464000	6047002301	0.3798	0.1259	0	0	0	0	0	0	0	0	0	0	0
632	1137	814	1.283	37	Los Angeles County	41	1969	79	9	0	226	98	42712	0.5946	0.535	0.4632	0	0.2249	0.5013	0.1027	0.176	0.418	230	0.021796	0.016171	0.00457	0	0.061883	0.052099	42712	0.043684	0.061473	5265	161	6037574400	6049000100	0.8091	0.3124	0	0	0	0	0	0	0	0	0	0	0
633	685	582	0.556	37	Los Angeles County	50	1428	214	5	85	216	68	36785	0.7385	0.783	0.4509	0.5699	0.3026	0.494	0.1682	0.421	0.636	358	0.037537	0.061671	0.003501	0.059523	0.079091	0.051051	36785	0.094658	0.088705	3782	172	6037181300	6049000200	0.8994	0.469	0	0	0	0	0	0	0	0	0	0	0
634	771	844	0.485	37	Los Angeles County	94	2423	373	41	809	344	89	40301	0.7608	0.822	0.5793	0.8962	0.3444	0.4019	0.1253	0.175	0.333	218	0.041209	0.078775	0.016921	0.333883	0.088409	0.039017	40301	0.043452	0.052087	5017	146	6037275311	6051000102	0.6883	0.1009	0	0	0	0	0	0	0	0	0	0	0
635	1062	871	0.903	37	Los Angeles County	0	2309	142	11	17	163	113	46457	0	0.634	0.466	0.3066	0.1301	0.4991	0.0771	0.249	0.225	329	0	0.026701	0.004763	0.007362	0.040157	0.051787	46457	0.057973	0.040169	5675	123	6037276000	6051000200	0.1313	0.2609	0	0	0	0	0	0	0	0	0	0	0
636	1072	459	0.713	37	Los Angeles County	91	3354	115	9	814	320	228	31095	0.6819	0.55	0.4461	0.844	0.2633	0.6326	0.2741	0.673	0.874	1155	0.030172	0.01744	0.002683	0.242695	0.070484	0.075596	31095	0.167804	0.137174	6989	600	6037577000	6053001200	0.305	0.0252	0	0	0	0	0	0	0	0	0	0	0
637	1436	860	1.768	37	Los Angeles County	58	2073	373	14	6	244	61	43095	0.6746	0.792	0.4969	0.2593	0.2216	0.3286	0.0998	0.219	0.488	316	0.029352	0.065005	0.006753	0.002894	0.061152	0.03087	43095	0.051973	0.069812	6080	179	6037300100	6053001400	0.0962	0.1204	0	0	0	0	0	0	0	0	0	0	0
638	467	322	0.451	37	Los Angeles County	63	1618	216	10	191	225	55	40370	0.7578	0.787	0.488	0.7	0.3002	0.3703	0.1247	0.422	0.728	347	0.040592	0.06301	0.00618	0.118046	0.078588	0.035438	40370	0.09499	0.102553	3653	249	6037187300	6053001500	0.2188	0.0406	0	0	0	0	0	0	0	0	0	0	0
639	496	295	0.242	37	Los Angeles County	13	830	191	139	59	255	40	28928	0.5095	0.836	0.8559	0.6018	0.6097	0.4745	0.332	0.53	0.328	317	0.015662	0.086897	0.167469	0.071084	0.157601	0.048192	28928	0.12211	0.051555	2596	58	6037293306	6053001600	0.4092	0.2051	0	0	0	0	0	0	0	0	0	0	0
640	1064	820	0.558	37	Los Angeles County	53	2457	77	41	297	325	124	44327	0.6201	0.541	0.5783	0.7046	0.3426	0.5283	0.0903	0.125	0.323	162	0.023971	0.016695	0.016687	0.120879	0.088028	0.056083	44327	0.033707	0.051031	4806	141	6037297000	6053010305	0.526	0.4977	0	0	0	0	0	0	0	0	0	0	0
641	1034	808	0.811	37	Los Angeles County	22	2238	234	9	287	477	147	36062	0.4218	0.748	0.4557	0.7168	0.5184	0.6129	0.1779	0.298	0.264	338	0.010674	0.049776	0.004021	0.128239	0.130649	0.071324	36062	0.067762	0.044359	4988	116	6037297500	6053010501	0.3419	0.1545	0	0	0	0	0	0	0	0	0	0	0
642	896	343	0.513	37	Los Angeles County	58	1345	531	3	301	161	21	27459	0.7849	0.898	0.4445	0.8288	0.2476	0.1825	0.3751	0.354	0.264	311	0.045849	0.138065	0.00223	0.223791	0.066999	0.0166	27459	0.079356	0.044377	3919	88	6037300501	6053010603	0.0606	0.0542	0	0	0	0	0	0	0	0	0	0	0
643	798	642	0.609	37	Los Angeles County	23	1337	403	28	17	369	27	39080	0.546	0.866	0.6013	0.356	0.496	0.2307	0.1391	0.302	0.424	281	0.018067	0.107209	0.020942	0.012715	0.12462	0.021209	39080	0.068586	0.062156	4097	113	6037301400	6053010701	0.1204	0.1921	0	0	0	0	0	0	0	0	0	0	0
644	1376	535	0.547	37	Los Angeles County	68	1519	128	15	190	424	95	24737	0.7847	0.664	0.5305	0.7119	0.5836	0.5758	0.4749	0.4	0.647	399	0.045822	0.031257	0.009874	0.125082	0.14919	0.064016	24737	0.089582	0.089973	4507	201	6037501200	6053011000	0.3723	0.305	0	0	0	0	0	0	0	0	0	0	0
645	1161	382	0.408	37	Los Angeles County	68	1308	467	11	192	683	58	21367	0.8211	0.879	0.5162	0.7442	0.8806	0.4606	0.623	0.477	0.468	448	0.054356	0.118829	0.008409	0.146788	0.300616	0.046362	21367	0.10816	0.067567	4223	135	6037502005	6053012000	0.6767	0.5191	0	0	0	0	0	0	0	0	0	0	0
646	805	368	0.457	37	Los Angeles County	10	1627	8	6	451	165	159	42487	0.3319	0.238	0.4525	0.8667	0.2506	0.7289	0.1047	0.278	0.379	218	0.00643	0.002539	0.003687	0.277197	0.067678	0.10225	42487	0.063575	0.057186	3429	113	6037620002	6053012302	0.3197	0.0681	0	0	0	0	0	0	0	0	0	0	0
647	1152	633	0.489	37	Los Angeles County	18	3253	61	14	42	10	65	90053	0.3401	0.481	0.4597	0.3577	0.0116	0.266	0.0062	0.188	0.518	247	0.006795	0.012248	0.004303	0.012911	0.002409	0.024537	90053	0.046116	0.073364	5356	222	6037620305	6053012502	0.2188	0.0122	0	0	0	0	0	0	0	0	0	0	0
648	1155	594	0.522	37	Los Angeles County	33	2069	140	127	272	175	86	44068	0.5164	0.645	0.71	0.7218	0.1512	0.4262	0.0922	0.101	0.269	157	0.016089	0.028345	0.061382	0.131464	0.045243	0.04193	44068	0.028665	0.04506	5488	135	6037620602	6053012700	0.4092	0.1856	0	0	0	0	0	0	0	0	0	0	0
649	332	316	0.331	37	Los Angeles County	0	1478	68	30	134	53	76	64449	0	0.645	0.5982	0.6477	0.0713	0.5065	0.0245	0.571	0.277	319	0	0.028392	0.020297	0.090663	0.025419	0.052851	64449	0.133584	0.045806	2442	77	6037192002	6053013500	0.8213	0.3124	0	0	0	0	0	0	0	0	0	0	0
650	495	434	1.005	37	Los Angeles County	19	2059	62	8	73	124	78	105377	0.4201	0.574	0.4541	0.4858	0.1452	0.4386	0.0028	0.65	0.601	524	0.01059	0.019688	0.003885	0.035454	0.0438	0.043478	105377	0.159125	0.084001	3293	178	6037194200	6053014202	0.7516	0.0606	0	0	0	0	0	0	0	0	0	0	0
651	391	493	0.953	37	Los Angeles County	24	1751	10	23	61	35	17	141196	0.5139	0.269	0.556	0.4835	0.0325	0.1259	0.0005	0.177	0.777	142	0.015936	0.003363	0.013135	0.034837	0.013456	0.011288	141196	0.044003	0.112296	3227	200	6037194300	6053014301	0.7213	0.034	0	0	0	0	0	0	0	0	0	0	0
652	637	582	0.41	37	Los Angeles County	0	1068	126	25	0	108	26	35426	0	0.73	0.6115	0	0.1773	0.2707	0.1882	0.413	0.245	270	0	0.045161	0.023408	0	0.05116	0.025	35426	0.092592	0.042405	2916	55	6037310300	6053014302	0.5051	0.6355	0	0	0	0	0	0	0	0	0	0	0
653	1496	921	0.749	37	Los Angeles County	86	2333	217	99	404	287	87	30220	0.7466	0.709	0.6693	0.7779	0.2664	0.4036	0.2958	0.116	0.132	183	0.038738	0.040185	0.042434	0.173167	0.07118	0.039189	30220	0.031831	0.027958	5749	90	6037503401	6053014500	0.212	0.4542	0	0	0	0	0	0	0	0	0	0	0
654	819	475	0.338	37	Los Angeles County	17	2510	18	165	222	15	98	70390	0.3586	0.301	0.7182	0.6429	0.0138	0.4408	0.0176	0.171	0.252	191	0.007592	0.004289	0.065737	0.088446	0.004368	0.043769	70390	0.042805	0.0432	4462	115	6037621004	6055200201	0.2752	0.0159	0	0	0	0	0	0	0	0	0	0	0
655	789	384	0.406	37	Los Angeles County	0	3885	27	15	927	129	142	68694	0	0.296	0.4538	0.8408	0.065	0.4134	0.0191	0.295	0.356	453	0	0.004141	0.003861	0.23861	0.023635	0.040283	68694	0.06714	0.054776	6747	285	6037621104	6055200203	0.3268	0.0793	0	0	0	0	0	0	0	0	0	0	0
656	1438	997	0.723	37	Los Angeles County	74	2639	555	104	743	765	150	31404	0.6756	0.834	0.662	0.8693	0.6153	0.551	0.2664	0.359	0.674	531	0.029458	0.086033	0.039408	0.281546	0.159408	0.059713	31404	0.080442	0.093953	6659	317	6037650300	6055200400	0.2259	0.3495	0	0	0	0	0	0	0	0	0	0	0
657	1257	630	1.369	37	Los Angeles County	64	2680	497	11	481	506	406	33724	0.6421	0.864	0.4566	0.7857	0.5346	0.8487	0.2182	0.52	0.331	612	0.025974	0.105564	0.004104	0.179477	0.135041	0.164772	33724	0.119554	0.051926	5119	155	6037650901	6055200601	0.6767	0.1204	0	0	0	0	0	0	0	0	0	0	0
658	1235	855	0.547	37	Los Angeles County	44	2054	415	337	175	452	55	34294	0.5991	0.817	0.8526	0.6355	0.4489	0.2981	0.2076	0.32	0.138	413	0.022155	0.076244	0.16407	0.085199	0.112858	0.027693	34294	0.07219	0.028795	5721	88	6037651001	6055200706	0.3197	0.2827	0	0	0	0	0	0	0	0	0	0	0
659	593	427	0.538	37	Los Angeles County	37	1775	382	39	90	482	123	35232	0.6028	0.87	0.6058	0.5424	0.6413	0.6289	0.1913	0.503	0.88	425	0.022492	0.110724	0.021971	0.050704	0.168178	0.074772	35232	0.114958	0.139268	3697	316	6037197410	6055200802	0.212	0.0252	0	0	0	0	0	0	0	0	0	0	0
660	1410	1246	0.925	37	Los Angeles County	71	2589	55	10	265	132	26	52309	0.6704	0.434	0.4539	0.6719	0.0851	0.1188	0.0506	0.328	0.453	439	0.028861	0.009545	0.003862	0.102356	0.029235	0.010569	52309	0.073967	0.065829	6049	194	6037651302	6055201005	0.3197	0.3574	0	0	0	0	0	0	0	0	0	0	0
661	673	503	0.363	37	Los Angeles County	56	1323	152	231	137	221	62	32398	0.7843	0.764	0.8633	0.6741	0.4211	0.4911	0.2446	0.351	0.286	231	0.045751	0.054617	0.174603	0.103552	0.106046	0.050653	32398	0.078624	0.046951	2962	67	6037670001	6055201006	0.2752	0.469	0	0	0	0	0	0	0	0	0	0	0
662	1183	674	0.577	37	Los Angeles County	141	2414	404	269	237	582	168	29487	0.8522	0.815	0.7903	0.6631	0.5817	0.6347	0.3159	0.328	0.611	427	0.0638	0.075246	0.111433	0.098177	0.148583	0.076018	29487	0.073965	0.08529	5773	276	6037670003	6055201007	0.2752	0.2609	0	0	0	0	0	0	0	0	0	0	0
663	1047	666	1.026	37	Los Angeles County	55	1740	290	32	348	61	72	83477	0.7097	0.797	0.588	0.8068	0.0495	0.4419	0.0089	0.439	0.383	446	0.033536	0.067098	0.01839	0.2	0.019212	0.043902	83477	0.099133	0.057628	4509	122	6037211000	6055201101	0.3419	0.2403	0	0	0	0	0	0	0	0	0	0	0
664	1513	1200	0.628	37	Los Angeles County	114	2673	597	428	190	925	54	28116	0.7844	0.837	0.848	0.6018	0.6907	0.2353	0.3554	0.188	0.58	321	0.045764	0.087613	0.160119	0.071081	0.187474	0.021678	28116	0.04616	0.081163	7191	318	6037543602	6055201402	0.4311	0.4384	0	0	0	0	0	0	0	0	0	0	0
665	1682	454	2.016	37	Los Angeles County	87	1820	345	188	59	540	30	18716	0.813	0.804	0.7787	0.4726	0.6567	0.1969	0.7421	0.784	0.669	1208	0.052127	0.069993	0.103296	0.032417	0.174025	0.017974	18716	0.219876	0.093235	5494	204	6037901101	6055201403	0.1053	0.3871	0	0	0	0	0	0	0	0	0	0	0
666	1531	502	1.973	37	Los Angeles County	88	1849	165	12	214	290	65	23837	0.8087	0.684	0.4931	0.6957	0.3798	0.3904	0.5122	0.656	0.467	823	0.051073	0.034707	0.006489	0.115738	0.096537	0.037724	23837	0.161151	0.0674	5159	147	6037901102	6055201800	0.4092	0.3419	0	0	0	0	0	0	0	0	0	0	0
667	2997	1191	18.993	37	Los Angeles County	82	3354	294	59	13	552	307	28166	0.65	0.682	0.5834	0.2667	0.3844	0.7228	0.354	0.12	0.449	298	0.026736	0.034426	0.01759	0.003875	0.097543	0.100097	28166	0.032758	0.065502	9228	270	6037901205	6057000200	0.3723	0.2259	0	0	0	0	0	0	0	0	0	0	0
668	690	582	0.391	37	Los Angeles County	32	1816	59	10	249	84	94	64977	0.5497	0.543	0.4777	0.7305	0.0883	0.5141	0.0235	0.203	0.43	181	0.018369	0.016813	0.005506	0.137114	0.03	0.05396	64977	0.048852	0.062988	3705	137	6037702202	6057000402	0.6229	0.212	0	0	0	0	0	0	0	0	0	0	0
669	1319	866	3.126	37	Los Angeles County	0	2004	65	201	10	89	10	65308	0	0.492	0.7746	0.2785	0.0694	0.0704	0.023	0.199	0.636	249	0	0.013005	0.100299	0.00499	0.024916	0.005452	65308	0.048088	0.088699	5178	219	6037800101	6057000801	0.6171	0.1372	0	0	0	0	0	0	0	0	0	0	0
670	1483	835	20.346	37	Los Angeles County	40	3003	67	108	15	88	15	73559	0.4777	0.449	0.6532	0.2786	0.0428	0.0678	0.0148	0.195	0.344	319	0.01374	0.010349	0.035964	0.004995	0.0171	0.005152	73559	0.047392	0.053371	6935	186	6037800102	6057001206	0.0606	0.0459	0	0	0	0	0	0	0	0	0	0	0
671	395	457	8.204	37	Los Angeles County	3	1548	9	27	219	14	16	87386	0.2649	0.297	0.5826	0.7365	0.0201	0.1672	0.0073	0.311	0.439	155	0.002843	0.004147	0.017441	0.141472	0.008348	0.015165	87386	0.070422	0.064137	2201	71	6037800504	6059001301	0.2679	0.305	0	0	0	0	0	0	0	0	0	0	0
672	2114	765	0.541	37	Los Angeles County	159	2178	749	32	469	1009	99	22665	0.8822	0.88	0.5665	0.8214	0.8027	0.4717	0.5639	0.276	0.239	416	0.076737	0.119362	0.014692	0.215335	0.243367	0.047779	22665	0.063164	0.041821	6732	135	6037551202	6059001403	0.2827	0.2051	0	0	0	0	0	0	0	0	0	0	0
673	833	418	23.895	37	Los Angeles County	14	1159	5	15	0	161	29	39249	0.4489	0.204	0.5544	0	0.2803	0.271	0.137	0.301	0.382	233	0.012079	0.001473	0.012942	0	0.074125	0.025021	39249	0.068448	0.057549	3461	85	6037901213	6059001503	0.1545	0.4165	0	0	0	0	0	0	0	0	0	0	0
674	2111	696	27.983	37	Los Angeles County	45	2211	573	210	0	1182	60	19191	0.6039	0.853	0.7669	0	0.8836	0.3211	0.7222	0.58	0.698	832	0.022579	0.097798	0.094979	0	0.303465	0.030105	19191	0.136014	0.097594	6117	280	6037910002	6059001505	0.1856	0.756	0	0	0	0	0	0	0	0	0	0	0
675	1349	667	7.859	37	Los Angeles County	29	1625	103	8	0	284	0	38246	0.5615	0.596	0.4686	0	0.3493	0	0.1483	0.124	0.491	165	0.019256	0.022065	0.004923	0	0.089364	0	38246	0.033625	0.070042	4959	166	6037910202	6059001506	0.3648	0.4311	0	0	0	0	0	0	0	0	0	0	0
676	346	165	10.887	37	Los Angeles County	0	390	53	49	0	87	8	32972	0	0.76	0.808	0	0.4744	0.2403	0.2326	0.067	0.848	21	0	0.053589	0.125641	0	0.119015	0.02216	32972	0.020979	0.128846	1001	67	6037910205	6059001602	0.4311	0.2978	0	0	0	0	0	0	0	0	0	0	0
677	1065	844	16.036	37	Los Angeles County	21	2067	72	316	97	93	11	68582	0.4195	0.522	0.8405	0.5299	0.0755	0.0709	0.0193	0.145	0.302	185	0.010552	0.015081	0.152878	0.046927	0.026693	0.005527	68582	0.03767	0.048739	4938	116	6037800326	6059011000	0.3495	0.0406	0	0	0	0	0	0	0	0	0	0	0
678	1196	582	2.187	37	Los Angeles County	19	2257	126	22	753	119	173	50413	0.3917	0.631	0.5294	0.896	0.1102	0.6649	0.0575	0.403	0.593	455	0.009143	0.026321	0.009747	0.333628	0.035416	0.083253	50413	0.090206	0.082813	5067	239	6037800327	6059011102	0.3419	0.1987	0	0	0	0	0	0	0	0	0	0	0
679	232	118	10.906	37	Los Angeles County	0	401	50	6	0	50	0	61123	0	0.785	0.5681	0	0.3442	0	0.0297	0.178	0.519	38	0	0.062266	0.014962	0	0.088339	0	61123	0.044134	0.073459	861	31	6037800330	6059011402	0.4165	0.1724	0	0	0	0	0	0	0	0	0	0	0
680	1280	723	0.76	37	Los Angeles County	111	1552	520	12	19	538	43	25236	0.871	0.856	0.5095	0.352	0.5962	0.2983	0.4546	0.523	0.721	682	0.07152	0.099712	0.007731	0.012242	0.153101	0.027706	25236	0.120218	0.101375	5677	258	6037406601	6059011707	0.2752	0.3574	0	0	0	0	0	0	0	0	0	0	0
681	438	208	5.602	37	Los Angeles County	16	509	48	11	0	76	0	33156	0.7155	0.664	0.6042	0	0.2629	0	0.2289	0.017	0.672	9	0.034261	0.031148	0.021611	0	0.070435	0	33156	0.005504	0.093786	1635	80	6037910709	6059011709	0.4018	0.5122	0	0	0	0	0	0	0	0	0	0	0
682	756	300	25.169	37	Los Angeles County	38	1032	0	59	33	132	8	33038	0.7522	0	0.7017	0.4704	0.2467	0.0973	0.2312	0.254	0.732	180	0.039665	0	0.05717	0.031976	0.066801	0.00835	33038	0.058958	0.103472	3053	149	6037910804	6059011710	0.212	0.3197	0	0	0	0	0	0	0	0	0	0	0
683	995	612	42.496	37	Los Angeles County	52	1708	76	289	0	248	20	39724	0.7131	0.559	0.8577	0	0.3012	0.1456	0.1315	0.376	0.17	366	0.033964	0.018242	0.169203	0	0.07883	0.013063	39724	0.084137	0.033381	4350	69	6037910805	6059011717	0.2188	0.526	0	0	0	0	0	0	0	0	0	0	0
684	1499	426	2.128	37	Los Angeles County	76	1886	140	193	0	333	7	32533	0.7731	0.624	0.7775	0	0.3692	0.061	0.2419	0.228	0.732	312	0.043428	0.025279	0.102332	0	0.093935	0.004	32533	0.053645	0.103354	5829	305	6037910807	6059011718	0.0428	0.2752	0	0	0	0	0	0	0	0	0	0	0
685	784	170	9.201	37	Los Angeles County	7	865	62	19	0	130	20	35086	0.3778	0.626	0.6058	0	0.3352	0.2624	0.1938	0.228	0.465	139	0.008464	0.025545	0.021965	0	0.086436	0.024183	35086	0.053647	0.067196	2591	93	6037910810	6059021802	0.2679	0.1921	0	0	0	0	0	0	0	0	0	0	0
686	74	55	12.811	37	Los Angeles County	0	154	0	10	0	0	10	35210	0	0	0.7171	0	0	0.5809	0.1918	0	0.637	0	0	0	0.064935	0	0	0.064935	35210	0	0.088785	456	19	6037910812	6059021809	0.5051	0.8389	0	0	0	0	0	0	0	0	0	0	0
687	674	474	31.854	37	Los Angeles County	0	1299	42	33	0	146	14	46574	0	0.502	0.6191	0	0.2346	0.1396	0.0764	0.143	0.438	120	0	0.013662	0.025404	0	0.064035	0.012544	46574	0.037255	0.064021	3221	121	6037910813	6059021810	0.3268	0.7703	0	0	0	0	0	0	0	0	0	0	0
688	809	745	144.102	37	Los Angeles County	0	1842	102	181	29	509	39	31770	0	0.628	0.7717	0.3788	0.6333	0.2703	0.2581	0.343	0.628	303	0	0.025842	0.098262	0.015743	0.165636	0.024952	31770	0.07704	0.087653	3978	164	6037911001	6059021812	0.1856	0.8322	0	0	0	0	0	0	0	0	0	0	0
689	1449	1265	6.225	37	Los Angeles County	24	3150	54	482	285	158	81	97679	0.3945	0.409	0.8406	0.6473	0.1031	0.3333	0.0043	0.225	0.459	360	0.00928	0.008324	0.153015	0.090476	0.033796	0.031322	97679	0.053003	0.066465	6818	198	6037800408	6059021815	0.0459	0.2473	0	0	0	0	0	0	0	0	0	0	0
690	798	647	0.752	37	Los Angeles County	59	1716	59	358	381	174	60	77464	0.7439	0.551	0.8933	0.8273	0.2413	0.4016	0.0122	0.235	0.253	195	0.038336	0.017538	0.208624	0.222027	0.065512	0.038986	77464	0.054976	0.04335	3547	74	6037262704	6059021816	0.2403	0.0793	0	0	0	0	0	0	0	0	0	0	0
691	496	311	0.372	37	Los Angeles County	58	988	160	11	74	200	81	32294	0.8436	0.814	0.5407	0.6112	0.4773	0.672	0.2468	0.419	0.649	219	0.06086	0.075082	0.011133	0.074898	0.119832	0.084994	32294	0.094234	0.090189	2324	114	6037270300	6059021820	0.3495	0.1431	0	0	0	0	0	0	0	0	0	0	0
692	936	467	0.39	37	Los Angeles County	28	1078	341	180	37	496	0	26303	0.657	0.861	0.8554	0.4813	0.6974	0	0.4153	0.196	0.466	173	0.02745	0.103177	0.166975	0.034322	0.190403	0	26303	0.047488	0.067328	3643	122	6037408136	6059021821	0.2609	0.7607	0	0	0	0	0	0	0	0	0	0	0
693	1268	1168	1.81	37	Los Angeles County	37	2055	711	17	33	392	35	33175	0.5556	0.877	0.5148	0.3811	0.332	0.1952	0.2285	0.178	0.427	279	0.018829	0.116519	0.008272	0.016058	0.085758	0.017811	33175	0.044089	0.062417	6333	190	6037408503	6059021822	0.0606	0.3871	0	0	0	0	0	0	0	0	0	0	0
694	1926	592	4.171	37	Los Angeles County	21	2201	158	241	24	416	73	34188	0.4093	0.612	0.7874	0.3402	0.3839	0.3647	0.2097	0.155	0.55	282	0.010014	0.023968	0.109495	0.010904	0.097423	0.034811	34188	0.039668	0.076923	7109	288	6037920020	6059021823	0.0962	0.3124	0	0	0	0	0	0	0	0	0	0	0
695	966	298	0.864	37	Los Angeles County	30	1266	169	132	135	154	45	29966	0.6172	0.748	0.7801	0.68	0.2393	0.3713	0.3027	0.212	0.257	187	0.023696	0.049911	0.104265	0.106635	0.065033	0.035545	29966	0.050567	0.043788	3734	92	6037920029	6059021829	0.0606	0.2051	0	0	0	0	0	0	0	0	0	0	0
696	1001	251	3.48	37	Los Angeles County	66	1173	174	58	137	497	11	30461	0.8351	0.763	0.6858	0.6978	0.7846	0.1103	0.29	0.261	0.394	203	0.058201	0.05429	0.049445	0.116794	0.232895	0.0097	30461	0.060183	0.059134	3373	112	6037920034	6059021903	0.0873	0.0793	0	0	0	0	0	0	0	0	0	0	0
697	1477	920	0.839	37	Los Angeles County	50	2523	298	12	43	477	65	33416	0.572	0.734	0.4659	0.3877	0.4035	0.2813	0.224	0.239	0.293	382	0.020032	0.04623	0.004756	0.017043	0.101988	0.026041	33416	0.055847	0.047819	6840	182	6037310900	6059021905	0.1098	0.3723	0	0	0	0	0	0	0	0	0	0	0
698	737	184	61.051	37	Los Angeles County	9	869	51	10	9	202	8	37387	0.4197	0.564	0.5433	0.3354	0.4618	0.1076	0.1598	0.276	0.738	176	0.010563	0.018708	0.011507	0.010356	0.115958	0.009389	37387	0.063127	0.104517	2788	155	6037920104	6059021914	0.1259	0.2051	0	0	0	0	0	0	0	0	0	0	0
699	638	615	0.526	37	Los Angeles County	45	1388	58	126	309	195	125	35396	0.7254	0.588	0.7604	0.8278	0.3672	0.7193	0.1887	0.202	0.187	146	0.035601	0.021214	0.090778	0.222622	0.09357	0.098892	35396	0.048666	0.03558	3000	57	6037431002	6059021917	0.3495	0.6296	0	0	0	0	0	0	0	0	0	0	0
700	851	512	0.472	37	Los Angeles County	74	1479	284	11	11	379	62	38605	0.8214	0.831	0.5058	0.3075	0.5801	0.4544	0.1442	0.337	0.036	276	0.054411	0.084348	0.007437	0.007437	0.148046	0.045588	38605	0.075907	0.009729	3636	18	6037311300	6059021918	0.212	0.305	0	0	0	0	0	0	0	0	0	0	0
701	1228	958	1.429	37	Los Angeles County	10	1794	146	12	10	260	17	47958	0.3163	0.652	0.4959	0.2859	0.267	0.1113	0.0689	0.102	0.18	152	0.005757	0.029411	0.006688	0.005574	0.071311	0.009786	47958	0.029007	0.034719	5255	91	6037400206	6059021919	0.1098	0.2978	0	0	0	0	0	0	0	0	0	0	0
702	797	247	0.457	37	Los Angeles County	17	1038	125	8	21	152	52	32664	0.5207	0.708	0.5091	0.4078	0.2778	0.4875	0.2389	0.068	0.676	72	0.016377	0.039859	0.007707	0.020231	0.073607	0.050096	32664	0.021371	0.094319	3381	181	6037920111	6059021920	0.0873	0.1313	0	0	0	0	0	0	0	0	0	0	0
703	1492	327	2.867	37	Los Angeles County	0	1627	175	90	0	164	14	42013	0	0.696	0.6979	0	0.1779	0.103	0.1088	0.374	0.745	410	0	0.037107	0.055316	0	0.051298	0.008928	42013	0.083793	0.106015	4893	319	6037920116	6059032002	0.2752	0.16	0	0	0	0	0	0	0	0	0	0	0
704	959	567	1.695	37	Los Angeles County	14	1428	43	69	45	194	7	37296	0.4104	0.437	0.6836	0.4681	0.2521	0.067	0.161	0.535	0.854	547	0.010064	0.009721	0.048319	0.031512	0.068022	0.005032	37296	0.123392	0.130554	4469	285	6037400402	6059032003	0.2188	0.1659	0	0	0	0	0	0	0	0	0	0	0
705	1292	384	3.424	37	Los Angeles County	42	1937	338	30	201	350	32	29825	0.6028	0.808	0.5712	0.6745	0.4031	0.1886	0.3066	0.323	0.521	367	0.022483	0.072098	0.015487	0.103768	0.101892	0.01713	29825	0.072846	0.07372	5056	216	6037400603	6059032011	0.1489	0.1009	0	0	0	0	0	0	0	0	0	0	0
706	830	592	0.611	37	Los Angeles County	75	1474	307	212	9	432	92	28074	0.8149	0.825	0.8304	0.2923	0.5612	0.5785	0.3567	0.333	0.468	312	0.052594	0.080535	0.143826	0.006105	0.14248	0.064516	28074	0.075036	0.067543	4158	149	6037431400	6059032012	0.0542	0.2545	0	0	0	0	0	0	0	0	0	0	0
707	704	824	0.399	37	Los Angeles County	102	1487	367	173	245	548	62	29264	0.8661	0.851	0.7962	0.767	0.6766	0.428	0.3222	0.315	0.133	288	0.069293	0.096426	0.116341	0.164761	0.181697	0.042119	29264	0.071058	0.028102	4053	65	6037431501	6059032020	0.0834	0.5122	0	0	0	0	0	0	0	0	0	0	0
708	934	587	0.581	37	Los Angeles County	11	1528	116	11	186	180	86	34087	0.3504	0.655	0.5027	0.7061	0.2235	0.5318	0.2114	0.157	0.57	173	0.007246	0.02982	0.007198	0.121727	0.061559	0.056653	34087	0.040139	0.079846	4310	166	6037920331	6059032028	0.1489	0.4092	0	0	0	0	0	0	0	0	0	0	0
709	958	499	0.759	37	Los Angeles County	22	1384	112	118	99	215	49	29785	0.5341	0.671	0.7519	0.6028	0.3263	0.3969	0.3075	0.433	0.83	359	0.017254	0.032388	0.08526	0.071531	0.084379	0.038431	29785	0.09766	0.1237	3676	238	6037400900	6059032029	0.1009	0.2978	0	0	0	0	0	0	0	0	0	0	0
710	1491	700	1.163	37	Los Angeles County	82	1893	202	78	419	366	254	26368	0.7808	0.722	0.6663	0.8266	0.4487	0.8111	0.4128	0.378	0.418	411	0.04498	0.042997	0.041204	0.221341	0.112823	0.13933	26368	0.084585	0.061424	4959	157	6037401101	6059032030	0.1856	0.7264	0	0	0	0	0	0	0	0	0	0	0
711	1102	1044	4.089	37	Los Angeles County	20	2298	112	282	69	343	115	39440	0.3836	0.557	0.8043	0.4614	0.2716	0.4883	0.135	0.205	0.472	299	0.008733	0.017977	0.122715	0.030026	0.072301	0.050218	39440	0.049193	0.067944	6432	202	6037401304	6059032031	0.0113	0.1659	0	0	0	0	0	0	0	0	0	0	0
712	1204	698	0.735	37	Los Angeles County	73	1695	262	104	176	371	89	25667	0.7871	0.764	0.71	0.6747	0.4592	0.5305	0.4388	0.363	0.546	410	0.04629	0.054606	0.061356	0.103834	0.11536	0.056436	25667	0.081446	0.076329	5171	198	6037401203	6059032032	0.1724	0.5987	0	0	0	0	0	0	0	0	0	0	0
713	928	558	81.792	37	Los Angeles County	11	1394	62	254	0	173	56	26338	0.3947	0.557	0.8705	0	0.2919	0.4678	0.414	0.405	0.56	322	0.00929	0.018028	0.182209	0	0.076684	0.047297	26338	0.090653	0.078287	3552	128	6037900900	6059032036	0.3495	0.4759	0	0	0	0	0	0	0	0	0	0	0
714	445	395	0.438	37	Los Angeles County	21	801	73	7	0	59	9	40591	0.6491	0.669	0.5197	0	0.1121	0.1276	0.1222	0.021	0.731	17	0.026649	0.032003	0.008739	0	0.035888	0.011421	40591	0.007321	0.103015	2322	123	6037106641	6059032038	0.0382	0.1259	0	0	0	0	0	0	0	0	0	0	0
715	1034	670	0.681	37	Los Angeles County	8	1515	162	27	0	266	61	30587	0.3074	0.703	0.5849	0	0.3563	0.4189	0.2867	0.152	0.509	168	0.005376	0.038737	0.017821	0	0.091095	0.040994	30587	0.039024	0.072101	4305	153	6037135202	6059032051	0.0321	0.1313	0	0	0	0	0	0	0	0	0	0	0
716	1580	1157	1.738	37	Los Angeles County	43	2502	169	19	0	244	29	33300	0.5361	0.614	0.5078	0	0.1679	0.1309	0.2263	0.081	0.757	181	0.01738	0.024108	0.007593	0	0.048995	0.011721	33300	0.024321	0.108352	7442	384	6037135203	6059042103	0.1791	0.2902	0	0	0	0	0	0	0	0	0	0	0
717	280	326	0.153	37	Los Angeles County	21	1534	136	13	334	208	47	41126	0.4816	0.736	0.517	0.8234	0.307	0.3323	0.1168	0.177	0.46	132	0.013962	0.046639	0.008474	0.217731	0.08	0.03125	41126	0.043985	0.066634	3001	137	6037189101	6059042108	0.1489	0.6296	0	0	0	0	0	0	0	0	0	0	0
718	999	687	0.825	37	Los Angeles County	144	2060	519	28	468	605	323	32570	0.8704	0.876	0.5593	0.8316	0.643	0.842	0.2411	0.393	0.686	424	0.071216	0.115615	0.013592	0.227184	0.168758	0.159742	32570	0.088003	0.095762	4818	235	6037310800	6059042109	0.4092	0.3495	0	0	0	0	0	0	0	0	0	0	0
719	771	316	0.495	37	Los Angeles County	22	1098	135	150	11	194	49	25719	0.5787	0.755	0.8217	0.3323	0.4091	0.456	0.4368	0.4	0.096	250	0.02056	0.051963	0.136612	0.010018	0.103301	0.045794	25719	0.089445	0.022546	2875	34	6037401102	6059042111	0.5461	0.5657	0	0	0	0	0	0	0	0	0	0	0
720	808	669	0.493	37	Los Angeles County	0	1603	36	5	43	94	56	55482	0	0.429	0.4482	0.4453	0.0939	0.3714	0.0414	0.303	0.368	287	0	0.009307	0.003119	0.026824	0.031438	0.035555	55482	0.068709	0.055934	4216	123	6037276400	6059042201	0.2902	0.0606	0	0	0	0	0	0	0	0	0	0	0
721	1120	476	0.447	37	Los Angeles County	51	1376	317	15	95	686	0	23611	0.7702	0.839	0.539	0.5962	0.8775	0	0.5219	0.106	0.618	109	0.042929	0.08882	0.010901	0.06904	0.297872	0	23611	0.029863	0.086254	3650	155	6037551402	6059042205	0.305	0.2259	0	0	0	0	0	0	0	0	0	0	0
722	689	380	0.536	37	Los Angeles County	41	1166	240	20	134	528	35	21924	0.7412	0.823	0.5807	0.6944	0.7765	0.343	0.5979	0.778	0.844	695	0.037927	0.079286	0.017152	0.114922	0.228472	0.032377	21924	0.216781	0.127696	3215	219	6037406101	6059042305	0.0834	0.3648	0	0	0	0	0	0	0	0	0	0	0
723	1105	376	0.451	37	Los Angeles County	64	1704	311	32	495	269	122	28178	0.7516	0.814	0.5899	0.8746	0.359	0.632	0.3536	0.618	0.253	648	0.039579	0.075012	0.018779	0.290492	0.091652	0.075448	28178	0.147776	0.043372	4385	107	6037430901	6059042307	0.4542	0.0834	0	0	0	0	0	0	0	0	0	0	0
724	1436	1022	1.348	37	Los Angeles County	9	2174	533	32	42	75	96	58370	0.2892	0.843	0.5666	0.4023	0.0451	0.4735	0.0348	0.203	0.176	298	0.004504	0.091267	0.014719	0.019319	0.017789	0.048048	58370	0.0489	0.034157	6094	87	6037464200	6059042313	0.1856	0.1724	0	0	0	0	0	0	0	0	0	0	0
725	1312	341	0.311	37	Los Angeles County	98	2036	330	9	600	395	77	25610	0.8167	0.814	0.4611	0.8768	0.5162	0.4245	0.4407	0.423	0.606	442	0.053087	0.075153	0.00442	0.294695	0.129934	0.041711	25610	0.095176	0.084439	4667	229	6037501503	6059042315	0.3419	0.1856	0	0	0	0	0	0	0	0	0	0	0
726	977	698	0.789	37	Los Angeles County	13	1482	168	8	18	242	17	37499	0.3925	0.719	0.4759	0.3511	0.3354	0.1341	0.1581	0.267	0.091	257	0.009187	0.042296	0.005398	0.012145	0.08649	0.012014	37499	0.061351	0.021704	4201	41	6037571300	6059042317	0.0834	0.4619	0	0	0	0	0	0	0	0	0	0	0
727	870	352	0.421	37	Los Angeles County	71	1072	39	20	0	203	32	26423	0.8691	0.488	0.5893	0	0.4019	0.3375	0.4108	0.228	0.404	174	0.070506	0.012703	0.018656	0	0.101601	0.031777	26423	0.053604	0.060257	3246	89	6037503301	6059042319	0.0573	0.16	0	0	0	0	0	0	0	0	0	0	0
728	1700	698	1.589	37	Los Angeles County	13	2028	36	363	0	237	10	34780	0.3384	0.362	0.8678	0	0.2162	0.068	0.1991	0.213	0.505	300	0.006725	0.006326	0.178994	0	0.059984	0.005173	34780	0.050761	0.071592	5910	218	6037910302	6059042326	0.2978	0.5923	0	0	0	0	0	0	0	0	0	0	0
729	516	302	4.674	37	Los Angeles County	0	717	21	9	0	23	9	46917	0	0.449	0.5514	0	0.0392	0.1565	0.0746	0.2	0.742	102	0	0.010349	0.012552	0	0.015927	0.014106	46917	0.048433	0.105407	2106	115	6037910809	6059042327	0.0962	0.2827	0	0	0	0	0	0	0	0	0	0	0
730	766	746	0.467	37	Los Angeles County	19	1116	246	10	40	163	30	32091	0.5392	0.801	0.522	0.4874	0.2261	0.2988	0.2512	0.235	0.133	205	0.017592	0.06883	0.00896	0.035842	0.062118	0.027777	32091	0.055107	0.028096	3720	49	6037554515	6059042328	0.0382	0.2902	0	0	0	0	0	0	0	0	0	0	0
731	949	445	0.457	37	Los Angeles County	33	1629	82	9	129	142	46	48198	0.5767	0.591	0.4779	0.6214	0.1696	0.3051	0.0676	0.056	0.244	74	0.020408	0.021544	0.005524	0.079189	0.049442	0.028447	48198	0.01844	0.042376	4013	97	6037620001	6059042329	0.1489	0.2752	0	0	0	0	0	0	0	0	0	0	0
732	711	532	0.359	37	Los Angeles County	0	1996	0	27	528	51	53	60001	0	0	0.5587	0.8587	0.0362	0.2944	0.0315	0.303	0.282	302	0	0	0.013527	0.264529	0.014899	0.027305	60001	0.068714	0.046321	4395	119	6037621001	6059042330	0.034	0.1489	0	0	0	0	0	0	0	0	0	0	0
733	1316	1155	0.73	37	Los Angeles County	64	2141	355	139	181	213	117	30752	0.6851	0.798	0.717	0.6342	0.189	0.5267	0.2827	0.13	0.444	192	0.030519	0.0674	0.064922	0.084539	0.053883	0.055793	30752	0.034619	0.06496	5546	165	6037650101	6059042333	0.0382	0.2978	0	0	0	0	0	0	0	0	0	0	0
734	1340	509	0.805	37	Los Angeles County	87	1607	583	350	45	879	31	25825	0.8294	0.886	0.8998	0.4515	0.8262	0.2195	0.4331	0.408	0.405	456	0.05653	0.124866	0.217797	0.028002	0.258225	0.020142	25825	0.091529	0.060405	4982	164	6037106406	6059042336	0.0573	0.2545	0	0	0	0	0	0	0	0	0	0	0
735	924	584	0.479	37	Los Angeles County	122	1696	414	9	144	558	135	26049	0.8835	0.852	0.4745	0.6349	0.6603	0.6748	0.4247	0.217	0.24	230	0.07746	0.09691	0.005306	0.084905	0.175196	0.085714	26049	0.051454	0.041949	4470	99	6037103102	6059042338	0.1313	0.3419	0	0	0	0	0	0	0	0	0	0	0
736	1161	904	2.864	37	Los Angeles County	81	2325	294	183	386	774	86	31718	0.7297	0.739	0.7413	0.7686	0.6479	0.3972	0.2593	0.455	0.853	662	0.036241	0.047442	0.078709	0.166021	0.170634	0.038478	31718	0.102858	0.130218	6450	393	6037103200	6059052408	0.2752	0.813	0	0	0	0	0	0	0	0	0	0	0
737	780	581	2.371	37	Los Angeles County	18	1395	63	32	12	189	15	44651	0.475	0.572	0.6098	0.3189	0.2904	0.1264	0.0881	0.338	0.832	257	0.013574	0.019486	0.022939	0.008602	0.076394	0.011312	44651	0.07608	0.124197	3378	232	6037103300	6059052411	0.305	0.2679	0	0	0	0	0	0	0	0	0	0	0
738	1142	830	0.966	37	Los Angeles County	167	2533	616	114	420	970	169	25726	0.8648	0.861	0.6756	0.7683	0.7475	0.6044	0.4365	0.544	0.605	771	0.068752	0.103703	0.045005	0.165811	0.21328	0.069575	25726	0.125549	0.084316	6297	243	6037103400	6059052415	0.2259	0.5191	0	0	0	0	0	0	0	0	0	0	0
739	771	318	0.973	37	Los Angeles County	20	968	270	12	102	476	16	30964	0.6082	0.86	0.5502	0.6776	0.8314	0.2006	0.2773	0.184	0.434	124	0.022935	0.102466	0.012396	0.105371	0.261682	0.018348	30964	0.045354	0.063535	2734	92	6037106010	6059052416	0.0681	0.6598	0	0	0	0	0	0	0	0	0	0	0
740	1644	546	1.246	37	Los Angeles County	102	1513	539	18	36	808	42	24471	0.8616	0.85	0.5464	0.429	0.751	0.2988	0.4858	0.323	0.16	416	0.067415	0.09572	0.011896	0.023793	0.215122	0.027759	24471	0.072918	0.032083	5939	95	6037106112	6059052417	0.2609	0.2333	0	0	0	0	0	0	0	0	0	0	0
741	675	661	0.843	37	Los Angeles County	9	1312	138	27	14	105	0	40264	0.3486	0.703	0.5996	0.3382	0.1284	0	0.1257	0.338	0.512	280	0.007171	0.038884	0.020579	0.01067	0.039757	0	40264	0.076086	0.072603	3680	128	6037108102	6059052422	0.1053	0.1204	0	0	0	0	0	0	0	0	0	0	0
742	383	315	0.319	37	Los Angeles County	0	600	67	1	0	68	13	40994	0	0.696	0.4432	0	0.1835	0.2528	0.1181	0.018	0.138	11	0	0.037016	0.001666	0	0.05255	0.023297	40994	0.00606	0.028811	1815	24	6037108104	6059052424	0.0757	0.1204	0	0	0	0	0	0	0	0	0	0	0
743	1064	592	0.613	37	Los Angeles County	70	1409	211	13	72	633	52	26258	0.8031	0.742	0.5245	0.544	0.7346	0.3832	0.4168	0.278	0.311	286	0.04968	0.048195	0.009226	0.0511	0.206998	0.036905	26258	0.063697	0.049572	4617	116	6037109700	6059052426	0.0382	0.3268	0	0	0	0	0	0	0	0	0	0	0
744	1157	744	0.721	37	Los Angeles County	70	1859	186	10	209	321	110	31501	0.7603	0.704	0.4757	0.6902	0.3645	0.5788	0.2643	0.143	0.214	182	0.041103	0.039108	0.005379	0.112426	0.092962	0.064591	31501	0.037256	0.039099	5070	99	6037111202	6059052502	0.2679	0.4542	0	0	0	0	0	0	0	0	0	0	0
745	631	716	2.811	37	Los Angeles County	0	1641	173	52	9	137	50	38063	0	0.709	0.6409	0.2849	0.1636	0.3585	0.1505	0.144	0.267	143	0	0.04	0.031687	0.005484	0.047969	0.034106	38063	0.037414	0.044751	4569	81	6037113211	6059052505	0.3944	0.1791	0	0	0	0	0	0	0	0	0	0	0
746	667	640	1.829	37	Los Angeles County	14	1158	63	198	143	130	21	40281	0.4565	0.588	0.8595	0.7092	0.2127	0.2044	0.1255	0.222	0.059	166	0.012488	0.021233	0.170984	0.123488	0.059198	0.018733	40281	0.052448	0.01549	3165	27	6037113237	6059052506	0.1545	0.611	0	0	0	0	0	0	0	0	0	0	0
747	923	663	1.573	37	Los Angeles County	33	1443	316	276	0	503	30	26931	0.6164	0.816	0.8791	0	0.6415	0.2336	0.3928	0.13	0.609	149	0.023622	0.075906	0.191268	0	0.168227	0.021474	26931	0.034764	0.084961	4345	187	6037113303	6059052511	0.1431	0.6767	0	0	0	0	0	0	0	0	0	0	0
748	756	757	0.69	37	Los Angeles County	44	1382	255	6	66	326	55	39538	0.7041	0.801	0.4601	0.5328	0.4678	0.4196	0.1336	0.055	0.216	71	0.03286	0.06864	0.004341	0.047756	0.117308	0.041075	39538	0.018177	0.039246	3906	75	6037113322	6059052525	0.1053	0.3648	0	0	0	0	0	0	0	0	0	0	0
749	682	562	2.436	37	Los Angeles County	15	1510	175	47	85	271	48	31093	0.4232	0.75	0.6391	0.5598	0.3784	0.3611	0.2742	0.538	0.603	461	0.010752	0.050244	0.031125	0.056291	0.096201	0.034408	31093	0.124158	0.084112	3733	153	6037101400	6059052526	0.0681	0.6418	0	0	0	0	0	0	0	0	0	0	0
750	939	304	0.334	37	Los Angeles County	115	895	241	7	0	542	28	19145	0.9443	0.804	0.5105	0	0.8359	0.3328	0.7241	0.286	0.813	238	0.128491	0.07016	0.007821	0	0.264907	0.031284	19145	0.065241	0.119535	3671	216	6037402705	6059052528	0.2902	0.1987	0	0	1	0	0	0	0	0	0	0	0
751	513	362	1.685	37	Los Angeles County	12	798	360	148	0	167	0	25487	0.5033	0.908	0.8735	0	0.3592	0	0.4453	0.09	0.895	68	0.015286	0.150125	0.185463	0	0.091707	0	25487	0.026541	0.144471	2601	179	6037403303	6059062605	0.0362	0.1856	0	0	0	0	1	0	0	0	0	0	0
752	1174	670	1.165	37	Los Angeles County	50	1727	755	9	55	252	9	31057	0.6769	0.905	0.473	0.4696	0.252	0.0692	0.275	0.117	0.126	169	0.029603	0.146261	0.005211	0.031847	0.067997	0.005328	31057	0.032086	0.027255	5314	71	6037403323	6059062612	0.1791	0.1921	0	0	0	0	1	0	0	0	0	0	0
753	1181	663	0.51	37	Los Angeles County	128	1507	687	4	89	202	0	31094	0.8979	0.901	0.446	0.5686	0.2158	0	0.2741	0.323	0.469	371	0.085618	0.141766	0.002654	0.059057	0.059905	0	31094	0.072716	0.067573	5109	159	6037554517	6059062620	0.0459	0.1545	0	0	0	0	1	0	0	0	0	0	0
754	1478	1041	0.679	37	Los Angeles County	115	2076	1141	36	170	1039	195	22901	0.8281	0.929	0.5819	0.6278	0.7886	0.7072	0.5534	0.453	0.285	651	0.056152	0.180338	0.017341	0.081888	0.235121	0.095214	22901	0.102439	0.046836	6482	151	6037554900	6059062621	0.4977	0.5923	0	0	0	0	1	0	0	0	0	0	0
755	1411	528	0.487	37	Los Angeles County	218	1570	624	127	24	645	7	23883	0.9576	0.885	0.7448	0.3756	0.7022	0.0657	0.5102	0.323	0.487	385	0.15076	0.124476	0.080891	0.015286	0.192365	0.00484	23883	0.072778	0.069694	5307	201	6037555001	6059062629	0.1724	0.4165	0	0	1	0	0	0	0	0	0	0	0
756	721	434	0.501	37	Los Angeles County	12	1903	140	8	707	137	134	46088	0.3392	0.71	0.458	0.9116	0.1691	0.6321	0.0793	0.108	0.172	111	0.006756	0.040241	0.004203	0.371518	0.04928	0.07545	46088	0.030195	0.033712	3676	77	6037128910	6059062631	0.1791	0.1152	0	0	0	0	0	0	0	1	0	0	0
757	1062	772	0.816	37	Los Angeles County	64	1558	118	195	122	761	12	21990	0.7816	0.633	0.8076	0.6191	0.7654	0.0985	0.5949	0.32	0.638	312	0.045165	0.026504	0.12516	0.078305	0.222579	0.008468	21990	0.072072	0.088922	4786	175	6037403902	6059062635	0.0181	0.5122	0	0	0	1	0	0	0	0	0	0	0
758	263	462	0.205	37	Los Angeles County	0	2955	110	22	1900	97	323	49157	0	0.651	0.506	0.9685	0.0848	0.7898	0.0627	0.282	0.634	246	0	0.029224	0.007445	0.642978	0.029146	0.127516	49157	0.064482	0.088376	3815	257	6037576602	6059062639	0.0962	0.4311	0	0	0	0	0	0	0	1	0	0	0
759	391	856	0.512	37	Los Angeles County	26	1802	10	300	417	55	70	58570	0.5076	0.26	0.855	0.8351	0.0597	0.4257	0.0344	0.284	0.518	213	0.01555	0.003125	0.166481	0.231409	0.022123	0.041866	58570	0.064919	0.073268	3281	128	6037577602	6059062643	0.0681	0.2679	0	1	0	0	0	0	0	0	0	0	0
760	813	886	0.774	37	Los Angeles County	10	1973	121	9	770	180	197	58367	0.3037	0.643	0.463	0.918	0.1833	0.7291	0.0348	0.365	0.515	368	0.005194	0.028002	0.004561	0.390268	0.052508	0.102337	58367	0.081905	0.072916	4493	154	6037141400	6059062702	0.1921	0.3723	0	0	0	0	0	0	0	1	0	0	0
761	420	444	0.324	37	Los Angeles County	51	2331	10	15	1702	13	167	42373	0.6206	0.234	0.4923	0.9773	0.0132	0.6465	0.1056	0.567	0.517	554	0.024022	0.002424	0.006435	0.730158	0.004011	0.078662	42373	0.132282	0.073127	4245	206	6037276604	6059063007	0.2259	0.0486	0	0	0	0	0	0	0	1	0	0	0
762	1164	893	0.708	37	Los Angeles County	50	1994	754	9	26	836	129	30656	0.6409	0.901	0.4623	0.3589	0.7394	0.5895	0.285	0.313	0.564	393	0.025853	0.141862	0.004513	0.013039	0.209366	0.066701	30656	0.070836	0.078876	5548	205	6037481901	6059063102	0.2259	0.2902	0	0	0	0	1	0	0	0	0	0	0
763	685	566	0.375	37	Los Angeles County	8	1297	125	21	0	238	118	31664	0.3326	0.732	0.5757	0	0.4811	0.7072	0.2603	0.653	0.626	456	0.006456	0.045637	0.016191	0	0.120812	0.095238	31664	0.160168	0.087342	2869	118	6037600801	6059063103	0.2259	0.5657	0	0	0	0	0	1	0	0	0	0	0
764	1264	787	0.88	37	Los Angeles County	169	2394	873	19	174	1157	174	34502	0.88	0.9	0.5116	0.6056	0.7728	0.6433	0.2036	0.61	0.603	933	0.075649	0.140692	0.007936	0.072681	0.226463	0.077887	34502	0.145078	0.084076	6609	283	6037185100	6059063201	0.1098	0.5325	0	0	0	0	1	0	0	0	0	0	0
765	1411	371	0.322	37	Los Angeles County	132	1762	572	251	491	739	129	20979	0.8818	0.874	0.8287	0.8676	0.7769	0.6292	0.6409	0.757	0.762	1093	0.07661	0.114217	0.142451	0.27866	0.22865	0.074869	20979	0.204605	0.109112	5386	279	6037294410	6059063202	0.1431	0.4384	0	0	0	0	0	0	0	0	0	0	0
766	573	1107	0.808	37	Los Angeles County	0	1668	117	231	135	149	49	49795	0	0.672	0.8242	0.6255	0.1703	0.3244	0.06	0.142	0.191	137	0	0.032572	0.138489	0.080935	0.049567	0.030434	49795	0.037137	0.036096	3689	54	6037297400	6059063301	0.0542	0.6355	0	1	0	0	0	0	0	0	0	0	0
767	1269	881	0.746	37	Los Angeles County	141	1607	654	174	236	1024	193	20447	0.9032	0.897	0.7858	0.7444	0.8722	0.7771	0.6655	0.422	0.673	461	0.08879	0.136392	0.108276	0.146857	0.293241	0.121536	20447	0.094836	0.093884	5170	218	6037502100	6059063302	0.0719	0.4384	0	0	1	0	0	0	0	0	0	0	0
768	388	326	0.224	37	Los Angeles County	141	1657	289	34	287	238	184	31617	0.9033	0.851	0.5992	0.778	0.3691	0.7643	0.2615	0.736	0.851	606	0.088902	0.096752	0.020519	0.173204	0.093922	0.116015	31617	0.194667	0.129566	3113	266	6037195300	6059063400	0.1489	0.2051	0	0	1	0	0	0	0	0	0	0	0
769	1232	571	0.397	37	Los Angeles County	118	2377	494	56	1177	676	97	25967	0.8121	0.836	0.612	0.9449	0.6344	0.4322	0.4274	0.733	0.31	1122	0.051845	0.087155	0.023559	0.495161	0.166011	0.042618	25967	0.192916	0.049516	5895	164	6037310601	6059063500	0.0642	0.3344	0	0	0	0	0	0	0	1	0	0	0
770	1167	532	0.441	37	Los Angeles County	204	1309	526	91	120	1008	31	19356	0.96	0.884	0.7249	0.6499	0.899	0.2569	0.7151	0.416	0.524	428	0.155844	0.122639	0.069518	0.091673	0.31929	0.023682	19356	0.093531	0.074056	4620	157	6037503202	6059063601	0.2051	0.3723	0	0	1	0	0	0	0	0	0	0	0
771	544	743	1.376	37	Los Angeles County	40	982	270	10	0	542	17	31874	0.7716	0.849	0.5331	0	0.824	0.2006	0.2558	0.129	0.724	101	0.043149	0.095103	0.010183	0	0.25675	0.018338	31874	0.034529	0.10204	2925	125	6037530003	6059063802	0.3574	0.9061	0	1	0	0	0	0	0	0	0	0	0
772	212	587	0.452	37	Los Angeles County	0	2336	149	13	1592	92	240	59304	0	0.751	0.4785	0.9724	0.1049	0.7584	0.033	0.492	0.621	336	0	0.050491	0.005565	0.681506	0.034188	0.113475	59304	0.112	0.086601	3000	159	6037621204	6059063803	0.2259	0.3344	0	0	0	0	0	0	0	1	0	0	0
773	1368	755	0.936	37	Los Angeles County	72	1994	265	10	208	514	11	32449	0.7362	0.75	0.4702	0.6756	0.5244	0.0726	0.2435	0.364	0.901	445	0.03719	0.050322	0.005015	0.104312	0.132235	0.005681	32449	0.081681	0.147299	5448	450	6037650200	6059063805	0.2978	0.5191	0	0	0	0	0	0	0	0	0	0	0
774	1149	1073	2.152	37	Los Angeles County	61	1887	190	7	195	112	63	36553	0.7022	0.693	0.4526	0.6738	0.0899	0.3551	0.1713	0.126	0.747	182	0.03262	0.036454	0.003709	0.103338	0.030476	0.033689	36553	0.033885	0.1063	5561	275	6037651101	6059063806	0.0642	0.3124	0	1	0	0	0	0	0	0	0	0	0
775	469	598	0.383	37	Los Angeles County	22	2118	480	10	1425	336	94	43204	0.4247	0.884	0.4654	0.9715	0.382	0.4601	0.0988	0.561	0.405	536	0.010837	0.123583	0.004721	0.672804	0.097025	0.046305	43204	0.130477	0.060363	4108	136	6037201302	6059063905	0.4311	0.7369	0	0	0	0	0	0	0	1	0	0	0
776	1399	866	0.803	37	Los Angeles County	58	1979	198	14	150	596	187	22477	0.6901	0.702	0.5013	0.6132	0.6064	0.7236	0.5726	0.423	0.76	517	0.031132	0.038506	0.007074	0.075795	0.156471	0.100375	22477	0.095211	0.108935	5458	267	6037541200	6059075401	0.1921	0.6418	0	0	0	0	0	1	0	0	0	0	0
777	961	471	0.335	37	Los Angeles County	195	1476	228	10	363	490	110	24616	0.9494	0.787	0.4972	0.846	0.6946	0.6376	0.4797	0.309	0.2	282	0.135793	0.063	0.006775	0.245934	0.189116	0.076601	24616	0.070114	0.037247	4022	72	6037670002	6059075504	0.4092	0.4977	0	0	1	0	0	0	0	0	0	0	0
778	1403	838	0.56	37	Los Angeles County	143	2763	220	90	1157	508	107	32181	0.8161	0.687	0.6435	0.9265	0.4343	0.4072	0.2493	0.335	0.08	517	0.052904	0.035409	0.032573	0.418747	0.10927	0.039585	32181	0.075463	0.019889	6876	72	6037670100	6059075506	0.3197	0.3723	0	0	0	0	0	0	0	1	0	0	0
779	878	872	1.874	37	Los Angeles County	20	1589	76	34	345	41	0	75277	0.4631	0.589	0.6032	0.8229	0.0371	0	0.0137	0.043	0.202	56	0.012878	0.021336	0.021397	0.217117	0.015207	0	75277	0.015172	0.037578	3691	54	6037670201	6059075603	0.6229	0.2679	0	1	0	0	0	0	0	0	0	0	0
780	1078	983	1.385	37	Los Angeles County	0	1725	68	12	124	85	21	91445	0	0.531	0.4997	0.6036	0.0771	0.1457	0.0058	0.094	0.341	120	0	0.015784	0.006956	0.071884	0.027156	0.013067	91445	0.02726	0.052866	4402	83	6037670328	6059075604	0.3574	0.0302	0	1	0	0	0	0	0	0	0	0	0
781	908	957	1.376	37	Los Angeles County	23	1598	527	8	126	199	25	51699	0.5131	0.894	0.4701	0.6205	0.2583	0.1901	0.0527	0.186	0.049	187	0.015883	0.133688	0.005006	0.078848	0.069434	0.017265	51699	0.045698	0.013011	4092	21	6037670416	6059075605	0.0606	0.3197	0	1	0	0	0	0	0	0	0	0	0
782	1463	1769	5.494	37	Los Angeles County	36	2880	258	16	493	111	0	80580	0.4633	0.7	0.4783	0.7754	0.0571	0	0.0105	0.085	0.19	177	0.012889	0.03812	0.005555	0.17118	0.021432	0	80580	0.025267	0.035914	7005	96	6037670602	6059075606	0.2679	0.3648	0	1	0	0	0	0	0	0	0	0	0
783	226	758	0.27	37	Los Angeles County	56	4709	400	18	3421	114	665	56197	0.4632	0.782	0.4535	0.9771	0.0493	0.8327	0.0399	0.532	0.878	821	0.012888	0.060855	0.003822	0.726481	0.01915	0.153049	56197	0.122628	0.138843	6711	677	6037700200	6059075701	0.0793	0.526	0	0	0	0	0	0	0	1	0	0	0
784	81	498	0.195	37	Los Angeles County	60	3256	183	27	2846	129	358	60727	0.5633	0.721	0.5151	0.9888	0.0964	0.7635	0.0304	0.583	0.662	585	0.019386	0.042827	0.008292	0.874078	0.032113	0.11567	60727	0.136906	0.092157	4273	302	6037700502	6059075703	0.3648	0.3574	0	0	0	0	0	0	0	1	0	0	0
785	887	648	0.733	37	Los Angeles County	116	2847	348	160	1014	507	362	31318	0.7823	0.792	0.6998	0.9054	0.4888	0.8148	0.2686	0.711	0.692	1017	0.045294	0.065046	0.056199	0.356164	0.12273	0.141351	31318	0.183111	0.096636	5554	316	6037701801	6059075808	0.3197	0.2679	0	0	0	0	0	0	0	1	0	0	0
786	1262	1147	0.622	37	Los Angeles County	0	2010	136	38	0	235	37	31517	0	0.613	0.5905	0	0.2059	0.2104	0.2639	0.387	0.635	491	0	0.024015	0.018905	0	0.057668	0.01928	31517	0.08655	0.088603	5790	262	6037543304	6059075813	0.1659	0.1856	0	0	0	0	0	1	0	0	0	0	0
787	1668	1022	1.699	37	Los Angeles County	129	2049	564	309	311	911	144	25310	0.861	0.83	0.8384	0.751	0.6818	0.6297	0.452	0.234	0.508	385	0.067152	0.083816	0.150805	0.151781	0.183817	0.07496	25310	0.054905	0.071979	7012	252	6037543306	6059075901	0.1791	0.469	0	0	0	0	0	1	0	0	0	0	0
788	933	1136	0.642	37	Los Angeles County	65	1936	451	121	468	566	190	28463	0.7267	0.85	0.7121	0.8432	0.5468	0.7353	0.345	0.213	0.613	240	0.035792	0.095308	0.0625	0.241735	0.138454	0.104625	28463	0.050869	0.085616	5020	225	6037543503	6059075902	0.2752	0.3723	0	0	0	1	0	0	0	0	0	0	0
789	884	503	0.251	37	Los Angeles County	69	1062	399	171	164	592	45	22354	0.8605	0.87	0.849	0.7541	0.8043	0.4402	0.5785	0.317	0.78	269	0.06699	0.110434	0.161016	0.154425	0.244224	0.043689	22354	0.071447	0.11296	3791	224	6037543601	6059076201	0.1987	0.2545	0	0	0	0	0	1	0	0	0	0	0
790	1486	559	0.488	37	Los Angeles County	179	1531	592	75	28	487	92	23059	0.9395	0.878	0.6849	0.3958	0.6071	0.5684	0.5464	0.364	0.246	444	0.122017	0.11732	0.048987	0.018288	0.156742	0.062713	23059	0.081542	0.042553	5486	104	6037550202	6059076206	0.4977	0.1259	0	0	1	0	0	0	0	0	0	0	0
791	2081	752	0.948	37	Los Angeles County	228	2152	689	32	332	1143	25	20821	0.9296	0.848	0.5676	0.7539	0.7945	0.1346	0.6487	0.081	0.64	180	0.110144	0.094151	0.014869	0.154275	0.238522	0.012077	20821	0.024291	0.089129	7818	337	6037550300	6059076208	0.1724	0.3419	0	0	1	0	0	0	0	0	0	0	0
792	1896	1059	0.985	37	Los Angeles County	207	2442	738	14	413	890	79	25703	0.9039	0.862	0.4812	0.7729	0.6702	0.3582	0.4374	0.225	0.399	399	0.089262	0.104163	0.005733	0.169123	0.179038	0.034066	25703	0.052966	0.059575	7533	219	6037550500	6059086305	0.5792	0.1921	0	0	1	0	0	0	0	0	0	0	0
793	330	248	227.174	37	Los Angeles County	5	684	96	174	0	145	10	26311	0.3984	0.805	0.9235	0	0.5418	0.2062	0.415	0.512	0.482	165	0.009451	0.07064	0.254385	0	0.137051	0.018903	26311	0.11727	0.06902	1407	43	6037901209	6059086801	0.2679	0.8285	0	0	0	0	0	0	1	0	0	0	0
794	902	683	1.831	37	Los Angeles County	53	3338	114	168	2670	196	134	44373	0.5271	0.575	0.6878	0.9826	0.1339	0.4302	0.09	0.207	0.402	290	0.016766	0.019829	0.050329	0.79988	0.041159	0.042391	44373	0.049606	0.059886	5927	232	6037703001	6059088101	0.3344	0.16	0	0	0	0	0	0	0	1	0	0	0
795	354	204	14.42	37	Los Angeles County	33	742	51	20	0	50	0	34194	0.8215	0.508	0.625	0	0.1534	0	0.2096	0.199	0.819	73	0.054455	0.014096	0.026954	0	0.045787	0	34194	0.048184	0.120967	3672	195	6037800410	6059088302	0.4463	0.0128	0	0	0	1	0	0	0	0	0	0	0
796	525	651	10.227	37	Los Angeles County	0	1567	28	17	60	50	33	88783	0	0.434	0.5387	0.4973	0.0569	0.2698	0.0067	0.296	0.374	200	0	0.009527	0.010848	0.038289	0.021376	0.024905	88783	0.067408	0.056732	2967	83	6037800506	6059099212	0.2333	0.2978	0	1	0	0	0	0	0	0	0	0	0
797	4181	536	2.211	37	Los Angeles County	169	2440	984	48	0	1160	79	17183	0.8831	0.866	0.5947	0	0.8033	0.3767	0.8037	0.52	0.82	1145	0.07731	0.107435	0.019672	0	0.243697	0.036139	17183	0.119607	0.121167	9844	490	6037910705	6059099215	0.1431	0.2259	1	0	0	0	0	0	0	0	0	0	0
798	1969	643	10.579	37	Los Angeles County	9	2114	60	250	0	162	17	78785	0.2842	0.442	0.7991	0	0.1184	0.0945	0.0114	0.058	0.539	116	0.004257	0.010018	0.118259	0	0.037508	0.008041	78785	0.018914	0.075458	6133	218	6037800202	6059099216	0.1098	0.0202	1	0	0	0	0	0	0	0	0	0	0
799	605	380	35.16	37	Los Angeles County	9	1064	31	9	0	88	0	79504	0.4345	0.512	0.5168	0	0.2106	0	0.011	0.209	0.437	103	0.01132	0.014378	0.008458	0	0.058705	0	79504	0.050024	0.063856	2272	50	6037800406	6059099217	0.1313	0.2333	0	0	0	1	0	0	0	0	0	0	0
800	1059	427	0.51	37	Los Angeles County	148	1256	195	139	142	546	21	21422	0.9414	0.728	0.7892	0.6914	0.7371	0.1944	0.6206	0.429	0.881	444	0.124894	0.044479	0.110668	0.113057	0.208237	0.017721	21422	0.09671	0.13943	4668	343	6037405900	6059099225	0.2902	0.3197	0	0	1	0	0	0	0	0	0	0	0
801	1572	641	1.075	37	Los Angeles County	221	1690	530	26	473	759	122	17212	0.9457	0.848	0.5706	0.8682	0.7454	0.6165	0.8028	0.765	0.869	1285	0.130769	0.094406	0.015384	0.279881	0.212248	0.072189	17212	0.209011	0.135063	6233	359	6037406702	6059099230	0.2679	0.5325	0	0	1	0	0	0	0	0	0	0	0
802	1257	646	0.668	37	Los Angeles County	180	1371	403	12	86	867	45	22982	0.953	0.826	0.5198	0.5791	0.8317	0.3705	0.5499	0.065	0.705	104	0.141843	0.081578	0.008752	0.062727	0.261933	0.03546	22982	0.020504	0.098681	5309	247	6037406800	6059099231	0.2188	0.2051	0	0	1	0	0	0	0	0	0	0	0
803	1050	574	1.003	37	Los Angeles County	87	2046	208	11	806	527	348	20051	0.8078	0.765	0.4756	0.9193	0.7286	0.8864	0.684	0.679	0.541	663	0.050817	0.054924	0.005376	0.393939	0.204026	0.203271	20051	0.169738	0.075829	4086	128	6037900703	6059099233	0.2051	0.4977	0	0	0	0	0	0	0	1	0	0	0
804	349	750	0.222	37	Los Angeles County	38	2220	228	8	1815	102	247	74777	0.5932	0.8	0.4517	0.9845	0.1356	0.8142	0.014	0.797	0.638	775	0.021689	0.068468	0.003603	0.817567	0.041564	0.140981	74777	0.227539	0.088849	3406	149	6037265202	6059099235	0.1724	0.5191	0	0	0	0	0	0	0	1	0	0	0
805	437	236	0.22	37	Los Angeles County	93	2489	96	13	1602	171	87	36567	0.7407	0.601	0.4733	0.9686	0.1596	0.37	0.1711	0.47	0.43	468	0.037851	0.022668	0.005222	0.643631	0.047172	0.035409	36567	0.10663	0.063016	4389	206	6037270100	6059099237	0.4542	0.0606	0	0	0	0	0	0	0	1	0	0	0
806	949	714	1.087	37	Los Angeles County	101	1331	646	211	0	591	6	21283	0.8864	0.9	0.8463	0	0.6719	0.0647	0.6268	0.317	0.612	345	0.079029	0.140312	0.158527	0	0.179799	0.004694	21283	0.071621	0.085316	4817	190	6037408212	6059099238	0.3268	0.3197	0	0	0	0	1	0	0	0	0	0	0
807	1267	1014	4.47	37	Los Angeles County	87	1907	442	635	0	686	43	26867	0.8014	0.825	0.9612	0	0.6837	0.2645	0.3947	0.366	0.386	468	0.049319	0.08076	0.332983	0	0.184607	0.024376	26867	0.082062	0.058106	5718	143	6037408402	6059099240	0.1921	0.2333	0	0	0	0	0	0	1	0	0	0	0
808	933	844	3.208	37	Los Angeles County	46	1319	149	324	0	164	25	36806	0.7275	0.709	0.9183	0	0.236	0.2129	0.1678	0.089	0.691	99	0.035909	0.040194	0.24564	0	0.064364	0.019516	36806	0.026287	0.096563	3817	177	6037920013	6059099241	0.2752	0.3344	0	0	0	0	0	0	1	0	0	0	0
809	1547	290	0.831	37	Los Angeles County	0	1517	64	15	12	155	0	41992	0	0.51	0.5306	0.3121	0.185	0	0.109	0.141	0.499	176	0	0.014228	0.009887	0.00791	0.052937	0	41992	0.036905	0.070881	4769	176	6037920016	6059099243	0.0873	0.2259	1	0	0	0	0	0	0	0	0	0	0
810	889	1789	2.456	37	Los Angeles County	0	2591	75	255	16	425	218	30846	0	0.528	0.772	0.2932	0.421	0.6746	0.2801	0.286	0.701	322	0	0.015605	0.098417	0.006175	0.106037	0.085658	30846	0.065221	0.098178	4937	194	6037920031	6059099246	0.0914	0.9548	0	1	0	0	0	0	0	0	0	0	0
811	1264	297	0.384	37	Los Angeles County	63	1704	298	200	801	419	139	25245	0.7552	0.822	0.7977	0.9397	0.6554	0.6849	0.4543	0.505	0.64	475	0.040127	0.079129	0.11737	0.47007	0.173498	0.088535	25245	0.115431	0.08909	4115	187	6037920038	6059099250	0.5051	0.5526	0	0	0	0	0	0	0	1	0	0	0
812	621	533	0.3	37	Los Angeles County	9	1784	132	13	951	171	121	60795	0.3138	0.712	0.5038	0.9522	0.2272	0.6349	0.0303	0.188	0.227	155	0.005656	0.040753	0.007286	0.533071	0.062363	0.076052	60795	0.046007	0.040519	3383	78	6037267902	6059099305	0.1921	0.0428	0	0	0	0	0	0	0	1	0	0	0
813	1502	1045	0.83	37	Los Angeles County	211	2234	518	119	278	648	69	23927	0.9154	0.829	0.6936	0.7108	0.6029	0.3377	0.5083	0.463	0.805	689	0.097235	0.083239	0.053267	0.12444	0.155283	0.031797	23927	0.104918	0.117834	6567	333	6037430002	6059099311	0.0406	0.4542	0	0	1	0	0	0	0	0	0	0	0
814	1613	438	237.737	37	Los Angeles County	136	1999	397	127	354	518	82	26892	0.8753	0.808	0.7142	0.7827	0.572	0.4446	0.3939	0.653	0.396	919	0.073434	0.071959	0.063531	0.177088	0.145628	0.044276	26892	0.160216	0.059306	5864	166	6037920102	6059099404	0.2259	0.5051	0	0	0	1	0	0	0	0	0	0	0
815	319	471	1.016	37	Los Angeles County	18	973	61	186	279	84	49	18922	0.5672	0.544	0.8791	0.8724	0.2491	0.5112	0.7335	0.698	0.664	428	0.019672	0.016906	0.191161	0.286742	0.067361	0.053551	18922	0.17774	0.092503	3748	153	6037400800	6059099405	0.1009	0.0873	0	0	0	1	0	0	0	0	0	0	0
816	1258	825	0.725	37	Los Angeles County	67	1774	853	10	32	471	36	28024	0.7544	0.911	0.4796	0.3941	0.4932	0.2337	0.358	0.209	0.433	288	0.04	0.154361	0.005636	0.018038	0.123882	0.021492	28024	0.050095	0.063385	5749	170	6037432102	6059099406	0.4311	0.2545	0	0	0	0	1	0	0	0	0	0	0
817	1182	783	4.925	37	Los Angeles County	188	1911	378	95	652	564	265	36260	0.9169	0.819	0.6865	0.8992	0.6158	0.8099	0.175	0.588	0.668	714	0.098377	0.077332	0.049712	0.341182	0.159547	0.13867	36260	0.138264	0.093138	5173	262	6037920312	6059099407	0.6712	0.5526	0	0	1	0	0	0	0	0	0	0	0
818	1884	527	26.342	37	Los Angeles County	115	2396	261	13	948	110	8	36444	0.8133	0.733	0.4764	0.9199	0.0795	0.0597	0.1728	0.543	0.369	787	0.052177	0.045845	0.005425	0.395659	0.027714	0.003629	36444	0.125198	0.05598	6306	183	6037920326	6059099408	0.3574	0.1313	0	0	0	0	0	0	0	1	0	0	0
819	380	185	1.647	37	Los Angeles County	0	671	12	23	11	89	9	24775	0	0.313	0.6483	0.3834	0.2813	0.1493	0.4733	0.469	0.118	198	0	0.004665	0.034277	0.016393	0.074352	0.013412	24775	0.106337	0.025983	2643	37	6037920332	6059099410	0.5325	0.2188	0	0	0	1	0	0	0	0	0	0	0
820	816	922	0.77	37	Los Angeles County	30	1714	116	341	243	275	142	31880	0.5708	0.658	0.8852	0.737	0.3958	0.7045	0.2558	0.599	0.79	553	0.019946	0.030263	0.198949	0.141773	0.100182	0.094414	31880	0.141649	0.114754	3977	196	6037401701	6059099412	0.1791	0.6995	0	1	0	0	0	0	0	0	0	0	0
821	921	284	0.156	37	Los Angeles County	168	1480	91	10	157	561	124	24498	0.9493	0.647	0.4969	0.6789	0.863	0.7228	0.4847	0.802	0.293	783	0.135593	0.028643	0.006756	0.106081	0.285496	0.10008	24498	0.230633	0.047777	3395	86	6037297201	6059099415	0.1724	0.3197	0	0	1	0	0	0	0	0	0	0	0
822	548	125	0.402	37	Los Angeles County	95	1313	172	14	553	328	120	26865	0.8882	0.782	0.5372	0.9273	0.6314	0.7254	0.3947	0.609	0.823	434	0.079966	0.061188	0.010662	0.421172	0.164989	0.10101	26865	0.144811	0.122025	2997	241	6037277200	6059099417	0.3648	0.212	0	0	0	0	0	0	0	1	0	0	0
823	904	555	0.378	37	Los Angeles County	67	1413	131	21	40	436	95	23196	0.8079	0.698	0.5675	0.4532	0.6691	0.6161	0.5401	0.64	0.798	561	0.050834	0.037676	0.014861	0.028308	0.178615	0.072078	23196	0.155358	0.116414	3651	200	6037237900	6059099602	0.3723	0.8389	0	0	0	0	0	1	0	0	0	0	0
824	714	779	4.984	37	Los Angeles County	21	1244	400	65	43	422	82	26301	0.5669	0.878	0.6916	0.4824	0.5946	0.6381	0.4154	0.713	0.815	630	0.019644	0.117439	0.05225	0.034565	0.152677	0.076707	26301	0.183995	0.120096	3503	199	6037102107	6059099603	0.2752	0.5461	0	0	0	1	0	0	0	0	0	0	0
825	1002	1064	1.499	37	Los Angeles County	0	1746	184	43	26	114	78	45892	0	0.696	0.6164	0.3726	0.0932	0.4624	0.0805	0.148	0.157	197	0	0.037156	0.024627	0.014891	0.031275	0.046594	45892	0.038304	0.031637	5143	74	6037115101	6059099604	0.4092	0.5857	0	1	0	0	0	0	0	0	0	0	0
826	378	244	0.146	37	Los Angeles County	135	1266	321	44	336	653	204	27001	0.9391	0.883	0.6498	0.8592	0.8788	0.8694	0.3906	0.709	0.852	500	0.121512	0.121775	0.034755	0.265402	0.298992	0.183618	27001	0.182149	0.129839	2745	218	6037195803	6059099605	0.1659	0.212	0	0	1	0	0	0	0	0	0	0	0
827	579	283	0.333	37	Los Angeles County	132	1102	269	12	368	447	76	26179	0.9402	0.842	0.5389	0.8962	0.7354	0.6112	0.4199	0.265	0.593	195	0.123249	0.090511	0.010889	0.333938	0.207328	0.070961	26179	0.061051	0.082814	3207	133	6037183702	6059099703	0.2259	0.6598	0	0	1	0	0	0	0	0	0	0	0
828	294	425	0.34	37	Los Angeles County	12	1670	61	26	1159	74	61	50891	0.3594	0.612	0.5716	0.9739	0.1012	0.3999	0.0558	0.304	0.773	185	0.007633	0.023893	0.015568	0.694011	0.033318	0.038804	50891	0.068901	0.111662	2685	180	6037192300	6059099906	0.2333	0.0202	0	0	0	0	0	0	0	1	0	0	0
829	381	537	0.176	37	Los Angeles County	0	3122	0	15	2359	34	18	55362	0	0	0.4668	0.9794	0.0184	0.0752	0.0418	0.284	0.112	345	0	0	0.004804	0.755605	0.007517	0.005994	55362	0.064813	0.025136	5337	97	6037276603	6059110001	0.2403	0.0719	0	0	0	0	0	0	0	1	0	0	0
830	1423	1231	0.758	37	Los Angeles County	123	2109	161	15	0	484	12	29765	0.8417	0.611	0.5017	0	0.3876	0.0741	0.3081	0.306	0.687	492	0.060205	0.023784	0.007112	0	0.098314	0.005873	29765	0.069471	0.096054	7082	336	6037543322	6059110004	0.3124	0.2827	0	0	0	0	0	1	0	0	0	0	0
831	1099	478	0.425	37	Los Angeles County	192	1491	555	43	9	883	96	24538	0.9534	0.891	0.6317	0.2915	0.8622	0.6129	0.4831	0.644	0.813	728	0.142644	0.130067	0.028839	0.006036	0.284746	0.071322	24538	0.157031	0.119438	4636	298	6037543502	6059110007	0.1921	0.4977	0	0	1	0	0	0	0	0	0	0	0
832	1598	1599	0.864	37	Los Angeles County	64	2477	1427	49	143	583	68	26071	0.663	0.943	0.5952	0.5646	0.4165	0.3183	0.4237	0.213	0.339	355	0.02807	0.203828	0.019781	0.057731	0.105026	0.029824	26071	0.05067	0.05266	7479	194	6037432000	6059110008	0.2545	0.2051	0	0	0	0	1	0	0	0	0	0	0
833	759	650	0.535	37	Los Angeles County	32	1215	157	33	183	293	83	24808	0.687	0.679	0.6258	0.7494	0.5412	0.6511	0.4718	0.067	0.668	64	0.030739	0.033785	0.02716	0.150617	0.136915	0.079731	24808	0.021004	0.093013	4810	217	6037504001	6059110010	0.4311	0.1659	0	0	0	1	0	0	0	0	0	0	0
834	1476	268	0.519	37	Los Angeles County	58	1349	298	289	18	658	26	15693	0.8148	0.828	0.8974	0.3609	0.8816	0.2557	0.8529	0.741	0.816	763	0.052583	0.082184	0.214232	0.013343	0.301558	0.023572	15693	0.196852	0.120236	3876	183	6037910605	6059110015	0.1987	0.3723	1	0	0	0	0	0	0	0	0	0	0
835	2451	632	1.387	37	Los Angeles County	165	2350	354	458	106	1111	238	17219	0.8785	0.748	0.8821	0.5235	0.8537	0.7443	0.8025	0.627	0.832	1111	0.074965	0.049887	0.194893	0.045106	0.278446	0.108132	17219	0.151033	0.124282	7545	325	6037910711	6059110102	0.2609	0.5857	1	0	0	0	0	0	0	0	0	0	0
836	2240	449	0.952	37	Los Angeles County	197	2256	688	232	114	800	33	25270	0.9095	0.861	0.7781	0.5419	0.6919	0.1712	0.4534	0.308	0.37	490	0.092793	0.10338	0.102836	0.050531	0.187969	0.015544	25270	0.0699	0.056122	7117	220	6037920035	6059110106	0.212	0.526	0	0	1	0	0	0	0	0	0	0	0
837	1560	641	1.128	37	Los Angeles County	175	1848	243	157	68	559	37	29379	0.9159	0.725	0.7514	0.4914	0.5804	0.2245	0.3189	0.232	0.833	315	0.097547	0.043689	0.084956	0.036796	0.148157	0.020624	29379	0.054441	0.124412	5832	344	6037920313	6059110108	0.1204	0.5191	0	0	1	0	0	0	0	0	0	0	0
838	1354	422	0.488	37	Los Angeles County	163	1291	472	12	0	799	67	19375	0.9434	0.861	0.525	0	0.8428	0.5027	0.7144	0.394	0.861	423	0.127244	0.103463	0.009295	0	0.270114	0.052302	19375	0.088069	0.132596	4803	312	6037553000	6059110109	0.1489	0.1098	0	0	1	0	0	0	0	0	0	0	0
839	1680	634	0.767	37	Los Angeles County	343	2067	566	159	473	749	47	19020	0.9676	0.842	0.738	0.8328	0.7133	0.2588	0.7291	0.629	0.655	1050	0.174023	0.090458	0.076923	0.228834	0.197157	0.023845	19020	0.151449	0.091313	6970	308	6037553100	6059110111	0.16	0.2752	0	0	1	0	0	0	0	0	0	0	0
840	498	798	0.318	37	Los Angeles County	9	1833	38	10	164	58	41	77073	0.3092	0.467	0.4768	0.6452	0.054	0.2693	0.0125	0.23	0.213	188	0.005454	0.011367	0.005455	0.08947	0.020567	0.024848	77073	0.053899	0.038885	3488	67	6037577501	6059110114	0.5325	0.1204	0	1	0	0	0	0	0	0	0	0	0
841	698	509	0.269	37	Los Angeles County	29	1433	328	21	882	332	140	33661	0.609	0.856	0.5661	0.965	0.5221	0.752	0.2193	0.276	0.119	207	0.022997	0.099696	0.014654	0.615491	0.131589	0.111022	33661	0.063206	0.026178	3423	50	6037651221	6059110116	0.1791	0.7158	0	0	0	0	0	0	0	1	0	0	0
842	1284	976	1.018	37	Los Angeles County	80	1537	232	13	60	474	115	20165	0.8327	0.746	0.5168	0.5001	0.557	0.6627	0.6788	0.715	0.726	822	0.057512	0.049267	0.008458	0.039037	0.141281	0.082674	20165	0.18501	0.102222	5053	184	6037900805	6059110301	0.1987	0.6712	0	0	0	1	0	0	0	0	0	0	0
843	417	419	0.395	37	Los Angeles County	94	1295	91	11	474	78	133	51579	0.8777	0.676	0.5172	0.9091	0.1145	0.7374	0.0533	0.295	0.521	194	0.074544	0.033382	0.008494	0.366023	0.036482	0.105471	51579	0.067104	0.073703	2891	118	6037125600	6059110302	0.3124	0.4759	0	0	0	0	0	0	0	1	0	0	0
844	986	534	0.371	37	Los Angeles County	73	1700	263	7	719	242	77	35181	0.7773	0.803	0.4569	0.9277	0.3246	0.4629	0.1923	0.318	0.479	289	0.044242	0.069891	0.004117	0.422941	0.084027	0.046666	35181	0.071836	0.068663	4023	149	6037124400	6059110303	0.4977	0.1791	0	0	0	0	0	0	0	1	0	0	0
845	846	658	0.52	37	Los Angeles County	80	2222	254	33	962	233	79	42812	0.7592	0.774	0.5675	0.9302	0.2581	0.414	0.1019	0.212	0.393	226	0.040878	0.058136	0.014851	0.432943	0.069386	0.040367	42812	0.050581	0.058952	4483	134	6037124700	6059110304	0.4384	0.0459	0	0	0	0	0	0	0	1	0	0	0
846	998	443	1.473	37	Los Angeles County	39	1653	351	368	0	718	11	29909	0.6401	0.817	0.9033	0	0.7522	0.0868	0.3043	0.274	0.45	303	0.025776	0.07637	0.222625	0	0.21568	0.00727	29909	0.062745	0.065632	4829	165	6037106111	6061020104	0.16	0.3419	0	0	0	0	0	0	1	0	0	0	0
847	292	189	0.554	37	Los Angeles County	0	781	10	435	0	118	0	34890	0	0.363	0.9944	0	0.3369	0	0.1972	0	0.52	0	0	0.006349	0.556978	0	0.086764	0	34890	0	0.073619	1660	60	6037113235	6061020501	0.5395	0.9373	0	0	0	0	0	0	1	0	0	0	0
848	729	871	0.626	37	Los Angeles County	103	1703	196	197	370	205	24	39022	0.8557	0.738	0.7957	0.823	0.2637	0.167	0.1395	0.56	0.528	555	0.064984	0.04707	0.115678	0.217263	0.070567	0.015141	39022	0.129976	0.074398	4270	170	6037115301	6061020601	0.305	0.3648	0	1	0	0	0	0	0	0	0	0	0
849	796	487	0.419	37	Los Angeles County	70	929	637	7	0	725	34	20504	0.8826	0.938	0.5071	0	0.8705	0.3879	0.6626	0.248	0.511	198	0.077007	0.194503	0.007534	0	0.291515	0.037403	20504	0.057776	0.072343	3502	113	6037432902	6061020602	0.3268	0.1987	0	0	0	0	1	1	0	0	0	0	0
850	858	389	0.325	37	Los Angeles County	106	1070	380	376	0	524	42	22129	0.928	0.889	0.967	0	0.8482	0.4352	0.5887	0.763	0.4	658	0.108495	0.128205	0.351401	0	0.274201	0.042988	22129	0.208096	0.059723	3169	82	6037553300	6061020604	0.1987	0.7839	0	0	1	0	0	0	1	0	0	0	0
851	1610	421	0.49	37	Los Angeles County	447	1863	811	105	549	934	130	19512	0.9869	0.921	0.7002	0.8768	0.8655	0.6238	0.7086	0.712	0.353	1024	0.253545	0.167492	0.05636	0.294685	0.287561	0.073737	19512	0.183743	0.05448	5573	138	6037554002	6061020605	0.0962	0.3798	0	0	1	0	1	0	0	0	0	0	0
852	1283	286	0.325	37	Los Angeles County	265	1472	424	21	102	608	85	19658	0.9744	0.85	0.5638	0.5969	0.7474	0.5675	0.7017	0.605	0.481	666	0.194996	0.096014	0.014266	0.069293	0.213183	0.062545	19658	0.143534	0.068965	4724	154	6037554404	6061020606	0.0268	0.4759	0	0	1	0	0	0	0	0	0	0	0
853	1025	549	0.408	37	Los Angeles County	170	1363	600	199	260	493	66	21288	0.9487	0.909	0.8327	0.7978	0.6698	0.5027	0.6264	0.588	0.848	577	0.134706	0.152052	0.146001	0.190755	0.178882	0.052297	21288	0.138104	0.128678	4178	258	6037554600	6061020710	0.3344	0.4832	0	0	1	0	1	0	0	0	0	0	0
854	1202	561	0.411	37	Los Angeles County	149	1488	1031	10	299	896	118	22953	0.9188	0.949	0.4963	0.8077	0.8185	0.6492	0.5513	0.249	0.574	301	0.100134	0.21578	0.00672	0.20094	0.253107	0.079301	22953	0.057918	0.080388	5197	207	6037134101	6061020711	0.6478	0.1313	0	0	1	0	1	0	0	0	0	0	0
855	1201	568	0.529	37	Los Angeles County	193	2095	767	307	683	695	89	30393	0.9138	0.912	0.8333	0.8926	0.6958	0.4447	0.2916	0.763	0.601	1084	0.096067	0.155957	0.146539	0.326014	0.189683	0.0443	30393	0.208101	0.083949	5209	227	6037132102	6061020712	0.526	0.4165	0	0	1	0	1	0	0	0	0	0	0
856	777	503	0.237	37	Los Angeles County	164	1363	617	134	359	688	82	21770	0.9444	0.919	0.7718	0.8578	0.81	0.5772	0.6043	0.576	0.241	506	0.128526	0.164709	0.098312	0.263389	0.247838	0.064263	21770	0.134861	0.04204	3960	75	6037132502	6061020714	0.3798	0.2188	0	0	1	0	1	0	0	0	0	0	0
857	1323	438	0.403	37	Los Angeles County	257	1870	869	11	430	955	268	23027	0.9569	0.929	0.4834	0.8337	0.8536	0.836	0.5477	0.568	0.734	690	0.148899	0.179323	0.005882	0.229946	0.278425	0.155272	23027	0.132692	0.103828	5200	301	6037462100	6061020715	0.1313	0.3344	0	0	1	0	1	0	0	0	0	0	0
858	737	1038	0.957	37	Los Angeles County	46	2256	221	6	1268	85	31	61655	0.6	0.734	0.4461	0.9568	0.0589	0.1654	0.0289	0.081	0.422	127	0.022243	0.046128	0.002659	0.562056	0.021912	0.01499	61655	0.024455	0.062	5295	163	6037139600	6061021003	0.5461	0.4092	0	1	0	0	0	0	0	1	0	0	0
859	797	267	0.254	37	Los Angeles County	83	716	261	128	69	509	19	15434	0.935	0.832	0.8675	0.6597	0.8233	0.2869	0.8608	0.816	0.715	795	0.115921	0.08485	0.17877	0.096368	0.256294	0.026536	15434	0.239169	0.100428	3324	164	6037404503	6061021035	0.3197	0.0542	0	0	1	0	0	1	0	0	0	0	0
860	288	549	0.666	37	Los Angeles County	0	1001	91	23	352	59	42	104490	0	0.744	0.61	0.9037	0.1133	0.4665	0.003	0.455	0.7	199	0	0.048689	0.022977	0.351648	0.036174	0.047138	104490	0.102948	0.097839	1933	77	6037463700	6061021038	0.0962	0.2403	0	1	0	0	0	0	0	1	0	0	0
861	800	634	0.339	37	Los Angeles County	243	1691	864	11	498	767	141	26974	0.9591	0.928	0.4933	0.8767	0.7574	0.687	0.3914	0.79	0.311	1125	0.1537	0.178586	0.006505	0.2945	0.218331	0.089184	26974	0.223569	0.049573	5065	128	6037181400	6061021045	0.3124	0.3495	0	0	1	0	1	0	0	0	0	0	0
862	1426	721	0.614	37	Los Angeles County	88	2028	979	14	404	856	16	23817	0.787	0.932	0.4991	0.8061	0.7418	0.0979	0.5131	0.425	0.472	546	0.046267	0.184682	0.006903	0.199211	0.210422	0.008412	23817	0.095823	0.067923	5698	227	6037481202	6061021103	0.5395	0.0757	0	0	0	0	1	1	0	0	0	0	0
863	817	776	1.222	37	Los Angeles County	118	1344	587	24	6	653	60	24103	0.906	0.897	0.5852	0.2723	0.7268	0.4584	0.5008	0.407	0.455	415	0.090629	0.136353	0.017857	0.004464	0.203173	0.046082	24103	0.091128	0.06602	4568	143	6037482800	6061021106	0.305	0.1489	0	0	1	0	0	1	0	0	0	0	0
864	1736	737	0.676	37	Los Angeles County	183	1920	464	201	248	1245	107	20307	0.9195	0.82	0.7806	0.7183	0.8975	0.5459	0.6718	0.32	0.616	463	0.100715	0.078022	0.104687	0.129166	0.317683	0.058888	20307	0.072253	0.086048	6427	243	6037502200	6061021123	0.2259	0.7421	0	0	1	0	0	1	0	0	0	0	0
865	457	607	0.425	37	Los Angeles County	50	1189	392	205	75	369	70	32042	0.7755	0.903	0.861	0.58	0.6382	0.5607	0.2523	0.12	0.708	92	0.043859	0.144383	0.172413	0.063078	0.167195	0.061403	32042	0.032589	0.099063	2823	127	6037603200	6061021128	0.0606	0.3268	0	1	0	0	1	0	0	0	0	0	0
866	1104	303	0.244	37	Los Angeles County	224	1223	652	22	177	599	80	20406	0.9712	0.927	0.586	0.7414	0.813	0.5865	0.6674	0.711	0.585	737	0.184971	0.177366	0.017988	0.144726	0.249479	0.066061	20406	0.183333	0.081784	4058	154	6037603802	6061021131	0.2259	0.212	0	0	1	0	1	0	0	0	0	0	0
867	2003	649	0.578	37	Los Angeles County	346	2519	1042	132	561	1291	252	20818	0.9513	0.904	0.6919	0.8278	0.841	0.7261	0.6488	0.366	0.821	631	0.139011	0.145754	0.052401	0.222707	0.26879	0.101245	20818	0.082022	0.12143	7703	506	6037603900	6061021203	0.4018	0.2188	0	0	1	0	1	0	0	0	0	0	0
868	1957	499	0.393	37	Los Angeles County	311	2098	1065	26	52	1027	91	18124	0.9626	0.927	0.5501	0.4344	0.8302	0.4671	0.7669	0.6	0.743	952	0.161307	0.17744	0.012392	0.024785	0.260991	0.047199	18124	0.141941	0.105503	6737	324	6037604100	6061021204	0.3197	0.2752	0	0	1	0	1	0	0	0	0	0	0
869	1078	907	0.401	37	Los Angeles County	238	2786	1366	21	709	738	226	26542	0.9069	0.951	0.5071	0.8517	0.575	0.6781	0.4061	0.67	0.671	1069	0.091187	0.221071	0.007537	0.254486	0.146515	0.08659	26542	0.166433	0.093711	6437	304	6037302102	6061021304	0.7886	0.6171	0	0	1	0	1	0	0	0	0	0	0
870	1275	675	0.596	37	Los Angeles County	213	1674	256	10	135	567	71	23680	0.9439	0.746	0.4849	0.6249	0.6171	0.4321	0.5189	0.286	0.473	361	0.127851	0.049268	0.005973	0.080645	0.159988	0.042617	23680	0.065209	0.068058	5536	176	6037504002	6061021502	0.5395	0.0793	0	0	1	1	0	0	0	0	0	0	0
871	730	493	1.07	37	Los Angeles County	72	1084	598	288	41	419	101	25804	0.8655	0.95	0.9305	0.4955	0.7425	0.7124	0.4337	0.3	0.287	198	0.069031	0.218168	0.265682	0.037822	0.210764	0.096836	25804	0.068158	0.047169	2905	65	6037536102	6061021604	0.4906	0.4018	0	0	0	0	1	0	1	0	0	0	0
872	678	1115	0.882	37	Los Angeles County	12	1516	479	9	79	614	51	31572	0.3739	0.871	0.4843	0.547	0.6786	0.3679	0.2626	0.42	0.652	425	0.008275	0.111681	0.005936	0.05211	0.182412	0.035172	31572	0.094318	0.090651	4506	192	6037530005	6061021901	0.8523	0.8008	0	1	0	0	0	1	0	0	0	0	0
873	1597	911	0.478	37	Los Angeles County	247	3127	1049	123	2155	451	178	30857	0.8968	0.904	0.6619	0.9734	0.3204	0.5595	0.2798	0.47	0.539	786	0.084879	0.14525	0.039334	0.689158	0.083103	0.061168	30857	0.106634	0.075407	7695	287	6037650602	6061022002	0.8423	0.305	0	0	0	0	1	0	0	1	0	0	0
874	606	928	0.324	37	Los Angeles County	71	1820	399	26	869	138	191	33219	0.7567	0.882	0.5639	0.9413	0.1843	0.7458	0.2278	0.33	0.091	256	0.040386	0.121387	0.014285	0.477472	0.052732	0.108646	33219	0.074332	0.021599	3444	37	6037651102	6061022013	0.8091	0.5191	0	1	0	0	0	0	0	1	0	0	0
875	1149	1044	0.51	37	Los Angeles County	106	1681	1091	8	339	1016	269	18779	0.8577	0.963	0.466	0.8085	0.91	0.8514	0.7396	0.425	0.212	433	0.065838	0.250804	0.004759	0.201665	0.3317	0.16708	18779	0.095775	0.038735	4752	76	6037530102	6061022014	0.0873	0.893	0	0	0	0	1	0	0	0	1	0	0
876	723	540	1.324	37	Los Angeles County	56	1067	291	489	12	554	22	19686	0.8207	0.846	0.9871	0.3431	0.8018	0.2319	0.7006	0.413	0.926	310	0.054263	0.092911	0.458294	0.011246	0.242769	0.021317	19686	0.092758	0.160206	3342	248	6037541002	6061022300	0.4239	0.6478	0	0	0	0	0	0	1	0	0	0	0
877	506	594	0.388	37	Los Angeles County	0	1161	118	282	219	55	29	35584	0	0.755	0.9166	0.7958	0.0891	0.2871	0.1856	0.372	0.082	201	0	0.051799	0.242894	0.18863	0.030219	0.026556	35584	0.083229	0.020169	2452	19	6037651401	6061022400	0.1152	0.8213	0	1	0	0	0	0	1	0	0	0	0
878	510	475	3.215	37	Los Angeles County	62	1074	153	961	24	309	28	27226	0.8455	0.781	0.9998	0.421	0.6243	0.2988	0.3828	0.392	0.912	240	0.061507	0.060546	0.894785	0.022346	0.16246	0.027777	27226	0.087751	0.152966	2735	214	6037543305	6061022600	0.0681	0.5191	0	0	0	0	0	0	1	0	0	0	0
879	1027	810	1.884	37	Los Angeles County	28	1726	78	364	108	189	33	31724	0.5278	0.53	0.8948	0.5787	0.1981	0.216	0.2592	0.108	0.498	141	0.016826	0.01577	0.210892	0.062572	0.0559	0.019831	31724	0.030096	0.07088	5216	194	6037543321	6061022800	0.2978	0.16	0	0	0	1	0	1	0	0	0	0	0
880	1488	1002	1.028	37	Los Angeles County	188	2135	763	189	556	912	192	24735	0.9029	0.878	0.7568	0.8558	0.6988	0.6916	0.475	0.318	0.513	491	0.088637	0.117983	0.088524	0.260421	0.190994	0.090523	24735	0.071815	0.07263	6851	233	6037543501	6061023400	0.0542	0.1659	0	0	1	0	0	1	0	0	0	0	0
881	521	1089	0.571	37	Los Angeles County	4	1514	137	550	0	225	27	30447	0.2638	0.68	0.9705	0	0.2831	0.2012	0.2903	0.039	0.628	57	0.002726	0.03402	0.363276	0	0.07475	0.018404	30447	0.013926	0.087578	4093	153	6037543603	6065030200	0.1987	0.8356	0	1	0	0	0	0	1	0	0	0	0
882	1727	1070	0.524	37	Los Angeles County	289	1922	711	83	286	1011	128	19129	0.9596	0.866	0.6711	0.747	0.7764	0.5996	0.7246	0.275	0.801	432	0.154793	0.107288	0.043184	0.148803	0.228422	0.068559	19129	0.063028	0.117062	6955	365	6037543802	6065030601	0.1489	0.4239	0	0	1	0	0	1	0	0	0	0	0
883	918	532	0.518	37	Los Angeles County	68	971	239	120	0	442	23	19314	0.8744	0.809	0.8057	0	0.7472	0.268	0.7171	0.706	0.911	652	0.073118	0.072227	0.123583	0	0.213114	0.024731	19314	0.180859	0.152428	3605	273	6037543903	6065031001	0.7314	0.4619	0	0	0	0	0	1	0	0	0	0	0
884	562	417	0.327	37	Los Angeles County	106	1189	259	29	243	647	131	30665	0.9037	0.859	0.6152	0.8109	0.8792	0.7499	0.2848	0.792	0.945	624	0.08915	0.101568	0.02439	0.204373	0.299398	0.110176	30665	0.224702	0.173162	2856	271	6037702803	6065031100	0.4906	0.2188	0	0	1	0	0	0	0	0	0	0	0
885	1559	461	0.374	37	Los Angeles County	177	2005	658	21	901	706	108	21734	0.9102	0.889	0.5356	0.9346	0.727	0.5333	0.6058	0.418	0.491	517	0.093305	0.128641	0.010473	0.449376	0.203282	0.056931	21734	0.093829	0.07005	5526	196	6037550902	6065031200	0.4759	0.0642	0	0	1	0	0	0	0	1	0	0	0
886	842	679	0.371	37	Los Angeles County	112	1281	329	110	312	608	214	20573	0.9159	0.851	0.7527	0.8445	0.8449	0.872	0.6596	0.7	0.935	631	0.09756	0.096198	0.08587	0.243559	0.271549	0.186411	20573	0.178349	0.165825	3569	263	6037552302	6065031402	0.5526	0.5792	0	0	1	0	0	0	0	0	0	0	0
887	1118	256	0.403	37	Los Angeles County	190	1090	406	19	248	597	53	20444	0.9701	0.886	0.5825	0.8318	0.8494	0.4904	0.6657	0.42	0.946	333	0.181297	0.125308	0.017431	0.227522	0.275115	0.050572	20444	0.094361	0.173562	3538	323	6037405701	6065031702	0.2902	0.5051	0	0	1	0	0	0	0	0	0	0	0
888	1276	459	0.524	37	Los Angeles County	286	1553	752	275	429	894	146	22173	0.973	0.917	0.8657	0.8662	0.8464	0.7146	0.5868	0.303	0.803	339	0.190921	0.162841	0.177076	0.276239	0.272727	0.097463	22173	0.068665	0.117405	4937	286	6037405702	6065040302	0.5923	0.1098	0	0	1	0	1	0	0	0	0	0	0
889	562	226	0.282	37	Los Angeles County	41	533	527	12	5	561	22	22078	0.8922	0.969	0.608	0.3263	0.9609	0.4434	0.5912	0.473	0.625	227	0.082164	0.265758	0.022514	0.00938	0.425968	0.044088	22078	0.10743	0.087254	2113	89	6037406411	6065040405	0.4463	0.526	0	0	0	0	1	0	0	0	1	0	0
890	1311	569	0.614	37	Los Angeles County	139	1358	730	7	24	856	60	23672	0.9244	0.9	0.4722	0.392	0.8333	0.4525	0.5194	0.183	0.429	246	0.104984	0.140088	0.005154	0.017673	0.26306	0.045317	23672	0.045162	0.062758	5447	152	6037406602	6065040604	0.4239	0.3723	0	0	1	0	1	0	0	0	0	0	0
891	1441	314	2.568	37	Los Angeles County	69	1602	408	247	323	764	103	17746	0.7946	0.857	0.8419	0.8084	0.8615	0.6138	0.782	0.862	0.858	1229	0.047916	0.100467	0.154182	0.201622	0.284226	0.071527	17746	0.276677	0.131782	4479	255	6037910707	6065040607	0.4092	0.5122	1	0	0	0	0	0	0	0	0	0	0
892	1827	285	0.77	37	Los Angeles County	35	1400	639	25	0	842	36	16554	0.6609	0.897	0.5852	0	0.9022	0.3074	0.825	0.437	0.84	484	0.027866	0.136218	0.017857	0	0.322729	0.028662	16554	0.098694	0.126621	4930	283	6037910713	6065040701	0.0873	0.16	1	0	0	0	0	0	0	0	1	0	0
893	1152	290	0.517	37	Los Angeles County	20	1096	277	50	43	377	41	18858	0.5642	0.843	0.6772	0.5008	0.6905	0.41	0.736	0.846	0.842	864	0.019455	0.090998	0.04562	0.039233	0.187375	0.039883	18858	0.262056	0.127272	3333	182	6037900608	6065040702	0.4165	0.2609	1	0	0	0	0	0	0	0	0	0	0
894	1618	493	0.808	37	Los Angeles County	66	1806	391	57	119	804	115	15023	0.7553	0.835	0.6405	0.588	0.8421	0.6064	0.8726	0.82	0.913	1198	0.040145	0.086523	0.031561	0.065891	0.269527	0.069951	15023	0.242362	0.153503	4943	276	6037900701	6065040703	0.4092	0.5325	0	0	0	0	0	0	0	0	0	0	0
895	85	68	1.328	37	Los Angeles County	0	191	0	99	23	34	0	22087	0	0	0.9922	0.7039	0.3937	0	0.5907	0.442	0.334	46	0	0	0.518324	0.120418	0.099706	0	22087	0.099783	0.052173	473	12	6037920033	6065040806	0.3268	0.9487	0	0	0	1	0	0	1	0	0	0	0
896	311	359	0.166	37	Los Angeles County	226	2062	515	35	1511	245	304	32195	0.9354	0.899	0.5797	0.9776	0.3538	0.8379	0.2489	0.767	0.547	795	0.116554	0.139038	0.016973	0.732783	0.090472	0.156781	32195	0.210206	0.076484	3869	188	6037267300	6065040807	0.4239	0.4165	0	0	1	0	0	0	0	1	0	0	0
897	848	173	0.112	37	Los Angeles County	113	1110	128	30	532	735	145	22738	0.922	0.694	0.6252	0.9417	0.8342	0.7979	0.5604	0.695	0.819	665	0.102727	0.036697	0.027027	0.479279	0.263629	0.131818	22738	0.176065	0.120906	3777	192	6037269602	6065040812	0.3871	0.1009	0	0	1	0	0	0	0	1	0	0	0
898	1222	614	0.573	37	Los Angeles County	157	1426	833	17	0	942	88	21093	0.9318	0.916	0.5466	0	0.8385	0.5703	0.6356	0.522	0.854	637	0.112464	0.161246	0.011921	0	0.267006	0.063037	21093	0.119962	0.130387	5321	357	6037408631	6065040813	0.1659	0.5461	0	0	1	0	1	0	0	0	0	0	0
899	957	108	0.699	37	Los Angeles County	97	939	0	41	30	132	0	31677	0.9325	0	0.6722	0.4702	0.3212	0	0.2601	0.031	0.791	30	0.113185	0	0.043663	0.031948	0.08328	0	31677	0.011363	0.114896	2640	172	6037920041	6065040815	0.1259	0.1313	1	0	1	0	0	0	0	0	0	0	0
900	1273	567	1.446	37	Los Angeles County	82	1877	134	525	10	558	109	23446	0.7974	0.652	0.9379	0.2829	0.6834	0.5782	0.5292	0.486	0.506	506	0.048492	0.02936	0.279701	0.005327	0.184462	0.064458	23446	0.110408	0.071713	4837	180	6037401500	6065040816	0.0428	0.4619	0	0	0	1	0	0	1	0	0	0	0
901	875	1313	1.002	37	Los Angeles County	11	2147	37	813	27	158	121	32860	0.3019	0.385	0.9739	0.3549	0.1288	0.5301	0.2348	0.149	0.739	205	0.005123	0.007254	0.378667	0.012575	0.039838	0.056357	32860	0.038533	0.104722	5320	275	6037401601	6065041403	0.5857	0.6655	0	1	0	0	0	0	1	0	0	0	0
902	463	1082	0.717	37	Los Angeles County	60	1293	327	458	52	228	91	26810	0.7988	0.859	0.968	0.5051	0.3552	0.625	0.3967	0.471	0.84	348	0.04878	0.101869	0.354215	0.040216	0.0908	0.073983	26810	0.106879	0.12652	3335	156	6037401603	6065041702	0.2403	0.8171	0	1	0	0	0	0	1	0	0	0	0
903	1521	886	0.699	37	Los Angeles County	260	2023	777	176	650	705	252	21613	0.948	0.904	0.7544	0.89	0.7002	0.7942	0.6119	0.574	0.312	738	0.133882	0.145152	0.086999	0.321304	0.191576	0.129763	21613	0.134255	0.049794	5593	121	6037401704	6065041805	0.0757	0.3419	0	0	1	0	1	0	0	0	0	0	0
904	97	13	0.665	37	Los Angeles County	10	158	10	10	10	13	9	5802	0.8505	0.216	0.7136	0.5807	0.1225	0.5336	0.9959	0.06	0.261	8	0.063291	0.00191	0.063291	0.063291	0.038461	0.056962	5802	0.019464	0.044056	5277	96	6037401901	6065041807	0.3124	0.0144	0	0	0	1	0	0	0	0	0	0	1
905	1453	1014	2.182	37	Los Angeles County	215	2215	276	163	170	914	11	22828	0.919	0.725	0.7324	0.6156	0.7227	0.0677	0.5568	0.295	0.582	436	0.100373	0.043795	0.073589	0.076749	0.201499	0.005135	22828	0.067128	0.081373	6928	263	6037402200	6065041808	0.1791	0.1053	0	0	1	1	0	0	0	0	0	0	0
906	1866	364	2.062	37	Los Angeles County	190	2157	357	169	658	1253	42	19516	0.9128	0.782	0.7406	0.8824	0.9192	0.2291	0.7085	0.565	0.794	827	0.095285	0.06114	0.078349	0.305053	0.344136	0.021063	19516	0.131729	0.115574	6278	374	6037402402	6065041809	0.2333	0.2259	0	0	1	0	0	0	0	0	1	0	0
907	1475	983	0.498	37	Los Angeles County	135	3067	1143	14	1111	54	120	38488	0.7848	0.933	0.4631	0.9077	0.0259	0.4169	0.1457	0.312	0.215	457	0.04584	0.186703	0.004564	0.362243	0.011002	0.040747	38488	0.070492	0.039124	6483	118	6037650800	6065041810	0.0362	0.2827	0	0	0	0	1	0	0	1	0	0	0
908	1794	601	0.442	37	Los Angeles County	301	2451	676	164	1445	915	188	19065	0.95	0.87	0.7204	0.9611	0.7649	0.6732	0.7272	0.392	0.462	559	0.136631	0.110856	0.066911	0.589555	0.222303	0.085338	19065	0.087686	0.066859	6482	254	6037113233	6065041812	0.2473	0.212	0	0	1	0	0	0	0	1	0	0	0
909	1448	569	0.736	37	Los Angeles County	182	2093	662	14	1061	697	165	23707	0.9046	0.888	0.4959	0.9473	0.6988	0.6574	0.5178	0.713	0.142	1034	0.089699	0.127063	0.006688	0.506927	0.191011	0.08132	23707	0.184149	0.029692	5615	84	6037115401	6065041909	0.5657	0.3268	0	0	1	0	0	0	0	1	0	0	0
910	664	296	2.88	37	Los Angeles County	86	871	388	22	10	591	82	21262	0.9226	0.91	0.6185	0.3455	0.8939	0.7181	0.6276	0.349	0.755	210	0.103365	0.152755	0.025258	0.011481	0.314194	0.098557	21262	0.078328	0.107866	2712	133	6037121102	6065041911	0.2051	0.4832	0	0	1	0	1	0	0	0	0	0	0
911	746	154	0.108	37	Los Angeles County	175	1150	301	102	627	360	134	16561	0.9632	0.883	0.7571	0.9541	0.7255	0.7828	0.8248	0.751	0.795	553	0.162488	0.122457	0.088695	0.545217	0.202588	0.124419	16561	0.20153	0.115646	2761	153	6037127103	6065042003	0.2827	0.5395	0	0	1	0	0	0	0	1	0	0	0
912	550	411	0.264	37	Los Angeles County	162	1769	416	24	693	336	136	35713	0.9124	0.882	0.559	0.9186	0.4811	0.6511	0.1836	0.374	0.422	306	0.094958	0.120789	0.013566	0.391746	0.120819	0.079718	35713	0.083766	0.062	3653	132	6037192410	6065042004	0.1987	0.3268	0	0	1	0	0	0	0	1	0	0	0
913	194	288	0.11	37	Los Angeles County	26	2021	317	21	1590	200	177	56942	0.4887	0.858	0.5351	0.9817	0.2879	0.7161	0.038	0.329	0.901	244	0.014372	0.101245	0.01039	0.786739	0.075901	0.097844	56942	0.074164	0.147591	3290	334	6037267404	6065042005	0.034	0.1053	0	0	0	0	0	0	0	1	0	0	0
914	1991	571	0.531	37	Los Angeles County	237	1810	937	40	78	1222	165	18894	0.9475	0.901	0.6064	0.5159	0.8532	0.6989	0.7346	0.471	0.629	734	0.13322	0.141604	0.022099	0.043093	0.278106	0.092748	18894	0.106965	0.087766	7078	292	6037552700	6065042008	0.3871	0.2752	0	0	1	0	1	0	0	0	0	0	0
915	1310	860	1.005	37	Los Angeles County	161	1408	318	7	0	759	15	25796	0.934	0.77	0.4694	0	0.7148	0.1202	0.434	0.174	0.777	257	0.114917	0.056684	0.004971	0	0.19781	0.010706	25796	0.043287	0.112255	5937	338	6037543604	6065042012	0.3268	0.5987	0	0	1	0	0	1	0	0	0	0	0
916	932	351	0.321	37	Los Angeles County	149	938	202	91	447	330	53	18676	0.9613	0.81	0.7699	0.9411	0.7081	0.5309	0.7437	0.796	0.492	672	0.158848	0.072792	0.097014	0.476545	0.194805	0.056503	18676	0.22695	0.070175	2973	96	6037405301	6065042013	0.1724	0.305	0	0	1	0	0	0	0	1	0	0	0
917	810	428	0.387	37	Los Angeles County	112	1191	848	16	111	367	65	22885	0.9208	0.971	0.558	0.6531	0.6225	0.5466	0.5543	0.464	0.817	345	0.101725	0.273813	0.013434	0.093198	0.161887	0.059037	22885	0.105182	0.120462	3290	219	6037481201	6065042014	0.1259	0.2188	0	0	1	0	1	0	0	0	0	0	0
918	736	434	0.241	37	Los Angeles County	99	1389	1209	10	271	536	71	20904	0.8875	0.99	0.5028	0.8023	0.761	0.534	0.6448	0.573	0.631	467	0.079518	0.369047	0.007199	0.195104	0.220123	0.057028	20904	0.134156	0.088063	3481	166	6037481604	6065042206	0.1791	0.1431	0	0	0	0	1	1	0	0	0	0	0
919	512	563	0.424	37	Los Angeles County	64	986	534	8	50	312	25	29181	0.8631	0.94	0.5133	0.5424	0.578	0.2875	0.3245	0.456	0.466	291	0.068085	0.199477	0.008113	0.050709	0.147448	0.026595	29181	0.103081	0.067345	2823	86	6037482102	6065042208	0.3798	0.3344	0	0	0	0	1	1	0	0	0	0	0
920	931	443	0.254	37	Los Angeles County	121	1523	223	3	960	526	200	24761	0.9013	0.792	0.444	0.967	0.748	0.8206	0.4738	0.526	0.494	446	0.087681	0.064806	0.001969	0.630334	0.213474	0.144927	24761	0.121129	0.070422	3687	130	6037530006	6065042213	0.6355	0.6883	0	0	1	0	0	0	0	1	0	0	0
921	922	156	0.79	37	Los Angeles County	46	743	305	40	0	536	0	21324	0.8751	0.885	0.6948	0	0.9323	0	0.6247	0.511	0.649	313	0.073365	0.123682	0.053835	0	0.365122	0	21324	0.117184	0.090252	2671	125	6037910712	6065042214	0.2403	0.3871	1	0	0	0	0	0	0	0	1	0	0
922	47	30	124.831	37	Los Angeles County	10	96	0	10	0	18	0	39806	0.9363	0	0.78	0	0.3358	0	0.1305	0	0.747	0	0.117647	0	0.104166	0	0.086538	0	39806	0	0.106194	277	12	6037910811	6065042217	0.1259	0.559	0	0	1	1	0	0	0	0	0	0	0
923	141	90	397.252	37	Los Angeles County	33	365	47	55	7	83	0	32445	0.9309	0.795	0.8383	0.4013	0.5181	0	0.2436	0.036	0	9	0.111486	0.066384	0.150684	0.019178	0.130503	0	32445	0.012765	0	784	0	6037930301	6065042401	0.3495	0.9637	0	0	1	1	0	0	0	0	0	0	0
924	1258	280	0.254	37	Los Angeles County	242	1385	358	32	115	608	103	16047	0.9707	0.846	0.6104	0.6304	0.7974	0.6437	0.8419	0.898	0.932	1329	0.183194	0.092746	0.023104	0.083032	0.240126	0.077971	16047	0.312853	0.162847	4282	334	6037604001	6065042402	0.2827	0.2051	0	0	1	0	0	0	0	0	0	0	0
925	1190	370	22.74	37	Los Angeles County	8	1119	166	436	13	260	29	21912	0.3582	0.781	0.9763	0.3466	0.5041	0.296	0.5985	0.664	0.342	482	0.007575	0.060561	0.389633	0.011617	0.126705	0.027462	21912	0.164001	0.05314	2939	55	6037900300	6065042410	0.5657	0.3419	0	0	0	1	0	0	1	0	0	0	0
926	1587	378	2.21	37	Los Angeles County	77	1311	202	128	244	554	8	30506	0.8413	0.75	0.7708	0.7933	0.75	0.0772	0.2889	0.07	0.61	90	0.060109	0.050248	0.097635	0.186117	0.214645	0.006245	30506	0.021786	0.085116	4382	183	6037106510	6065042411	0.1659	0.4463	1	0	0	1	0	0	0	0	0	0	0
927	893	496	0.499	37	Los Angeles County	126	1104	848	185	9	556	14	23183	0.9417	0.957	0.8561	0.3145	0.7862	0.1543	0.5407	0.185	0.425	172	0.125248	0.233802	0.167572	0.008152	0.233711	0.013916	23183	0.045478	0.062229	3826	115	6037109400	6065042412	0.5122	0.6478	0	0	1	0	1	0	0	0	0	0	0
928	1383	562	0.588	37	Los Angeles County	337	2187	634	39	1123	780	139	24556	0.9625	0.869	0.5851	0.9486	0.7032	0.5884	0.4822	0.341	0.593	478	0.161089	0.110165	0.017832	0.513488	0.192735	0.066443	24556	0.076578	0.082822	6264	270	6037113422	6065042622	0.2403	0.1545	0	0	1	0	0	0	0	1	0	0	0
929	1007	386	0.39	37	Los Angeles County	127	979	441	6	6	766	53	19509	0.9462	0.877	0.4873	0.2926	0.8867	0.5204	0.7087	0.157	0.185	164	0.131469	0.117256	0.006128	0.006128	0.306522	0.054865	19509	0.040255	0.035418	4084	77	6037119001	6065042624	0.2051	0.3798	0	0	1	0	0	1	0	0	0	0	0
930	1011	359	0.651	37	Los Angeles County	198	1138	986	59	170	1114	57	16549	0.9736	0.96	0.6906	0.748	0.9647	0.5251	0.8253	0.637	0.734	651	0.192982	0.242737	0.051845	0.149384	0.43841	0.055555	16549	0.154338	0.103842	4227	227	6037121900	6065042715	0.0459	0.469	0	0	1	0	1	0	0	0	1	0	0
931	1416	459	0.309	37	Los Angeles County	178	1023	642	13	0	844	12	17499	0.9693	0.902	0.5526	0	0.8867	0.1343	0.7919	0.479	0.522	516	0.178714	0.14235	0.012707	0	0.306463	0.012048	17499	0.108768	0.07376	4770	174	6037554700	6065042716	0.1313	0.3944	0	0	1	0	1	1	0	0	0	0	0
932	484	305	0.576	37	Los Angeles County	61	615	492	80	20	456	60	18573	0.9179	0.952	0.8134	0.473	0.8415	0.715	0.748	0.567	0.804	315	0.099186	0.222725	0.130081	0.03252	0.269185	0.09756	18573	0.132297	0.117491	2381	133	6037433101	6065042732	0.1431	0.3871	0	0	1	0	1	1	0	0	0	0	0
933	942	360	1.209	37	Los Angeles County	44	835	869	105	0	1060	9	15292	0.8153	0.97	0.8082	0	0.9739	0.121	0.8648	0.373	0.706	284	0.052694	0.270379	0.125748	0	0.469649	0.010778	15292	0.083578	0.098825	3398	143	6037433700	6065042733	0.305	0.7213	0	0	0	0	1	1	0	0	1	0	0
934	843	191	0.141	37	Los Angeles County	91	797	133	33	229	123	51	18569	0.9346	0.803	0.6667	0.8726	0.3823	0.5801	0.7481	0.809	0.461	518	0.115628	0.069816	0.041405	0.287327	0.097079	0.064803	18569	0.234389	0.066795	2210	69	6037554104	6065042739	0.3344	0.813	1	0	1	0	0	0	0	0	0	0	0
935	373	151	8.822	37	Los Angeles County	30	392	117	6	11	271	17	18684	0.8897	0.839	0.5702	0.4518	0.9041	0.4555	0.7434	0.498	0.917	164	0.080645	0.088838	0.015306	0.028061	0.32455	0.045698	18684	0.113652	0.155589	1443	103	6037404600	6065043007	0.0511	0.305	0	0	0	0	0	1	0	0	1	0	0
936	1337	511	0.48	37	Los Angeles County	228	1574	840	30	438	600	185	17952	0.9599	0.941	0.5913	0.8673	0.7582	0.7869	0.7736	0.656	0.498	729	0.155525	0.20086	0.019059	0.278271	0.218738	0.126193	17952	0.161176	0.07084	4535	155	6037291210	6065043211	0.2473	0.16	0	0	1	0	1	1	0	0	0	0	0
937	822	667	0.634	37	Los Angeles County	140	1553	521	10	564	348	95	28405	0.9126	0.895	0.4924	0.9081	0.4801	0.5788	0.3467	0.156	0.206	163	0.095173	0.135079	0.006439	0.363168	0.120498	0.064581	28405	0.03998	0.038058	4077	80	6037482522	6065043216	0.1791	0.5395	0	0	1	0	0	1	0	1	0	0	0
938	599	154	0.13	37	Los Angeles County	148	952	355	20	370	347	52	21175	0.9657	0.907	0.6015	0.9175	0.7608	0.5483	0.6317	0.343	0.811	203	0.168757	0.148846	0.021008	0.388655	0.220038	0.059293	21175	0.07701	0.119032	2636	187	6037293307	6065043217	0.4384	0.2259	0	0	1	0	1	0	0	1	0	0	0
939	1096	360	0.348	37	Los Angeles County	252	1402	667	18	125	1037	179	16770	0.9718	0.921	0.5537	0.6446	0.9506	0.7996	0.8177	0.807	0.641	998	0.186805	0.167967	0.012838	0.089158	0.40054	0.13269	16770	0.233177	0.089267	4280	178	6037296500	6065043222	0.4092	0.3124	0	0	1	0	1	0	0	0	1	0	0
940	1202	1581	1.048	37	Los Angeles County	57	2410	1183	15	217	734	209	29179	0.629	0.932	0.4889	0.6464	0.5842	0.6922	0.3246	0.446	0.456	655	0.024739	0.185336	0.006224	0.090041	0.149338	0.090711	29179	0.100738	0.066161	6502	201	6037482600	6065043239	0.4542	0.5122	0	1	0	0	1	1	0	0	0	0	0
941	1173	296	0.607	37	Los Angeles County	251	1549	570	12	380	761	126	17086	0.9658	0.883	0.5096	0.8456	0.7862	0.6712	0.8069	0.896	0.879	1449	0.168909	0.122475	0.007746	0.245319	0.233722	0.084791	17086	0.310145	0.138976	5004	307	6037601401	6065043244	0.0834	0.7369	0	0	1	1	0	1	0	0	0	0	0
942	1626	431	0.249	37	Los Angeles County	267	2052	774	11	636	833	166	16890	0.9488	0.904	0.4754	0.8849	0.7901	0.6674	0.8136	0.692	0.486	993	0.134848	0.145461	0.00536	0.309941	0.236111	0.083838	16890	0.175008	0.069511	5723	202	6037602404	6065043264	0.1545	0.2978	0	0	1	0	1	1	0	0	0	0	0
943	1119	433	0.207	37	Los Angeles County	241	1238	729	9	269	788	210	17231	0.981	0.942	0.5036	0.823	0.8967	0.8773	0.802	0.572	0.73	484	0.220695	0.203177	0.007269	0.217285	0.316847	0.192307	17231	0.133701	0.102972	3865	194	6037183220	6065043267	0.4018	0.4018	0	0	1	0	1	1	0	0	0	0	0
944	435	225	0.163	37	Los Angeles County	211	1072	478	19	464	448	193	21760	0.9837	0.946	0.5841	0.9302	0.8537	0.8943	0.6047	0.689	0.557	408	0.234444	0.210944	0.017723	0.432835	0.278433	0.214444	21760	0.174061	0.078018	2396	115	6037191302	6065043270	0.6767	0.3723	0	0	1	0	1	0	0	1	0	0	0
945	1543	932	1.002	37	Los Angeles County	322	1731	1117	17	188	1357	71	18547	0.975	0.925	0.53	0.6837	0.894	0.4389	0.7492	0.407	0.511	614	0.197303	0.173635	0.00982	0.108607	0.314338	0.043504	18547	0.091124	0.072379	6909	223	6037500700	6065043272	0.4759	0.4619	0	0	1	0	1	1	0	0	0	0	0
946	1453	619	0.701	37	Los Angeles County	213	1463	685	23	228	1048	88	18955	0.9583	0.895	0.5726	0.7557	0.9033	0.5692	0.7319	0.401	0.171	477	0.152034	0.134709	0.015721	0.155844	0.323756	0.062812	18955	0.089796	0.033474	5350	79	6037500800	6065043315	0.8322	0.1431	0	0	1	0	0	1	0	0	1	0	0
947	726	660	0.437	37	Los Angeles County	145	1634	585	304	91	524	103	23718	0.913	0.927	0.874	0.558	0.7046	0.5957	0.5172	0.703	0.358	618	0.09552	0.17738	0.186046	0.055691	0.193286	0.067852	23718	0.179703	0.054973	3439	84	6037603302	6065043802	0.5657	0.2403	0	0	1	0	1	1	0	0	0	0	0
948	1250	689	0.47	37	Los Angeles County	220	1433	944	127	275	1106	81	17808	0.959	0.931	0.7569	0.7991	0.9032	0.5309	0.7793	0.223	0.779	290	0.153524	0.182274	0.088625	0.191905	0.323675	0.056524	17808	0.052717	0.112694	5570	261	6037504101	6065043807	0.3344	0.4165	0	0	1	0	1	0	0	0	1	0	0
949	371	171	0.092	37	Los Angeles County	106	1046	561	13	333	637	117	22714	0.9248	0.954	0.5504	0.8887	0.9238	0.7649	0.5614	0.529	0.84	306	0.105367	0.227586	0.012428	0.318355	0.351739	0.116302	22714	0.121863	0.126463	2613	216	6037195903	6065043820	0.4619	0.2403	0	0	1	0	1	0	0	0	1	0	0
950	867	441	0.984	37	Los Angeles County	183	1232	629	21	0	835	67	20706	0.9605	0.92	0.58	0	0.9082	0.537	0.6537	0.493	0.51	456	0.156946	0.167242	0.017045	0	0.329388	0.057461	20706	0.112342	0.072276	4059	140	6037199300	6065043900	0.4165	0.2679	0	0	1	0	1	0	0	0	1	0	0
951	1480	546	0.764	37	Los Angeles County	147	1915	385	9	204	724	213	18116	0.8998	0.815	0.465	0.6797	0.785	0.7858	0.7672	0.732	0.972	1015	0.086776	0.075519	0.004699	0.106527	0.233172	0.125737	18116	0.19249	0.205782	5282	484	6037540800	6065044104	0.611	0.4977	0	0	0	0	0	1	0	0	0	0	0
952	1968	770	1.114	37	Los Angeles County	181	1896	707	149	0	1192	67	16392	0.921	0.878	0.7411	0	0.9018	0.3902	0.8308	0.705	0.826	1206	0.101857	0.118089	0.078586	0	0.322336	0.037703	16392	0.180349	0.122748	6687	368	6037543100	6065044518	0.7369	0.6536	0	0	1	0	0	1	0	0	1	0	0
953	1493	888	0.642	37	Los Angeles County	117	2225	468	23	75	540	237	23185	0.8197	0.82	0.5347	0.4785	0.5392	0.7475	0.5406	0.784	0.947	1388	0.053917	0.077611	0.010337	0.033707	0.136398	0.109216	23185	0.219898	0.175467	6416	525	6037238000	6065044604	0.6712	0.5395	0	0	0	0	0	1	0	0	0	0	0
954	1381	755	0.591	37	Los Angeles County	294	1895	905	11	1056	961	143	18865	0.9618	0.928	0.4824	0.9559	0.8781	0.6423	0.7357	0.708	0.835	978	0.159695	0.177834	0.005804	0.557255	0.298539	0.077675	18865	0.181953	0.125176	5391	354	6037551300	6065044606	0.6767	0.3798	0	0	1	0	1	0	0	1	0	0	0
955	1860	426	28.46	37	Los Angeles County	255	1565	630	11	0	1356	70	17508	0.9691	0.881	0.5006	0	0.9527	0.4795	0.7916	0.619	0.689	836	0.178072	0.120412	0.007028	0	0.405381	0.048882	17508	0.148253	0.096267	5662	245	6037910001	6065044904	0.4832	0.2188	1	0	1	0	0	0	0	0	1	0	0
956	2207	272	8.098	37	Los Angeles County	36	1401	502	88	0	1187	30	16311	0.6692	0.852	0.7127	0	0.9598	0.2598	0.8336	0.583	0.844	748	0.028731	0.096948	0.062812	0	0.423022	0.023942	16311	0.13677	0.1277	5514	331	6037910706	6065044922	0.2051	0.1724	1	0	0	0	0	1	0	0	1	0	0
957	2281	532	1.204	37	Los Angeles County	159	2096	500	80	10	966	55	16362	0.9042	0.826	0.6589	0.2759	0.8226	0.3294	0.832	0.824	0.827	1592	0.089476	0.081473	0.038167	0.00477	0.255826	0.030951	16362	0.245073	0.123106	6565	317	6037900501	6065044923	0.3871	0.305	1	0	1	0	0	0	0	0	0	0	0
958	2390	590	2.032	37	Los Angeles County	149	2244	594	1135	10	695	192	14454	0.8784	0.863	0.9915	0.2722	0.7077	0.7115	0.8887	0.863	0.914	1747	0.074912	0.105058	0.505793	0.004456	0.194677	0.09653	14454	0.277521	0.154195	6425	373	6037900605	6065045109	0.4384	0.2752	1	0	0	0	0	0	1	0	0	0	0
959	1278	517	0.545	37	Los Angeles County	123	1411	731	20	72	679	10	21848	0.9057	0.907	0.5631	0.5436	0.7478	0.0878	0.601	0.189	0.587	243	0.090441	0.149336	0.014174	0.051027	0.213387	0.007352	21848	0.046276	0.082075	5251	223	6037408003	6065045110	0.5857	0.2827	0	0	1	0	1	1	0	0	0	0	0
960	832	340	0.293	37	Los Angeles County	197	1302	729	11	238	876	78	22055	0.9612	0.95	0.5166	0.7895	0.939	0.5692	0.5922	0.723	0.6	706	0.158615	0.219116	0.008448	0.182795	0.376612	0.062801	22055	0.188417	0.083857	3747	160	6037270200	6065045119	0.2545	0.3124	0	0	1	0	1	0	0	0	1	0	0
961	1162	692	2.997	37	Los Angeles County	316	1876	1429	258	91	836	124	21198	0.9685	0.959	0.8229	0.5349	0.6925	0.6028	0.6307	0.648	0.276	977	0.176437	0.240531	0.137526	0.048507	0.188203	0.069235	21198	0.158449	0.045743	6206	144	6037408211	6065045120	0.8556	0.1204	0	0	1	0	1	1	0	0	0	0	0
962	899	177	17.808	37	Los Angeles County	129	910	456	135	0	495	68	20165	0.9607	0.913	0.8357	0	0.8543	0.6637	0.6788	0.327	0.926	237	0.157317	0.156378	0.148351	0	0.278873	0.082926	20165	0.073694	0.159895	3216	244	6037920106	6065045214	0.1098	0.2752	0	0	1	0	1	0	0	0	0	0	0
963	922	598	0.534	37	Los Angeles County	99	1273	1032	19	104	980	111	19884	0.8867	0.965	0.5678	0.6272	0.9066	0.6854	0.6915	0.512	0.849	490	0.079136	0.255635	0.014925	0.081696	0.327321	0.088729	19884	0.117421	0.129016	4205	257	6037432202	6065045215	0.1545	0.4832	0	0	0	0	1	1	0	0	1	0	0
964	1932	1091	1.008	37	Los Angeles County	307	2282	1829	95	105	2224	115	16560	0.9517	0.948	0.6674	0.5266	0.9474	0.5029	0.8249	0.152	0.828	341	0.139736	0.215328	0.04163	0.046012	0.393767	0.052344	16560	0.038975	0.123265	8924	533	6037432500	6065045304	0.4092	0.2188	0	0	1	0	1	0	0	0	1	0	0
965	1034	1257	1.084	37	Los Angeles County	105	1834	96	725	14	284	130	26880	0.8407	0.564	0.9777	0.3093	0.3028	0.626	0.3941	0.191	0.186	232	0.059931	0.018698	0.39531	0.007633	0.07913	0.0742	26880	0.046605	0.035433	5458	90	6037401312	6065046103	0.5395	0.6296	0	1	0	1	0	0	1	0	0	0	0
966	1004	454	5.622	37	Los Angeles County	149	1227	246	33	27	579	53	19728	0.9457	0.801	0.6247	0.4191	0.8169	0.4616	0.6986	0.916	0.985	1358	0.130701	0.068791	0.026894	0.022004	0.251848	0.046491	19728	0.336305	0.237683	4042	357	6037910201	6065046404	0.305	0.6883	0	0	1	0	0	0	0	0	0	0	0
967	675	387	0.224	37	Los Angeles County	82	1149	422	12	497	636	169	20249	0.8792	0.907	0.5355	0.9301	0.8688	0.8358	0.6747	0.74	0.6	619	0.075298	0.148958	0.010443	0.43255	0.290278	0.155188	20249	0.19632	0.083753	3153	133	6037601211	6065046602	0.6171	0.5792	0	0	0	0	1	1	0	1	0	0	0
968	1624	525	0.477	37	Los Angeles County	87	1451	1077	6	148	1106	100	15949	0.8497	0.944	0.4572	0.6713	0.9194	0.6174	0.8448	0.491	0.407	615	0.062952	0.206203	0.004135	0.101998	0.344548	0.072358	15949	0.111757	0.060617	5561	161	6037119800	6065046800	0.4239	0.3495	0	0	0	0	1	1	0	0	1	0	0
969	767	427	0.244	37	Los Angeles County	293	2285	765	17	1669	651	336	25654	0.9506	0.93	0.5059	0.9773	0.7493	0.8393	0.4393	0.362	0.687	348	0.137623	0.181236	0.007439	0.730415	0.214215	0.15782	25654	0.081024	0.096063	4295	266	6037125320	6065048200	0.3495	0.3124	0	0	1	0	1	0	0	1	0	0	0
970	683	330	0.125	37	Los Angeles County	199	1514	777	7	516	616	217	21136	0.9484	0.95	0.4639	0.899	0.7752	0.8227	0.6335	0.408	0.448	343	0.134278	0.219553	0.004623	0.340819	0.22781	0.146423	21136	0.091442	0.065324	3769	146	6037192420	6065050400	0.3574	0.3197	0	0	1	0	1	1	0	0	0	0	0
971	659	305	0.204	37	Los Angeles County	132	1197	631	9	171	697	161	23085	0.9343	0.942	0.5069	0.7385	0.8797	0.8136	0.5449	0.784	0.942	757	0.115283	0.20179	0.007518	0.142857	0.299913	0.140611	23085	0.220058	0.171351	3440	317	6037195600	6065050600	0.4384	0.3798	0	0	1	0	1	0	0	0	0	0	0
972	1379	398	0.872	37	Los Angeles County	101	1264	812	16	34	873	64	17417	0.8881	0.941	0.5522	0.4457	0.9127	0.4908	0.7951	0.654	0.762	691	0.079905	0.200345	0.012658	0.026898	0.335124	0.050632	17417	0.160399	0.109264	4331	217	6037544001	6065050700	0.1921	0.5191	0	0	0	0	1	1	0	0	1	0	0
973	821	283	0.264	37	Los Angeles County	49	725	462	23	0	587	71	20051	0.862	0.937	0.641	0	0.9208	0.7163	0.684	0.134	0.377	91	0.067586	0.193386	0.031724	0	0.346721	0.097931	20051	0.035463	0.057031	2566	73	6037434004	6067000100	0.3574	0.5461	0	0	0	0	1	1	0	0	1	0	0
974	977	419	0.367	37	Los Angeles County	185	1676	898	11	199	703	111	20656	0.9364	0.948	0.4941	0.7013	0.7871	0.6097	0.6559	0.505	0.632	512	0.117759	0.215244	0.006563	0.118735	0.234255	0.070655	20656	0.115549	0.088172	4431	205	6037480901	6067000200	0.2978	0.1724	0	0	1	0	1	1	0	0	0	0	0
975	687	249	0.519	37	Los Angeles County	124	773	456	414	0	449	59	20503	0.9661	0.934	0.9931	0	0.8477	0.6558	0.6627	0.02	0.562	19	0.170096	0.187654	0.535575	0	0.27378	0.080932	20503	0.007213	0.078707	2634	95	6037920023	6067000300	0.3648	0.4239	0	0	1	0	1	0	1	0	0	0	0
976	126	57	117.59	37	Los Angeles County	0	224	7	59	0	126	0	17931	0	0.37	0.9291	0	0.6802	0	0.7744	0.947	0.986	350	0	0.006647	0.263392	0	0.183139	0	17931	0.388888	0.241965	1094	128	6037930200	6067000400	0.2259	0.1372	0	0	0	0	0	0	1	0	0	0	0
977	1732	343	0.326	37	Los Angeles County	185	1826	364	254	471	647	133	17602	0.927	0.839	0.8251	0.854	0.7868	0.6403	0.7878	0.672	0.143	764	0.107495	0.088349	0.139101	0.25794	0.234081	0.07728	17602	0.167213	0.029835	4642	60	6037554403	6067001300	0.4906	0.2545	1	0	1	0	0	0	0	0	0	0	0
978	1804	556	0.572	37	Los Angeles County	296	1986	988	34	453	1237	68	20488	0.958	0.914	0.5804	0.8322	0.8548	0.3643	0.6634	0.458	0.783	680	0.151329	0.158307	0.017119	0.228096	0.279169	0.034764	20488	0.103816	0.113402	6556	385	6037555102	6067001500	0.4977	0.3344	0	0	1	0	1	1	0	0	0	0	0
979	280	147	170.118	37	Los Angeles County	47	495	126	60	0	256	7	16281	0.9683	0.898	0.8027	0	0.9621	0.2833	0.8347	0.85	0.929	263	0.176029	0.137855	0.121212	0	0.430252	0.026217	16281	0.265388	0.16129	991	55	6037900102	6067001600	0.0681	0.849	0	0	1	0	0	0	0	0	1	0	0
980	1289	525	0.252	37	Los Angeles County	427	1698	1020	11	1070	782	258	16087	0.9882	0.952	0.4929	0.967	0.8305	0.84	0.8407	0.879	0.794	1519	0.261963	0.222416	0.006478	0.630153	0.261189	0.158282	16087	0.291666	0.115565	5208	271	6037127220	6067001700	0.7158	0.4463	0	0	1	0	1	0	0	1	0	0	0
981	791	320	0.231	37	Los Angeles County	234	1239	884	15	308	693	240	19763	0.9731	0.978	0.548	0.8479	0.9013	0.8808	0.697	0.605	0.689	444	0.191176	0.300271	0.012106	0.248587	0.321727	0.196078	19763	0.143503	0.096236	3163	156	6037218110	6067001800	0.8356	0.5657	0	0	1	0	1	1	0	0	1	0	0
982	1084	724	0.339	37	Los Angeles County	199	1669	1120	7	744	1024	323	14856	0.9431	0.97	0.4579	0.9335	0.9286	0.8884	0.8776	0.56	0.879	574	0.126994	0.269749	0.004194	0.445775	0.358669	0.206126	14856	0.130011	0.139018	4415	269	6037123304	6067001900	0.6478	0.8008	0	0	1	0	1	0	0	1	1	0	0
983	6	54	2.502	37	Los Angeles County	0	36	0	8	0	29	0	36223	0	0	0.903	0	0.9946	0	0.1756	0	0.999	0	0	0	0.222222	0	0.604166	0	36223	0	0.45	48	18	6037980014	6067002600	0.469	0	0	1	0	0	0	0	1	0	1	0	0
984	1708	635	0.686	37	Los Angeles County	416	1551	1843	33	205	1934	238	15429	0.9897	0.983	0.6028	0.7225	0.9798	0.8373	0.861	0.744	0.719	1208	0.273324	0.32041	0.021276	0.132172	0.495516	0.156373	15429	0.198586	0.100976	6176	300	6037433200	6067002900	0.611	0.5325	0	0	1	0	1	1	0	0	1	0	0
985	1124	333	0.283	37	Los Angeles County	188	1030	542	112	112	849	64	15119	0.9719	0.908	0.7864	0.6839	0.9316	0.574	0.8696	0.673	0.842	644	0.187064	0.149806	0.108737	0.108737	0.363909	0.063681	15119	0.167795	0.127317	3868	206	6037553400	6067003000	0.7751	0.3648	0	0	1	0	1	1	0	0	1	0	0
986	2043	357	0.643	37	Los Angeles County	321	1728	770	20	144	981	49	16783	0.9751	0.897	0.5439	0.6312	0.8647	0.3219	0.8173	0.7	0.608	1113	0.197781	0.13621	0.011574	0.083333	0.286842	0.030191	16783	0.178623	0.084673	6247	258	6037570202	6067003501	0.8654	0.469	1	0	1	0	0	1	0	0	0	0	0
987	1275	448	0.506	37	Los Angeles County	286	1551	1136	10	547	1030	187	17808	0.974	0.958	0.4926	0.904	0.9078	0.7884	0.7793	0.768	0.67	1097	0.194029	0.237061	0.006447	0.352675	0.328968	0.126865	17808	0.21088	0.093536	5212	246	6037132700	6067003800	0.813	0.1489	0	0	1	0	1	0	0	1	1	0	0
988	609	920	0.207	37	Los Angeles County	212	1856	556	20	1025	812	602	50006	0.9352	0.89	0.5379	0.9551	0.7836	0.9444	0.0591	0.787	0.542	923	0.116291	0.129332	0.010775	0.552262	0.232331	0.330224	50006	0.221502	0.075925	4453	158	6037462201	6067003900	0.4832	0.9595	0	1	1	0	0	0	0	1	0	1	0
989	1180	288	0.315	37	Los Angeles County	248	1013	681	13	145	595	11	15220	0.9877	0.945	0.5537	0.739	0.8779	0.1282	0.8669	0.808	0.955	847	0.258872	0.207748	0.012833	0.143139	0.298395	0.011482	15220	0.234236	0.182874	3616	299	6037572301	6067004006	0.3723	0.1921	0	0	1	0	1	1	0	0	0	0	0
990	721	178	0.311	37	Los Angeles County	122	702	454	130	145	746	25	14783	0.9774	0.941	0.8732	0.8131	0.9767	0.4288	0.8798	0.482	0.784	288	0.206081	0.201062	0.185185	0.206552	0.482847	0.042229	14783	0.10938	0.11353	2633	146	6037404501	6067004008	0.1791	0.0873	0	0	1	0	1	1	0	0	1	0	0
991	1746	550	0.309	37	Los Angeles County	267	2732	1165	64	921	1340	408	19630	0.9242	0.927	0.6115	0.8974	0.8883	0.8426	0.7032	0.712	0.268	1343	0.104829	0.177213	0.023426	0.337115	0.307975	0.160188	19630	0.183595	0.04494	7411	163	6037600902	6067004009	0.611	0.4311	0	0	1	0	1	1	0	0	0	0	0
992	803	320	0.227	37	Los Angeles County	165	934	955	40	150	1090	194	15830	0.9703	0.984	0.6702	0.7621	0.9836	0.8939	0.8486	0.615	0.71	474	0.181918	0.327503	0.042826	0.160599	0.51561	0.213891	15830	0.146885	0.099667	3227	150	6037185320	6067004011	0.6478	0.2609	0	0	1	0	1	1	0	0	1	0	0
993	953	706	0.475	37	Los Angeles County	119	1406	693	7	67	874	152	22188	0.9052	0.923	0.4695	0.5324	0.9003	0.7619	0.5859	0.479	0.37	456	0.090083	0.171534	0.004978	0.047652	0.320616	0.115064	22188	0.1087	0.05619	4195	113	6037482701	6067004012	0.1545	0.2679	0	0	1	0	1	1	0	0	1	0	0
994	1078	270	0.125	37	Los Angeles County	120	1804	554	55	1389	602	190	19461	0.8722	0.902	0.6371	0.9806	0.7374	0.7603	0.7107	0.674	0.824	688	0.072158	0.143672	0.030487	0.769955	0.208376	0.114251	19461	0.168256	0.122392	4339	264	6037602507	6067005202	0.2403	0.305	0	0	0	0	1	1	0	1	0	0	0
995	1691	662	0.455	37	Los Angeles County	279	1405	1082	40	97	1722	111	15608	0.9774	0.944	0.6306	0.5962	0.9774	0.6601	0.8555	0.699	0.675	1004	0.206056	0.20543	0.028469	0.069039	0.48548	0.081979	15608	0.177856	0.094145	5645	238	6037500600	6067005606	0.2403	0.2902	0	0	1	0	1	1	0	0	1	0	0
996	1330	279	0.515	37	Los Angeles County	219	1011	657	24	10	840	8	16530	0.9839	0.918	0.6127	0.3312	0.9366	0.0997	0.8258	0.492	0.73	480	0.235483	0.164537	0.023738	0.009891	0.37201	0.008602	16530	0.111966	0.102964	4397	191	6037502004	6067005702	0.4463	0.2051	0	0	1	0	1	1	0	0	1	0	0
997	962	456	0.304	37	Los Angeles County	172	1020	596	12	43	859	36	17418	0.9673	0.911	0.5454	0.5126	0.921	0.3779	0.7951	0.671	0.269	682	0.173387	0.153766	0.011764	0.042156	0.34707	0.03629	17418	0.167034	0.045019	4083	80	6037502402	6067005801	0.6047	0.2051	0	0	1	0	1	1	0	0	1	0	0
998	252	247	0.087	37	Los Angeles County	63	690	204	29	478	233	30	19746	0.9103	0.879	0.6682	0.9738	0.6194	0.4462	0.6978	0.735	0.539	302	0.093471	0.118466	0.042028	0.692753	0.1608	0.04451	19746	0.194212	0.075388	1900	68	6037603004	6067005904	0.6296	0.2545	0	0	1	1	0	1	0	1	0	0	0
999	1455	361	0.419	37	Los Angeles County	233	1120	965	51	37	1091	55	18662	0.9824	0.952	0.6769	0.4754	0.9485	0.5117	0.7445	0.36	0.259	374	0.227095	0.222043	0.045535	0.033035	0.396438	0.053606	18662	0.080586	0.043913	4678	101	6037503103	6067006002	0.2902	0.1204	0	0	1	0	1	1	0	0	1	0	0
1000	1093	328	0.305	37	Los Angeles County	350	1267	829	48	339	887	146	18648	0.9912	0.945	0.6583	0.8606	0.9168	0.7724	0.745	0.856	0.622	1208	0.28665	0.207509	0.037884	0.267561	0.340891	0.119574	18648	0.271034	0.086894	4470	183	6037201120	6067006004	0.5191	0.5122	0	0	1	0	1	1	0	0	1	0	0
1001	739	344	0.411	37	Los Angeles County	156	854	723	12	12	804	67	18296	0.9717	0.966	0.5623	0.3663	0.9633	0.6527	0.7595	0.293	0.781	196	0.186602	0.258583	0.014051	0.014051	0.43389	0.080143	18296	0.066757	0.113091	2936	184	6037201602	6067007004	0.1987	0.1724	0	0	1	0	1	1	0	0	1	0	0
1002	1055	303	0.221	37	Los Angeles County	198	893	744	24	19	1036	81	15716	0.9871	0.956	0.6246	0.4141	0.9839	0.7337	0.8523	0.795	0.778	788	0.254172	0.2325	0.026875	0.021276	0.518778	0.103979	15716	0.226501	0.112517	3479	160	6037530601	6067007105	0.0225	0.2188	0	0	1	0	1	1	0	0	1	0	0
1003	996	260	0.605	37	Los Angeles County	150	834	325	14	5	426	45	14714	0.9788	0.875	0.5787	0.291	0.8368	0.5717	0.8817	0.806	0.831	706	0.21097	0.114962	0.016786	0.005995	0.265586	0.063291	14714	0.233003	0.124116	3054	158	6037542402	6067007206	0.6478	0.4542	1	0	1	0	0	1	0	0	0	0	0
1004	828	432	0.219	37	Los Angeles County	418	2321	1620	12	2206	627	397	22951	0.9768	0.99	0.4724	0.9955	0.6777	0.8786	0.5513	0.735	0.799	892	0.203902	0.366101	0.00517	0.950452	0.182108	0.193658	22951	0.19442	0.116718	4588	340	6037211120	6067007207	0.3723	0.2333	0	0	1	0	1	1	0	1	0	0	0
1005	1184	810	0.834	37	Los Angeles County	260	1470	737	550	30	1159	98	21261	0.9696	0.895	0.9728	0.4089	0.9041	0.5955	0.6276	0.385	0.732	481	0.17993	0.134734	0.374149	0.020408	0.324558	0.06782	21261	0.086015	0.103308	5650	306	6037543801	6067007208	0.469	0.3944	0	0	1	0	0	1	1	0	1	0	0
1006	1011	298	0.273	37	Los Angeles County	172	995	725	16	464	695	88	20213	0.9682	0.952	0.575	0.9387	0.8745	0.69	0.6764	0.55	0.356	430	0.175869	0.221916	0.01608	0.466331	0.295242	0.089979	20213	0.127294	0.054779	3498	98	6037552002	6067007402	0.6418	0.2545	0	0	1	0	1	1	0	1	0	0	0
1007	1266	285	0.772	37	Los Angeles County	67	1256	524	364	276	583	76	14031	0.8385	0.916	0.9431	0.8254	0.8735	0.5924	0.8989	0.827	0.912	872	0.059239	0.161131	0.289808	0.219745	0.294295	0.067197	14031	0.247656	0.153135	3580	232	6037910602	6067007414	0.2333	0.3124	1	0	0	0	1	0	1	0	0	0	0
1008	1450	510	0.414	37	Los Angeles County	153	1104	903	39	0	971	45	18441	0.9519	0.939	0.6513	0	0.9202	0.4204	0.7538	0.379	0.104	412	0.140109	0.19656	0.035326	0	0.345797	0.041208	18441	0.084756	0.023861	4873	55	6037407801	6067007416	0.526	0.5325	0	0	1	0	1	1	0	0	1	0	0
1009	2056	488	16.348	37	Los Angeles County	160	1879	714	8	0	1145	0	16048	0.9143	0.876	0.4588	0	0.9093	0	0.8419	0.835	0.924	1622	0.096385	0.115909	0.004257	0	0.330733	0	16048	0.253358	0.158964	6458	399	6037900104	6067007417	0.4311	0.7657	1	0	1	0	0	0	0	0	1	0	0
1010	2725	512	1.52	37	Los Angeles County	193	2306	231	486	71	508	104	15159	0.9081	0.698	0.8947	0.4649	0.566	0.4834	0.8686	0.806	0.915	1533	0.091773	0.037573	0.210754	0.030789	0.143868	0.049453	15159	0.232731	0.154297	6587	447	6037900507	6067007421	0.1372	0.0642	1	0	1	0	0	0	0	0	0	0	0
1011	1863	270	1.026	37	Los Angeles County	115	1642	295	158	98	622	109	14014	0.8836	0.788	0.7688	0.5703	0.7711	0.6225	0.8993	0.906	0.95	1629	0.077493	0.06355	0.096224	0.059683	0.225689	0.07345	14014	0.322446	0.178063	5052	388	6037900609	6067007424	0.3268	0.0914	1	0	0	0	0	0	0	0	0	0	0
1012	1636	436	0.433	37	Los Angeles County	157	1192	1295	174	95	1100	13	15806	0.9463	0.973	0.8327	0.6226	0.9375	0.1222	0.8493	0.383	0.539	428	0.131711	0.278494	0.145973	0.079697	0.373768	0.010906	15806	0.085617	0.075416	5072	181	6037408141	6067007428	0.5526	0.4384	0	0	1	0	1	1	0	0	1	0	0
1013	644	165	3.955	37	Los Angeles County	28	492	391	36	9	499	15	18677	0.8391	0.936	0.7315	0.3958	0.959	0.338	0.7436	0.648	0.798	275	0.059447	0.190638	0.07317	0.018292	0.421097	0.031847	18677	0.158318	0.116537	2132	105	6037408202	6067007429	0.3648	0.3944	1	0	0	0	1	1	0	0	1	0	0
1014	2335	221	0.36	37	Los Angeles County	510	2463	1225	54	777	1221	59	19585	0.9812	0.93	0.6055	0.8875	0.8813	0.2777	0.7052	0.811	0.69	1771	0.221835	0.180651	0.021924	0.315468	0.301332	0.025663	19585	0.235756	0.096459	7546	395	6037920037	6067007430	0.3871	0.4977	1	0	1	0	1	0	0	0	0	0	0
1015	2128	481	0.734	37	Los Angeles County	267	1751	840	32	72	1351	51	18290	0.9614	0.902	0.5873	0.5087	0.9313	0.324	0.7597	0.553	0.801	816	0.159117	0.142954	0.018275	0.041119	0.363465	0.030393	18290	0.12814	0.117018	6368	383	6037320100	6067007431	0.0757	0.3344	0	0	1	0	1	1	0	0	1	0	0
1016	1836	514	0.571	37	Los Angeles County	305	1563	1234	69	136	1404	54	16422	0.9752	0.944	0.6734	0.6397	0.9212	0.3667	0.8297	0.551	0.541	788	0.197923	0.205906	0.044145	0.087012	0.347352	0.035042	16422	0.12759	0.075838	6392	226	6037431200	6067007433	0.1856	0.3268	0	0	1	0	1	1	0	0	1	0	0
1017	1723	623	0.542	37	Los Angeles County	363	1636	1910	38	60	1898	21	17599	0.9816	0.981	0.6108	0.4909	0.9666	0.1444	0.788	0.627	0.515	988	0.223935	0.313835	0.023227	0.036674	0.444496	0.012954	17599	0.151139	0.072995	6612	223	6037432601	6067007503	0.4542	0.1204	0	0	1	0	1	1	0	0	1	0	0
1018	2396	263	0.636	37	Los Angeles County	864	2104	2555	222	356	1922	168	15577	0.9987	0.985	0.7818	0.773	0.9691	0.6778	0.8564	0.87	0.671	2432	0.444902	0.33199	0.105513	0.169201	0.452981	0.086508	15577	0.283615	0.093646	8591	454	6037920337	6067007701	0.7657	0.0834	1	0	1	0	1	0	0	0	1	0	0
1019	746	366	0.774	37	Los Angeles County	136	720	556	80	56	598	10	16620	0.9725	0.958	0.7897	0.6181	0.9462	0.1539	0.8227	0.708	0.33	484	0.188888	0.236193	0.111111	0.077777	0.390849	0.013888	16620	0.181613	0.051782	2665	61	6037121210	6067007903	0.6355	0.5724	0	0	1	0	1	1	0	0	1	0	0
1020	1133	284	0.427	37	Los Angeles County	176	881	770	25	0	967	27	15473	0.9826	0.96	0.6302	0	0.979	0.3665	0.8594	0.364	0.529	271	0.228274	0.243979	0.028376	0	0.491361	0.035019	15473	0.081626	0.074451	3320	95	6037106403	6067007904	0.5526	0.3344	0	0	1	0	1	1	0	0	1	0	0
1021	1144	328	0.366	37	Los Angeles County	138	886	941	30	36	1152	30	15903	0.9616	0.951	0.6472	0.5068	0.9595	0.3631	0.8464	0.494	0.455	506	0.159353	0.221411	0.03386	0.040632	0.422597	0.034642	15903	0.112619	0.066093	4550	146	6037119201	6067007905	0.6047	0.3574	0	0	1	0	1	1	0	0	1	0	0
1022	1318	359	0.254	37	Los Angeles County	145	1551	847	36	143	1237	245	14381	0.9145	0.929	0.6108	0.6511	0.9615	0.8464	0.8905	0.759	0.654	1052	0.096537	0.18052	0.02321	0.092198	0.428472	0.163115	14381	0.20579	0.090949	5129	206	6037218400	6067007906	0.5395	0.5857	0	0	1	0	1	1	0	0	1	0	0
1023	1295	283	0.332	37	Los Angeles County	532	1535	1073	40	1012	704	98	13960	0.9957	0.95	0.6217	0.9699	0.7841	0.5785	0.9006	0.889	0.854	1671	0.35023	0.217735	0.026058	0.659283	0.232573	0.064516	13960	0.30157	0.130466	5541	361	6037127102	6067008005	0.5122	0.2473	0	0	1	0	1	0	0	1	0	0	1
1024	957	785	0.75	37	Los Angeles County	252	1463	1048	15	258	1330	202	17734	0.9702	0.955	0.534	0.7818	0.9547	0.8214	0.7826	0.456	0.829	496	0.181425	0.23104	0.010252	0.176349	0.410114	0.145428	17734	0.103139	0.12348	4835	254	6037201402	6067008008	0.6047	0.5122	0	0	1	0	1	1	0	0	1	0	0
1025	1740	450	0.593	37	Los Angeles County	252	1381	1483	39	46	1742	96	15940	0.9725	0.973	0.6297	0.4767	0.9818	0.6152	0.8451	0.617	0.812	836	0.188622	0.278602	0.02824	0.033309	0.506248	0.071856	15940	0.147442	0.11937	5670	334	6037404701	6067008009	0.2827	0.2545	0	0	1	0	1	1	0	0	1	0	0
1026	693	327	0.209	37	Los Angeles County	127	861	547	8	107	666	64	17891	0.959	0.939	0.525	0.7105	0.9004	0.641	0.776	0.362	0.348	244	0.153567	0.195846	0.009291	0.124274	0.320809	0.077388	17891	0.080982	0.053947	3030	82	6037186403	6067008010	0.3944	0.3798	0	0	1	0	1	1	0	0	1	0	0
1027	556	276	0.209	37	Los Angeles County	143	708	485	26	41	554	60	18103	0.9795	0.945	0.6551	0.5653	0.9249	0.6888	0.7678	0.132	0.123	89	0.213751	0.207442	0.036723	0.057909	0.353091	0.089686	18103	0.035025	0.026778	2541	32	6037201601	6067008113	0.7839	0.9327	0	0	1	0	1	1	0	0	1	0	0
1028	993	332	0.071	37	Los Angeles County	693	2176	2005	19	1976	848	387	18670	0.9947	0.991	0.5196	0.9917	0.7584	0.8714	0.744	0.564	0.424	742	0.332853	0.376808	0.008731	0.908088	0.218838	0.185878	18670	0.131397	0.062155	5647	203	6037211703	6067008119	0.6883	0.2259	0	0	1	0	1	1	0	1	0	0	0
1029	897	243	0.347	37	Los Angeles County	153	672	590	18	0	769	37	21252	0.9825	0.945	0.6243	0	0.9671	0.5218	0.628	0.07	0.846	69	0.227678	0.207966	0.026785	0	0.446055	0.055059	21252	0.021745	0.128242	3189	178	6037402405	6067008120	0.7516	0.4165	0	0	1	0	1	1	0	0	1	0	0
1030	1357	545	0.369	37	Los Angeles County	219	1251	1213	23	332	1129	40	14565	0.9703	0.962	0.588	0.8591	0.9016	0.3513	0.8857	0.543	0.696	667	0.181893	0.246845	0.018385	0.265387	0.322019	0.033222	14565	0.125328	0.097142	5322	221	6037406901	6067008122	0.3723	0.3419	0	0	1	0	1	1	0	0	1	0	0
1031	1204	308	0.219	37	Los Angeles County	190	1033	981	39	0	986	132	15881	0.9743	0.976	0.658	0	0.9697	0.8042	0.847	0.63	0.324	556	0.194871	0.290839	0.037754	0	0.454797	0.135384	15881	0.152162	0.051253	3654	92	6037534502	6067008124	0.4165	0.1489	0	0	1	0	1	1	0	0	1	0	0
1032	1594	508	0.438	37	Los Angeles County	359	1269	1995	12	407	1472	136	14205	0.9916	0.994	0.5265	0.8898	0.9757	0.7498	0.8949	0.747	0.242	1057	0.290688	0.40557	0.009456	0.320724	0.478699	0.110121	14205	0.199622	0.042189	5295	111	6037407701	6067008125	0.5395	0.5122	0	0	1	0	1	1	0	0	1	0	0
1033	1541	480	0.769	37	Los Angeles County	316	1213	977	96	0	1546	40	16857	0.9883	0.934	0.742	0	0.9769	0.352	0.8149	0.809	0.739	1268	0.263114	0.187776	0.079142	0	0.483881	0.033305	16857	0.234988	0.104686	5396	277	6037408301	6067008130	0.3798	0.4311	0	0	1	0	1	1	0	0	1	0	0
1034	1089	710	0.434	37	Los Angeles County	218	1369	1549	39	0	1421	59	16038	0.9686	0.985	0.6307	0	0.9615	0.4717	0.8422	0.387	0.613	426	0.176518	0.330982	0.028487	0	0.428528	0.047773	16038	0.086585	0.085581	4920	184	6037433601	6067008131	0.8285	0.3419	0	0	1	0	1	1	0	0	1	0	0
1035	647	439	0.358	37	Los Angeles County	97	832	677	14	81	650	127	16437	0.9354	0.974	0.5789	0.6614	0.9332	0.8322	0.8291	0.862	0.634	706	0.116586	0.2822	0.016826	0.097355	0.36661	0.152644	16437	0.276537	0.088392	2553	99	6037433602	6067008133	0.8687	0.3344	0	0	1	0	1	1	0	0	1	0	0
1036	1847	651	0.939	37	Los Angeles County	382	2060	974	17	116	1642	128	17861	0.9752	0.902	0.5147	0.5599	0.9298	0.5876	0.7772	0.326	0.816	531	0.197824	0.142815	0.008252	0.05631	0.360879	0.066286	17861	0.073515	0.120262	7308	403	6037460900	6067008134	0.7158	0.3268	0	0	1	0	1	1	0	0	1	0	0
1037	1376	220	0.186	37	Los Angeles County	264	1198	463	21	147	538	86	13928	0.9833	0.867	0.5831	0.708	0.763	0.6334	0.9013	0.784	0.778	1012	0.232599	0.108177	0.017529	0.122704	0.221308	0.07577	13928	0.219904	0.112436	4602	198	6037571704	6067008137	0.8797	0.4463	1	0	1	0	0	1	0	0	0	0	1
1038	853	705	0.693	37	Los Angeles County	8	1772	89	37	862	605	478	14087	0.3029	0.677	0.601	0.9431	0.8817	0.9384	0.8977	0.942	0.982	1100	0.005164	0.033559	0.02088	0.486455	0.301745	0.308586	14087	0.379703	0.229	2912	229	6037900806	6067008138	0.7264	0.9615	0	0	0	0	0	0	0	1	0	1	0
1039	1865	860	0.44	37	Los Angeles County	450	2533	1257	373	914	1229	333	17027	0.9716	0.938	0.8341	0.9072	0.8729	0.8084	0.8091	0.806	0.71	1575	0.186181	0.19555	0.147256	0.360836	0.293808	0.137774	17027	0.232988	0.09968	6856	343	6037603001	6067008139	0.8051	0.1009	0	0	1	0	1	1	0	1	0	0	0
1040	1226	424	0.461	37	Los Angeles County	173	1095	665	10	169	1068	58	14520	0.9621	0.925	0.5236	0.754	0.9587	0.5128	0.8871	0.49	0.641	472	0.160333	0.174174	0.009132	0.154337	0.420472	0.053753	14520	0.111373	0.089235	4238	189	6037109500	6067008143	0.611	0.4384	0	0	1	0	1	1	0	0	1	0	0
1041	1201	553	0.391	37	Los Angeles County	277	1612	721	361	668	842	135	19556	0.971	0.925	0.904	0.9252	0.8609	0.6896	0.7065	0.725	0.568	874	0.18442	0.174534	0.223945	0.414392	0.283884	0.08988	19556	0.1893	0.079443	4638	177	6037113234	6067008144	0.5191	0.3798	0	0	1	0	1	0	1	1	0	0	0
1042	1994	612	0.648	37	Los Angeles County	229	1404	1990	7	42	2407	50	15254	0.9648	0.981	0.4697	0.4608	0.9925	0.379	0.866	0.652	0.529	1068	0.166788	0.312991	0.004985	0.029914	0.581541	0.036416	15254	0.159641	0.074458	6742	237	6037119002	6067008145	0.526	0.559	0	0	1	0	1	1	0	0	1	0	0
1043	1318	395	0.24	37	Los Angeles County	175	1421	777	16	50	1019	242	14932	0.9524	0.938	0.5416	0.4849	0.93	0.8797	0.8753	0.874	0.853	1211	0.140788	0.195324	0.011259	0.035186	0.361219	0.19469	14932	0.287239	0.130291	4229	277	6037231400	6067008203	0.7794	0.3648	0	0	1	0	1	1	0	0	1	0	0
1044	1030	250	0.195	37	Los Angeles County	231	772	1109	49	139	1046	68	13080	0.9949	0.995	0.7141	0.7863	0.9948	0.7177	0.9212	0.888	0.732	869	0.334298	0.415044	0.063471	0.180051	0.606376	0.098408	13080	0.301317	0.103421	2884	133	6037433401	6067008204	0.5792	0.4759	0	0	1	0	1	1	0	0	1	0	1
1045	1302	321	0.427	37	Los Angeles County	248	1062	932	434	5	1205	59	14988	0.9856	0.955	0.98	0.275	0.9715	0.5418	0.8738	0.679	0.773	740	0.244817	0.229896	0.408662	0.004708	0.460099	0.058242	14988	0.169763	0.111663	4366	247	6037434001	6067008206	0.212	0.0511	0	0	1	0	1	1	1	0	1	0	0
1046	1257	334	0.489	37	Los Angeles County	140	1404	714	49	732	775	124	18242	0.924	0.95	0.6502	0.9502	0.9095	0.6984	0.7617	0.824	0.738	867	0.104555	0.219422	0.0349	0.521367	0.331196	0.092606	18242	0.244846	0.104545	3628	184	6037553502	6067008207	0.4018	0.1724	0	0	1	0	1	1	0	1	1	0	0
1047	1952	604	0.672	37	Los Angeles County	360	2034	1358	508	503	1305	282	14877	0.9709	0.954	0.9209	0.8468	0.9098	0.8192	0.877	0.791	0.343	1447	0.183861	0.227052	0.249754	0.247295	0.33147	0.144024	14877	0.224202	0.053233	6454	149	6037553802	6067008208	0.6883	0.4977	0	0	1	0	1	1	1	0	1	0	0
1048	1091	197	0.26	37	Los Angeles County	136	1095	510	112	208	750	105	17519	0.9469	0.915	0.7774	0.7968	0.9277	0.7292	0.7912	0.286	0.629	235	0.132553	0.160276	0.102283	0.189954	0.357313	0.102339	17519	0.065295	0.087699	3620	154	6037554301	6067008209	0.4619	0.1098	0	0	1	0	1	1	0	0	1	0	0
1049	1479	376	0.262	37	Los Angeles County	334	1380	1257	225	255	1229	61	14743	0.9887	0.969	0.8513	0.7918	0.9687	0.477	0.881	0.623	0.424	772	0.265712	0.265022	0.163043	0.184782	0.451506	0.048528	14743	0.149496	0.062186	5164	149	6037555212	6067008211	0.3419	0.2679	1	0	1	0	1	1	0	0	1	0	0
1050	2196	682	0.538	37	Los Angeles County	359	1804	1663	81	382	2022	242	13916	0.9764	0.962	0.6754	0.818	0.9727	0.8059	0.9017	0.589	0.783	1006	0.202253	0.247029	0.0449	0.211751	0.464507	0.136338	13916	0.138701	0.113443	7253	335	6037404801	6067008403	0.2978	0.3268	0	0	1	0	1	1	0	0	1	0	1
1051	487	194	0.182	37	Los Angeles County	119	485	594	152	44	850	31	14536	0.9878	0.966	0.9533	0.6478	0.9802	0.5948	0.8866	0.277	0.787	136	0.259825	0.258148	0.313402	0.090721	0.497658	0.067685	14536	0.063314	0.11411	2452	93	6037404803	6067008404	0.3798	0.4463	0	0	1	0	1	1	1	0	1	0	0
1052	1044	467	0.282	37	Los Angeles County	300	1090	1650	9	8	1659	90	11738	0.9921	0.994	0.5147	0.3062	0.9972	0.6845	0.9494	0.847	0.415	1107	0.294695	0.407911	0.008256	0.007339	0.64054	0.088408	11738	0.263383	0.061188	4226	105	6037482503	6067008504	0.0642	0.1372	0	0	1	0	1	1	0	0	1	0	1
1053	1274	414	1.08	37	Los Angeles County	281	1358	670	354	223	733	157	15146	0.9811	0.928	0.9273	0.7663	0.8976	0.7815	0.8689	0.915	0.828	1417	0.221259	0.178286	0.260677	0.164212	0.317728	0.123622	15146	0.335384	0.123265	4225	231	6037602900	6067008510	0.0914	0.2259	0	0	1	0	1	1	1	0	0	0	0
1054	1255	256	0.257	37	Los Angeles County	185	1487	637	45	546	848	215	16876	0.9498	0.909	0.6363	0.9096	0.9044	0.8402	0.8142	0.636	0.858	727	0.13633	0.151992	0.030262	0.367182	0.325028	0.158437	16876	0.154123	0.131934	4717	264	6037603801	6067008703	0.6047	0.0793	0	0	1	0	1	1	0	1	1	0	0
1055	980	514	0.271	37	Los Angeles County	415	2008	1900	12	639	1585	342	14565	0.9836	0.991	0.485	0.8887	0.9556	0.8776	0.8857	0.901	0.586	1686	0.233671	0.372111	0.005976	0.318227	0.412009	0.192567	14565	0.316026	0.081916	5488	212	6037197700	6067008905	0.8322	0.469	0	0	1	0	1	1	0	0	1	0	0
1056	1274	450	0.259	37	Los Angeles County	280	1445	1631	8	143	1550	154	12242	0.9754	0.992	0.4781	0.6648	0.9853	0.7475	0.9394	0.838	0.485	1169	0.198581	0.381342	0.005536	0.098961	0.527031	0.109219	12242	0.255574	0.069444	4593	140	6037199400	6067008910	0.3723	0.3798	0	0	1	0	1	1	0	0	1	0	1
1057	1518	594	0.251	37	Los Angeles County	442	1652	2150	22	133	1757	242	12686	0.9909	0.994	0.5572	0.6246	0.984	0.8359	0.9298	0.816	0.719	1391	0.283515	0.399034	0.013317	0.080508	0.519361	0.155227	12686	0.239208	0.101073	5815	292	6037199800	6067008912	0.305	0.4832	0	0	1	0	1	1	0	0	1	0	1
1058	1445	434	0.492	37	Los Angeles County	182	1429	1023	12	377	1041	267	17149	0.9474	0.952	0.5161	0.8581	0.9274	0.8802	0.8047	0.851	0.769	1280	0.133138	0.224145	0.008397	0.26382	0.356873	0.195318	17149	0.266722	0.111013	4810	252	6037201401	6067008913	0.4165	0.2978	0	0	1	0	1	1	0	0	1	0	0
1059	736	209	0.142	37	Los Angeles County	147	679	582	14	11	747	15	16696	0.9826	0.963	0.5999	0.3821	0.972	0.2527	0.8202	0.518	0.943	293	0.22826	0.250107	0.020618	0.0162	0.461966	0.023291	16696	0.11896	0.172024	2463	198	6037201504	6067009004	0.8654	0.2902	0	0	1	0	1	1	0	0	1	0	0
1060	1990	510	0.307	37	Los Angeles County	450	1724	1925	9	76	2141	144	13014	0.989	0.979	0.4733	0.5197	0.9839	0.6748	0.9227	0.756	0.458	1402	0.267857	0.301535	0.00522	0.044083	0.518653	0.085714	13014	0.204135	0.066361	6868	203	6037535802	6067009005	0.7369	0.2902	0	0	1	0	1	1	0	0	1	0	1
1061	1851	702	0.33	37	Los Angeles County	333	1876	1430	25	44	1907	150	13533	0.9716	0.957	0.5573	0.4272	0.9726	0.6676	0.9108	0.85	0.854	1738	0.186241	0.234157	0.013326	0.023454	0.46399	0.083892	13533	0.265424	0.130373	6557	373	6037530302	6067009106	0.2333	0.4542	0	0	1	0	1	1	0	0	1	0	1
1062	923	509	0.523	37	Los Angeles County	241	1103	855	8	188	824	144	17787	0.9808	0.969	0.5034	0.7744	0.9323	0.7972	0.7802	0.866	0.967	944	0.21989	0.266604	0.007252	0.170444	0.365086	0.131386	17787	0.280118	0.199197	3370	298	6037532001	6067009107	0.1259	0.885	0	0	1	0	1	1	0	0	1	0	0
1063	1222	376	0.217	37	Los Angeles County	468	1127	1666	25	112	1666	183	10969	0.9988	0.994	0.6067	0.6657	0.9971	0.8629	0.9628	0.856	0.411	1258	0.453928	0.404663	0.022182	0.099378	0.639293	0.177497	10969	0.271237	0.060957	4638	121	6037204600	6067009108	0.7751	0.0793	0	0	1	0	1	1	0	0	1	0	1
1064	739	264	0.351	37	Los Angeles County	179	665	701	25	0	796	18	11800	0.9917	0.978	0.6574	0	0.9909	0.3128	0.9481	0.799	0.691	556	0.291056	0.300858	0.037593	0	0.567355	0.029268	11800	0.228618	0.096579	2483	96	6037204920	6067009109	0.4542	0.16	0	0	1	0	1	1	0	0	1	0	1
1065	920	369	0.322	37	Los Angeles County	270	967	774	184	238	873	168	12851	0.9937	0.964	0.8782	0.8461	0.9645	0.8828	0.9264	0.7	0.385	604	0.319148	0.252941	0.190279	0.246122	0.438033	0.198581	12851	0.178645	0.05788	3459	83	6037532002	6067009111	0.3871	0.6938	0	0	1	0	1	1	0	0	1	0	1
1066	855	279	0.183	37	Los Angeles County	176	756	1060	37	45	958	109	12774	0.9871	0.994	0.6848	0.5699	0.9903	0.8389	0.928	0.767	0.666	570	0.254335	0.408635	0.048941	0.059523	0.562536	0.157514	12774	0.210254	0.09271	2801	131	6037533403	6067009112	0.5325	0.3871	0	0	1	0	1	1	0	0	1	0	1
1067	1454	334	1.058	37	Los Angeles County	184	1005	704	27	93	782	0	14684	0.9746	0.935	0.6246	0.6519	0.9246	0	0.8826	0.236	0.702	229	0.195744	0.189962	0.026865	0.092537	0.352569	0	14684	0.05518	0.098325	4216	182	6037543905	6067009307	0.4832	0.1724	1	0	1	0	1	1	0	0	1	0	0
1068	1792	585	0.414	37	Los Angeles County	142	1281	1119	22	190	1401	50	15042	0.9352	0.947	0.5809	0.7464	0.9649	0.4183	0.872	0.617	0.921	832	0.116202	0.213061	0.017174	0.148321	0.439184	0.040916	15042	0.147596	0.157736	5669	421	6037407001	6067009309	0.8951	0.3944	0	0	1	0	1	1	0	0	1	0	0
1069	2147	701	0.562	37	Los Angeles County	341	1638	1655	18	168	1870	149	13680	0.9789	0.963	0.5396	0.6723	0.9724	0.698	0.9076	0.413	0.812	669	0.211801	0.249059	0.010989	0.102564	0.46333	0.092546	13680	0.09262	0.119292	7260	418	6037407200	6067009310	0.6938	0.3574	0	0	1	0	1	1	0	0	1	0	1
1070	1496	452	0.449	37	Los Angeles County	248	1606	873	8	151	1043	177	14274	0.9664	0.941	0.4696	0.655	0.9346	0.7778	0.8933	0.87	0.607	1348	0.170798	0.201059	0.004981	0.094022	0.368681	0.1219	14274	0.28367	0.084528	4786	165	6037241202	6067009311	0.3871	0.2473	0	0	1	0	1	1	0	0	1	0	0
1071	1316	212	0.387	37	Los Angeles County	162	931	643	10	50	752	0	14331	0.9721	0.928	0.5377	0.5517	0.9296	0	0.8919	0.752	0.591	760	0.187717	0.17871	0.010741	0.053705	0.360325	0	14331	0.202342	0.082702	3843	131	6037910714	6067009312	0.3344	0.2902	1	0	1	0	1	0	0	0	1	0	0
1072	1178	279	0.354	37	Los Angeles County	137	784	818	84	1	1023	0	12041	0.9679	0.957	0.784	0.25	0.9885	0	0.9435	0.524	0.18	460	0.174744	0.235531	0.107142	0.001275	0.548231	0	12041	0.120481	0.034717	3818	56	6037408140	6067009317	0.2545	0.0962	0	0	1	0	1	1	0	0	1	0	1
1073	1483	426	0.517	37	Los Angeles County	230	1158	1133	70	303	1001	187	13473	0.977	0.984	0.7081	0.8566	0.9687	0.8501	0.9122	0.696	0.774	691	0.204262	0.326701	0.060449	0.261658	0.451511	0.166074	13473	0.176681	0.11188	3921	210	6037500402	6067009321	0.5122	0.6938	0	0	1	0	1	1	0	0	1	0	1
1074	1988	732	0.662	37	Los Angeles County	324	1928	1473	70	41	2005	225	13886	0.9701	0.956	0.654	0.4141	0.9841	0.7863	0.9025	0.724	0.808	1312	0.181309	0.232848	0.036307	0.021265	0.519968	0.125909	13886	0.188994	0.118483	6960	400	6037320300	6067009324	0.5857	0.4977	0	0	1	0	1	1	0	0	1	0	1
1075	2136	557	0.933	37	Los Angeles County	257	1568	1429	99	0	1900	93	14110	0.9657	0.956	0.7133	0	0.9832	0.5592	0.8971	0.488	0.791	727	0.168856	0.233458	0.063137	0	0.512958	0.061103	14110	0.110958	0.114975	6564	324	6037403000	6067009326	0.1987	0.1489	1	0	1	0	1	1	0	0	1	0	0
1076	1483	473	0.704	37	Los Angeles County	342	1281	1482	11	64	1559	72	14905	0.9916	0.979	0.5181	0.5401	0.9783	0.5593	0.876	0.403	0.914	459	0.290322	0.30171	0.008587	0.04996	0.489174	0.06112	14905	0.090176	0.153939	5123	379	6037432700	6067009328	0.0681	0.3268	0	0	1	0	1	1	0	0	1	0	0
1077	1489	361	0.254	37	Los Angeles County	334	1255	1982	53	168	1617	162	11258	0.9901	0.996	0.6687	0.7253	0.9901	0.8025	0.9579	0.82	0.57	1144	0.277178	0.449229	0.042231	0.133864	0.561458	0.134439	11258	0.242578	0.07969	4795	175	6037433102	6067009330	0.2679	0.4542	0	0	1	0	1	1	0	0	1	0	1
1078	917	210	0.306	37	Los Angeles County	241	715	1379	32	89	1146	104	13419	0.9962	0.996	0.675	0.7109	0.982	0.8355	0.9134	0.645	0.124	549	0.359165	0.432152	0.044755	0.124475	0.507304	0.154992	13419	0.157081	0.026908	3547	43	6037433503	6067009403	0.3944	0.3124	0	0	1	0	1	1	0	0	1	0	1
1079	943	385	0.239	37	Los Angeles County	369	938	1701	81	113	1296	127	13940	0.9979	0.997	0.7535	0.704	0.9916	0.8134	0.901	0.546	0.438	485	0.408185	0.47342	0.086353	0.120469	0.574213	0.140486	13940	0.126072	0.063973	3847	114	6037482304	6067009406	0.6883	0.0642	0	0	1	0	1	1	0	0	1	0	1
1080	768	403	0.28	37	Los Angeles County	103	887	895	334	90	792	47	15222	0.9351	0.986	0.9734	0.6703	0.9527	0.5074	0.8668	0.228	0.097	162	0.116121	0.334204	0.37655	0.101465	0.405529	0.052987	15222	0.053571	0.022672	3024	28	6037500500	6067009407	0.305	0.5987	0	0	1	0	1	1	1	0	1	0	0
1081	1956	579	0.299	37	Los Angeles County	407	1817	1742	15	87	1821	238	12998	0.9843	0.981	0.5147	0.5332	0.981	0.811	0.9231	0.838	0.695	1540	0.23815	0.315009	0.008255	0.047881	0.501929	0.139262	12998	0.255984	0.097066	6016	268	6037531901	6067009408	0.5395	0.1791	0	0	1	0	1	1	0	0	1	0	1
1082	1753	289	0.247	37	Los Angeles County	285	1456	832	56	199	1160	60	14546	0.9791	0.925	0.6596	0.7298	0.9507	0.4475	0.8863	0.719	0.524	987	0.212369	0.174496	0.038461	0.136675	0.40069	0.044709	14546	0.186649	0.07409	5348	171	6037553504	6067009614	0.2609	0.2609	1	0	1	0	1	1	0	0	1	0	0
1083	1177	188	0.125	37	Los Angeles County	252	1802	644	38	1376	597	188	18451	0.9588	0.921	0.602	0.9801	0.814	0.7604	0.7533	0.573	0.353	522	0.153191	0.167752	0.021087	0.763596	0.25	0.114285	18451	0.134155	0.054442	4129	125	6037602506	6067009615	0.469	0.1724	0	0	1	0	1	1	0	1	0	0	0
1084	1722	285	0.834	37	Los Angeles County	579	1790	1529	31	1000	1422	146	13857	0.9949	0.967	0.5817	0.9562	0.9544	0.6709	0.9032	0.819	0.199	1546	0.335846	0.259901	0.017318	0.558659	0.409444	0.084686	13857	0.241978	0.037199	6463	110	6037127400	6067009616	0.3723	0.2188	0	0	1	0	1	0	0	1	1	0	1
1085	852	143	0.167	37	Los Angeles County	288	930	778	10	513	727	106	14430	0.9943	0.973	0.5377	0.9551	0.9528	0.774	0.8894	0.696	0.848	537	0.326901	0.279454	0.010752	0.551612	0.405691	0.120317	14430	0.176586	0.128742	3062	172	6037127603	6067009618	0.4977	0.1921	0	0	1	0	1	0	0	1	1	0	0
1086	1638	541	0.852	37	Los Angeles County	238	1471	1162	394	10	1254	56	16891	0.9655	0.956	0.9317	0.3006	0.9441	0.4079	0.8135	0.634	0.568	863	0.168555	0.232214	0.267845	0.006798	0.387276	0.03966	16891	0.15334	0.07949	5654	212	6037106520	6067009619	0.4311	0.4542	0	0	1	0	1	1	1	0	1	0	0
1087	1357	378	0.37	37	Los Angeles County	166	1057	687	12	182	1116	38	13739	0.9671	0.928	0.5422	0.7767	0.975	0.4067	0.9062	0.742	0.707	809	0.172736	0.178906	0.011352	0.172185	0.475298	0.039542	13739	0.197461	0.098861	4168	191	6037119202	6067009622	0.1856	0.5987	0	0	1	0	1	1	0	0	1	0	1
1088	1259	298	0.076	37	Los Angeles County	912	1726	2612	22	1504	1552	461	14163	0.9996	0.998	0.5529	0.9886	0.9654	0.923	0.8959	0.795	0.565	1261	0.528389	0.501247	0.012746	0.871378	0.440283	0.267091	14163	0.226676	0.07905	5583	263	6037213401	6067009637	0.5051	0.0428	0	0	1	0	1	1	0	1	1	1	0
1089	1476	436	0.272	37	Los Angeles County	282	2206	1165	11	659	1251	491	16380	0.9559	0.947	0.4698	0.8791	0.9081	0.9181	0.8313	0.917	0.637	1864	0.146951	0.212979	0.004986	0.29873	0.32921	0.255862	16380	0.337192	0.088832	5916	245	6037218900	6067009900	0.7314	0.4165	0	0	1	0	1	1	0	0	1	1	0
1090	1328	459	0.281	37	Los Angeles County	197	1487	860	24	20	1094	161	13888	0.9579	0.94	0.5754	0.3617	0.9558	0.7812	0.9024	0.867	0.907	1288	0.151073	0.19866	0.016139	0.013449	0.412518	0.123466	13888	0.280732	0.150711	4613	307	6037219020	6069000100	0.2333	0.3944	0	0	1	0	1	1	0	0	1	0	1
1091	1022	351	0.252	37	Los Angeles County	211	1473	786	11	217	932	359	14859	0.9594	0.952	0.5063	0.7451	0.9328	0.9214	0.8776	0.907	0.801	1252	0.154465	0.223804	0.007467	0.147318	0.36592	0.262811	14859	0.323263	0.116915	3882	188	6037219300	6069000501	0.0573	0.305	0	0	1	0	1	1	0	0	1	1	0
1092	747	163	0.393	37	Los Angeles County	135	702	378	54	271	540	142	12675	0.9755	0.944	0.738	0.9166	0.9671	0.8908	0.9301	0.807	0.713	456	0.199115	0.205658	0.076923	0.386039	0.44628	0.209439	12675	0.233606	0.100227	1964	88	6037122122	6069000702	0.3648	0.6229	0	0	1	0	1	0	0	1	1	0	1
1093	1407	364	0.333	37	Los Angeles County	399	1396	1307	10	582	1373	76	14870	0.9919	0.975	0.5022	0.9259	0.9685	0.5265	0.8773	0.772	0.953	1084	0.292736	0.288012	0.007163	0.416905	0.451051	0.055759	14870	0.212966	0.180963	5090	462	6037122420	6069000802	0.2978	0.2333	0	0	1	0	1	1	0	1	1	0	0
1094	1358	303	0.378	37	Los Angeles County	280	986	1283	25	19	1146	61	13870	0.991	0.978	0.6189	0.4021	0.9714	0.5635	0.9028	0.803	0.681	1070	0.283975	0.298858	0.025354	0.019269	0.460056	0.061866	13870	0.231401	0.095111	4652	214	6037434003	6071000105	0.0606	0.1152	1	0	1	0	1	1	0	0	1	0	1
1095	870	158	0.163	37	Los Angeles County	195	809	372	58	207	664	20	14118	0.9869	0.901	0.7289	0.8526	0.9567	0.2806	0.8968	0.326	0.423	206	0.253246	0.142093	0.071693	0.255871	0.415	0.025974	14118	0.07344	0.062146	2814	66	6037553503	6071000205	0.4759	0.2188	1	0	1	0	1	1	0	0	1	0	0
1096	1153	386	0.785	37	Los Angeles County	241	1123	832	451	19	878	6	13170	0.9827	0.945	0.9787	0.387	0.9339	0.0728	0.9192	0.781	0.803	1003	0.229087	0.208104	0.401602	0.016918	0.367671	0.005703	13170	0.218423	0.11723	4615	232	6037402403	6071000401	0.3871	0.3197	0	0	1	1	1	0	1	0	1	0	1
1097	1258	155	0.183	37	Los Angeles County	246	1185	569	50	466	745	119	17988	0.9808	0.917	0.6686	0.919	0.9233	0.7392	0.7722	0.554	0.711	505	0.219642	0.16299	0.042194	0.393248	0.350918	0.10625	17988	0.128498	0.099939	3930	166	6037554101	6071000403	0.4832	0.16	1	0	1	0	1	1	0	1	1	0	0
1098	1245	213	0.276	37	Los Angeles County	229	1281	815	191	314	906	216	14731	0.9736	0.956	0.8364	0.8454	0.9618	0.8677	0.8813	0.74	0.657	786	0.193086	0.232061	0.149102	0.24512	0.429383	0.182124	14731	0.196549	0.091456	3999	167	6037554302	6071000501	0.1856	0.16	1	0	1	0	1	1	0	0	1	0	0
1099	1677	280	0.3	37	Los Angeles County	382	1208	1017	158	46	1251	76	10276	0.9946	0.955	0.8144	0.4964	0.9817	0.5847	0.9725	0.899	0.831	1552	0.330449	0.230926	0.130794	0.038079	0.506067	0.065743	10276	0.314042	0.124179	4942	265	6037553702	6071000504	0.2978	0.3723	1	0	1	0	1	1	0	0	1	0	1
1100	1885	419	0.306	37	Los Angeles County	336	1471	1622	8	173	1845	79	13673	0.9851	0.979	0.4766	0.6992	0.9849	0.5341	0.9076	0.696	0.313	1018	0.242599	0.305461	0.005438	0.117607	0.524744	0.057039	13673	0.176552	0.049942	5809	131	6037555211	6071000603	0.2752	0.4463	1	0	1	0	1	1	0	0	1	0	1
1101	1401	202	0.232	37	Los Angeles County	277	1269	552	141	92	756	93	15316	0.9824	0.905	0.7897	0.6052	0.8957	0.6363	0.8642	0.843	0.926	1087	0.227235	0.1472	0.111111	0.072498	0.315921	0.076292	15316	0.260172	0.159747	4178	304	6037570303	6071000804	0.1921	0.4239	1	0	1	0	1	1	0	0	0	0	0
1102	1153	186	0.314	37	Los Angeles County	249	910	646	21	22	825	41	20140	0.9904	0.944	0.6103	0.4309	0.9696	0.4588	0.68	0.546	0.877	426	0.280089	0.206126	0.023076	0.024175	0.454295	0.046119	20140	0.126334	0.138375	3372	247	6037570404	6071000808	0.4092	0.4018	1	0	1	0	1	1	0	0	1	0	0
1103	1965	254	0.172	37	Los Angeles County	416	1977	944	21	347	1245	368	14628	0.9848	0.932	0.5369	0.7807	0.9466	0.893	0.8841	0.886	0.894	1672	0.240462	0.184447	0.010622	0.175518	0.391879	0.212716	14628	0.298891	0.144219	5594	378	6037576901	6071000812	0.0962	0.1204	1	0	1	0	1	1	0	0	1	0	0
1104	1312	372	0.325	37	Los Angeles County	309	1090	964	31	3	1353	140	13622	0.9915	0.957	0.6305	0.2584	0.9854	0.7973	0.9087	0.698	0.792	776	0.29014	0.233923	0.02844	0.002752	0.527691	0.131455	13622	0.177696	0.11516	4458	237	6037294620	6071000814	0.1545	0.0962	1	0	1	0	1	1	0	0	1	0	1
1105	1014	611	0.591	37	Los Angeles County	152	1271	413	8	258	745	359	15759	0.942	0.884	0.49	0.8096	0.9187	0.9346	0.8508	0.901	0.928	1122	0.125723	0.123615	0.006294	0.202989	0.343476	0.296939	15759	0.316145	0.160949	3549	183	6037530400	6071000817	0.2545	0.7794	0	0	1	0	0	1	0	0	1	1	0
1106	1056	315	0.48	37	Los Angeles County	209	965	441	71	87	836	9	17572	0.9814	0.887	0.7323	0.6468	0.9545	0.1094	0.7892	0.635	0.915	593	0.222814	0.125856	0.073575	0.090155	0.409603	0.009594	17572	0.153547	0.154435	3883	282	6037541100	6071000818	0.5325	0.7657	1	0	1	0	0	1	0	0	1	0	0
1107	1795	484	0.386	37	Los Angeles County	281	1352	1553	14	29	1671	210	12883	0.9806	0.984	0.5348	0.4155	0.9913	0.8471	0.9257	0.812	0.735	1238	0.218847	0.324555	0.010355	0.021449	0.571868	0.163551	12883	0.236892	0.103874	5226	252	6037531000	6071000819	0.1659	0.2978	1	0	1	0	1	1	0	0	1	0	1
1108	2187	408	0.534	37	Los Angeles County	447	1822	1379	9	291	1438	364	16324	0.987	0.958	0.4689	0.7609	0.9543	0.8887	0.8332	0.794	0.8	1454	0.253833	0.236738	0.004939	0.159714	0.40922	0.2067	16324	0.225636	0.116793	6456	322	6037532101	6071000820	0.4759	0.7314	1	0	1	0	1	1	0	0	1	0	0
1109	1870	305	0.424	37	Los Angeles County	384	1183	1122	25	75	1256	42	13952	0.9953	0.964	0.6021	0.581	0.9792	0.3872	0.9008	0.698	0.614	852	0.341333	0.252532	0.021132	0.063398	0.492355	0.037333	13952	0.177573	0.085727	4904	182	6037541802	6071001104	0.4239	0.1152	1	0	1	0	1	1	0	0	1	0	1
1110	1971	498	0.302	37	Los Angeles County	356	1727	1691	21	257	1915	231	13053	0.9813	0.983	0.5484	0.747	0.9921	0.8193	0.9219	0.72	0.564	1110	0.222083	0.31972	0.012159	0.148812	0.579249	0.144104	13053	0.187057	0.078874	5934	199	6037533803	6071001312	0.3268	0.2827	1	0	1	0	1	1	0	0	1	0	1
1111	1352	333	0.347	37	Los Angeles County	263	1045	890	31	13	1135	61	13374	0.9896	0.955	0.6344	0.3538	0.9754	0.5712	0.9142	0.842	0.702	1027	0.272538	0.229322	0.029665	0.01244	0.47689	0.063212	13374	0.25954	0.098292	4148	190	6037534002	6071001702	0.4463	0.2752	1	0	1	0	1	1	0	0	1	0	1
1112	1083	263	0.291	37	Los Angeles County	267	902	1170	55	203	1271	192	11072	0.9927	0.989	0.7092	0.8299	0.9984	0.8971	0.961	0.704	0.895	651	0.3041	0.355839	0.060975	0.225055	0.673913	0.218678	11072	0.179933	0.144546	3635	220	6037534203	6071001703	0.2902	0.212	1	0	1	0	1	1	0	0	1	0	1
1113	1203	235	0.273	37	Los Angeles County	231	1017	570	7	114	601	114	12769	0.9856	0.918	0.4989	0.6895	0.8979	0.7756	0.928	0.873	0.864	1045	0.244962	0.164597	0.006882	0.112094	0.318157	0.12089	12769	0.285987	0.13354	3696	215	6037241002	6071001806	0.4384	0.5657	1	0	1	0	1	1	0	0	0	0	1
1114	1114	193	0.222	37	Los Angeles County	109	932	606	11	106	650	121	15394	0.9376	0.941	0.5456	0.6924	0.9381	0.7995	0.8619	0.662	0.598	538	0.119517	0.199802	0.011802	0.113733	0.374639	0.132675	15394	0.163376	0.083514	3304	115	6037241400	6071001808	0.6047	0.1791	1	0	1	0	1	1	0	0	1	0	0
1115	1246	215	0.559	37	Los Angeles County	124	1115	380	62	46	534	25	13588	0.9514	0.89	0.6984	0.5092	0.8845	0.3013	0.9096	0.973	0.908	1499	0.139013	0.129383	0.055605	0.041255	0.304273	0.028026	13588	0.461514	0.150899	3284	193	6037900804	6071001901	0.2259	0.4542	1	0	1	0	0	0	0	0	0	0	1
1116	1865	488	0.468	37	Los Angeles County	501	1283	1626	30	159	1775	166	11828	0.9979	0.978	0.6114	0.7099	0.9877	0.803	0.9475	0.713	0.761	1103	0.406655	0.299282	0.023382	0.123928	0.543644	0.13474	11828	0.183925	0.108987	6064	325	6037104320	6071001905	0.0573	0.5395	1	0	1	0	1	1	0	0	1	0	1
1117	941	176	0.129	37	Los Angeles County	257	1110	762	12	248	767	94	15872	0.9857	0.957	0.5383	0.8285	0.9395	0.6889	0.8473	0.601	0.927	507	0.245229	0.234678	0.01081	0.223423	0.377646	0.089694	15872	0.142335	0.160312	3578	328	6037269601	6071002010	0.1098	0.212	0	0	1	0	1	1	0	0	1	0	0
1118	1376	304	0.402	37	Los Angeles County	153	1048	798	9	149	839	67	15052	0.956	0.94	0.5181	0.7375	0.9193	0.5783	0.8717	0.578	0.704	577	0.147256	0.198952	0.008587	0.142175	0.344275	0.064485	15052	0.135287	0.098598	4297	197	6037404802	6071002011	0.469	0.3723	1	0	1	0	1	1	0	0	1	0	0
1119	1476	331	0.324	37	Los Angeles County	333	1396	1266	46	327	1383	119	13343	0.9856	0.966	0.6447	0.8375	0.9669	0.6816	0.915	0.786	0.877	1216	0.245033	0.258261	0.032951	0.23424	0.445554	0.087564	13343	0.22109	0.138653	5500	377	6037294302	6071002013	0.1921	0.0681	1	0	1	0	1	1	0	0	1	0	1
1120	1412	298	0.303	37	Los Angeles County	174	817	1176	20	0	1647	64	12043	0.9823	0.973	0.6155	0	0.9962	0.6658	0.9435	0.175	0.403	185	0.226857	0.280066	0.024479	0	0.624573	0.083441	12043	0.043529	0.060154	4360	117	6037408139	6071002014	0.1204	0.3871	1	0	1	0	1	1	0	0	1	0	1
1121	1166	233	0.167	37	Los Angeles County	289	1004	1283	8	15	1164	34	13875	0.9927	0.988	0.5119	0.373	0.9885	0.3732	0.9027	0.496	0.808	438	0.30389	0.352182	0.007968	0.01494	0.548539	0.035751	13875	0.113119	0.118634	3872	219	6037533805	6071002015	0.2609	0.2609	1	0	1	0	1	1	0	0	1	0	1
1122	797	82	0.199	37	Los Angeles County	146	560	554	15	16	704	22	16251	0.988	0.968	0.6243	0.4544	0.9799	0.4045	0.8356	0.37	0.476	199	0.260714	0.262683	0.026785	0.028571	0.496124	0.039285	16251	0.082847	0.068376	2402	80	6037534101	6071002016	0.3495	0.3419	1	0	1	0	1	1	0	0	1	0	0
1123	1870	323	0.408	37	Los Angeles County	434	1768	1083	156	475	1223	154	13679	0.9888	0.941	0.7563	0.8614	0.948	0.7049	0.9076	0.835	0.551	1472	0.266421	0.201263	0.088235	0.268665	0.395281	0.094536	13679	0.253749	0.077002	5801	223	6037553902	6071002017	0.16	0.2902	1	0	1	0	1	1	0	0	1	0	1
1124	696	506	0.077	37	Los Angeles County	216	1184	648	13	640	787	498	14230	0.979	0.967	0.5395	0.9534	0.9744	0.9742	0.8944	0.938	0.559	972	0.211972	0.260554	0.010979	0.54054	0.472105	0.488714	14230	0.371986	0.078228	2631	83	6037575803	6071002018	0.2403	0.2403	0	0	1	0	1	0	0	1	1	1	0
1125	1549	233	0.187	37	Los Angeles County	369	1022	1374	13	62	1359	131	11651	0.9963	0.986	0.5527	0.5732	0.9897	0.7912	0.9508	0.879	0.774	1258	0.361056	0.340014	0.01272	0.060665	0.557881	0.12818	11651	0.291811	0.111891	4311	255	6037601802	6071002028	0.4018	0.0459	1	0	1	0	1	1	0	0	1	0	1
1126	989	260	1.028	37	Los Angeles County	71	713	523	310	106	722	0	15415	0.9219	0.931	0.9841	0.7468	0.9446	0	0.8613	0.531	0.761	349	0.102601	0.182611	0.434782	0.148667	0.388172	0	15415	0.122241	0.108983	3137	148	6037104204	6071002029	0.16	0.6712	0	0	1	1	1	1	1	0	1	0	0
1127	521	667	1.045	37	Los Angeles County	95	737	686	248	0	762	54	19352	0.9459	0.961	0.9625	0	0.9214	0.6273	0.7153	0.311	0.605	178	0.131034	0.246585	0.336499	0	0.347786	0.074482	19352	0.070327	0.084299	2815	80	6037109100	6071002034	0.0511	0.5461	0	1	1	1	1	0	1	0	1	0	0
1128	1318	449	0.305	37	Los Angeles County	286	1251	1046	22	735	1095	230	15038	0.984	0.968	0.5834	0.9608	0.9575	0.8748	0.8722	0.909	0.342	1431	0.235779	0.263409	0.017585	0.587529	0.417301	0.189612	15038	0.326488	0.053102	4464	95	6037117201	6071002035	0.16	0.1313	0	0	1	0	1	0	0	1	1	0	0
1129	833	281	0.12	37	Los Angeles County	400	1202	1467	8	454	931	272	11438	0.9966	0.997	0.4954	0.9137	0.9697	0.9161	0.9547	0.885	0.879	1074	0.369685	0.45446	0.006655	0.377703	0.454589	0.251386	11438	0.29825	0.138872	3601	234	6037213310	6071002037	0.1791	0.1724	0	0	1	0	1	1	0	1	1	1	1
1130	462	229	0.118	37	Los Angeles County	136	970	416	26	482	452	265	9605	0.9589	0.916	0.6244	0.9454	0.9577	0.9352	0.9797	0.989	0.591	1454	0.153325	0.161553	0.026804	0.496907	0.418131	0.298759	9605	0.554961	0.08256	2632	89	6037221810	6071002107	0.4384	0.1259	0	0	1	0	1	0	0	1	1	1	1
1131	1514	232	0.392	37	Los Angeles County	420	1035	1602	38	114	1721	100	12005	0.9978	0.992	0.655	0.6865	0.9987	0.7118	0.9443	0.752	0.729	965	0.405797	0.379171	0.036714	0.110144	0.682665	0.096618	12005	0.20239	0.102824	4846	233	6037123010	6071002206	0.1431	0.1987	1	0	1	0	1	1	0	0	1	0	1
1132	544	117	0.334	37	Los Angeles County	110	404	385	101	50	402	17	15654	0.9913	0.981	0.9209	0.7096	0.9787	0.4454	0.8541	0.79	0.884	323	0.287206	0.314029	0.25	0.123762	0.490842	0.044386	15654	0.223529	0.14074	1445	95	6037433302	6071002304	0.0914	0.1987	1	0	1	0	1	1	1	0	1	0	0
1133	1497	247	0.273	37	Los Angeles County	446	1251	1822	125	167	1332	145	12957	0.9966	0.992	0.7741	0.7246	0.9732	0.7757	0.9242	0.798	0.867	1200	0.371976	0.378479	0.09992	0.133493	0.46704	0.120934	12957	0.228006	0.134424	5314	312	6037433403	6071002705	0.4311	0.0834	1	0	1	0	1	1	0	0	1	0	1
1134	2092	378	0.607	37	Los Angeles County	530	1311	1926	42	274	1957	173	10942	0.998	0.99	0.6419	0.8155	0.9961	0.8055	0.9633	0.839	0.675	1449	0.416994	0.368753	0.032036	0.209	0.622653	0.136113	10942	0.25696	0.094088	5725	226	6037433801	6071004503	0.0542	0.2978	1	0	1	0	1	1	0	0	1	0	1
1135	1542	220	0.385	37	Los Angeles County	263	1009	1079	186	20	1276	7	12147	0.9899	0.97	0.8725	0.4054	0.9925	0.0876	0.9415	0.627	0.769	648	0.275392	0.268876	0.18434	0.019821	0.581586	0.007329	12147	0.151084	0.111052	4305	211	6037553701	6071004601	0.2902	0.2333	1	0	1	0	1	1	0	0	1	0	1
1136	1422	152	0.506	37	Los Angeles County	351	1019	1178	10	149	1235	31	13124	0.9962	0.982	0.5299	0.7434	0.993	0.3368	0.9202	0.805	0.856	959	0.358895	0.316922	0.009813	0.146221	0.586141	0.031697	13124	0.232203	0.131115	4188	268	6037402804	6071004603	0.5191	0.0606	1	0	1	0	1	1	0	0	1	0	1
1137	2338	332	0.448	37	Los Angeles County	455	2296	1138	420	851	1488	150	15174	0.9814	0.933	0.8712	0.9112	0.9564	0.6222	0.8682	0.771	0.904	1451	0.222602	0.18616	0.182926	0.370644	0.414484	0.073385	15174	0.212196	0.149227	6865	512	6037570301	6071005100	0.5325	0.1921	1	0	1	0	1	1	0	1	1	0	0
1138	1496	296	0.284	37	Los Angeles County	188	1808	218	136	1234	477	157	13601	0.9387	0.768	0.7351	0.9725	0.7584	0.7254	0.9093	0.882	0.943	1253	0.1209	0.056012	0.075221	0.682522	0.218807	0.100964	13601	0.294546	0.172016	4308	343	6037570603	6071007104	0.1053	0.6598	1	0	1	0	0	1	0	1	0	0	1
1139	2033	406	0.66	37	Los Angeles County	398	1865	1260	93	172	1461	145	17116	0.9826	0.945	0.6868	0.6512	0.9475	0.6643	0.8059	0.76	0.9	1329	0.22808	0.208609	0.049865	0.092225	0.393906	0.083094	17116	0.206623	0.146904	6447	503	6037571701	6071007106	0.5792	0.2679	1	0	1	0	1	1	0	0	1	0	0
1140	2049	400	1.544	37	Los Angeles County	305	2010	1087	81	111	1328	195	19356	0.9628	0.932	0.664	0.5562	0.9245	0.7318	0.7151	0.708	0.948	1134	0.161632	0.184206	0.040298	0.055223	0.352535	0.103338	19356	0.181759	0.176488	6305	581	6037292000	6071007110	0.16	0.5657	1	0	1	0	1	1	0	0	1	0	0
1141	2103	331	0.406	37	Los Angeles County	641	1886	1941	47	589	1610	91	11055	0.9955	0.98	0.6174	0.8861	0.9665	0.4822	0.9613	0.92	0.861	2417	0.347237	0.309421	0.02492	0.312301	0.444137	0.049295	11055	0.342496	0.132605	7085	425	6037293202	6071007306	0.1659	0.3574	1	0	1	0	1	1	0	0	1	0	1
1142	2187	477	0.293	37	Los Angeles County	359	2162	1065	10	183	1365	297	14153	0.971	0.934	0.464	0.6344	0.9551	0.832	0.8961	0.822	0.931	1520	0.184291	0.188328	0.004625	0.084643	0.41102	0.152464	14153	0.244019	0.162559	6229	442	6037600100	6071007403	0.7886	0.5122	1	0	1	0	1	1	0	0	1	0	0
1143	887	245	0.257	37	Los Angeles County	304	968	944	213	408	761	70	13589	0.9945	0.977	0.9014	0.9274	0.9379	0.6338	0.9096	0.766	0.815	726	0.32936	0.296575	0.220041	0.421487	0.374323	0.075839	13589	0.209584	0.120118	3477	203	6037294421	6071007409	0.4018	0.1098	0	0	1	0	1	1	1	1	1	0	1
1144	2211	403	0.405	37	Los Angeles County	661	1558	2479	25	37	2507	235	12372	0.9982	0.993	0.5748	0.4288	0.9958	0.8296	0.9368	0.72	0.609	1287	0.424261	0.392743	0.016046	0.023748	0.619318	0.150834	12372	0.187227	0.084908	6874	274	6037534900	6071007901	0.1921	0.2978	1	0	1	0	1	1	0	0	1	0	1
1145	2079	369	0.417	37	Los Angeles County	369	1492	1572	61	67	1956	152	11050	0.9877	0.978	0.6654	0.5227	0.9967	0.7404	0.9614	0.86	0.683	1591	0.258947	0.298405	0.040884	0.044906	0.6326	0.106666	11050	0.273932	0.095496	5869	229	6037535300	6071007903	0.305	0.1009	1	0	1	0	1	1	0	0	1	0	1
1146	1397	507	0.58	37	Los Angeles County	423	1469	1398	15	514	1353	254	11774	0.9934	0.984	0.5335	0.9029	0.9805	0.8741	0.9488	0.966	0.845	2068	0.314264	0.328554	0.010211	0.349897	0.49963	0.188707	11774	0.436747	0.127815	4735	244	6037199000	6071008001	0.2609	0.6171	0	0	1	0	1	1	0	1	1	0	1
1147	1223	162	0.369	37	Los Angeles County	302	767	1040	9	0	865	117	9801	0.9982	0.986	0.5451	0	0.9862	0.8475	0.9779	0.876	0.301	1040	0.422969	0.336678	0.011734	0	0.533292	0.163865	9801	0.288888	0.04866	3600	69	6037535400	6071008200	0.4311	0.1791	1	0	1	0	1	1	0	0	1	0	1
1148	2428	352	0.644	37	Los Angeles County	312	1587	1305	41	127	1370	102	12424	0.9784	0.957	0.6208	0.6231	0.9679	0.5991	0.9357	0.692	0.879	1052	0.209395	0.236028	0.025834	0.080025	0.448592	0.068456	12424	0.174896	0.139063	6060	377	6037540000	6071008403	0.4619	0.0873	1	0	1	0	1	1	0	0	1	0	1
1149	2118	429	0.297	37	Los Angeles County	417	1573	1580	29	49	1690	223	10885	0.9913	0.973	0.5883	0.4665	0.9862	0.8347	0.9643	0.868	0.651	1746	0.288781	0.278217	0.018436	0.03115	0.533123	0.154432	10885	0.282113	0.090576	6189	223	6037530801	6071008500	0.2978	0.1724	1	0	1	0	1	1	0	0	1	0	1
1150	1355	356	0.297	37	Los Angeles County	314	1143	1247	16	46	1255	164	10833	0.9925	0.983	0.5618	0.5052	0.99	0.8386	0.9652	0.903	0.486	1322	0.301054	0.322388	0.013998	0.040244	0.560768	0.157238	10833	0.318324	0.069518	4153	117	6037204810	6071008601	0.3798	0.2188	0	0	1	0	1	1	0	0	1	0	1
1151	1429	537	0.449	37	Los Angeles County	217	1251	726	72	75	1357	66	12485	0.9711	0.909	0.7025	0.5711	0.966	0.5289	0.9343	0.782	0.867	1104	0.18468	0.151439	0.057553	0.059952	0.442307	0.05617	12485	0.2187	0.13451	5122	221	6037540901	6071008703	0.2827	0.7314	0	0	1	1	1	1	0	0	1	0	1
1152	1748	379	0.214	37	Los Angeles County	493	1343	1739	7	47	1599	157	11510	0.9978	0.989	0.4731	0.4841	0.9884	0.793	0.9535	0.797	0.696	1225	0.405761	0.35723	0.005212	0.034996	0.547978	0.129218	11510	0.227399	0.097192	5393	225	6037531201	6071008705	0.825	0.3268	1	0	1	0	1	1	0	0	1	0	1
1153	1378	379	0.194	37	Los Angeles County	415	1154	1218	12	45	1358	151	12649	0.9968	0.979	0.5351	0.5	0.9917	0.806	0.9307	0.801	0.506	995	0.374887	0.304195	0.010398	0.038994	0.574693	0.136404	12649	0.230057	0.071762	4325	138	6037531504	6071008706	0.2051	0.3197	1	0	1	0	1	1	0	0	1	0	1
1154	1061	200	0.484	37	Los Angeles County	200	686	608	22	66	616	86	10676	0.9943	0.96	0.642	0.6594	0.9707	0.813	0.9672	0.875	0.341	778	0.326264	0.24398	0.032069	0.096209	0.457652	0.140293	10676	0.287934	0.052884	2702	55	6037541603	6071009202	0.5395	0.7046	1	0	1	0	1	1	0	0	1	0	1
1155	1663	216	0.276	37	Los Angeles County	286	1234	927	22	195	1369	30	13573	0.9881	0.946	0.585	0.7588	0.981	0.2959	0.91	0.759	0.865	982	0.261665	0.210873	0.017828	0.158022	0.502939	0.027447	13573	0.205999	0.133923	4791	257	6037541801	6071009708	0.6047	0.2827	1	0	1	0	1	1	0	0	1	0	1
1156	1163	200	0.236	37	Los Angeles County	247	724	1200	19	24	1313	19	12901	0.9963	0.992	0.6224	0.4759	0.9986	0.2988	0.9253	0.658	0.846	579	0.361111	0.380952	0.026243	0.033149	0.68031	0.027777	12901	0.161731	0.128152	3580	188	6037542104	6071009711	0.6826	0.3798	1	0	1	0	1	1	0	0	1	0	1
1157	1909	349	0.377	37	Los Angeles County	408	1410	1027	16	0	1126	59	11360	0.9938	0.945	0.5422	0	0.9613	0.4597	0.9562	0.778	0.447	1168	0.319749	0.208316	0.011347	0	0.427811	0.046238	11360	0.216858	0.065174	5386	131	6037542700	6071009713	0.5792	0.526	1	0	1	0	1	1	0	0	1	0	1
1158	956	179	0.187	37	Los Angeles County	188	639	714	17	30	821	61	12488	0.9933	0.979	0.6237	0.53	0.9931	0.7263	0.9342	0.852	0.604	691	0.312292	0.302286	0.026604	0.046948	0.587267	0.101328	12488	0.267725	0.084201	2601	97	6037533002	6071009715	0.7516	0.4906	1	0	1	0	1	1	0	0	1	0	1
1159	79	140	0.977	37	Los Angeles County	0	66	0	32	24	330	0	9639	0	0	0.9898	0.9083	0.9315	0	0.9794	0.998	0	539	0	0	0.484848	0.363636	0.363836	0	9639	0.827956	0	919	0	6037701100	6071009717	0.4018	0.9985	0	0	0	1	0	0	1	1	1	0	1
1160	1466	194	0.367	37	Los Angeles County	393	1075	1414	166	26	1310	120	10304	0.9967	0.99	0.8422	0.4309	0.996	0.7604	0.9722	0.876	0.475	1198	0.374285	0.369094	0.154418	0.024186	0.621737	0.114285	10304	0.289232	0.068241	4152	104	6037533806	6071009906	0.1724	0.1204	1	0	1	0	1	1	0	0	1	0	1
1161	1917	275	0.303	37	Los Angeles County	573	1339	1803	21	15	2035	147	10834	0.9985	0.988	0.5724	0.3428	0.9977	0.7541	0.9651	0.805	0.606	1389	0.436073	0.351873	0.015683	0.011202	0.652452	0.111872	10834	0.232351	0.08438	5978	188	6037534001	6071010004	0.4463	0.1856	1	0	1	0	1	1	0	0	1	0	1
1162	2181	270	0.309	37	Los Angeles County	586	1517	2025	75	108	1834	267	11745	0.9973	0.986	0.6858	0.602	0.9882	0.8612	0.9492	0.727	0.589	1241	0.386288	0.337894	0.049439	0.071193	0.546809	0.176005	11745	0.190249	0.082434	6532	237	6037534102	6071010013	0.6047	0.0511	1	0	1	0	1	1	0	0	1	0	1
1163	1582	255	0.333	37	Los Angeles County	347	1239	1541	121	256	1482	124	12060	0.9927	0.991	0.7708	0.8132	0.9928	0.7462	0.9432	0.712	0.843	861	0.304385	0.370165	0.097659	0.206618	0.584846	0.108771	12060	0.183582	0.127576	4702	260	6037534301	6071010017	0.2752	0.2679	1	0	1	0	1	1	0	0	1	0	1
1164	1355	133	0.15	37	Los Angeles County	315	868	1246	22	138	1056	92	13256	0.9963	0.986	0.6189	0.76	0.9891	0.7386	0.9172	0.856	0.658	1059	0.362903	0.339787	0.025345	0.158986	0.553169	0.10599	13256	0.271121	0.091549	3906	143	6037534302	6071010024	0.3344	0.0681	1	0	1	0	1	1	0	0	1	0	1
1165	1740	361	0.278	37	Los Angeles County	326	1323	1168	21	11	1307	173	11728	0.9889	0.967	0.5737	0.3161	0.9775	0.8154	0.9496	0.807	0.77	1150	0.266994	0.259959	0.015873	0.008314	0.485693	0.141687	11728	0.233171	0.111235	4954	198	6037240020	6071010412	0.5857	0.4619	1	0	1	0	1	1	0	0	1	0	1
1166	2442	363	0.277	37	Los Angeles County	297	1430	1263	20	0	1484	201	10654	0.9866	0.964	0.5617	0	0.9954	0.8546	0.9674	0.834	0.767	1386	0.251056	0.252954	0.013986	0	0.614747	0.169907	10654	0.252781	0.110471	5483	192	6037243000	6071010413	0.893	0.5122	1	0	1	0	1	1	0	0	1	0	1
1167	1844	492	0.342	37	Los Angeles County	428	1336	1727	515	0	1660	103	12674	0.9938	0.981	0.9753	0	0.9836	0.6395	0.9301	0.777	0.195	1313	0.320359	0.313714	0.385479	0	0.516169	0.077095	12674	0.216238	0.03664	6268	89	6037408138	6071010420	0.8213	0.4619	1	0	1	0	1	1	1	0	1	0	1
1168	1410	152	0.269	37	Los Angeles County	487	1072	1205	181	222	1201	165	8546	0.9991	0.978	0.8575	0.8136	0.9888	0.8418	0.9877	0.889	0.512	1364	0.470986	0.297898	0.168843	0.207089	0.550664	0.159574	8546	0.302371	0.07248	4547	123	6037402304	6071010804	0.3944	0.0321	1	0	1	0	1	1	0	0	1	0	1
1169	1221	217	0.651	37	Los Angeles County	248	1200	748	110	466	777	83	17098	0.9788	0.935	0.7616	0.9174	0.9309	0.6099	0.8065	0.766	0.788	923	0.211243	0.189751	0.091666	0.388333	0.362914	0.070698	17098	0.209582	0.114441	4404	210	6037551101	6071010901	0.2679	0.1659	1	0	1	0	1	1	0	1	1	0	0
1170	1530	274	0.421	37	Los Angeles County	221	926	1081	16	0	1447	113	12054	0.9852	0.971	0.5815	0	0.9973	0.7824	0.9433	0.811	0.796	1023	0.242857	0.274156	0.017278	0	0.643397	0.124175	12054	0.235931	0.115942	4336	248	6037104201	6071010902	0.3574	0.0793	1	0	1	0	1	1	0	0	1	0	1
1171	1269	285	0.306	37	Los Angeles County	223	949	749	83	178	951	79	13997	0.9852	0.946	0.7552	0.7949	0.972	0.6763	0.8997	0.648	0.98	600	0.243184	0.209569	0.08746	0.187565	0.461874	0.08615	13997	0.158353	0.222902	3823	364	6037106648	6071011001	0.2679	0.6047	1	0	1	0	1	1	0	0	1	0	0
1172	1245	209	0.159	37	Los Angeles County	313	965	1205	188	181	1416	154	12914	0.9941	0.986	0.8819	0.7949	0.9976	0.8418	0.9251	0.797	0.891	903	0.324352	0.338388	0.194818	0.187564	0.651034	0.159585	12914	0.227742	0.143013	3965	262	6037534404	6071011101	0.2752	0.212	1	0	1	0	1	1	0	0	1	0	1
1173	2042	251	0.348	37	Los Angeles County	398	1298	1338	28	112	1584	136	11442	0.9939	0.972	0.604	0.638	0.9911	0.7488	0.9546	0.79	0.864	1173	0.321226	0.277593	0.021571	0.086286	0.569784	0.109765	11442	0.223513	0.133727	5384	339	6037540203	6071011102	0.3268	0.1204	1	0	1	0	1	1	0	0	1	0	1
1174	1817	302	0.335	37	Los Angeles County	258	1416	1005	36	28	1223	104	12723	0.9781	0.96	0.6191	0.4051	0.9728	0.6684	0.9291	0.79	0.883	1039	0.208569	0.24176	0.025423	0.019774	0.465195	0.084074	12723	0.223681	0.140144	4645	310	6037541605	6071011204	0.6171	0.2403	1	0	1	0	1	1	0	0	1	0	1
1175	1056	265	0.312	37	Los Angeles County	202	798	989	98	0	1038	64	10699	0.987	0.979	0.8045	0	0.987	0.654	0.9669	0.839	0.775	956	0.254088	0.304214	0.122807	0	0.538381	0.080503	10699	0.256989	0.112063	3736	170	6037542900	6071011600	0.6883	0.6047	1	0	1	0	1	1	0	0	1	0	1
1176	1552	299	0.221	37	Los Angeles County	235	1133	1969	73	163	1841	163	11918	0.9809	0.998	0.7161	0.7402	0.9984	0.8324	0.946	0.608	0.454	617	0.220243	0.491758	0.06443	0.143865	0.67288	0.152764	11918	0.144462	0.066013	4384	128	6037433402	6071011800	0.5191	0.6767	1	0	1	0	1	1	0	0	1	0	1
1177	1488	322	0.354	37	Los Angeles County	346	1032	1873	48	59	1460	73	12315	0.9949	0.995	0.6794	0.5627	0.9751	0.6101	0.938	0.804	0.367	1149	0.335271	0.415115	0.046511	0.05717	0.47557	0.070736	12315	0.231793	0.055931	4987	124	6037433504	6071012001	0.4239	0.4092	1	0	1	0	1	1	0	0	1	0	1
1178	1837	279	0.278	37	Los Angeles County	526	1303	1641	113	168	1850	97	10205	0.9987	0.982	0.754	0.7179	0.9924	0.6623	0.9734	0.867	0.678	1604	0.447659	0.316124	0.086722	0.128933	0.581395	0.082553	10205	0.28091	0.094745	5731	238	6037433901	6071012002	0.8523	0.1431	1	0	1	0	1	1	0	0	1	0	1
1179	1752	228	0.211	37	Los Angeles County	277	1511	794	143	208	1029	213	13097	0.9739	0.93	0.7662	0.7313	0.9457	0.8267	0.9209	0.841	0.859	1248	0.193706	0.180906	0.094639	0.137657	0.390068	0.148951	13097	0.258813	0.132118	4841	290	6037570304	6071012101	0.7264	0.4906	1	0	1	0	1	1	0	0	1	0	1
1180	683	118	0.09	37	Los Angeles County	225	555	798	8	45	694	79	10922	0.9978	0.986	0.5646	0.6259	0.9778	0.8164	0.9637	0.688	0.391	456	0.405405	0.33417	0.014414	0.081081	0.487017	0.142342	10922	0.173515	0.058764	2636	59	6037533502	6073000202	0.0283	0.2978	1	0	1	0	1	1	0	0	1	0	1
1181	1771	323	0.271	37	Los Angeles County	327	1527	2055	25	61	1846	98	12516	0.9839	0.996	0.5766	0.5039	0.9953	0.6097	0.9336	0.744	0.413	1053	0.23576	0.440797	0.016371	0.039947	0.613696	0.070656	12516	0.198491	0.061124	5305	150	6037533602	6073000500	0.0681	0.3344	1	0	1	0	1	1	0	0	1	0	1
1182	1947	468	0.32	37	Los Angeles County	380	2195	594	11	364	1164	322	12432	0.9727	0.865	0.4701	0.7683	0.9132	0.8431	0.9355	0.911	0.83	2081	0.189431	0.106147	0.005011	0.165831	0.335736	0.160518	12432	0.32995	0.123745	6307	296	6037600202	6073001000	0.0873	0.6598	1	0	1	0	0	1	0	0	1	0	1
1183	2012	242	0.241	37	Los Angeles County	483	2249	1211	47	1508	1129	237	14984	0.9821	0.944	0.6011	0.9713	0.9032	0.7514	0.8739	0.886	0.801	1956	0.225806	0.206268	0.020898	0.67052	0.323681	0.110799	14984	0.299128	0.116942	6604	361	6037603704	6073001100	0.3871	0.1545	1	0	1	0	1	1	0	1	1	0	0
1184	1646	439	0.423	37	Los Angeles County	248	1357	1372	79	549	1408	182	14045	0.9728	0.981	0.704	0.9223	0.9875	0.8111	0.8986	0.854	0.589	1337	0.189892	0.310899	0.058216	0.404568	0.542581	0.139356	14045	0.269284	0.082293	4994	178	6037104108	6073001200	0.1313	0.3574	1	0	1	0	1	1	0	1	1	0	0
1185	1379	256	0.642	37	Los Angeles County	127	1150	563	274	246	858	33	16295	0.9365	0.914	0.9141	0.8201	0.9476	0.3268	0.8342	0.556	0.934	483	0.118139	0.158636	0.23826	0.213913	0.394301	0.030697	16295	0.128868	0.164263	3837	319	6037104704	6073001300	0.3648	0.4311	1	0	1	0	1	1	1	0	1	0	0
1186	1215	257	0.159	37	Los Angeles County	205	844	1358	23	37	1083	142	11191	0.9879	0.995	0.626	0.5188	0.9903	0.8662	0.9591	0.901	0.1	1100	0.260482	0.426775	0.027251	0.043838	0.562305	0.180432	11191	0.316091	0.02311	3515	37	6037228210	6073001400	0.305	0.1724	1	0	1	0	1	1	0	0	1	0	1
1187	519	235	0.175	37	Los Angeles County	237	1098	816	25	427	765	310	13109	0.9841	0.973	0.6092	0.9176	0.9831	0.9387	0.9206	0.946	0.946	1156	0.236763	0.278403	0.022768	0.388888	0.512734	0.30969	13109	0.387919	0.174486	3029	238	6037224410	6073001500	0.1372	0.1313	0	0	1	0	1	0	0	1	1	1	1
1188	1553	196	0.211	37	Los Angeles County	360	1010	1119	12	32	1185	183	10166	0.9978	0.985	0.5462	0.4688	0.9947	0.8877	0.9739	0.956	0.409	1557	0.403587	0.330185	0.011881	0.031683	0.6049	0.205156	10166	0.40909	0.060744	3814	93	6037228310	6073001700	0.2473	0.1921	1	0	1	0	1	1	0	0	1	0	1
1189	1217	123	0.107	37	Los Angeles County	345	725	927	5	38	1131	114	8145	0.9996	0.988	0.499	0.5479	0.9988	0.8614	0.9899	0.966	0.64	1407	0.53323	0.350207	0.006896	0.052413	0.689213	0.176197	8145	0.436143	0.089138	3226	119	6037228410	6073001900	0.2609	0.1098	1	0	1	0	1	1	0	0	1	0	1
1190	1587	178	0.156	37	Los Angeles County	469	1060	1766	15	18	1891	277	9909	0.9988	0.991	0.5629	0.3874	0.9985	0.9227	0.9769	0.885	0.21	1510	0.450528	0.374469	0.01415	0.016981	0.675357	0.26609	9909	0.297595	0.03862	5123	84	6037228720	6073002100	0.3723	0.0719	1	0	1	0	1	1	0	0	1	1	1
1191	530	701	0.306	37	Los Angeles County	156	801	1150	92	351	864	256	11882	0.9777	0.998	0.7946	0.9316	0.9877	0.9473	0.9466	0.695	0.871	424	0.207171	0.508624	0.114856	0.438202	0.543738	0.339973	11882	0.176372	0.135993	2429	167	6037432801	6073002502	0.2609	0.6995	0	1	1	0	1	1	0	1	1	1	1
1192	2394	196	0.579	37	Los Angeles County	609	1721	1497	68	318	1445	213	11382	0.9974	0.975	0.6623	0.7918	0.9798	0.8067	0.9558	0.925	0.819	2074	0.391136	0.288383	0.039511	0.184776	0.495711	0.136801	11382	0.349629	0.12093	5932	312	6037402702	6073002902	0.559	0.2752	1	0	1	0	1	1	0	0	1	0	1
1193	1946	178	0.697	37	Los Angeles County	365	1181	941	211	55	1090	18	10744	0.9962	0.952	0.8673	0.5284	0.9755	0.1949	0.9663	0.872	0.928	1349	0.360315	0.224207	0.178662	0.04657	0.47786	0.017769	10744	0.285744	0.160806	4757	343	6037402801	6073002903	0.611	0.0642	1	0	1	0	1	1	0	0	1	0	1
1194	1700	215	0.22	37	Los Angeles County	301	1263	917	91	324	979	98	11490	0.9904	0.951	0.7295	0.8529	0.9581	0.6941	0.9539	0.929	0.887	1625	0.28026	0.22107	0.07205	0.256532	0.419271	0.091247	11490	0.357142	0.141484	4550	265	6037570403	6073003003	0.4977	0.2545	1	0	1	0	1	1	0	0	1	0	1
1195	1625	308	0.232	37	Los Angeles County	412	1411	866	28	152	1173	243	11667	0.9936	0.936	0.5956	0.682	0.9729	0.873	0.9506	0.938	0.898	1848	0.317901	0.19172	0.019844	0.107725	0.465845	0.1875	11667	0.37228	0.145962	4983	282	6037573201	6073003107	0.4759	0.3197	1	0	1	0	1	1	0	0	1	0	1
1196	1693	350	0.26	37	Los Angeles County	402	1290	1473	30	522	1225	128	12235	0.9937	0.986	0.6109	0.9223	0.9791	0.7271	0.9396	0.72	0.544	927	0.319301	0.335841	0.023255	0.404651	0.49177	0.101667	12235	0.187083	0.076222	4955	184	6037404504	6073003108	0.3574	0.1152	1	0	1	0	1	1	0	1	1	0	1
1197	1341	240	0.2	37	Los Angeles County	268	1081	839	37	138	1077	118	13827	0.9902	0.95	0.6482	0.7158	0.9794	0.78	0.904	0.588	0.909	600	0.279166	0.217865	0.034227	0.127659	0.493583	0.122916	13827	0.138217	0.15134	4350	316	6037294510	6073003115	0.3871	0.0573	1	0	1	0	1	1	0	0	1	0	1
1198	1283	191	0.183	37	Los Angeles County	402	1067	883	13	512	987	94	11287	0.9976	0.967	0.5486	0.9419	0.9802	0.7002	0.9575	0.916	0.279	1276	0.398414	0.260318	0.012183	0.47985	0.497981	0.093161	11287	0.335789	0.046113	3800	70	6037601501	6073003204	0.3344	0.1098	1	0	1	0	1	1	0	1	1	0	1
1199	1412	320	0.352	37	Los Angeles County	371	1049	1331	7	106	1384	56	10175	0.9959	0.979	0.4957	0.6694	0.986	0.5103	0.9737	0.912	0.66	1578	0.35367	0.304367	0.006673	0.101048	0.532307	0.053384	10175	0.330609	0.091826	4773	191	6037601600	6073003207	0.0511	0.0362	1	0	1	0	1	1	0	0	1	0	1
1200	1874	250	0.301	37	Los Angeles County	405	1423	1153	66	217	1531	194	10164	0.9931	0.96	0.679	0.7518	0.9858	0.8253	0.9739	0.946	0.633	2063	0.308924	0.242125	0.04638	0.152494	0.530308	0.147978	10164	0.388585	0.088235	5369	174	6037601700	6073003211	0.5923	0.2752	1	0	1	0	1	1	0	0	1	0	1
1201	1296	221	0.484	37	Los Angeles County	322	1178	656	32	323	765	320	14100	0.9903	0.945	0.6258	0.8651	0.9586	0.9279	0.8974	0.901	0.596	1080	0.279513	0.208121	0.027164	0.274193	0.420329	0.277777	14100	0.316066	0.083214	3417	117	6037602801	6073003214	0.2609	0.4384	1	0	1	0	1	1	0	0	1	1	0
1202	1576	222	0.174	37	Los Angeles County	477	1120	1776	30	0	1687	116	10001	0.9992	0.995	0.6243	0	0.9982	0.7667	0.9758	0.923	0.742	1630	0.481818	0.428054	0.026785	0	0.666798	0.117171	10001	0.346956	0.105457	4757	228	6037535001	6073003401	0.6047	0.16	1	0	1	0	1	1	0	0	1	0	1
1203	1350	206	0.187	37	Los Angeles County	199	824	1093	16	10	1143	153	13308	0.9899	0.991	0.5933	0.351	0.9993	0.8921	0.9159	0.901	0.823	1000	0.274861	0.376507	0.019417	0.012135	0.717964	0.211325	13308	0.315955	0.122175	3165	146	6037535002	6073004100	0.4542	0.0252	1	0	1	0	1	1	0	0	1	0	1
1204	2513	429	0.438	37	Los Angeles County	571	1752	1823	87	0	2087	176	11205	0.9953	0.975	0.6863	0	0.988	0.7372	0.9588	0.905	0.373	2282	0.341916	0.287948	0.049657	0	0.544908	0.105389	11205	0.321137	0.056571	7186	164	6037535101	6073004200	0.1987	0.2188	1	0	1	0	1	1	0	0	1	0	1
1205	274	469	1.475	37	Los Angeles County	77	833	325	70	610	674	253	12974	0.9191	0.903	0.7499	0.9775	0.9355	0.9442	0.9237	0.67	0.844	258	0.100391	0.14483	0.084033	0.732292	0.369923	0.329856	12974	0.166344	0.127744	2270	64	6037502802	6073004300	0.0834	0.8903	0	1	1	1	1	0	0	1	1	1	1
1206	1179	565	0.364	37	Los Angeles County	406	1082	974	27	424	1148	194	20515	0.9981	0.967	0.6175	0.9187	0.9749	0.8839	0.6622	0.937	0.901	1426	0.418556	0.260846	0.024953	0.391866	0.474968	0.2	20515	0.369143	0.147831	4163	259	6037199120	6073004400	0.3871	0.4759	0	0	1	1	1	1	0	1	1	0	0
1207	1052	287	0.17	37	Los Angeles County	181	996	640	5	196	618	114	12152	0.9767	0.951	0.4702	0.8037	0.9164	0.791	0.9414	0.886	0.961	944	0.20337	0.221453	0.00502	0.196787	0.340495	0.128089	12152	0.299207	0.188028	3182	267	6037201503	6073006900	0.0914	0.2545	1	0	1	0	1	1	0	0	1	0	1
1208	846	76	0.101	37	Los Angeles County	219	640	1021	26	116	950	97	10096	0.9959	0.996	0.6649	0.7877	0.9996	0.8385	0.9746	0.73	0.96	501	0.354943	0.430438	0.040625	0.18125	0.755166	0.157212	10096	0.191513	0.186335	2616	210	6037540201	6073007302	0.2545	0.3798	1	0	1	0	1	1	0	0	1	0	1
1209	1376	580	0.248	37	Los Angeles County	330	1347	1559	36	172	1606	430	10854	0.9873	0.987	0.6241	0.7159	0.9965	0.9456	0.9648	0.931	0.952	1710	0.256211	0.345064	0.026726	0.127691	0.62931	0.33385	10854	0.360455	0.179683	4845	352	6037204300	6073007502	0.1431	0.526	0	0	1	0	1	1	0	0	1	1	1
1210	1577	292	0.173	37	Los Angeles County	396	1208	1518	13	36	1220	269	11564	0.9961	0.993	0.5379	0.4604	0.988	0.9118	0.9524	0.85	0.279	1092	0.3574	0.396862	0.010761	0.029801	0.545129	0.242779	11564	0.265435	0.046072	4164	78	6037531202	6073007600	0.2679	0.0511	1	0	1	0	1	1	0	0	1	1	1
1211	2393	445	0.513	37	Los Angeles County	520	1605	1613	179	14	1850	42	13738	0.9951	0.965	0.7905	0.3201	0.9804	0.2958	0.9063	0.707	0.905	1263	0.339647	0.255504	0.111526	0.008722	0.49919	0.027433	13738	0.181231	0.149736	6981	426	6037542200	6073007800	0.0406	0.4906	1	0	1	0	1	1	0	0	1	0	1
1212	1445	219	0.299	37	Los Angeles County	387	1042	1503	9	60	1461	146	12506	0.9966	0.993	0.5187	0.5643	0.9984	0.8126	0.9339	0.678	0.91	732	0.371401	0.396569	0.008637	0.057581	0.673582	0.140115	12506	0.169522	0.152286	4318	293	6037533703	6073007905	0.0152	0.0834	1	0	1	0	1	1	0	0	1	0	1
1213	991	408	0.043	37	Los Angeles County	664	1350	2181	10	1140	1409	878	9869	0.9994	0.999	0.5054	0.9863	0.9942	0.9902	0.9773	0.948	0.172	1553	0.504942	0.605833	0.007407	0.844444	0.600085	0.66768	9869	0.392072	0.033663	3961	68	6037208904	6073007907	0.1545	0.1372	0	0	1	0	1	1	0	1	1	1	1
1214	1737	267	1.172	37	Los Angeles County	358	1181	964	12	82	1322	147	12400	0.9936	0.947	0.533	0.5975	0.9881	0.7957	0.9362	0.701	0.952	891	0.317939	0.212334	0.01016	0.069432	0.545604	0.13055	12400	0.178987	0.180288	5026	375	6037543202	6073007910	0.0128	0.5191	1	0	1	0	1	1	0	0	1	0	1
1215	1424	280	0.197	37	Los Angeles County	358	1214	1156	140	47	1271	162	12530	0.9931	0.98	0.7951	0.4988	0.9904	0.8121	0.9333	0.684	0.941	723	0.309153	0.30761	0.115321	0.038714	0.563386	0.139896	12530	0.172019	0.169344	4213	274	6037533804	6073008101	0.0511	0.1921	1	0	1	0	1	1	0	0	1	0	1
1216	1592	283	0.197	37	Los Angeles County	219	1106	1445	166	107	1278	170	12961	0.9752	0.993	0.8377	0.6603	0.9939	0.8338	0.924	0.92	0.653	1291	0.19801	0.393625	0.15009	0.096745	0.59636	0.153707	12961	0.342168	0.090909	3957	123	6037534201	6073008102	0.0606	0.1152	1	0	1	0	1	1	0	0	1	0	1
1217	1461	146	0.163	37	Los Angeles County	270	986	1043	18	85	1109	145	10033	0.9934	0.984	0.5872	0.6378	0.9958	0.8533	0.9754	0.951	0.814	1454	0.314318	0.327781	0.018255	0.086206	0.618861	0.1688	10033	0.398465	0.119855	3649	166	6037239601	6073008327	0.0202	0.2609	1	0	1	0	1	1	0	0	1	0	1
1218	1812	215	0.634	37	Los Angeles County	266	1779	1060	3	855	1183	99	15493	0.961	0.946	0.4433	0.9421	0.9314	0.5452	0.8587	0.56	0.947	718	0.157957	0.2099	0.001686	0.480607	0.363552	0.058788	15493	0.13019	0.175816	5515	506	6037551102	41017000700	0.7969	0.3798	1	0	1	0	1	1	0	1	1	0	0
1219	1196	318	0.232	37	Los Angeles County	194	1139	842	28	46	1005	192	10641	0.9674	0.95	0.616	0.5058	0.9654	0.8567	0.9677	0.936	0.642	1555	0.173679	0.217965	0.024582	0.040386	0.440403	0.171888	10641	0.368483	0.089351	4220	146	6037240402	41017001002	0.5923	0.7046	1	0	1	0	1	1	0	0	1	0	1
1220	1971	315	0.408	37	Los Angeles County	409	1409	1263	11	71	1700	167	10849	0.9942	0.966	0.5103	0.5415	0.994	0.7995	0.9649	0.797	0.918	1192	0.324861	0.259076	0.007806	0.05039	0.598591	0.132644	10849	0.22748	0.155921	5275	341	6037240900	41017001100	0.3419	0.3723	1	0	1	0	1	1	0	0	1	0	1
1221	2434	329	0.314	37	Los Angeles County	451	1670	1309	22	217	1534	323	11683	0.9902	0.946	0.5563	0.7195	0.9722	0.8839	0.9503	0.901	0.458	2122	0.279084	0.210992	0.013173	0.12994	0.462605	0.199876	11683	0.316338	0.066384	6843	188	6037242200	41017001200	0.3944	0.3574	1	0	1	0	1	1	0	0	1	0	1
1222	1833	375	1.969	37	Los Angeles County	189	1858	832	1178	77	1189	76	11858	0.9269	0.918	0.9969	0.5099	0.9387	0.4367	0.9469	0.926	0.785	2008	0.107447	0.164459	0.634015	0.041442	0.375908	0.043206	11858	0.352404	0.113746	5728	235	6037900602	41017001300	0.1313	0.5923	1	0	1	0	1	0	1	0	1	0	1
1223	1237	115	0.088	37	Los Angeles County	233	1007	660	12	522	793	0	13925	0.9886	0.96	0.5465	0.9497	0.9722	0	0.9014	0.719	0.626	590	0.264772	0.240963	0.011916	0.518371	0.46266	0	13925	0.186649	0.087378	3161	126	6037106408	41017001400	0.2545	0.2978	1	0	1	0	1	1	0	1	1	0	1
1224	1412	196	0.128	37	Los Angeles County	356	1132	920	10	772	1117	234	12970	0.9938	0.964	0.5207	0.9724	0.9858	0.8916	0.9237	0.874	0.734	1165	0.320143	0.253303	0.008833	0.681978	0.530389	0.210431	12970	0.287512	0.103836	4097	203	6037117510	41017001600	0.7046	0.0283	1	0	1	0	1	1	0	1	1	0	1
1225	1889	197	0.173	37	Los Angeles County	399	1174	1730	10	37	1826	300	9743	0.9966	0.993	0.5175	0.4681	0.9979	0.9284	0.9785	0.853	0.368	1371	0.370817	0.388589	0.008517	0.031516	0.65873	0.27881	9743	0.26856	0.055961	5105	115	6037228500	41017001700	0.526	0.0757	1	0	1	0	1	1	0	0	1	1	1
1226	1216	152	0.138	37	Los Angeles County	287	922	1028	17	60	1066	144	9606	0.9952	0.981	0.5884	0.5856	0.9937	0.8554	0.9797	0.931	0.847	1277	0.340047	0.312747	0.018438	0.065075	0.593541	0.170616	9606	0.360124	0.128407	3546	179	6037239602	41017001800	0.6938	0.0873	1	0	1	0	1	1	0	0	1	0	1
1227	1019	410	0.158	37	Los Angeles County	483	1208	1517	24	793	1146	517	10723	0.9979	0.998	0.5958	0.9696	0.9921	0.9676	0.9665	0.983	0.612	1792	0.41282	0.49062	0.019867	0.656456	0.578495	0.44188	10723	0.511853	0.08534	3501	124	6037210010	41017001902	0.469	0.4832	0	0	1	0	1	1	0	1	1	1	1
1228	2015	238	0.392	37	Los Angeles County	578	1377	1645	245	265	1435	101	10366	0.9992	0.983	0.8665	0.7996	0.9856	0.6671	0.9715	0.787	0.913	1244	0.47927	0.324074	0.177923	0.192447	0.528934	0.083747	10366	0.221628	0.153786	5648	396	6037402501	41017002000	0.1987	0.0428	1	0	1	0	1	1	0	0	1	0	1
1229	1559	228	0.205	37	Los Angeles County	313	966	1548	96	217	1202	145	9949	0.9957	0.995	0.7733	0.8295	0.9943	0.845	0.9763	0.939	0.595	1537	0.34972	0.420081	0.099378	0.224637	0.6013	0.162011	9949	0.374695	0.083078	4108	136	6037534405	41017002100	0.5051	0.1921	1	0	1	0	1	1	0	0	1	0	1
1230	1036	657	0.229	37	Los Angeles County	122	1342	312	272	608	420	303	13745	0.9171	0.86	0.888	0.9357	0.76	0.9127	0.906	0.93	0.957	1223	0.098466	0.102496	0.202682	0.453055	0.219665	0.244552	13745	0.359072	0.183739	3406	226	6037572500	41019120000	0.8389	0.8622	0	0	1	0	0	1	0	1	0	1	1
1231	1769	306	0.226	37	Los Angeles County	203	1531	1494	119	600	1591	125	12017	0.9554	0.973	0.7396	0.9187	0.986	0.6901	0.9441	0.879	0.825	1655	0.146148	0.281674	0.077726	0.3919	0.531751	0.089992	12017	0.292402	0.122645	5692	319	6037104105	41019140000	0.6536	0.3574	1	0	1	0	1	1	0	1	1	0	1
1232	1741	354	0.273	37	Los Angeles County	318	1101	1186	14	442	1267	148	12400	0.9933	0.976	0.5526	0.9215	0.9855	0.8213	0.9362	0.906	0.496	1434	0.312377	0.291543	0.012715	0.401453	0.527916	0.145383	12400	0.322319	0.070652	4513	130	6037104203	41019180000	0.7213	0.2403	1	0	1	0	1	1	0	1	1	0	1
1233	780	103	0.452	37	Los Angeles County	154	543	780	55	277	763	38	11219	0.9918	0.987	0.7761	0.9479	0.9931	0.6156	0.9585	0.836	0.808	638	0.291666	0.346975	0.101289	0.510128	0.587374	0.071969	11219	0.25398	0.118564	2512	152	6037104703	41027950200	0.2679	0.5857	1	0	1	0	1	1	0	1	1	0	1
1234	2149	303	0.302	37	Los Angeles County	581	1385	2358	43	96	2218	367	8413	0.9986	0.996	0.6388	0.597	0.9994	0.9285	0.9885	0.934	0.488	2179	0.441825	0.443817	0.031046	0.069314	0.720597	0.279087	8413	0.364808	0.06975	5973	193	6037226700	41027950300	0.2679	0.1098	1	0	1	0	1	1	0	0	1	1	1
1235	1786	197	0.203	37	Los Angeles County	455	1171	1364	26	81	1451	374	8099	0.9983	0.981	0.6068	0.5967	0.9941	0.9512	0.9901	0.98	0.545	2436	0.432098	0.311557	0.022203	0.069171	0.599091	0.355175	8099	0.495625	0.07623	4915	144	6037228600	41029000203	0.3871	0.0681	1	0	1	0	1	1	0	0	1	1	1
1236	1468	310	0.172	37	Los Angeles County	435	1217	1187	30	121	1531	312	10760	0.9968	0.971	0.6165	0.6658	0.9893	0.924	0.9661	0.959	0.862	2050	0.375972	0.273313	0.02465	0.099424	0.554911	0.269662	10760	0.4176	0.132976	4912	273	6037229200	41029000403	0.5122	0.2259	1	0	1	0	1	1	0	0	1	1	1
1237	2019	198	0.194	37	Los Angeles County	574	1329	1631	18	39	1669	352	8574	0.9991	0.984	0.5589	0.4583	0.996	0.9314	0.9875	0.981	0.657	2810	0.468189	0.329162	0.013544	0.029345	0.620907	0.287112	8574	0.49805	0.091403	5661	185	6037229300	41029000404	0.5122	0.0793	1	0	1	0	1	1	0	0	1	1	1
1238	1494	175	0.125	37	Los Angeles County	335	1338	1719	28	320	1548	326	8445	0.9886	0.993	0.6012	0.8411	0.9978	0.919	0.9883	0.959	0.875	2001	0.264612	0.39077	0.020926	0.239162	0.654822	0.257503	8445	0.418181	0.137618	4785	319	6037231710	41029000501	0.6418	0.0362	1	0	1	0	1	1	0	0	1	1	1
1239	1826	274	0.229	37	Los Angeles County	694	1522	2443	36	740	1621	146	13009	0.9993	0.997	0.6124	0.9431	0.9823	0.7265	0.9228	0.903	0.866	1952	0.481944	0.452491	0.023653	0.486202	0.509267	0.101388	13009	0.318537	0.134376	6128	378	6037432802	41029000700	0.7421	0.2259	1	0	1	0	1	1	0	1	1	0	1
1240	645	148	0.452	37	Los Angeles County	222	549	873	160	0	860	49	11582	0.9978	0.991	0.944	0	0.9981	0.6872	0.9521	0.927	0.771	892	0.404371	0.374838	0.291438	0	0.664092	0.089253	11582	0.352987	0.111287	2555	140	6037433501	41029000900	0.6171	0.5657	1	0	1	0	1	1	1	0	1	0	1
1241	1620	228	0.787	37	Los Angeles County	349	1329	1692	20	517	1698	44	12665	0.9895	0.985	0.5688	0.9177	0.9868	0.3604	0.9303	0.605	0.923	823	0.27223	0.330468	0.015048	0.389014	0.536662	0.034321	12665	0.143454	0.158541	5760	400	6037553601	41029001001	0.8457	0.2679	1	0	1	0	1	1	0	1	1	0	1
1242	874	155	0.112	37	Los Angeles County	82	801	234	21	383	219	260	7681	0.9294	0.889	0.6224	0.9416	0.8135	0.9496	0.9916	0.965	0.981	884	0.109919	0.127799	0.026217	0.478152	0.249714	0.348525	7681	0.434184	0.2257	2036	137	6037571600	41029001200	0.6229	0.7421	1	0	1	0	0	1	0	1	0	1	1
1243	1638	191	0.125	37	Los Angeles County	396	1592	1311	21	493	1378	352	12476	0.9905	0.968	0.5564	0.8847	0.9781	0.915	0.9344	0.903	0.851	1727	0.280851	0.263782	0.01319	0.309673	0.488133	0.249645	12476	0.318575	0.129741	5484	301	6037576403	41029001602	0.8213	0.3344	1	0	1	0	1	1	0	0	1	1	1
1244	1015	202	0.216	37	Los Angeles County	177	988	425	10	356	590	59	10648	0.9726	0.926	0.5327	0.907	0.9519	0.5703	0.9676	0.965	0.688	1240	0.189102	0.17533	0.010121	0.360323	0.40328	0.063034	10648	0.435087	0.096153	2850	100	6037296210	41029002000	0.5122	0.6712	1	0	1	0	1	1	0	1	1	0	1
1245	1795	285	0.254	37	Los Angeles County	231	1194	1030	46	39	1391	299	8635	0.9751	0.964	0.6597	0.4736	0.9981	0.9179	0.9871	0.965	0.877	1913	0.197435	0.253694	0.038525	0.032663	0.663645	0.255555	8635	0.435069	0.138569	4433	217	6037203100	41029002100	0.4239	0.3268	1	0	1	0	1	1	0	0	1	1	1
1246	2276	269	0.322	37	Los Angeles County	556	1518	1482	55	271	1747	177	9452	0.9972	0.969	0.6538	0.7845	0.9919	0.7799	0.9811	0.941	0.901	2374	0.385843	0.267171	0.036231	0.178524	0.576187	0.122831	9452	0.377184	0.147742	6373	337	6037541604	41029002200	0.1791	0.4018	1	0	1	0	1	1	0	0	1	0	1
1247	1429	206	0.207	37	Los Angeles County	350	1054	1224	29	53	1263	232	11098	0.9971	0.988	0.6271	0.5412	0.9984	0.9175	0.9606	0.914	0.668	1264	0.384193	0.352534	0.027514	0.050284	0.674319	0.254665	11098	0.332982	0.092957	3834	132	6037239310	41031960202	0.8171	0.4018	1	0	1	0	1	1	0	0	1	1	1
1248	1212	165	0.134	37	Los Angeles County	206	833	974	7	16	969	187	10163	0.9868	0.988	0.5161	0.4016	0.9877	0.9042	0.974	0.908	0.796	988	0.25276	0.35137	0.008403	0.019207	0.543771	0.229447	10163	0.324786	0.115952	3053	157	6037239320	41031960302	0.7607	0.4165	1	0	1	0	1	1	0	0	1	1	1
1249	1518	225	0.158	37	Los Angeles County	353	1092	1385	31	76	1258	182	8496	0.9951	0.989	0.6303	0.5979	0.9933	0.8597	0.9881	0.989	0.946	2515	0.338446	0.357419	0.028388	0.069597	0.589503	0.174496	8496	0.556169	0.173431	4522	282	6037239701	41033360100	0.8171	0.1259	1	0	1	0	1	1	0	0	1	0	1
1250	1062	242	0.178	37	Los Angeles County	223	1026	1076	6	89	1022	156	10310	0.9838	0.991	0.4829	0.639	0.9924	0.848	0.9721	0.978	0.911	1570	0.234736	0.369759	0.005847	0.086744	0.581342	0.16421	10310	0.480857	0.152456	3265	211	6037237102	41033360701	0.8457	0.6598	1	0	1	0	1	1	0	0	1	0	1
1251	1422	350	0.194	37	Los Angeles County	286	1259	999	5	259	1185	336	10576	0.9835	0.974	0.4552	0.8122	0.991	0.9263	0.9688	0.907	0.648	1357	0.233278	0.282682	0.003971	0.205718	0.569164	0.274061	10576	0.323326	0.090112	4197	144	6037237600	41033361300	0.5461	0.1372	1	0	1	0	1	1	0	0	1	1	1
1252	1365	209	0.181	37	Los Angeles County	263	1131	878	33	328	1144	248	9813	0.9891	0.97	0.6328	0.8743	0.9895	0.9168	0.9777	0.928	0.837	1275	0.268641	0.27082	0.029177	0.290008	0.556149	0.253319	9813	0.354462	0.125661	3664	190	6037238320	41035970800	0.6296	0.2333	1	0	1	0	1	1	0	0	1	1	1
1253	1947	306	0.314	37	Los Angeles County	375	1745	862	12	286	1501	376	12790	0.9828	0.927	0.4988	0.766	0.9887	0.9044	0.9276	0.918	0.655	1775	0.229217	0.176711	0.006876	0.163896	0.550421	0.229828	12790	0.339582	0.091278	5259	202	6037240300	41035970900	0.8741	0.1987	1	0	1	0	1	1	0	0	1	1	1
1254	642	206	0.142	37	Los Angeles County	290	762	1090	14	288	981	275	9096	0.9982	0.997	0.5879	0.9138	0.9989	0.9606	0.9841	0.962	0.905	995	0.423976	0.485739	0.018372	0.377952	0.689873	0.402046	9096	0.426855	0.149625	2377	180	6037224200	41035971000	0.5724	0.4018	0	0	1	0	1	1	0	1	1	1	1
1255	1304	147	0.17	37	Los Angeles County	206	674	1093	38	56	995	144	8462	0.9944	0.997	0.7003	0.6306	0.9971	0.9041	0.9882	0.964	0.365	1101	0.328025	0.479596	0.056379	0.083086	0.640283	0.229299	8462	0.431088	0.055715	2602	58	6037227020	41035971100	0.6229	0.0642	1	0	1	0	1	1	0	0	1	1	1
1256	1595	156	0.141	37	Los Angeles County	299	964	1495	12	90	1541	234	10429	0.9944	0.993	0.5505	0.6536	0.9995	0.9187	0.9705	0.94	0.466	1575	0.32821	0.388614	0.012448	0.09336	0.732762	0.25686	10429	0.375805	0.067259	4198	121	6037228220	41035971300	0.8654	0.0573	1	0	1	0	1	1	0	0	1	1	1
1257	1893	402	0.171	37	Los Angeles County	385	2628	761	13	1782	1088	622	12170	0.9653	0.904	0.469	0.9721	0.9028	0.925	0.941	0.969	0.743	2535	0.168048	0.145673	0.004946	0.678082	0.323232	0.271497	12170	0.446853	0.105633	5687	240	6037236202	41039000200	0.5792	0.8903	0	0	1	0	1	1	0	1	1	1	1
1258	591	76	23.577	37	Los Angeles County	50	467	289	92	0	275	0	13585	0.9635	0.99	0.8837	0	0.9825	0	0.9097	0.967	0.992	385	0.163398	0.363979	0.197002	0	0.510204	0	13585	0.44	0.276699	885	114	6037910101	41039000403	0.7421	0.1659	1	0	1	0	1	1	0	0	1	0	1
1259	1508	238	0.5	37	Los Angeles County	257	1139	873	10	483	915	47	11853	0.9828	0.951	0.5201	0.928	0.9524	0.4262	0.947	0.638	0.93	674	0.229259	0.221855	0.008779	0.424056	0.404509	0.041926	11853	0.154587	0.161772	4370	292	6037553801	41039000404	0.5122	0.4239	1	0	1	0	1	1	0	1	1	0	1
1260	1392	80	0.047	37	Los Angeles County	666	1049	1844	12	910	1307	190	10018	0.9999	0.998	0.5428	0.9883	0.9905	0.875	0.9756	0.907	0.434	1402	0.665334	0.490817	0.011439	0.867492	0.564822	0.18981	10018	0.323563	0.063591	4438	142	6037119340	41039000903	0.4542	0.3723	1	0	1	0	1	1	0	1	1	0	1
1261	1195	282	0.373	37	Los Angeles County	329	1146	977	32	378	962	351	8815	0.9927	0.975	0.6285	0.8943	0.9904	0.9427	0.9859	0.962	0.98	1583	0.303505	0.285756	0.027923	0.329842	0.564222	0.3238	8815	0.424966	0.223325	3750	360	6037231220	41039001002	0.5395	0.4619	1	0	1	0	1	1	0	0	1	1	1
1262	1447	353	0.132	37	Los Angeles County	573	1286	1797	27	668	1500	534	9261	0.9992	0.997	0.6015	0.9498	0.9969	0.9684	0.9826	0.958	0.338	1712	0.479096	0.462667	0.020995	0.51944	0.636132	0.446488	9261	0.415836	0.052544	4175	95	6037533104	41039001101	0.5051	0.2333	1	0	1	0	1	1	0	1	1	1	1
1263	1404	139	0.125	37	Los Angeles County	211	1059	951	26	545	1033	264	10640	0.9777	0.981	0.6159	0.9489	0.9857	0.9196	0.9677	0.909	0.651	1047	0.207065	0.315109	0.024551	0.514636	0.5292	0.259077	10640	0.326983	0.090472	3448	113	6037575402	41039001102	0.8285	0.2051	1	0	1	1	1	1	0	1	1	1	1
1264	1135	959	21.939	39	Madera County	40	2195	0	17	0	151	16	34998	0.6024	0	0.5096	0	0.149	0.1036	0.1954	0.189	0.699	221	0.022471	0	0.007744	0	0.044727	0.008988	34998	0.046253	0.097701	4778	238	6039000106	41039001201	0.8878	0.7932	0	0	0	0	0	0	0	0	0	0	0
1265	2645	801	59.174	39	Madera County	171	3180	660	151	169	1352	90	24411	0.8381	0.814	0.6814	0.5502	0.7931	0.331	0.4882	0.534	0.471	1152	0.059128	0.075145	0.047484	0.053144	0.237818	0.03112	24411	0.12305	0.0678	9429	299	6039000503	41039001202	0.8171	0.2902	0	0	0	0	0	0	0	0	0	0	0
1266	2978	1538	3.237	39	Madera County	161	4118	540	13	222	1260	145	24485	0.7739	0.762	0.4486	0.5523	0.6825	0.404	0.4852	0.262	0.644	631	0.04356	0.054032	0.003156	0.053909	0.184102	0.039231	24485	0.060515	0.089633	10646	428	6039000700	41039001801	0.5191	0.5923	0	0	0	0	0	0	0	0	0	0	0
1267	1435	682	31.727	39	Madera County	48	1954	173	23	0	313	78	30869	0.6332	0.657	0.5454	0	0.3001	0.4178	0.2794	0.141	0.441	223	0.02513	0.030092	0.01177	0	0.078564	0.040837	30869	0.036951	0.064476	6035	212	6039000509	41039001803	0.7046	0.5792	0	0	0	0	0	0	0	0	0	0	0
1268	849	1401	254.761	39	Madera County	76	2686	0	336	46	571	107	28617	0.7125	0	0.8075	0.3884	0.5586	0.4712	0.3409	0.498	0.335	589	0.033898	0	0.125093	0.017125	0.141757	0.047725	28617	0.113575	0.052287	5318	104	6039000103	41039001804	0.5325	0.7794	0	1	0	0	0	0	0	0	0	0	0
1269	882	1219	18.479	39	Madera County	11	2339	119	323	15	466	37	26820	0.3127	0.637	0.8237	0.2961	0.527	0.2058	0.3963	0.243	0.833	269	0.005609	0.027119	0.138093	0.006412	0.132952	0.018867	26820	0.056691	0.124609	4745	279	6039000104	41039001903	0.7101	0.7839	0	1	0	0	0	0	0	0	0	0	0
1270	1898	546	111.911	39	Madera County	77	2086	389	92	12	590	26	23308	0.7867	0.822	0.6733	0.2881	0.6807	0.1719	0.5354	0.588	0.39	752	0.04619	0.078729	0.044103	0.005752	0.183343	0.015596	23308	0.138209	0.058505	5441	130	6039000202	41039002001	0.5857	0.4832	1	0	0	0	0	0	0	0	0	0	0
1271	470	503	276.18	39	Madera County	20	947	31	141	0	182	15	25866	0.6325	0.53	0.8362	0	0.4773	0.2051	0.4315	0.48	0.79	219	0.025062	0.015736	0.148891	0	0.119815	0.018796	25866	0.109009	0.114716	2012	99	6039000109	41039002002	0.7794	0.9223	0	1	0	0	0	0	0	0	0	0	0
1272	1258	1877	110.709	39	Madera County	65	3034	0	605	31	562	16	24445	0.6239	0	0.8855	0.3339	0.4322	0.0752	0.4867	0.552	0.981	914	0.024299	0	0.199406	0.010217	0.108746	0.005981	24445	0.127796	0.226945	7237	630	6039000108	41039002101	0.8951	0.7794	0	1	0	0	0	0	0	0	0	0	0
1273	766	1008	683.821	39	Madera County	72	3035	0	419	43	322	36	25616	0.7435	0	0.8235	0.3674	0.3915	0.2088	0.4405	0.611	0.944	660	0.038277	0	0.138056	0.014168	0.099199	0.019138	25616	0.14531	0.172436	4552	264	6039000102	41039002202	0.6478	0.8951	0	1	0	0	0	0	0	0	0	0	0
1274	1352	786	144.243	39	Madera County	233	2057	1403	186	9	1453	59	21873	0.9441	0.965	0.7597	0.2715	0.9389	0.3437	0.6	0.82	0.7	1423	0.128162	0.254166	0.090422	0.004375	0.376424	0.032453	21873	0.242667	0.09807	6104	244	6039001000	41039002401	0.4542	0.4311	0	0	1	0	1	0	0	0	1	0	0
1275	391	118	247.827	39	Madera County	33	431	188	55	0	265	16	15533	0.9227	0.942	0.8104	0	0.9657	0.488	0.8575	0.543	0.49	133	0.103448	0.202804	0.12761	0	0.441666	0.050156	15533	0.125235	0.07	1062	28	6039000400	41039002403	0.2679	0.2752	0	0	1	0	1	0	0	0	1	0	0
1276	2064	561	16.314	39	Madera County	191	1662	915	25	0	1344	37	20142	0.9387	0.921	0.5687	0	0.9369	0.2538	0.68	0.741	0.797	1151	0.120809	0.16885	0.015042	0	0.372608	0.023402	20142	0.197021	0.116194	5878	287	6039000506	41039002404	0.6478	0.4092	1	0	1	0	1	0	0	0	1	0	0
1277	2111	637	42.074	39	Madera County	229	1989	1183	77	0	1803	93	18793	0.9389	0.925	0.6603	0	0.9492	0.4814	0.7389	0.504	0.839	772	0.121099	0.174072	0.038712	0	0.397837	0.04918	18793	0.115223	0.126345	7321	364	6039000508	41039002501	0.8389	0.7046	0	0	1	1	1	0	0	0	1	0	0
1278	3622	867	61.828	39	Madera County	244	2761	1563	92	34	1971	57	19787	0.9234	0.936	0.6457	0.3525	0.9407	0.2637	0.6958	0.695	0.903	1606	0.104006	0.190889	0.033321	0.012314	0.379768	0.024296	19787	0.176425	0.148862	9113	602	6039000507	41039002600	0.6883	0.4832	1	0	1	0	1	0	0	0	1	0	0
1279	573	237	40.623	39	Madera County	87	482	699	172	0	3483	79	3772	0.9826	0.818	0.9687	0	0.97	0.8891	0.9981	0.757	0.98	331	0.228346	0.077041	0.356846	0	0.455532	0.207349	3772	0.2047	0.224683	9307	142	6039000201	41039002800	0.6995	0.5051	0	0	1	1	0	0	1	0	1	0	1
1280	3875	627	4.155	39	Madera County	693	2754	1766	52	188	1948	169	12003	0.9907	0.943	0.5903	0.5943	0.961	0.6008	0.9444	0.875	0.892	2908	0.282166	0.204729	0.018881	0.068264	0.426351	0.068811	12003	0.287949	0.143514	10112	530	6039000502	41039002902	0.6171	0.4092	1	0	1	0	1	0	0	0	1	0	1
1281	2350	535	1.088	39	Madera County	494	2063	2066	37	181	1939	385	11507	0.9899	0.987	0.5857	0.6414	0.9902	0.894	0.9536	0.943	0.882	2405	0.274749	0.346005	0.017935	0.087736	0.561703	0.214126	11507	0.382352	0.139845	6548	398	6039000800	41039002903	0.3124	0.3798	1	0	1	0	1	0	0	0	1	0	1
1282	1677	416	0.547	39	Madera County	297	1312	1711	195	0	1828	147	9415	0.9874	0.993	0.8359	0	0.999	0.7886	0.9814	0.927	0.884	1688	0.256476	0.389838	0.148628	0	0.694265	0.126943	9415	0.352916	0.140564	4846	254	6039000602	41039003101	0.8008	0.5122	1	0	1	0	1	1	0	0	1	0	1
1283	2224	276	0.466	39	Madera County	161	1478	923	11	121	1361	148	10722	0.9323	0.945	0.5059	0.6277	0.9909	0.7335	0.9666	0.846	0.955	1356	0.113061	0.207322	0.007442	0.081867	0.56803	0.103932	10722	0.262282	0.182801	5237	321	6039000603	41039003202	0.469	0.1659	1	0	1	0	1	1	0	0	1	0	1
1284	3665	423	1.477	39	Madera County	570	2053	2332	9	39	2504	226	8675	0.9935	0.98	0.4606	0.4001	0.9975	0.7848	0.987	0.957	0.916	3520	0.316139	0.306479	0.004383	0.018996	0.64753	0.125346	8675	0.412757	0.155277	8555	484	6039000900	41039003400	0.7421	0.2827	1	0	1	0	1	1	0	0	1	0	1
1285	450	532	12.583	41	Marin County	44	1053	62	7	0	154	0	54501	0.7843	0.613	0.4953	0	0.2701	0	0.0437	0.377	0.612	238	0.045738	0.024087	0.006647	0	0.071962	0	54501	0.084307	0.085365	2854	119	6041101100	41039003500	0.7264	0.5395	0	0	0	0	0	0	0	0	0	0	0
1286	486	383	3.686	41	Marin County	0	938	79	10	0	109	0	67515	0	0.679	0.5372	0	0.2169	0	0.0204	0.081	0.349	60	0	0.033832	0.01066	0	0.060121	0	67515	0.0244	0.054054	2459	64	6041102100	41039004100	0.3419	0.0793	0	0	0	0	0	0	0	0	0	0	0
1287	1575	1289	15.805	41	Marin County	0	2716	31	18	6	197	41	45104	0	0.303	0.495	0.2549	0.1259	0.1748	0.0853	0.307	0.283	512	0	0.004325	0.006627	0.002209	0.039203	0.015866	45104	0.069631	0.046463	7400	157	6041103100	41039004401	0.756	0.1372	0	0	0	0	0	0	0	0	0	0	0
1288	1861	795	3.778	41	Marin County	40	2711	376	467	236	242	80	34469	0.5258	0.797	0.8608	0.6398	0.2191	0.3524	0.2041	0.458	0.657	625	0.016687	0.066975	0.172261	0.087052	0.06059	0.033375	34469	0.103648	0.091449	6030	246	6041105000	41039004405	0.1489	0.1987	0	0	0	0	0	0	0	0	0	0	0
1289	658	542	9.797	41	Marin County	85	1554	39	7	27	156	0	37679	0.8316	0.442	0.4622	0.3901	0.1812	0	0.1558	0.235	0.353	228	0.057085	0.010017	0.004504	0.017374	0.052069	0	37679	0.054953	0.054515	4149	131	6041113000	41039004501	0.4832	0.1204	0	0	0	0	0	0	0	0	0	0	0
1290	973	621	3.02	41	Marin County	15	2300	0	12	205	43	109	51458	0.3418	0	0.4732	0.6446	0.0263	0.486	0.0537	0.341	0.199	403	0.006861	0	0.005217	0.08913	0.011183	0.049862	51458	0.076572	0.037093	5263	121	6041114100	41039004600	0.2545	0.1313	0	0	0	0	0	0	0	0	0	0	0
1291	1860	1035	4.01	41	Marin County	7	2861	0	17	43	241	43	62218	0.2616	0	0.4844	0.3738	0.1561	0.1691	0.0281	0.107	0.254	219	0.002496	0	0.005941	0.015029	0.046399	0.015335	62218	0.03002	0.043404	7354	154	6041115000	41039004700	0.3495	0.0642	0	0	0	0	0	0	0	0	0	0	0
1292	1138	918	2.557	41	Marin County	0	1979	40	24	161	66	10	92834	0	0.413	0.5482	0.6265	0.0474	0.0685	0.0054	0.146	0.366	185	0	0.008525	0.012127	0.081354	0.018508	0.005243	92834	0.037972	0.055776	4872	126	6041119100	41039004900	0.0573	0.1659	0	0	0	0	0	0	0	0	0	0	0
1293	1316	852	2.595	41	Marin County	92	2666	281	218	422	732	195	44435	0.724	0.716	0.7462	0.7591	0.5362	0.6305	0.0895	0.083	0.167	142	0.035439	0.04179	0.08177	0.158289	0.135455	0.075115	44435	0.025004	0.033069	7015	96	6041121200	41039005000	0.3268	0.16	0	0	0	0	0	0	0	0	0	0	0
1294	1571	885	2.046	41	Marin County	33	2574	26	14	118	61	67	68339	0.4799	0.318	0.4766	0.526	0.0357	0.3024	0.0195	0.048	0.425	98	0.013865	0.004821	0.005439	0.045843	0.014705	0.028151	68339	0.016481	0.062287	5946	183	6041126100	41039005100	0.2827	0.1313	0	0	0	0	0	0	0	0	0	0	0
1295	388	896	0.907	41	Marin County	0	2825	88	45	323	68	120	82262	0	0.594	0.5739	0.6935	0.0447	0.4539	0.0094	0.343	0.473	321	0	0.021874	0.015929	0.114336	0.017703	0.045523	82262	0.077052	0.068039	4166	185	6041130202	41039005200	0.5051	0.0214	0	0	0	0	0	0	0	0	0	0	0
1296	568	421	4.083	41	Marin County	4	1027	148	67	11	35	11	37203	0.2808	0.786	0.7174	0.3386	0.0509	0.1247	0.1622	0.324	0.194	182	0.004065	0.062473	0.065238	0.01071	0.019629	0.011178	37203	0.073063	0.036529	2491	48	6041101200	41039005300	0.4619	0.2403	0	0	0	0	0	0	0	0	0	0	0
1297	800	492	1.13	41	Marin County	153	2023	365	13	286	380	116	48273	0.8911	0.845	0.4921	0.7363	0.483	0.5635	0.0672	0.392	0.395	375	0.0816	0.092498	0.006426	0.141374	0.121366	0.061866	48273	0.08778	0.059169	4272	151	6041112100	41039005400	0.305	0.1545	0	0	0	0	0	0	0	0	0	0	0
1298	720	366	0.545	41	Marin County	0	1334	80	20	133	36	6	44322	0	0.653	0.5683	0.6664	0.0434	0.0656	0.0904	0.258	0.388	172	0	0.029476	0.014992	0.0997	0.017257	0.004823	44322	0.05966	0.058365	2883	90	6041116000	41041950400	0.7421	0.1053	0	0	0	0	0	0	0	0	0	0	0
1299	593	593	196.05	41	Marin County	71	1816	200	64	9	153	26	49050	0.8368	0.803	0.6512	0.278	0.2584	0.2339	0.0633	0.138	0.246	109	0.058726	0.06942	0.035242	0.004955	0.06945	0.021505	49050	0.036272	0.042455	3005	74	6041133000	41041950900	0.3268	0.5657	0	0	0	0	0	0	0	0	0	0	0
1300	1032	581	1.051	41	Marin County	165	1978	456	51	237	499	265	32249	0.9092	0.873	0.6205	0.7029	0.6309	0.8265	0.2479	0.296	0.268	285	0.092644	0.113517	0.025783	0.119817	0.164795	0.148792	32249	0.067312	0.04483	4234	98	6041102203	41043020100	0.6418	0.3344	0	0	1	0	0	0	0	0	0	0	0
1301	1157	1393	4.005	41	Marin County	0	2580	18	13	269	69	48	91171	0	0.274	0.4706	0.6755	0.0427	0.2194	0.0058	0.174	0.487	238	0	0.003509	0.005038	0.104263	0.017049	0.020134	91171	0.043296	0.069664	5507	141	6041124200	41043020300	0.4906	0.3648	0	1	0	0	0	0	0	0	0	0	0
1302	311	432	16.581	41	Marin County	46	1604	0	9	18	9	15	43386	0.8395	0	0.4792	0.3429	0.0172	0.2119	0.0973	0.558	0.133	211	0.059585	0	0.00561	0.011221	0.006716	0.01943	43386	0.129447	0.028095	1630	27	6041132100	41043020600	0.8356	0.3197	0	0	0	1	0	0	0	0	0	0	0
1303	1352	1267	1.806	41	Marin County	7	2535	200	12	478	464	297	39384	0.2644	0.675	0.4656	0.7956	0.412	0.7691	0.1355	0.388	0.234	529	0.002786	0.033161	0.004733	0.18856	0.104012	0.118232	39384	0.086806	0.041293	6176	129	6041103200	41043030200	0.6355	0.5792	0	0	0	1	0	0	0	0	0	0	0
1304	1327	1418	2.734	41	Marin County	42	2756	54	29	113	138	110	45703	0.5141	0.416	0.536	0.5082	0.0804	0.4249	0.0815	0.164	0.272	273	0.015945	0.008662	0.010522	0.041001	0.028014	0.041761	45703	0.041577	0.045396	6582	142	6041108100	41043030401	0.8091	0.2679	0	1	0	0	0	0	0	0	0	0	0
1305	237	416	116.049	41	Marin County	11	1298	125	20	0	121	22	38975	0.4597	0.794	0.5708	0	0.3294	0.2745	0.1399	0.45	0	198	0.012672	0.065651	0.015408	0	0.085091	0.025345	38975	0.101747	0	1955	0	6041132200	41043030600	0.4832	0.6229	0	1	0	0	0	0	0	0	0	0	0
1306	567	834	4.678	41	Marin County	16	2289	196	316	911	264	183	46425	0.3545	0.748	0.8235	0.9204	0.3044	0.6715	0.0773	0.226	0.792	199	0.007421	0.049657	0.138051	0.39799	0.079446	0.084879	46425	0.053251	0.115266	4133	262	6041106001	41043030800	0.8826	0.7213	0	0	0	1	0	0	0	1	0	0	0
1307	1013	1026	4.471	41	Marin County	0	2211	829	74	198	924	74	33667	0	0.9	0.6462	0.6454	0.714	0.3556	0.2192	0.413	0.67	539	0	0.140699	0.033469	0.089552	0.197393	0.033743	33667	0.092787	0.093608	6213	268	6041106002	41043030902	0.7421	0.3798	0	0	0	1	1	0	0	0	0	0	0
1308	2099	160	0.125	41	Marin County	761	1932	3325	41	1356	2719	166	14090	0.9978	0.998	0.6024	0.9747	0.9966	0.6844	0.8976	0.869	0.716	2038	0.405218	0.514705	0.021221	0.701863	0.630858	0.088391	14090	0.282271	0.100618	7220	439	6041112201	41043030903	0.6536	0.0428	0	0	1	0	1	1	0	1	1	0	0
1309	201	95	394.128	43	Mariposa County	0	966	26	33	77	81	0	29301	0	0.556	0.6481	0.6226	0.2539	0	0.321	0.338	0	111	0	0.017881	0.034161	0.07971	0.068412	0	29301	0.075923	0	1462	0	6043000400	41045970300	0.893	0.6826	0	0	0	1	0	0	0	0	0	0	0
1310	487	610	202.71	43	Mariposa County	47	1603	12	171	0	106	29	31658	0.7128	0.312	0.7834	0	0.1557	0.2279	0.2605	0.188	0.066	128	0.033935	0.004613	0.106674	0	0.046288	0.020938	31658	0.046126	0.017108	2810	20	6043000302	41045970700	0.5724	0.8389	0	1	0	0	0	0	0	0	0	0	0
1311	524	599	310.349	43	Mariposa County	52	1429	32	327	0	234	0	27804	0.7536	0.46	0.9075	0	0.4125	0	0.3646	0.632	0.622	457	0.039907	0.010981	0.228831	0	0.104138	0	27804	0.152587	0.086779	2995	128	6043000102	41047000600	0.8171	0.7657	0	1	0	0	0	0	1	0	0	0	0
1312	737	834	79.423	43	Mariposa County	0	1958	27	399	0	336	39	23362	0	0.392	0.8888	0	0.4841	0.2603	0.5328	0.669	0.997	641	0	0.007586	0.203779	0	0.121606	0.024	23362	0.166062	0.31907	3860	522	6043000301	41047001100	0.7264	0.7046	0	1	0	0	0	0	0	0	0	0	0
1313	726	944	174.199	43	Mariposa County	73	2052	69	591	53	308	204	25025	0.7813	0.581	0.9421	0.4401	0.4776	0.7865	0.4625	0.559	0.688	456	0.045089	0.020432	0.288011	0.025828	0.119891	0.126003	25025	0.129729	0.096138	3515	122	6043000101	41047001200	0.756	0.849	0	1	0	0	0	0	1	0	0	0	0
1314	567	739	288.007	43	Mariposa County	23	2068	34	677	0	303	69	27901	0.5133	0.433	0.959	0	0.4601	0.4709	0.3617	0.577	0.971	493	0.015894	0.009505	0.327369	0	0.11556	0.047684	27901	0.135142	0.205449	3648	279	6043000200	41047001300	0.2902	0.9446	0	1	0	0	0	0	1	0	0	0	0
1315	780	593	739.932	45	Mendocino County	9	2038	16	356	0	291	79	20299	0.3191	0.321	0.8634	0	0.467	0.4988	0.6721	0.733	0.686	636	0.005893	0.004904	0.174681	0	0.117102	0.051735	20299	0.193136	0.09588	3355	135	6045010200	41047001401	0.7213	0.6938	0	0	0	0	0	0	0	0	0	0	0
1316	738	501	2.747	45	Mendocino County	38	1639	129	117	72	321	68	23111	0.6675	0.729	0.7284	0.5191	0.5655	0.4945	0.5438	0.551	0.699	382	0.028571	0.044807	0.071384	0.043929	0.143688	0.051127	23111	0.127588	0.09764	3041	149	6045010400	41047001402	0.5792	0.8171	0	0	0	0	0	0	0	0	0	0	0
1317	1574	901	10.288	45	Mendocino County	53	2720	162	288	255	1056	319	23603	0.5779	0.643	0.7822	0.6544	0.8305	0.7808	0.5223	0.781	0.783	1331	0.020487	0.028013	0.105882	0.09375	0.261192	0.123308	23603	0.217982	0.113482	6185	319	6045010700	41047001501	0.5395	0.9083	0	0	0	0	0	0	0	0	0	0	0
1318	379	280	120.102	45	Mendocino County	36	833	135	95	22	73	0	27102	0.8147	0.814	0.7936	0.4433	0.2077	0	0.387	0.353	0.197	146	0.052554	0.075041	0.114045	0.02641	0.058121	0	27102	0.079175	0.036885	1915	36	6045010802	41047001502	0.8423	0.3871	0	0	0	0	0	0	0	0	0	0	0
1319	1908	734	2.025	45	Mendocino County	102	2611	289	150	253	883	192	18621	0.7532	0.72	0.7023	0.6607	0.7255	0.63	0.7461	0.692	0.845	1244	0.039859	0.042688	0.057449	0.096897	0.202569	0.075029	18621	0.175087	0.128	7354	400	6045011500	41047001503	0.8903	0.7839	0	0	0	0	0	0	0	0	0	0	0
1320	1368	1014	285.931	45	Mendocino County	186	3311	184	440	42	510	47	24180	0.8561	0.65	0.8173	0.3557	0.4006	0.181	0.4974	0.558	0.678	886	0.065126	0.029136	0.13289	0.012684	0.10125	0.016456	24180	0.129626	0.094754	6835	280	6045010600	41047001601	0.7516	0.8389	0	0	0	0	0	0	0	0	0	0	0
1321	709	760	322.01	45	Mendocino County	114	2687	184	254	24	395	80	26354	0.8757	0.758	0.766	0.3225	0.594	0.4984	0.4134	0.55	0.522	476	0.073643	0.052752	0.094529	0.008931	0.15245	0.051679	26354	0.127477	0.073765	3734	115	6045011102	41047001604	0.813	0.526	0	0	0	0	0	0	0	0	0	0	0
1322	432	292	253.216	45	Mendocino County	45	901	86	112	48	231	30	20865	0.8435	0.727	0.8065	0.5505	0.668	0.4154	0.6467	0.699	0.515	374	0.06081	0.044352	0.124306	0.053274	0.17824	0.04054	20865	0.177841	0.072905	2128	67	6045011800	41047002000	0.3124	0.6229	0	0	0	0	0	0	0	0	0	0	0
1323	735	1210	98.809	45	Mendocino County	0	3197	0	306	0	110	64	32623	0	0	0.768	0	0.0604	0.255	0.2399	0.337	0.341	434	0	0	0.095714	0	0.022285	0.023512	32623	0.075874	0.053022	5720	164	6045011002	41047002101	0.8741	0.849	0	1	0	0	0	0	0	0	0	0	0
1324	1624	759	1.477	45	Mendocino County	148	2395	550	370	597	1060	506	16557	0.8579	0.867	0.8422	0.8485	0.894	0.9017	0.8249	0.738	0.782	1054	0.065894	0.1078	0.154488	0.249269	0.31426	0.225289	16557	0.195765	0.113275	5485	250	6045011600	41047002102	0.6536	0.8008	0	0	0	0	0	0	0	0	0	1	0
1325	942	663	68.147	45	Mendocino County	23	1573	268	158	87	322	114	30542	0.5106	0.793	0.7749	0.5565	0.4366	0.6437	0.2878	0.805	0.109	968	0.015731	0.065349	0.100445	0.055308	0.109822	0.077975	30542	0.232301	0.024594	4240	50	6045011700	41047002201	0.4384	0.6229	0	0	0	1	0	0	0	0	0	0	0
1326	666	376	777.225	45	Mendocino County	28	1129	72	177	0	316	50	15497	0.6573	0.654	0.8446	0	0.6596	0.4806	0.8586	0.897	0.933	807	0.027477	0.029593	0.156775	0	0.174972	0.049067	15497	0.311102	0.163886	2617	167	6045010100	41047002202	0.4619	0.7421	0	0	0	0	0	0	0	0	0	0	0
1327	652	851	184.238	45	Mendocino County	39	1946	46	319	11	249	28	27015	0.6233	0.485	0.8524	0.2867	0.3088	0.1915	0.39	0.619	0.509	531	0.024253	0.01251	0.163926	0.005652	0.080426	0.017412	27015	0.148117	0.072123	3803	126	6045010300	41047002301	0.2051	0.8171	0	0	0	1	0	0	0	0	0	0	0
1328	1315	767	70.277	45	Mendocino County	129	2237	166	561	52	871	53	23902	0.8465	0.645	0.9214	0.4262	0.7342	0.2754	0.5094	0.627	0.72	918	0.06187	0.028429	0.250782	0.023245	0.206888	0.025419	23902	0.151111	0.101098	6108	313	6045010801	41047002303	0.6655	0.7101	0	0	0	0	0	0	1	0	0	0	0
1329	226	526	77.776	45	Mendocino County	32	1257	0	225	0	0	20	27332	0.7221	0	0.8678	0	0	0.2386	0.3793	0.623	0.499	272	0.035164	0	0.178997	0	0	0.021978	27332	0.149532	0.070938	1829	62	6045011001	41047002304	0.4092	0.9239	0	1	0	0	0	0	0	0	0	0	0
1330	1624	686	101.689	45	Mendocino County	153	2360	618	348	256	964	112	21558	0.8668	0.864	0.8344	0.6834	0.8183	0.4929	0.6142	0.756	0.94	1295	0.069545	0.105532	0.147457	0.108474	0.252885	0.050909	21558	0.204258	0.169215	6340	498	6045011300	41047002501	0.5461	0.6229	0	0	0	0	0	0	0	0	0	0	0
1331	796	456	251.24	45	Mendocino County	184	1451	536	253	22	635	46	20483	0.9601	0.932	0.863	0.3748	0.8765	0.4015	0.6637	0.867	0.318	863	0.155932	0.18375	0.174362	0.015161	0.297006	0.038983	20483	0.281015	0.050554	3071	73	6045011200	41047002600	0.4092	0.6938	0	0	1	0	1	0	0	0	0	0	0
1332	1042	577	133.514	45	Mendocino County	158	1977	152	568	32	713	66	24116	0.9111	0.684	0.9419	0.382	0.7777	0.4047	0.5002	0.391	0.339	424	0.094103	0.034671	0.287303	0.016186	0.229039	0.039309	24116	0.08753	0.052742	4863	125	6045010900	41047002700	0.7468	0.813	0	0	1	0	0	0	1	0	0	0	0
1333	1151	672	1.429	45	Mendocino County	212	1978	678	268	198	943	276	16549	0.9396	0.913	0.8204	0.6673	0.878	0.841	0.8253	0.907	0.841	1490	0.122119	0.157381	0.13549	0.100101	0.298417	0.158986	16549	0.323913	0.12704	4719	249	6045010500	41047010100	0.5395	0.9404	0	0	1	0	1	0	0	0	0	0	0
1334	2139	1066	45.561	47	Merced County	94	2815	580	434	0	989	160	24320	0.7311	0.829	0.8419	0	0.7232	0.5647	0.4918	0.441	0.716	728	0.036448	0.083225	0.154174	0	0.201672	0.062039	24320	0.099698	0.100583	7443	345	6047000402	41047010501	0.4165	0.6536	0	0	0	0	0	0	0	0	0	0	0
1335	1439	559	8.599	47	Merced County	18	1543	171	37	0	401	0	32253	0.4608	0.715	0.6137	0	0.5475	0	0.2479	0.275	0.574	280	0.012738	0.041434	0.023979	0	0.13861	0	32253	0.063063	0.080399	4492	169	6047000702	41047010502	0.5857	0.4384	0	0	0	0	0	0	0	0	0	0	0
1336	1299	526	0.886	47	Merced County	52	1388	313	112	0	488	37	18544	0.7501	0.825	0.7444	0	0.6926	0.3009	0.7494	0.571	0.745	581	0.039334	0.080442	0.080691	0	0.188271	0.027987	18544	0.133532	0.105979	4351	218	6047000802	41047010503	0.5395	0.859	0	0	0	0	0	0	0	0	0	0	0
1337	3953	1042	6.65	47	Merced County	35	4440	360	21	218	726	167	20936	0.4017	0.677	0.4655	0.5368	0.44	0.457	0.6432	0.585	0.84	1651	0.009623	0.033607	0.004729	0.049099	0.110569	0.045916	20936	0.13756	0.126687	12002	704	6047001002	41047010701	0.6767	0.6536	0	0	0	0	0	0	0	0	0	0	0
1338	1649	662	0.941	47	Merced County	18	2136	152	10	195	468	183	21657	0.3871	0.627	0.4647	0.649	0.4725	0.692	0.6095	0.734	0.544	1215	0.008915	0.02568	0.004681	0.091292	0.118511	0.090638	21657	0.193687	0.076186	6289	207	6047001101	41047010702	0.8622	0.9187	0	0	0	0	0	0	0	0	0	0	0
1339	1281	870	1.639	47	Merced County	79	1896	205	23	24	522	150	28639	0.7749	0.73	0.5482	0.3555	0.6178	0.6641	0.3402	0.67	0.766	830	0.043743	0.045154	0.01213	0.012658	0.16022	0.083056	28639	0.166767	0.11031	4977	245	6047001200	41047010801	0.6938	0.8878	0	0	0	0	0	0	0	0	0	0	0
1340	1980	780	3.115	47	Merced County	33	2263	449	42	41	772	18	28104	0.5349	0.818	0.5888	0.3947	0.7411	0.1081	0.3557	0.614	0.687	919	0.017322	0.07683	0.018559	0.018117	0.210125	0.009448	28104	0.146711	0.095991	6334	273	6047002301	41047010802	0.7886	0.3798	0	0	0	0	0	0	0	0	0	0	0
1341	660	313	199.515	47	Merced County	60	832	216	122	0	372	28	31577	0.8878	0.847	0.8335	0	0.804	0.3858	0.2625	0.406	0.644	229	0.079681	0.093466	0.146634	0	0.244094	0.037184	31577	0.091017	0.089686	2538	100	6047002500	41051000100	0.6229	0.9574	0	0	0	0	0	0	0	0	0	0	0
1342	644	263	43.661	47	Merced County	47	732	212	105	0	455	0	17588	0.8596	0.872	0.83	0	0.9218	0	0.7885	0.872	0.895	622	0.066666	0.112347	0.143442	0	0.348392	0	17588	0.285321	0.144501	2218	113	6047000303	41051000200	0.5395	0.4018	0	0	0	0	0	0	0	0	1	0	0
1343	1293	571	1.322	47	Merced County	107	1809	301	9	0	557	15	16209	0.8877	0.821	0.4694	0	0.7681	0.1246	0.8368	0.722	0.931	796	0.079672	0.078528	0.004975	0	0.224054	0.011169	16209	0.18809	0.162636	4248	269	6047000801	41051000302	0.2333	0.7886	0	0	0	0	0	0	0	0	0	0	0
1344	1650	504	17.861	47	Merced County	49	1469	176	17	0	303	45	32009	0.7399	0.731	0.5438	0	0.5038	0.3633	0.2528	0.626	0.397	639	0.03775	0.045244	0.011572	0	0.126619	0.034668	32009	0.150423	0.059421	4248	111	6047002600	41051000401	0.4018	0.6355	1	0	0	0	0	0	0	0	0	0	0
1345	1026	453	0.508	47	Merced County	64	1141	315	9	47	502	30	18686	0.8361	0.849	0.5112	0.509	0.7937	0.2957	0.7433	0.586	0.907	486	0.0585	0.094822	0.007887	0.041191	0.23814	0.027422	18686	0.137599	0.150693	3600	228	6047000602	41051000402	0.212	0.7751	0	0	0	0	0	0	0	0	0	0	0
1346	1200	525	1.904	47	Merced County	28	1582	210	8	157	702	123	20138	0.5652	0.768	0.4709	0.6654	0.8478	0.675	0.6801	0.873	0.959	1189	0.019525	0.056089	0.005056	0.099241	0.273897	0.085774	20138	0.285886	0.186007	4159	335	6047001402	41051000501	0.6418	0.8654	0	0	0	0	0	0	0	0	0	0	0
1347	2239	1039	225.579	47	Merced County	234	3173	1235	444	49	1597	201	18154	0.8961	0.909	0.826	0.3766	0.8917	0.6186	0.7657	0.713	0.788	1608	0.084568	0.151719	0.13993	0.015442	0.311609	0.072641	18154	0.18396	0.114413	8793	408	6047002000	41051000502	0.8712	0.4977	0	0	0	0	1	0	0	0	0	0	0
1348	548	187	30.224	47	Merced County	43	588	297	108	0	389	54	18206	0.8895	0.914	0.8719	0	0.9245	0.7257	0.7633	0.885	0.489	566	0.080524	0.158146	0.183673	0	0.352355	0.101123	18206	0.298051	0.069905	1899	59	6047000401	41051000601	0.6536	0.5461	0	0	0	0	1	0	0	0	1	0	0
1349	2890	657	8.413	47	Merced County	89	2513	767	257	0	1333	53	22277	0.7679	0.874	0.7774	0	0.8976	0.2743	0.5819	0.586	0.922	1013	0.042522	0.113815	0.102268	0	0.317759	0.025322	22277	0.137654	0.158251	7491	514	6047000902	41051000701	0.3723	0.7886	1	0	0	0	0	0	0	0	0	0	0
1350	4833	1009	13.365	47	Merced County	196	4226	1612	209	200	2138	281	18705	0.8295	0.9	0.6859	0.5311	0.8953	0.6565	0.7426	0.633	0.876	1923	0.056549	0.139797	0.049455	0.047326	0.315571	0.081073	18705	0.153007	0.138317	12753	753	6047002302	41051000702	0.7158	0.2902	1	0	0	0	1	0	0	0	0	0	0
1351	578	166	9.4	47	Merced County	45	506	43	18	0	161	63	22591	0.9055	0.669	0.6521	0	0.6828	0.7874	0.5674	0.786	0.991	315	0.090361	0.032017	0.035573	0	0.18421	0.126506	22591	0.221207	0.270531	1424	168	6047000202	41051000801	0.3798	0.7314	1	0	1	0	0	0	0	0	0	0	0
1352	578	243	45.373	47	Merced County	95	690	400	133	3	832	0	17183	0.9599	0.889	0.8803	0.2712	0.9408	0	0.8037	0.678	0.774	385	0.155482	0.127918	0.192753	0.004347	0.380082	0	17183	0.169603	0.111776	3269	112	6047000503	41051000802	0.4619	0.6655	0	0	1	1	0	0	0	0	1	0	0
1353	1731	520	1.605	47	Merced County	172	1728	643	144	55	664	140	15460	0.9294	0.899	0.7486	0.4695	0.7931	0.6877	0.8599	0.871	0.922	1458	0.109833	0.138697	0.083333	0.031828	0.237822	0.089399	15460	0.28421	0.158389	5159	303	6047000601	41051000901	0.2609	0.7314	1	0	1	0	0	0	0	0	0	0	0
1354	784	291	112.557	47	Merced County	73	891	378	39	8	530	46	21004	0.9068	0.911	0.6724	0.323	0.9242	0.5367	0.6398	0.705	0.824	475	0.091136	0.153846	0.043771	0.008978	0.352159	0.057428	21004	0.180471	0.122412	2649	136	6047001902	41051001102	0.1372	0.8171	0	0	1	0	1	0	0	0	1	0	0
1355	513	205	89.254	47	Merced County	41	579	268	78	0	394	0	15806	0.9157	0.929	0.8197	0	0.9733	0	0.8493	0.704	0.235	272	0.097387	0.180107	0.134715	0	0.467378	0	15806	0.180132	0.041347	1510	27	6047002401	41051001202	0.1856	0.1724	0	0	1	0	1	0	0	0	1	0	0
1356	1126	377	46.178	47	Merced County	92	1189	504	113	68	695	25	20540	0.9	0.905	0.767	0.5628	0.929	0.2561	0.6612	0.651	0.388	600	0.086874	0.147239	0.095037	0.05719	0.359544	0.023607	20540	0.159404	0.05829	3764	90	6047000201	41051001301	0.2473	0.3197	1	0	1	0	1	0	0	0	1	0	0
1357	2108	585	1.6	47	Merced County	182	1973	821	361	91	1206	251	18211	0.9245	0.915	0.8713	0.5271	0.9172	0.8205	0.763	0.841	0.898	1418	0.10508	0.159727	0.18297	0.046122	0.341546	0.144919	18211	0.258381	0.146058	5591	378	6047000603	41051001302	0.1053	0.6418	1	0	1	0	1	0	0	0	1	0	0
1358	3370	678	4.863	47	Merced County	202	3075	1557	106	0	2135	141	16686	0.8799	0.917	0.649	0	0.9315	0.506	0.8205	0.627	0.935	1561	0.075627	0.162934	0.034471	0	0.363775	0.052789	16686	0.151054	0.164862	10334	792	6047002202	41051001400	0.1545	0.1313	1	0	0	0	1	0	0	0	1	0	0
1359	1180	385	549.181	47	Merced County	167	1593	845	502	35	947	81	17205	0.9547	0.962	0.9542	0.4189	0.9604	0.6082	0.803	0.777	0.72	789	0.144965	0.248091	0.315128	0.021971	0.424473	0.070312	17205	0.215986	0.101328	3653	183	6047002100	41051001500	0.0542	0.1372	0	0	1	0	1	0	1	0	1	0	0
1360	1580	304	10.087	47	Merced County	151	1260	1008	31	75	1193	23	14815	0.9419	0.96	0.6162	0.5699	0.977	0.2085	0.8788	0.49	0.881	509	0.125519	0.241494	0.024603	0.059523	0.484172	0.019118	14815	0.111573	0.139361	4608	262	6047000301	41051001602	0.5657	0.611	1	0	1	0	1	1	0	0	1	0	0
1361	2280	373	2.656	47	Merced County	281	1988	1435	108	115	1944	135	13287	0.96	0.967	0.696	0.565	0.9908	0.6288	0.9164	0.812	0.794	1434	0.155592	0.259634	0.054325	0.057847	0.567094	0.07475	13287	0.236985	0.115622	6092	299	6047000504	41051001701	0.2403	0.877	1	0	1	0	1	0	0	0	1	0	1
1362	702	208	1.094	47	Merced County	28	939	381	231	93	480	103	17756	0.6929	0.93	0.9186	0.665	0.9324	0.7637	0.7815	0.86	0.907	626	0.03146	0.181083	0.246006	0.099041	0.365296	0.11573	17756	0.2742	0.150709	2283	170	6047001005	41051001801	0.1987	0.6938	0	0	0	0	1	0	1	0	1	0	0
1363	3311	526	1.838	47	Merced County	333	2519	1829	60	63	2370	166	15484	0.9538	0.948	0.6131	0.4356	0.9708	0.6133	0.8591	0.623	0.954	1386	0.143287	0.214595	0.023818	0.025009	0.457882	0.071428	15484	0.149498	0.181758	9291	827	6047000203	41051001802	0.526	0.7886	1	0	1	0	1	0	0	0	1	0	0
1364	1143	306	294.21	47	Merced County	119	1211	723	313	41	996	111	19256	0.927	0.926	0.9259	0.4793	0.9459	0.7233	0.7193	0.688	0.748	655	0.107497	0.175018	0.258464	0.033856	0.390435	0.100271	19256	0.173555	0.10637	4404	177	6047000901	41051001900	0.1659	0.0511	0	0	1	1	1	0	1	0	1	0	0
1365	2087	545	17.572	47	Merced County	285	2005	1013	305	0	1426	98	14154	0.9609	0.922	0.8395	0	0.9572	0.5162	0.8961	0.904	0.989	2062	0.157807	0.16971	0.152119	0	0.416593	0.054263	14154	0.31959	0.254909	6563	675	6047000505	41051002000	0.1489	0.5526	1	0	1	0	1	0	0	0	1	0	0
1366	2945	706	2.769	47	Merced County	310	2419	2061	83	95	2074	116	15102	0.9549	0.964	0.6485	0.501	0.967	0.5169	0.8702	0.726	0.967	1703	0.145335	0.253318	0.034311	0.039272	0.445829	0.054383	15102	0.18977	0.198524	9062	834	6047000304	41051002203	0.5724	0.7886	1	0	1	0	1	1	0	0	1	0	0
1367	2317	543	1.595	47	Merced County	222	2292	650	401	68	1087	92	13092	0.933	0.868	0.8636	0.4598	0.91	0.4669	0.9209	0.924	0.847	2344	0.113846	0.109225	0.174956	0.029668	0.331705	0.047179	13092	0.348705	0.128454	6758	330	6047001700	41051002501	0.0606	0.9123	1	0	1	0	0	0	0	0	1	0	1
1368	2473	747	10.843	47	Merced County	354	2448	1340	131	49	1682	78	12706	0.961	0.933	0.6941	0.4065	0.9478	0.3649	0.9295	0.89	0.913	2371	0.158106	0.186369	0.053513	0.020016	0.394928	0.034836	12706	0.303274	0.153794	7922	462	6047002402	41051002600	0.1152	0.3124	1	0	1	0	1	0	0	0	1	0	1
1369	1921	505	101.659	47	Merced County	248	1524	1546	95	52	1688	119	13366	0.9694	0.981	0.7118	0.4804	0.9906	0.6754	0.9144	0.803	0.943	1233	0.178932	0.313781	0.062335	0.03412	0.565304	0.085858	13366	0.230942	0.171358	5348	420	6047001901	41051002801	0.0642	0.8741	1	0	1	0	1	1	0	0	1	0	1
1370	2020	680	2.066	47	Merced County	286	2148	1325	51	336	1560	283	11622	0.9572	0.966	0.6128	0.7566	0.9845	0.8255	0.9515	0.925	0.954	2029	0.149738	0.259194	0.023743	0.156424	0.522263	0.148167	11622	0.349165	0.181565	5837	457	6047002201	41051002901	0.3268	0.4239	1	0	1	0	1	0	0	0	1	0	1
1371	1035	341	0.744	47	Merced County	120	1073	200	59	9	618	119	11969	0.9391	0.788	0.6972	0.3169	0.9142	0.7743	0.9451	0.978	0.904	1535	0.121457	0.063291	0.054986	0.008387	0.337336	0.120445	11969	0.482704	0.149324	3561	188	6047000701	41051002902	0.1791	0.8051	1	0	1	0	0	0	0	0	1	0	1
1372	1303	296	0.617	47	Merced County	117	1463	382	8	193	689	207	10458	0.9018	0.856	0.4771	0.7222	0.9117	0.8366	0.9702	0.905	0.977	1383	0.088036	0.099869	0.005468	0.13192	0.333979	0.155756	10458	0.320732	0.215736	4353	340	6047001003	41051002903	0.4239	0.825	1	0	1	0	0	0	0	0	1	0	1
1373	2937	334	3.245	47	Merced County	196	1785	1393	56	27	1584	241	10167	0.9389	0.952	0.6399	0.3745	0.979	0.8271	0.9739	0.944	0.86	2703	0.121287	0.223954	0.031372	0.015126	0.491467	0.149133	10167	0.384659	0.132507	7146	353	6047001602	41051003000	0.2902	0.7932	1	0	1	0	1	1	0	0	1	0	1
1374	953	218	0.322	47	Merced County	177	790	664	59	26	933	160	8396	0.9856	0.961	0.7341	0.4748	0.9949	0.899	0.9885	0.909	0.965	968	0.244813	0.244747	0.074683	0.032911	0.607817	0.2213	8396	0.327027	0.193043	2960	222	6047001502	41051003100	0.0962	0.9293	1	0	1	0	1	1	0	0	1	0	1
1375	1680	329	0.481	47	Merced County	228	1304	1099	13	106	1626	170	9165	0.9722	0.96	0.5313	0.6263	0.9979	0.8127	0.9835	0.923	0.938	1733	0.187963	0.241538	0.009969	0.081288	0.656439	0.140148	9165	0.3466	0.168168	5073	336	6047001503	41051003301	0.3871	0.9373	1	0	1	0	1	1	0	0	1	0	1
1376	848	592	10.721	49	Modoc County	47	1703	128	225	90	414	217	18988	0.7036	0.708	0.8163	0.5493	0.6714	0.8304	0.7304	0.797	0.761	742	0.032798	0.039975	0.132119	0.052847	0.179609	0.15143	18988	0.227747	0.109008	3373	144	6049000100	41051003401	0.3871	0.8091	0	0	0	0	0	0	0	0	0	0	0
1377	234	297	609.861	49	Modoc County	14	830	24	109	15	135	13	23042	0.5868	0.575	0.8154	0.3943	0.5122	0.2143	0.547	0.807	0.459	301	0.02118	0.019867	0.131325	0.018072	0.128816	0.019667	23042	0.233333	0.066528	1290	32	6049000400	41051003402	0.16	0.9327	0	1	0	0	0	0	0	0	0	0	0
1378	473	342	930.752	49	Modoc County	54	1138	106	194	12	351	46	19796	0.8496	0.753	0.859	0.3371	0.7944	0.5117	0.6954	0.625	0.921	339	0.062937	0.051406	0.170474	0.010544	0.238451	0.053613	19796	0.150399	0.157838	2261	149	6049000200	41051003501	0.5191	0.8994	0	0	0	0	0	0	0	0	0	0	0
1379	569	674	2366.44	49	Modoc County	7	1462	0	373	0	177	27	21903	0.341	0	0.924	0	0.3388	0.2847	0.5989	0.568	0.854	327	0.006829	0	0.255129	0	0.087235	0.026341	21903	0.132603	0.130314	2681	141	6049000300	41051003502	0.0962	0.8523	0	1	0	1	0	0	1	0	0	0	0
1380	694	418	1599.88	51	Mono County	0	2576	8	502	0	110	63	33735	0	0.233	0.882	0	0.1235	0.4206	0.218	0.244	0.723	204	0	0.00239	0.194875	0	0.038691	0.04123	33735	0.056872	0.101826	3587	223	6051000101	41051003601	0.5461	0.3648	0	0	0	0	0	0	0	0	0	0	0
1381	565	427	1383.36	51	Mono County	20	1817	102	438	33	174	68	20594	0.5921	0.75	0.9154	0.395	0.4508	0.6224	0.6587	0.479	0.065	242	0.021598	0.05047	0.241056	0.018161	0.113281	0.073434	20594	0.108764	0.016831	2256	17	6051000102	41051003603	0.2609	0.6883	0	0	0	0	0	0	1	0	0	0	0
1382	1720	532	65.743	51	Mono County	258	9409	716	143	2345	885	152	26349	0.9069	0.847	0.5696	0.8484	0.6723	0.5126	0.4135	0.629	0.381	1218	0.091198	0.093901	0.015198	0.249229	0.179951	0.053729	26349	0.151473	0.057471	8062	305	6051000200	41051003701	0.6767	0.1313	0	0	1	0	0	0	0	0	0	0	0
1383	1079	603	2.149	53	Monterey County	147	2750	566	25	833	712	250	26485	0.8272	0.858	0.5231	0.8812	0.6273	0.707	0.4081	0.531	0.472	739	0.055957	0.100891	0.00909	0.302909	0.163527	0.095165	26485	0.12231	0.067938	6088	235	6053013300	41051003702	0.5122	0.526	0	0	0	0	0	0	0	0	0	0	0
1384	667	477	0.475	53	Monterey County	92	1262	156	18	183	247	147	37555	0.8868	0.758	0.5638	0.7417	0.4627	0.7874	0.1574	0.619	0.854	438	0.079173	0.052917	0.014263	0.145007	0.116125	0.126506	37555	0.148273	0.130311	3164	184	6053001200	41051003801	0.6536	0.305	0	0	0	0	0	0	0	0	0	0	0
1385	1007	500	6.059	53	Monterey County	50	1595	223	119	0	454	101	36789	0.7053	0.757	0.7339	0	0.576	0.5892	0.1682	0.406	0.461	408	0.033003	0.052681	0.074608	0	0.146783	0.066666	36789	0.090868	0.066785	4490	150	6053010305	41051003803	0.4759	0.526	0	0	0	0	0	0	0	0	0	0	0
1386	1447	795	25.917	53	Monterey County	151	2283	385	160	0	1006	19	32148	0.8669	0.773	0.7259	0	0.7537	0.1011	0.25	0.369	0.508	575	0.069585	0.057825	0.070083	0	0.216483	0.008755	32148	0.082674	0.071948	6955	247	6053010501	41051003901	0.4092	0.3419	0	0	0	0	0	0	0	0	0	0	0
1387	985	601	0.399	53	Monterey County	101	1604	392	205	350	597	133	21733	0.8637	0.863	0.8106	0.8238	0.7702	0.69	0.6059	0.671	0.363	673	0.068335	0.104672	0.127805	0.218204	0.225198	0.089986	21733	0.167121	0.055502	4027	117	6053014202	41051003902	0.3344	0.7516	0	0	0	0	0	0	0	0	0	0	0
1388	159	463	0.31	53	Monterey County	0	1213	9	143	75	49	97	49767	0	0.315	0.7986	0.5764	0.0925	0.7222	0.0602	0.126	0.501	65	0	0.004702	0.117889	0.06183	0.031091	0.099897	49767	0.033995	0.071106	1993	63	6053012401	41051004200	0.5051	0.3871	0	1	0	0	0	0	0	0	0	0	0
1389	877	4	0.48	53	Monterey County	0	638	88	14	0	11	0	23935	0	0.755	0.6056	0	0.0244	0	0.5081	0.227	0.54	111	0	0.051948	0.021943	0	0.010318	0	23935	0.053442	0.075657	2077	23	6053013100	41051004300	0.5122	0.0091	1	0	0	0	0	0	0	0	0	0	0
1390	2351	198	34.602	53	Monterey County	70	2782	133	272	72	150	72	26678	0.6648	0.577	0.771	0.4403	0.1166	0.3111	0.4016	0.246	0.804	432	0.028259	0.020096	0.097771	0.02588	0.037009	0.029067	26678	0.057256	0.117668	7545	329	6053014107	41051004602	0.1791	0.1659	1	0	0	0	0	0	0	0	0	0	0
1391	1286	687	0.601	53	Monterey County	150	1836	503	52	187	929	58	22344	0.9027	0.864	0.63	0.671	0.8455	0.3596	0.579	0.595	0.613	723	0.088547	0.105605	0.028322	0.101851	0.272114	0.034238	22344	0.140552	0.085526	5189	221	6053014201	41051005800	0.1987	0.2902	0	0	1	0	0	0	0	0	0	0	0
1392	916	458	5.381	53	Monterey County	161	1685	368	12	268	451	92	25124	0.9208	0.844	0.5018	0.7601	0.6095	0.541	0.4589	0.681	0.652	727	0.101705	0.091954	0.007121	0.15905	0.157527	0.058117	25124	0.170617	0.09061	4261	193	6053014302	41051006001	0.1009	0.5051	0	0	1	0	0	0	0	0	0	0	0
1393	1837	753	11.846	53	Monterey County	153	2219	825	502	67	1128	20	24423	0.8775	0.892	0.9057	0.462	0.8417	0.1107	0.4875	0.437	0.655	668	0.074488	0.131936	0.226228	0.030193	0.269276	0.009737	24423	0.098685	0.091219	6788	321	6053014700	41051006100	0.16	0.2827	0	0	0	0	0	0	1	0	0	0	0
1394	771	374	11.97	53	Monterey County	90	1088	35	194	27	315	28	31116	0.9076	0.47	0.8669	0.4346	0.575	0.3053	0.2736	0.225	0.572	172	0.091556	0.011558	0.178308	0.024816	0.146511	0.028484	31116	0.053004	0.080165	3245	116	6053010102	41051006200	0.3344	0.3268	0	0	1	0	0	0	0	0	0	0	0
1395	1100	462	15.572	53	Monterey County	140	1377	575	155	10	718	80	26087	0.9262	0.893	0.7918	0.3054	0.8136	0.5585	0.4231	0.396	0.729	410	0.106707	0.132641	0.112563	0.007262	0.249739	0.060975	26087	0.088495	0.102779	4692	233	6053010202	41051006402	0.0873	0.2978	0	0	1	0	0	0	0	0	0	0	0
1396	710	2138	18.46	53	Monterey County	0	2767	0	12	297	130	86	64621	0	0	0.46	0.6813	0.0839	0.3573	0.0241	0.048	0.665	89	0	0	0.004336	0.107336	0.028882	0.033951	64621	0.016469	0.092671	5404	196	6053011602	41051006403	0.1724	0.7314	0	1	0	0	0	0	0	0	0	0	0
1397	671	1173	2.028	53	Monterey County	12	2345	35	11	0	56	101	55351	0.3423	0.442	0.4649	0	0.0495	0.5399	0.0418	0.302	0.764	248	0.00688	0.009977	0.00469	0	0.019204	0.057912	55351	0.068527	0.109801	3630	149	6053011700	41051006501	0.1659	0.6296	0	1	0	0	0	0	0	0	0	0	0
1398	1073	422	235.429	53	Monterey County	114	1387	403	216	0	486	64	26497	0.9184	0.876	0.8435	0	0.7964	0.5278	0.4077	0.405	0.865	341	0.099737	0.115472	0.155731	0	0.239526	0.055993	26497	0.090812	0.133794	3755	232	6053011303	41051006601	0.7158	0.3944	0	0	1	0	0	0	0	0	0	0	0
1399	979	1282	189.05	53	Monterey County	178	3007	48	105	127	205	87	49803	0.8679	0.401	0.6503	0.5129	0.1415	0.3593	0.06	0.396	0.394	542	0.069968	0.007973	0.034918	0.042234	0.042922	0.034198	49803	0.088518	0.059103	6211	186	6053011000	41051006701	0.5051	0.3723	0	1	0	0	0	0	0	0	0	0	0
1400	284	220	23.475	53	Monterey County	14	613	220	191	0	163	29	23990	0.6946	0.937	0.9525	0	0.7175	0.5841	0.5057	0.624	0.415	197	0.031674	0.192475	0.311582	0	0.199023	0.06561	23990	0.149923	0.061224	1314	36	6053010306	41051006702	0.2609	0.6229	0	0	0	0	1	0	1	0	0	0	0
1401	260	227	251.362	53	Monterey County	53	794	118	43	42	69	10	114770	0.9347	0.79	0.6956	0.5494	0.1573	0.2369	0.0018	0.823	0.048	475	0.11572	0.06413	0.054156	0.052896	0.046684	0.021834	114770	0.244341	0.012679	1944	15	6053011502	41051006801	0.4832	0.0757	0	0	1	1	0	0	0	0	0	0	0
1402	848	428	1415.9	53	Monterey County	72	1506	317	396	0	394	35	30361	0.8504	0.868	0.9288	0	0.7037	0.3274	0.2923	0.428	0.56	294	0.063268	0.108561	0.262948	0	0.192948	0.030755	30361	0.096361	0.07838	3069	120	6053011400	41051006802	0.1009	0.3871	0	0	0	1	0	0	1	0	0	0	0
1403	659	209	1.023	53	Monterey County	187	829	515	3	20	753	104	20395	0.9847	0.951	0.4518	0.4307	0.9687	0.8007	0.668	0.572	0.391	318	0.239743	0.220367	0.003618	0.024125	0.451709	0.133333	20395	0.133725	0.058782	2478	85	6053014000	41051006900	0.0382	0.1259	0	0	1	0	1	0	0	0	1	0	0
1404	2830	742	0.801	53	Monterey County	204	2371	1372	24	84	1702	114	25265	0.9031	0.923	0.5327	0.4857	0.8977	0.4843	0.4536	0.443	0.373	861	0.088734	0.170604	0.010122	0.035428	0.317952	0.049586	25265	0.100069	0.056524	8661	243	6053000102	41051007100	0.6418	0.1431	1	0	1	0	1	0	0	0	0	0	0
1405	1516	236	0.578	53	Monterey County	177	1698	1109	131	183	1057	187	16678	0.9285	0.954	0.7385	0.6821	0.9309	0.7619	0.8207	0.867	0.451	1508	0.108923	0.22758	0.077149	0.107773	0.362856	0.115076	16678	0.281028	0.065707	5425	169	6053001802	41051007700	0.469	0.2609	0	0	1	0	1	0	0	0	1	0	0
1406	1229	430	0.367	53	Monterey County	321	1437	1003	82	120	1004	47	21950	0.9823	0.969	0.7014	0.6317	0.942	0.3514	0.5967	0.629	0.288	621	0.227015	0.266897	0.057063	0.083507	0.382913	0.033239	21950	0.151611	0.047247	4102	103	6053013600	41051007800	0.7839	0.2545	0	0	1	0	1	0	0	0	1	0	0
1407	1552	446	16.771	53	Monterey County	235	1320	1016	168	0	1282	61	16527	0.9745	0.954	0.8099	0	0.9717	0.4915	0.8259	0.671	0.909	809	0.195344	0.227496	0.127272	0	0.460985	0.050706	16527	0.16701	0.151192	4849	355	6053014601	41051007900	0.3344	0.1489	0	0	1	0	1	0	0	0	1	0	0
1408	2102	775	0.974	53	Monterey County	232	2473	1250	55	935	1449	75	19464	0.9301	0.956	0.6069	0.9139	0.9494	0.3734	0.7105	0.693	0.632	1031	0.110634	0.232644	0.02224	0.378083	0.398076	0.035765	19464	0.17531	0.088073	6053	240	6053000400	41051008001	0.7314	0.1856	0	0	1	0	1	0	0	1	1	0	0
1409	1515	401	0.334	53	Monterey County	204	1492	994	432	69	945	32	18576	0.9565	0.948	0.9429	0.5275	0.9142	0.2522	0.7479	0.732	0.744	956	0.14804	0.215477	0.289544	0.046246	0.337259	0.023222	18576	0.192625	0.105725	5027	253	6053010505	41051008002	0.5724	0.1009	0	0	1	0	1	0	1	0	1	0	0
1410	2026	403	110.471	53	Monterey County	197	1534	1440	65	61	1351	59	20844	0.9473	0.976	0.6691	0.5032	0.9629	0.4095	0.6477	0.708	0.897	977	0.132928	0.289796	0.042372	0.039765	0.432874	0.039811	20844	0.181868	0.145556	5408	362	6053010606	41051008500	0.7314	0.0681	1	0	1	0	1	0	0	0	1	0	0
1411	1607	270	0.275	53	Monterey County	391	1459	1450	200	348	1434	217	15343	0.991	0.987	0.8223	0.8407	0.982	0.8395	0.8634	0.686	0.437	801	0.28457	0.341337	0.13708	0.238519	0.50743	0.157933	15343	0.172406	0.063845	4690	169	6053013700	41051008600	0.825	0.1098	1	0	1	0	1	1	0	0	1	0	0
1412	2168	319	107.122	53	Monterey County	213	1412	1414	67	16	1252	39	18443	0.9636	0.972	0.6813	0.344	0.9571	0.3198	0.7537	0.576	0.703	765	0.16372	0.275097	0.04745	0.011331	0.416085	0.029976	18443	0.134968	0.098417	5715	255	6053014800	41051008700	0.5657	0.0681	1	0	1	0	1	1	0	0	1	0	0
1413	1602	257	0.339	53	Monterey County	153	1549	973	157	595	946	171	14386	0.9265	0.959	0.7763	0.9158	0.935	0.7726	0.8904	0.803	0.38	1084	0.107067	0.240841	0.101355	0.384118	0.369386	0.119664	14386	0.230982	0.057342	4693	123	6053010506	41051008800	0.7794	0.0283	1	0	1	0	1	0	0	1	1	0	0
1414	1789	379	0.463	53	Monterey County	270	1420	1816	89	107	1660	98	18627	0.9761	0.985	0.7124	0.6122	0.9797	0.6203	0.7458	0.591	0.776	827	0.201042	0.334069	0.062676	0.075352	0.495226	0.07297	18627	0.139155	0.112166	5983	307	6053010604	41051008901	0.5987	0.1372	1	0	1	0	1	1	0	0	1	0	0
1415	1674	389	46.157	53	Monterey County	145	1274	1872	28	147	1608	103	15033	0.94	0.994	0.6059	0.6951	0.9945	0.6805	0.8723	0.681	0.872	792	0.122777	0.412062	0.021978	0.115384	0.60315	0.087214	15033	0.170726	0.136499	4791	365	6053010804	41051008902	0.6767	0.0122	1	0	1	0	1	1	0	0	1	0	0
1416	4229	640	45.884	53	Monterey County	312	3056	2327	97	151	2398	235	18766	0.9324	0.962	0.6411	0.5379	0.9539	0.6728	0.7402	0.531	0.802	1262	0.113166	0.248239	0.03174	0.04941	0.40817	0.085237	18766	0.122334	0.11708	10483	584	6053011102	41051009501	0.5461	0.1372	1	0	1	0	1	1	0	0	1	0	0
1417	1158	150	91.786	53	Monterey County	97	775	970	42	0	864	11	15347	0.9492	0.989	0.6957	0	0.9885	0.1695	0.8633	0.431	0.893	290	0.135474	0.356224	0.054193	0	0.548919	0.015363	15347	0.097152	0.143953	3045	225	6053011204	41051009502	0.469	0.1856	1	0	1	0	1	1	0	0	1	0	0
1418	1321	371	1.072	53	Monterey County	290	1130	1890	148	64	1423	125	13805	0.9895	0.998	0.8147	0.5608	0.9915	0.7669	0.9045	0.655	0.749	671	0.272045	0.497892	0.130973	0.056637	0.573559	0.11726	13805	0.160834	0.106479	4235	235	6053000502	41051009603	0.5657	0.2333	1	0	1	0	1	1	0	0	1	0	1
1419	729	201	0.358	53	Monterey County	174	1053	853	19	592	780	192	13770	0.9703	0.989	0.5863	0.9568	0.9765	0.8846	0.9053	0.822	0.984	608	0.182008	0.355861	0.018043	0.562203	0.482374	0.200836	13770	0.243882	0.236363	2567	312	6053001300	41051009605	0.7369	0.0793	0	0	1	0	1	0	0	1	1	0	1
1420	2360	331	210.267	53	Monterey County	292	1596	2297	49	82	1703	76	12690	0.982	0.994	0.6377	0.5448	0.9889	0.5449	0.9298	0.428	0.88	632	0.225656	0.398646	0.030701	0.051378	0.552204	0.058732	12690	0.096577	0.139235	6574	390	6053011304	41051009803	0.8091	0.1259	1	0	1	0	1	1	0	0	1	0	1
1421	2435	353	1.465	53	Monterey County	337	1482	1871	61	65	1525	122	14639	0.9843	0.988	0.6662	0.5188	0.977	0.677	0.8839	0.812	0.981	1451	0.23833	0.349002	0.04116	0.043859	0.483973	0.08628	14639	0.23682	0.224808	6195	676	6053011202	41051009804	0.8423	0.1053	1	0	1	0	1	1	0	0	1	0	0
1422	1892	284	0.396	53	Monterey County	211	1326	1760	135	39	1602	154	15576	0.9651	0.995	0.7768	0.4585	0.9944	0.7785	0.8564	0.761	0.936	964	0.16746	0.417358	0.101809	0.029411	0.602935	0.122222	15576	0.206689	0.166468	4664	420	6053000800	41051009903	0.1856	0.1921	1	0	1	0	1	1	0	0	1	0	0
1423	1696	390	187.869	53	Monterey County	277	1501	2051	173	28	1877	188	13232	0.9769	0.995	0.795	0.3981	0.9935	0.8096	0.9178	0.762	0.898	1106	0.204126	0.419942	0.115256	0.018654	0.59174	0.13854	13232	0.207387	0.145867	5394	360	6053011101	41051009904	0.6938	0.1204	1	0	1	0	1	1	0	0	1	0	1
1424	1467	250	10.083	53	Monterey County	236	990	1349	139	84	1086	96	13159	0.9881	0.994	0.8264	0.6348	0.9903	0.7395	0.9194	0.848	0.984	995	0.261351	0.403409	0.140404	0.084848	0.562111	0.106312	13159	0.263785	0.234693	3772	437	6053010101	41051009906	0.4092	0.0719	1	0	1	0	1	1	0	0	1	0	1
1425	2169	416	1.022	53	Monterey County	306	1432	1886	37	96	1895	30	12523	0.9839	0.993	0.6208	0.591	0.9971	0.2505	0.9335	0.588	0.973	755	0.235384	0.389347	0.025837	0.067039	0.638477	0.023076	12523	0.138202	0.209054	5490	568	6053010400	41051010002	0.6171	0.2679	1	0	1	0	1	1	0	0	1	0	1
1426	1896	369	0.732	53	Monterey County	512	1438	2333	138	193	1670	163	13635	0.9975	0.998	0.7685	0.7257	0.9959	0.7866	0.9085	0.752	0.983	1045	0.395978	0.509945	0.095966	0.134214	0.620126	0.126063	13635	0.202088	0.233454	5171	642	6053011302	41051010305	0.7314	0.1659	1	0	1	0	1	1	0	0	1	0	1
1427	1657	161	0.171	53	Monterey County	411	970	1804	46	148	1573	122	10410	0.9986	0.996	0.6813	0.7519	0.9993	0.7961	0.9707	0.814	0.958	1110	0.440514	0.435328	0.047422	0.152577	0.716955	0.13076	10410	0.237789	0.185291	4699	388	6053010607	41051010402	0.2679	0.1009	1	0	1	0	1	1	0	0	1	0	1
1428	2488	225	0.242	53	Monterey County	549	1316	2999	62	137	2352	134	8153	0.9982	0.999	0.6807	0.6752	0.9997	0.7344	0.9898	0.947	0.956	2315	0.427237	0.577953	0.047112	0.104103	0.77675	0.10428	8153	0.388618	0.183508	5993	454	6053000701	41051010405	0.4977	0.0834	1	0	1	0	1	1	0	0	1	0	1
1429	2344	202	0.187	53	Monterey County	630	1341	3241	35	340	2270	156	8739	0.9994	0.999	0.6219	0.851	0.9997	0.7831	0.9865	0.919	0.933	2128	0.502793	0.599519	0.026099	0.253542	0.777397	0.124501	8739	0.340807	0.163656	6259	453	6053000702	41051010407	0.4832	0.0428	1	0	1	0	1	1	0	0	1	0	1
1430	1759	178	0.198	53	Monterey County	192	1143	2064	11	187	1663	271	8889	0.9745	0.999	0.5282	0.7656	0.9994	0.9269	0.9855	0.918	0.953	1343	0.19532	0.554838	0.009623	0.163604	0.729706	0.275686	8889	0.33897	0.181362	3962	362	6053000501	41053005201	0.5724	0.2403	1	0	1	0	1	1	0	0	1	1	1
1431	549	341	1.97	55	Napa County	0	890	89	12	14	136	74	41731	0	0.753	0.5583	0.3788	0.3795	0.6791	0.1114	0.663	0.442	285	0	0.051149	0.013483	0.01573	0.096453	0.086854	41731	0.163793	0.064482	1740	61	6055200803	41053005202	0.611	0.1921	0	0	0	0	0	0	0	0	0	0	0
1432	1429	410	1.084	55	Napa County	131	1794	502	86	94	592	28	25585	0.8827	0.871	0.6826	0.5478	0.7001	0.1812	0.4415	0.666	0.277	813	0.077058	0.111729	0.047937	0.052396	0.191523	0.01647	25585	0.164674	0.045785	4959	107	6055200301	41053020202	0.859	0.3723	0	0	0	0	0	0	0	0	0	0	0
1433	410	107	0.51	55	Napa County	24	778	187	15	61	248	10	24551	0.7066	0.879	0.5925	0.6194	0.7907	0.1532	0.4825	0.544	0.292	211	0.033149	0.118956	0.01928	0.078406	0.236415	0.013812	24551	0.125595	0.047619	1680	51	6055200503	41053020204	0.7839	0.5526	0	0	0	0	0	0	0	0	0	0	0
[truncated: 8,861 more rows]
[truncated: 79 more columns]

## Sheet: 2011
	AGE17	AGE65	CENSUSAREA	CNTY_FIPS	COUNTY	E_CROWD	E_HU	E_LIMENG	E_MOBILE	E_MUNIT	E_NOHSDIP	E_NOVEH	E_PCI	E_PL_CROWD	E_PL_LIMEN	E_PL_MOBIL	E_PL_MUNIT	E_PL_NOHSD	E_PL_NOVEH	E_PL_PCI	E_PL_POV	E_PL_UNEMP	E_POV	E_P_CROWD	E_P_LIMENG	E_P_MOBILE	E_P_MUNIT	E_P_NOHSDI	E_P_NOVEH	E_P_PCI	E_P_POV	E_P_UNEMP	E_TOTPOP	E_UNEMP	FIPS	FIPS2	OEPL_DISABL	EPL_DISABL	F_PL_AGE17	F_PL_AGE65	F_PL_CROWD	F_PL_GROUP	F_PL_LIMEN	F_PL_MINOR	F_PL_MOBIL	F_PL_MUNIT	F_PL_NOHSD	F_PL_NOVEH	F_PL_PCI
[truncated: 10,295 more rows]
[truncated: 79 more columns]
