# Supplementary material for: Social vulnerability of the people exposed to wildfires in U.S. West Coast states
Source: Sci Adv. 2023 Sep 20;9(38):eadh4615. doi: 10.1126/sciadv.adh4615 (PMC10511185; doi:10.1126/sciadv.adh4615)
Supplement: Supplementary file 2 — Data S1 to S11 [file sciadv.adh4615_data_s1_to_s11.zip › adh4615_Data_S8.xlsx]

## Sheet: Data description
This dataset provides census tract-level information on the background vulnerability of the population, proportion of residents that are classified as urban, and the number of people exposed to wildfire
Other information such as the surface area and perimeter of the census tracts are also provided
Wildfires are categorized as SM (size <= 40 ha / 0.4 sq.km), ME (40 ha < size <= 400 ha / 40 sq.km) and LA (400 ha < size)
Fires are categorized into three classes based on size and exposure to fires is estimated based on the fire size category. Total exposed population is the sum of the three categories
Wildland surface areas (not built-up areas) and wildland fire surface areas are provided in sq.km
For each census tract, there are two counts of total population, one provided by the CDC SVI data and one estimated from the WorldPop gridded population data
Each sheet provides data for one year
Description for all columns except for the last 13 columns can be found in the US CDC Social Vulnerability dcumentation: https://www.atsdr.cdc.gov/placeandhealth/svi/documentation/pdf/SVI2014Documentation_01192022.pdf
Description of column names that directly relate to this study (i.e., overall SVI, its dimensions, and its subdimensions) are provided in the table below
Note that the values in the columns associated with vulnerability level range between 0 and 1. Unavailable data are shown with -999
Description of the coulmns added by this work is below:
SUM_population_SM	Population exposed to SM fires (size <= 40 ha)
Wildland_Area_km2_SM	Wildland surface area in sq.km			This is the same as Wildland_Area_km2_ME & Wildland_Area_km2_LA
WildlandFire_Area_km2_SM	SM fire burned area in sq.km
SUM_population_ME	Population exposed to ME fires (40 ha < size <= 400 ha)
Wildland_Area_km2_ME	Wildland surface area in sq.km			This is the same as Wildland_Area_km2_SM & Wildland_Area_km2_LA
WildlandFire_Area_km2_ME	ME fire burned area in sq.km
SUM_population_LA	Population exposed to LA fires (400 ha < size)
Wildland_Area_km2_LA	Wildland surface area in sq.km			This is the same as Wildland_Area_km2_ME & Wildland_Area_km2_SM
WildlandFire_Area_km2_LA	LA fire burned area in sq.km
Year	Year
SUM_population_T	Total population in the tract, estimated from WorlPop gridded dataset
COUNTY_code	County code
Urban_ratio	Proportion of urban resident in the tract (urban:total)
NOTE THAT ALL COLUMNS PROVIDE TRACT-LEVEL INFORMATION
If a fire, for example, impacted multiple tracts, the size provided in each row is associated with the burned area in this tract not the total burned area associated with this fire

## Sheet: 2014
	AFFGEOID	AREA_SQMI	COUNTY	EPL_AGE17	EPL_AGE65	EPL_CROWD	EPL_DISABL	EPL_GROUPQ	EPL_LIMENG	EPL_MINRTY	EPL_MOBILE	EPL_MUNIT	EPL_NOHSDP	EPL_NOVEH	EPL_PCI	EPL_POV	EPL_SNGPNT	EPL_UNEMP	EP_AGE17	EP_AGE65	EP_CROWD	EP_DISABL	EP_GROUPQ	EP_LIMENG	EP_MINRTY	EP_MOBILE	EP_MUNIT	EP_NOHSDP	EP_NOVEH	EP_PCI	EP_POV	EP_SNGPNT	EP_UNEMP	EP_UNINSUR	E_AGE17	E_AGE65	E_CROWD	E_DAYPOP	E_DISABL	E_GROUPQ	E_HH	E_HU	E_LIMENG	E_MINRTY	E_MOBILE	E_MUNIT	E_NOHSDP	E_NOVEH	E_PCI
0	1400000US41003000100	3.47579	Benton	0.2652	0.1549	0.804	0.3268	0.5517	0.7166	0.382	0.7093	0.6971	0.3239	0.4907	0.5961	0.759	0.6516	0.3856	19.4	7.7	5.3	9.8	0.4	4	18.5	5.6	12.1	7.5	5.4	22890	23.3	10.8	7.2	14.7	1505	599	161	3798	761	29	3061	3154	295	1433	177	383	372	166	22890
1	1400000US41003000400	3.51057	Benton	0.2772	0.6817	0	0.1987	0.3967	0.5165	0.3723	0.4574	0.63	0.0335	0.3555	0.1437	0.5587	0.1353	0.4494	19.6	16.5	0	8	0.1	1.4	17.9	0.5	8.7	1.3	3.7	40484	15	3.4	7.9	9	1539	1292	0	5077	631	9	3214	3407	108	1403	16	296	68	119	40484
2	1400000US41003000900	3.7653	Benton	0.1139	0.5311	0.4337	0.1098	0.6496	0.5295	0.3508	0.4774	0.7418	0.0184	0.3373	0.1851	0.7035	0.03	0.6404	15.3	14.1	1.3	6.5	0.7	1.5	16.5	0.6	14.9	0.7	3.5	37321	20.4	0.8	10.4	4.6	848	779	30	1820	360	41	2232	2531	81	912	15	378	23	78	37321
3	1400000US41003001001	0.675908	Benton	0.4037	0.2912	0.8636	0.4759	0.6145	0.7148	0.56	0.7511	0.8505	0.5427	0.8132	0.6942	0.8293	0.4291	0.5782	21.6	10.3	7.1	11.8	0.6	4	32.7	7.9	25.7	12.4	14.6	20540	27.9	7.4	9.5	19.5	902	429	120	3681	493	24	1684	1850	151	1367	147	475	283	246	20540
4	1400000US41003001002	0.639481	Benton	0.0839	0.3435	0	0.2978	0.6225	0.5902	0.3331	0.4774	0.5973	0.0465	0.7498	0.5355	0.8445	0.3901	0.3675	13.7	11.2	0	9.4	0.6	2.1	15.4	0.6	7.3	1.7	11.4	24325	29.1	6.9	7	9.8	428	351	0	3153	295	19	1254	1379	63	483	8	101	31	143	24325
5	1400000US41003010100	19.7455	Benton	0.6179	0.8384	0.2564	0.2827	0.3161	0.2704	0.2238	0.6039	0	0.2062	0.0417	0.2433	0.0713	0.1793	0.5782	24.5	19.9	0.5	9.2	0	0.3	9.6	2	0	5.2	0.4	34017	3	4.1	9.5	5.8	2031	1650	16	4466	762	2	3123	3198	26	795	65	0	305	11	34017
6	1400000US41003010800	3.26122	Benton	0.594	0.2145	0.7461	0.5526	0.6124	0.1724	0.3712	0.801	0.3602	0.176	0.5234	0.6734	0.6642	0.2204	0.7052	24.2	8.9	4.1	12.9	0.6	0	17.8	11.3	1.5	4.6	5.9	21041	18.7	4.7	11.5	11.3	901	332	55	3714	478	21	1327	1417	1	663	160	21	111	78	21041
7	1400000US41005020100	1.7592	Clackamas	0.5855	0.7466	0.6276	0.0681	0.3457	0.6246	0.2836	0	0.5847	0.1233	0.2096	0.0308	0.4902	0.1128	0.3209	24.1	17.7	2.7	5.5	0.1	2.5	12.6	0	6.9	3.5	2.2	62943	13	3	6.5	6.9	917	675	44	4856	210	2	1622	1817	90	480	0	125	95	36	62943
8	1400000US41005020302	1.3337	Clackamas	0.3037	0.4326	0.2854	0.0914	0.5959	0.5016	0.3463	0	0.7443	0.0744	0.2989	0.1303	0.1607	0.2869	0.7361	20.1	12.6	0.6	6.1	0.5	1.3	16.2	0	15.1	2.4	3.1	41681	5.1	5.5	12.1	9	718	450	10	12001	216	18	1606	1681	46	580	0	254	58	50	41681
9	1400000US41005020304	0.939108	Clackamas	0.8574	0.1642	0.6855	0.0511	0.3029	0.7059	0.446	0	0.631	0.0255	0.3278	0.0939	0.4152	0.3144	0.6135	29.4	7.9	3.3	5	0	3.8	22.9	0	8.7	1	3.4	45925	11	5.9	10	3.5	1754	471	74	4403	297	1	2225	2241	209	1367	0	196	40	75	45925
10	1400000US41005020401	1.53922	Clackamas	0.3175	0.6017	0.4497	0.4619	0.69	0.6116	0.3542	0.5721	0.5117	0.1857	0.4236	0.2063	0.2589	0.4277	0.8901	20.3	15.2	1.4	11.6	1	2.3	16.7	1.5	4.5	4.8	4.5	35990	7.3	7.3	16.9	13.7	972	728	29	5816	553	49	2015	2141	106	801	33	97	160	91	35990
11	1400000US41005020403	1.56442	Clackamas	0.5692	0.7802	0	0.0459	0.5701	0.329	0.2232	0	0	0.0114	0.091	0.0129	0.0453	0.0316	0.6707	23.9	18.4	0	4.8	0.4	0.5	9.6	0	0	0.1	1	78449	2.2	0.9	10.9	0.6	790	610	0	1760	159	14	1242	1323	16	317	0	0	3	12	78449
12	1400000US41005020404	1.17495	Clackamas	0.6741	0.8775	0.2765	0.3944	0.4132	0.316	0.2192	0	0.5577	0.0165	0.279	0.0421	0.0793	0.484	0.3767	25.4	21.2	0.6	10.7	0.1	0.5	9.4	0	5.9	0.6	2.9	57691	3.2	8.1	7.1	4	953	797	9	3452	401	5	1529	1537	17	352	0	91	17	45	57691
13	1400000US41005020501	5.04971	Clackamas	0.6131	0.4531	0	0.4311	0.689	0.405	0.344	0.5202	0.6597	0.0206	0.4552	0.1202	0.2408	0.2952	0.1741	24.5	12.9	0	11.2	1	0.8	16.1	0.9	10.1	0.8	4.9	42674	6.9	5.6	4.8	7.9	1738	918	0	4113	784	72	2728	2901	54	1141	27	293	40	133	42674
14	1400000US41005020504	2.5011	Clackamas	0.3986	0.5827	0.2509	0.0719	0.4899	0.276	0.3083	0.5311	0.5838	0.0255	0.1585	0.0981	0.2009	0.3156	0.3209	21.5	14.9	0.5	5.6	0.2	0.3	14	1	6.8	1	1.7	45346	6	5.9	6.5	4.4	1412	982	13	2839	366	16	2642	2673	22	920	27	183	48	44	45346
15	1400000US41005020600	2.40903	Clackamas	0.6254	0.3497	0.3751	0.1009	0.55	0.5561	0.3788	0	0.4488	0.0699	0.2494	0.1813	0.1607	0.5732	0.6344	24.7	11.3	1	6.3	0.4	1.8	18.3	0	3	2.3	2.6	37593	5.1	9.5	10.3	9.2	2008	921	30	6828	512	30	2931	3135	136	1488	0	94	131	77	37593
16	1400000US41005020700	1.24561	Clackamas	0.6684	0.4396	0.4662	0.3124	0.5329	0.3453	0.1964	0.5856	0.5254	0.128	0.0466	0.1812	0.1961	0.658	0.5557	25.3	12.7	1.5	9.6	0.3	0.6	8.3	1.7	4.9	3.6	0.5	37598	5.9	10.9	9.2	5.6	1004	504	23	3159	379	13	1498	1544	22	330	26	76	95	8	37598
17	1400000US41005020900	0.681553	Clackamas	0.1634	0.6148	0.2157	0.6767	0.6947	0.6813	0.2255	0.4574	0.7284	0.3693	0.8334	0.481	0.4791	0.5315	0.1508	17.1	15.4	0.3	14.9	1.1	3.3	9.7	0.5	14.1	8.4	15.9	25699	12.7	8.8	4.5	8.7	615	553	5	2252	536	38	1671	1707	115	348	9	240	234	265	25699
18	1400000US41005021000	0.949404	Clackamas	0.2501	0.5771	0.4993	0.4384	0.5406	0.4111	0.3724	0	0.6801	0.329	0.5654	0.4933	0.5352	0.6942	0.814	19.1	14.8	1.7	11.3	0.3	0.8	17.9	0	11.2	7.6	6.6	25385	14.3	11.7	14	16.7	829	640	33	3556	490	15	1897	1967	35	775	0	220	241	125	25385
19	1400000US41005021100	0.956102	Clackamas	0.6598	0.4723	0.4997	0.5657	0.7722	0.5083	0.3801	0.5856	0.4805	0.1666	0.2397	0.472	0.3374	0.6446	0.6404	25.2	13.2	1.7	13.1	1.9	1.4	18.3	1.7	3.7	4.4	2.5	25950	9.1	10.7	10.4	8.5	1500	785	38	3929	770	111	2180	2305	75	1093	40	86	179	54	25950
20	1400000US41005021300	1.32153	Clackamas	0.6614	0.4462	0.5715	0.5657	0.6038	0.2453	0.2758	0.7052	0.4258	0.3039	0.5418	0.3613	0.4029	0.6081	0.607	25.2	12.8	2.2	13.1	0.5	0.3	12.2	5.4	2.5	7.1	6.2	29230	10.7	10	9.9	10.2	1566	796	53	4029	816	33	2362	2441	15	759	131	62	301	146	29230
21	1400000US41005021400	1.27789	Clackamas	0.269	0.67	0.6431	0.7314	0.7493	0.6769	0.4036	0.5648	0.6902	0.2214	0.5869	0.3779	0.4113	0.3863	0.6997	19.5	16.3	2.9	15.9	1.6	3.2	19.9	1.4	11.8	5.5	7	28686	10.9	6.8	11.4	13.1	960	802	56	2885	782	78	1953	2085	149	981	30	245	194	136	28686
22	1400000US41005021500	2.38299	Clackamas	0.1191	0.8727	0.528	0.5857	0.7131	0.4138	0.2476	0.4774	0.7541	0.3088	0.6893	0.2789	0.1783	0.2505	0.7884	15.6	21	1.9	13.4	1.2	0.8	10.7	0.6	15.9	7.2	9.4	32338	5.5	5.1	13.3	7.4	744	1003	39	13687	642	58	2029	2074	38	514	12	329	260	191	32338
23	1400000US41005021601	0.95345	Clackamas	0.5135	0.3143	0.5176	0.8213	0.6286	0.6495	0.3702	0.8442	0.7766	0.5468	0.5764	0.7157	0.7253	0.8394	0.7762	23.1	10.7	1.9	17.9	0.6	2.8	17.7	14.9	17.7	12.5	6.8	20020	21.5	15.8	13	16.8	1274	590	42	3879	986	35	2261	2474	146	980	369	437	467	154	20020
24	1400000US41005021602	1.01271	Clackamas	0.5885	0.4531	0.4985	0.559	0.4545	0.6346	0.4478	0.6383	0.7075	0.6227	0.7252	0.554	0.5152	0.7976	0.7676	24.1	12.9	1.7	13	0.2	2.6	23	2.8	12.8	14.7	10.5	23875	13.7	14.3	12.8	14.5	1294	693	34	4009	694	10	1960	2092	127	1235	59	267	515	205	23875
25	1400000US41005021700	1.72357	Clackamas	0.1709	0.8846	0.628	0.6296	0.7276	0.5542	0.363	0.8876	0.7423	0.5827	0.7723	0.3441	0.431	0.495	0.8901	17.3	21.5	2.7	14.1	1.4	1.7	17.3	19.5	15	13.5	12.4	29771	11.4	8.3	16.9	8.1	1046	1300	72	4366	850	82	2650	2879	103	1043	560	431	588	328	29771
26	1400000US41005021801	1.44892	Clackamas	0.2462	0.8846	0.3182	0.5857	0.8096	0.6074	0.2167	0.5489	0	0.2164	0.1186	0.1876	0.2321	0.2351	0.0598	19	21.5	0.7	13.4	2.4	2.3	9.3	1.2	0	5.4	1.3	37119	6.7	4.9	3	6.2	1011	1141	16	2902	711	128	2135	2190	114	493	27	0	213	27	37119
27	1400000US41005021802	0.693498	Clackamas	0.5006	0.4004	0.847	0.5191	0.5637	0.6286	0.4933	0.7244	0.8595	0.4837	0.8425	0.6105	0.6666	0.7651	0.8034	22.9	12.1	6.5	12.4	0.4	2.5	26.6	6.4	27.1	10.9	16.6	22552	18.8	13.4	13.7	20.5	965	508	116	3937	522	17	1791	1932	98	1121	123	523	311	298	22552
28	1400000US41005022000	1.39201	Clackamas	0.5563	0.6875	0	0.6418	0.7044	0.546	0.3227	0.4574	0.5994	0.3792	0.6926	0.3654	0.4791	0.6195	0.525	23.7	16.6	0	14.3	1.1	1.7	14.8	0.5	7.4	8.6	9.5	29100	12.7	10.2	8.8	7.3	1625	1142	0	5786	979	78	2590	2758	107	1017	15	204	417	245	29100
29	1400000US41005022101	1.262	Clackamas	0.3137	0.6763	0.3698	0.4239	0.7707	0.6422	0.3654	0.8464	0.6859	0.3498	0.3739	0.5208	0.578	0.5207	0.5172	20.2	16.4	1	11.1	1.8	2.7	17.4	15.1	11.5	8	3.9	24674	15.6	8.6	8.7	11.1	1394	1131	25	3321	759	127	2512	2677	176	1203	405	308	372	99	24674
30	1400000US41005022103	1.43099	Clackamas	0.7868	0.137	0.5297	0.2333	0.4631	0.7507	0.5225	0.5924	0.7873	0.2773	0.3995	0.3606	0.0877	0.3581	0.1085	27.5	7.3	1.9	8.5	0.2	4.9	29.2	1.8	18.6	6.6	4.2	29251	3.4	6.5	3.9	19.6	1796	475	44	2629	552	13	2278	2308	298	1908	42	429	266	96	29251
31	1400000US41005022105	1.77281	Clackamas	0.5751	0.4138	0.5988	0.2333	0.5926	0.6731	0.4818	0.7904	0.5759	0.176	0.2691	0.238	0.2941	0.6136	0.2497	23.9	12.3	2.5	8.5	0.5	3.2	25.6	10.5	6.6	4.6	2.8	34281	8.1	10.1	5.7	11.1	1460	751	54	9478	517	30	2192	2256	186	1564	236	148	191	62	34281
32	1400000US41005022205	0.966528	Clackamas	0.5219	0.4199	0.2206	0.3723	0.5096	0.6167	0.5222	0	0.6088	0.2366	0.0646	0.1425	0.1477	0.1086	0.1359	23.2	12.4	0.3	10.4	0.3	2.4	29.2	0	7.8	5.8	0.7	40591	4.8	2.9	4.3	8	746	398	4	3118	335	9	1187	1247	71	939	0	97	132	8	40591
33	1400000US41005022206	2.27533	Clackamas	0.3525	0.5639	0.4869	0.5051	0.5131	0.7614	0.5232	0.4774	0.7467	0.2619	0.1186	0.1752	0.2809	0.5691	0.7717	20.8	14.6	1.7	12.2	0.3	5.2	29.3	0.6	15.3	6.3	1.3	37992	7.8	9.4	12.9	8.3	1381	969	39	3072	810	19	2344	2504	330	1943	15	383	299	31	37992
34	1400000US41005022208	4.40628	Clackamas	0.89	0.2253	0.412	0.4832	0.4459	0.6994	0.4911	0.5403	0.4762	0.176	0.1186	0.2276	0.1695	0.2504	0.4229	30.5	9.1	1.2	11.9	0.2	3.7	26.4	1.1	3.6	4.6	1.3	34808	5.3	5.1	7.6	8.3	2092	624	25	4336	820	12	2049	2147	238	1813	24	78	196	26	34808
35	1400000US41005022301	7.29172	Clackamas	0.3981	0.5117	0.3016	0.7421	0.6306	0.3898	0.2002	0.6932	0.341	0.4085	0.3088	0.377	0.5152	0.6023	0.6591	21.5	13.8	0.7	16.1	0.6	0.7	8.5	4.8	1.2	9.2	3.2	28717	13.7	9.9	10.7	7.8	835	537	10	2999	621	25	1459	1531	28	330	74	19	251	46	28717
36	1400000US41005022400	1.12976	Clackamas	0.3304	0.595	0.2435	0.7213	0.8008	0.357	0.2622	0.6089	0.7707	0.329	0.8163	0.3978	0.3836	0.5141	0.6135	20.5	15.1	0.5	15.7	2.3	0.6	11.5	2.1	17.2	7.6	14.8	28043	10.2	8.5	10	17.5	866	640	8	6581	652	96	1732	1846	24	486	38	317	234	257	28043
37	1400000US41005022602	4.59669	Clackamas	0.3847	0.67	0.3096	0.2902	0.4647	0	0.2737	0.6182	0	0.2317	0.2593	0.2189	0.0713	0.0974	0.5091	21.3	16.3	0.7	9.3	0.2	0	12.1	2.3	0	5.7	2.7	35293	3	2.7	8.6	4.6	846	648	11	1969	369	8	1537	1633	0	481	38	0	167	41	35293
38	1400000US41005022606	2.06376	Clackamas	0.5078	0.492	0.5241	0.7369	0.5212	0.5898	0.2138	0.7166	0.2987	0.1908	0.3555	0.3646	0.5251	0.2999	0.7551	23	13.5	1.9	16	0.3	2.1	9.1	6	0.8	4.9	3.7	29124	14	5.7	12.5	9.3	987	580	31	1622	685	13	1632	1695	86	392	102	13	147	61	29124
39	1400000US41005022707	6.64235	Clackamas	0.6151	0.4004	0.8022	0.2545	0.4779	0.382	0.4367	0.5856	0.87	0.1666	0.5418	0.1852	0.3916	0.5343	0.6135	24.5	12.1	5.2	8.8	0.2	0.7	22.2	1.7	28.8	4.4	6.2	37310	10.4	8.8	10	10.6	1100	545	98	7886	394	10	1877	1907	30	999	33	550	135	117	37310
40	1400000US41005022901	9.43227	Clackamas	0.7291	0.595	0.502	0.3268	0.557	0.458	0.2942	0.8549	0.3303	0.2826	0.2397	0.2338	0.2191	0.8048	0.3587	26.4	15.1	1.8	9.8	0.4	1.1	13.2	15.9	1.1	6.7	2.5	34496	6.4	14.6	6.9	8.8	886	507	21	3246	329	13	1195	1262	35	444	201	14	150	30	34496
41	1400000US41005022904	1.00485	Clackamas	0.8253	0.2801	0.8877	0.4542	0.6625	0.8614	0.504	0	0.7531	0.7215	0.2889	0.6653	0.5422	0.5552	0.4406	28.4	10.1	8.3	11.5	0.8	9.7	27.5	0	15.8	18.3	3	21247	14.5	9.2	7.8	21.5	1038	369	102	4222	413	30	1223	1223	323	1004	0	193	395	37	21247
42	1400000US41005023002	18.9093	Clackamas	0.2095	0.8552	0.7459	0.6229	0.6792	0.4636	0.2644	0.8884	0.2954	0.4799	0	0.2578	0.2589	0.128	0.5404	18.3	20.4	4.1	14	0.9	1.1	11.6	19.6	0.7	10.8	0	33281	7.3	3.3	9	6.5	643	718	54	1278	491	33	1304	1359	36	408	267	10	267	0	33281
43	1400000US41005023201	10.1797	Clackamas	0.1732	0.7802	0.5233	0.4463	0.6084	0.3109	0.1736	0.7033	0	0.2933	0	0.2721	0.2454	0.1749	0.6997	17.4	18.4	1.9	11.4	0.5	0.4	7.3	5.3	0	6.9	0	32639	7	4	11.4	6.6	760	803	30	2025	497	24	1583	1597	19	321	84	0	215	0	32639
44	1400000US41005023202	8.51908	Clackamas	0.5009	0.4723	0.5939	0.5051	0.4267	0.5513	0.3719	0.7933	0	0.3742	0.2691	0.2685	0.2454	0.1961	0.3209	22.9	13.2	2.4	12.2	0.1	1.7	17.8	10.7	0	8.5	2.8	32783	7	4.3	6.5	6.2	1527	878	53	2999	813	10	2189	2316	109	1189	247	0	390	62	32783
45	1400000US41005023300	15.3708	Clackamas	0.272	0.7892	0.3519	0.5724	0.5312	0.5626	0.1931	0.7568	0	0.319	0.091	0.2395	0.2498	0.34	0.5404	19.5	18.6	0.9	13.2	0.3	1.8	8.2	8.3	0	7.4	1	34199	7.1	6.2	9	6.9	903	859	16	4142	610	15	1769	1857	82	379	155	0	253	18	34199
46	1400000US41005023403	3.51684	Clackamas	0.8396	0.2743	0.6774	0.5657	0.3123	0.3696	0.1133	0.5489	0.6061	0.2619	0.4839	0.3671	0.0679	0.6697	0.2937	28.8	10	3.2	13.1	0	0.7	5	1.2	7.7	6.3	5.3	29041	2.9	11.2	6.2	10.4	1317	458	58	1354	596	1	1797	1993	27	229	24	153	191	96	29041
47	1400000US41005023700	39.0867	Clackamas	0.5765	0.5311	0.647	0.4092	0.4126	0.3803	0.1961	0.8454	0.2413	0.4546	0.0741	0.4326	0.5524	0.1193	0.6208	24	14.1	2.9	10.9	0.1	0.7	8.3	15	0.3	10.2	0.8	27026	14.8	3.1	10.1	10.8	1266	747	49	2799	578	7	1687	1800	35	439	270	6	371	13	27026
48	1400000US41005023800	76.5157	Clackamas	0.8398	0.7049	0.7709	0.4832	0.5018	0.694	0.4022	0.7834	0	0.6893	0.1186	0.5214	0.4236	0.1497	0.1359	28.8	16.9	4.6	11.9	0.3	3.6	19.8	10	0	17	1.3	24662	11.2	3.7	4.3	16.5	1958	1150	105	4706	810	18	2294	2367	221	1343	237	0	740	29	24662
49	1400000US41005023901	2.35333	Clackamas	0.8539	0.4069	0.6923	0.8091	0.6842	0	0.2093	0.7729	0.5669	0.4992	0.5706	0.4568	0.1563	0.5849	0.5557	29.3	12.2	3.4	17.6	1	0	8.9	9.3	6.2	11.3	6.7	26355	5	9.6	9.2	12.6	1677	700	71	4954	999	56	2085	2085	0	511	194	130	403	140	26355
50	1400000US41005024200	36.7033	Clackamas	0.3393	0.466	0.6283	0.4311	0.432	0.2593	0.2538	0.8637	0.5626	0.6469	0.6474	0.5777	0.5934	0.5489	0.7263	20.6	13.1	2.7	11.2	0.2	0.3	11.1	16.8	6.1	15.5	8.3	23323	16.1	9.1	11.9	16	1316	837	61	5644	714	10	2242	2396	18	707	403	146	694	185	23323
51	1400000US41005024303	5.32135	Clackamas	0.0885	0.8219	0	0.877	0.5826	0.3678	0.1307	0.804	0.2543	0.3898	0.279	0.2157	0.2899	0.2388	0.5782	14	19.4	0	19.6	0.5	0.6	5.7	11.5	0.4	8.8	2.9	35461	8	4.9	9.5	17.2	487	675	0	1819	680	16	1564	2062	22	197	237	9	237	46	35461
52	1400000US41007950100	1.02777	Clatsop	0.331	0.7313	0.534	0.5461	0.5095	0.6077	0.3986	0	0.5546	0.3645	0.5974	0.5282	0.4869	0.4532	0.5005	20.5	17.4	2	12.8	0.3	2.3	19.5	0	5.8	8.3	7.2	24508	12.9	7.7	8.5	13.6	586	497	25	2781	358	8	1273	1479	60	559	0	86	181	92	24508
53	1400000US41007950400	119.226	Clatsop	0.1846	0.5827	0.2027	0.8322	0.5548	0.6832	0.2545	0.8367	0	0.4449	0.2096	0.4135	0.2809	0.2384	0.4667	17.7	14.9	0.1	18.2	0.4	3.4	11.1	14.2	0	10	2.2	27559	7.8	4.9	8.1	11.7	650	547	2	3123	666	14	1525	1658	118	408	235	0	267	33	27559
54	1400000US41007950500	16.3336	Clatsop	0.8449	0.4138	0.7502	0.7607	0.7251	0.5181	0.2654	0.7601	0.5348	0.4132	0.6116	0.6296	0.6218	0.8966	0.2497	29	12.3	4.2	16.5	1.3	1.4	11.7	8.5	5.2	9.3	7.5	22093	17.1	18.6	5.7	15.2	1374	581	78	4425	761	63	1853	2077	63	552	176	108	282	139	22093
55	1400000US41007950600	71.6135	Clatsop	0.3596	0.721	0.6704	0.7607	0.742	0.2596	0.2652	0.7998	0	0.2933	0.6711	0.5271	0.5685	0.114	0.7504	20.9	17.2	3.1	16.5	1.5	0.3	11.6	11.2	0	6.9	8.9	24535	15.3	3	12.4	17	584	480	31	2323	451	42	985	1081	8	325	121	0	134	88	24535
56	1400000US41007950700	8.36	Clatsop	0.4329	0.8583	0.475	0.7794	0.3429	0.3152	0.2055	0.6228	0.7156	0.1666	0.1895	0.4292	0.5995	0.7607	0.5091	22	20.5	1.6	16.9	0	0.5	8.7	2.4	13.2	4.4	2	27121	16.3	13.3	8.6	15.2	447	418	14	1641	343	1	882	1940	9	178	46	257	65	18	27121
57	1400000US41007951300	14.3569	Clatsop	0.0721	0.889	0.5118	0.7468	0.8982	0	0.1799	0.7712	0.2899	0.2164	0.0548	0.3684	0.3504	0.3112	0.6765	12.7	21.7	1.8	16.2	4.9	0	7.6	9.2	0.7	5.4	0.6	28995	9.4	5.8	11	18	311	530	19	1333	377	119	1044	1300	0	186	119	9	101	6	28995
58	1400000US41009970500	86.4146	Columbia	0.3235	0.6511	0.5376	0.4384	0.4618	0.2979	0.1296	0.804	0.4126	0.3742	0.1283	0.2846	0.2236	0.1735	0.5484	20.4	16	2	11.3	0.2	0.4	5.6	11.5	2.3	8.5	1.4	32062	6.5	4	9.1	11.9	1239	976	48	3062	687	12	2412	2577	24	342	297	59	389	33	32062
59	1400000US41009970700	1.83778	Columbia	0.6988	0.2576	0.8553	0.6478	0.7259	0.5322	0.3988	0.7187	0.3613	0.5111	0.7395	0.6874	0.7641	0.8902	0.7102	25.8	9.7	6.8	14.4	1.3	1.6	19.5	6.1	1.5	11.6	11	20706	23.6	18.2	11.6	17.8	1042	392	107	3926	580	54	1576	1802	59	789	110	27	315	173	20706
60	1400000US41009970900	24.0094	Columbia	0.4454	0.7664	0.4703	0.7158	0.6913	0.3711	0.2814	0.8637	0.3914	0.463	0.536	0.4251	0.5187	0.6345	0.6942	22.1	18.1	1.6	15.6	1	0.7	12.5	16.8	1.9	10.4	6.1	27232	13.8	10.5	11.3	8.5	1075	877	30	4228	749	50	1925	2011	30	607	337	39	350	117	27232
61	1400000US41009971000	26.5676	Columbia	0.6336	0.4462	0.4388	0.5395	0.5073	0.1713	0.1493	0.7629	0.435	0.3498	0.4769	0.2856	0.5422	0.8497	0.5635	24.8	12.8	1.4	12.7	0.3	0	6.4	8.7	2.7	8	5.2	32021	14.5	16.2	9.3	6.8	1170	602	25	3783	598	13	1818	1846	1	300	161	50	244	94	32021
62	1400000US41009971100	211.813	Columbia	0.5434	0.6997	0.3701	0.7657	0.3956	0	0.1104	0.8197	0.2536	0.5866	0.3909	0.5912	0.4791	0.5433	0.4229	23.5	16.8	1	16.6	0.1	0	4.9	12.7	0.4	13.6	4.1	23005	12.7	9	7.6	8.4	828	591	13	2484	584	4	1304	1619	0	173	206	7	331	53	23005
63	1400000US41011000400	2.7981	Coos	0.6997	0.8319	0.3502	0.8008	0.6857	0	0.3291	0.5721	0.6653	0.1715	0.7026	0.5901	0.4647	0.6735	0.4921	25.8	19.7	0.9	17.4	1	0	15.2	1.5	10.4	4.5	9.8	23031	12.3	11.3	8.4	7.7	1694	1295	22	7080	1125	65	2451	2584	0	998	38	268	190	241	23031
64	1400000US41011000700	14.3108	Coos	0.2675	0.785	0.5207	0.8878	0.712	0.4685	0.3416	0.8055	0.6174	0.2983	0.6433	0.4966	0.6275	0.6334	0.4406	19.4	18.5	1.9	20	1.2	1.1	15.9	11.6	8.1	7	8.2	25299	17.3	10.5	7.8	15.3	1211	1156	54	11073	1230	75	2875	3510	66	993	408	286	325	237	25299
65	1400000US41011000800	10.8665	Coos	0.175	0.8103	0.3364	0.8826	0.3312	0.199	0.1247	0.7945	0	0.507	0.3088	0.4376	0.656	0.1891	0.6765	17.4	19.1	0.8	19.8	0	0.1	5.4	10.8	0	11.5	3.2	26888	18.4	4.2	11	17.5	487	533	10	2392	553	1	1201	1332	4	152	144	0	240	39	26888
66	1400000US41013950300	160.817	Crook	0.3927	0.7933	0.4266	0.849	0.6996	0.178	0.27	0.8442	0.5344	0.5827	0.7189	0.6294	0.7912	0.363	0.653	21.4	18.7	1.3	18.7	1.1	0.1	11.9	14.9	5.2	13.5	10.3	22095	25.2	6.5	10.6	12.3	1193	1041	33	5805	1033	61	2534	2757	3	663	410	143	543	261	22095
67	1400000US53003960500	0.714631	Asotin	0.6357	0.8179	0.8391	0.8951	0.8363	0	0.2406	0.7364	0.5959	0.5111	0.8014	0.8204	0.7987	0.6234	0.6942	24.8	19.3	6.2	20.3	2.9	0	10.4	7	7.3	11.6	13.9	17157	25.7	10.3	11.3	17.1	971	756	101	3909	773	114	1621	1637	0	407	115	119	305	225	17157
68	1400000US53003960600	1.89185	Asotin	0.5811	0.7049	0.7028	0.8008	0.6197	0.4068	0.1057	0.8197	0	0.4497	0.2196	0.5652	0.532	0.7247	0.1223	24	16.9	3.5	17.4	0.6	0.8	4.7	12.7	0	10.1	2.3	23612	14.2	12.4	4.1	13.3	887	623	52	2815	639	22	1471	1514	28	175	193	0	234	34	23612
69	1400000US53005010100	2.4974	Benton	0.2583	0.8911	0	0.2827	0.667	0.3902	0.2604	0	0.5717	0.0229	0.1585	0.088	0.2498	0.2118	0.3587	19.3	21.8	0	9.2	0.9	0.7	11.4	0	6.4	0.9	1.7	46857	7.1	4.6	6.9	5.1	836	945	0	5777	398	37	1802	1876	30	495	0	120	29	30	46857
70	1400000US53005010201	16.8036	Benton	0.6718	0.5705	0.6013	0.2545	0.5867	0.2024	0.3889	0.7712	0.3371	0.0784	0.4769	0.1792	0.2236	0.7898	0.2578	25.4	14.7	2.5	8.8	0.5	0.2	18.9	9.2	1.2	2.5	5.2	37721	6.5	14.1	5.8	5.7	1235	716	46	8999	428	23	1850	1932	7	920	178	23	82	97	37721
71	1400000US53005010202	2.01706	Benton	0.6773	0.5177	0.6138	0.7703	0.663	0.8132	0.5493	0.7677	0.8932	0.4316	0.7723	0.3879	0.718	0.8066	0.3023	25.5	13.9	2.6	16.7	0.8	7	31.7	9	33.2	9.7	12.4	28369	21.1	14.6	6.3	13.8	1604	879	74	18036	1039	52	2860	3076	404	1995	278	1022	397	354	28369
72	1400000US53005010300	2.21201	Benton	0.649	0.6875	0.6238	0.6418	0.3892	0.5103	0.3484	0.5648	0.8049	0.2007	0.0646	0.431	0.2941	0.4681	0.3949	25	16.6	2.7	14.3	0.1	1.4	16.3	1.4	20.2	5.1	0.7	27076	8.1	7.9	7.3	11.4	1422	944	59	1673	812	6	2202	2342	75	929	32	473	187	16	27076
73	1400000US53005010600	3.02427	Benton	0.6698	0.5177	0.6795	0.6767	0.7537	0.1719	0.4519	0.495	0.6677	0.2062	0.279	0.3384	0.4567	0.7674	0.5484	25.3	13.9	3.3	14.9	1.6	0	23.3	0.7	10.5	5.2	2.9	29984	12.1	13.5	9.1	14.1	1041	572	56	6415	605	67	1722	1828	1	958	13	192	140	50	29984
74	1400000US53005010705	2.84878	Benton	0.6858	0.2973	0.238	0.4165	0.4692	0	0.2184	0	0	0.0615	0.0466	0.1695	0.0753	0.1955	0.1741	25.6	10.4	0.4	11	0.2	0	9.4	0	0	2.1	0.5	38383	3.1	4.3	4.8	4	1352	548	8	1550	580	11	1823	1823	0	494	0	0	75	9	38383
75	1400000US53005010809	1.47818	Benton	0.6613	0.2688	0.5609	0.3344	0.3634	0.557	0.3932	0.7646	0.7938	0.2669	0.6557	0.194	0.3795	0.4405	0.1508	25.2	9.9	2.2	9.9	0.1	1.8	19.2	8.8	19.2	6.4	8.5	36736	10.1	7.5	4.5	16.1	1673	657	55	7743	658	5	2541	2706	111	1273	239	519	268	216	36736
76	1400000US53005010813	7.89785	Benton	0.7351	0.621	0.2265	0.5191	0.3508	0.3684	0.357	0.776	0.6705	0.1809	0.2397	0.2339	0.0877	0.1092	0.1435	26.5	15.5	0.4	12.4	0.1	0.6	16.9	9.5	10.6	4.7	2.5	34489	3.4	3	4.4	8	2715	1595	14	7699	1268	6	3722	4086	62	1732	388	435	320	93	34489
77	1400000US53005010902	0.989801	Benton	0.8961	0.2912	0.317	0.4759	0.455	0.8494	0.6533	0.801	0.8765	0.673	0.279	0.7805	0.636	0.8373	0.1359	30.7	10.3	0.7	11.8	0.2	8.9	43.2	11.3	30	16.4	2.9	18325	17.6	15.7	4.3	16.7	1478	495	13	3176	567	9	1745	1885	389	2079	213	565	451	50	18325
78	1400000US53005011002	1.14404	Benton	0.7939	0.2743	0.733	0.7839	0.4335	0.7126	0.5054	0.7324	0.7858	0.5427	0.6433	0.7538	0.8091	0.7136	0.2937	27.6	10	3.9	17	0.2	3.9	27.6	6.8	18.4	12.4	8.2	19044	26.4	12.1	6.2	22.2	1221	442	71	4776	752	7	1800	1973	157	1220	135	364	311	147	19044
79	1400000US53005011100	1.995	Benton	0.6548	0.2912	0.8236	0.2902	0.6119	0.7681	0.533	0.6664	0.3405	0.6503	0.1585	0.5696	0.2985	0.6665	0.1896	25.1	10.3	5.8	9.3	0.6	5.4	30.1	3.7	1.2	15.6	1.7	23515	8.2	11.1	5	20.7	1921	792	157	3668	706	43	2725	2751	375	2307	103	34	764	46	23515
80	1400000US53005011401	0.88635	Benton	0.848	0.2629	0.2791	0.3798	0.5232	0.8247	0.5713	0.8842	0.6753	0.7262	0.536	0.6401	0.7928	0.6825	0.2578	29.1	9.8	0.6	10.5	0.3	7.6	33.8	19.1	10.9	18.5	6.1	21846	25.3	11.4	5.8	19.3	949	320	8	1894	342	10	1338	1419	227	1101	271	155	380	81	21846
81	1400000US53005011402	2.82357	Benton	0.3823	0.595	0.3498	0.7314	0.5845	0.6382	0.3872	0.7364	0.2737	0.2514	0.0741	0.3543	0.1125	0.4339	0.6883	21.2	15.1	0.9	15.9	0.5	2.6	18.8	7	0.6	6.1	0.8	29436	4	7.4	11.2	10.7	1143	810	17	2370	855	25	1898	1928	134	1011	135	11	227	15	29436
82	1400000US53005011503	32.7048	Benton	0.7875	0.6511	0.4969	0.4384	0.7034	0.2909	0.3985	0.8442	0.5099	0.2007	0.5167	0.2152	0.2321	0.4803	0.2669	27.5	16	1.7	11.3	1.1	0.4	19.5	14.9	4.5	5.1	5.8	35487	6.7	8.1	5.9	9.9	2540	1473	58	5289	1033	104	3362	3524	33	1802	526	158	317	196	35487
83	1400000US53005011700	13.5788	Benton	0.7876	0.5827	0.7185	0.4977	0.3929	0.8106	0.6177	0.8348	0.7154	0.79	0.696	0.5219	0.3714	0.5308	0.7806	27.5	14.9	3.7	12.1	0.1	6.9	38.7	14	13.2	21.5	9.6	24654	9.9	8.8	13.1	17.4	2003	1087	102	7435	878	8	2731	2917	458	2820	408	386	988	261	24654
84	1400000US53007960100	1177.29	Chelan	0.2342	0.8319	0.4532	0.6598	0.5905	0.5726	0.3179	0.8419	0.4483	0.6758	0.3995	0.5688	0.5746	0.5584	0.6942	18.8	19.7	1.5	14.6	0.5	1.9	14.5	14.7	3	16.5	4.2	23532	15.5	9.2	11.3	16.1	427	447	13	2745	331	11	890	1439	42	330	212	43	278	37	23532
85	1400000US53007960300	175.429	Chelan	0.4991	0.8351	0.7286	0.2259	0.7696	0.85	0.6035	0.821	0.5415	0.6787	0.4393	0.5775	0.8002	0.3768	0.7958	22.9	19.8	3.9	8.4	1.8	9	37.2	12.8	5.4	16.6	4.7	23326	25.8	6.7	13.5	23.3	1627	1411	105	10190	594	130	2707	4621	603	2646	591	250	787	127	23326
86	1400000US53007960500	320.91	Chelan	0.7227	0.4462	0.8328	0.3723	0.8216	0.6827	0.4736	0.8907	0	0.7624	0.5234	0.3761	0.578	0.4082	0.2669	26.2	12.8	6	10.4	2.6	3.3	25	19.9	0	20.1	5.9	28748	15.6	7.1	5.9	15.6	1711	834	134	2895	681	171	2227	3018	203	1629	602	0	851	132	28748
87	1400000US53007960600	3.49472	Chelan	0.6762	0.785	0.5591	0.5792	0.7898	0.7831	0.5979	0.7729	0.6667	0.784	0.7252	0.5918	0.4493	0.5996	0.5782	25.4	18.5	2.1	13.3	2.1	5.9	36.6	9.3	10.4	21.2	10.5	22990	11.9	9.9	9.5	21.7	1114	812	33	4165	572	92	1536	1714	240	1601	159	179	624	161	22990
88	1400000US53007960700	52.9152	Chelan	0.3884	0.67	0	0.6418	0.5807	0.3116	0.2245	0.8585	0.243	0.2514	0.1796	0.1639	0.1607	0.298	0.2669	21.3	16.3	0	14.3	0.5	0.4	9.6	16.3	0.3	6.1	1.9	38827	5.1	5.7	5.9	6.7	752	575	0	7855	503	16	1339	1430	15	340	233	5	152	26	38827
89	1400000US53007960802	2.68883	Chelan	0.3581	0.7566	0.8527	0.6655	0.5285	0.61	0.4407	0.8197	0.7844	0.4799	0.7283	0.6045	0.7161	0.5581	0.4834	20.9	17.9	6.7	14.7	0.3	2.3	22.5	12.7	18.3	10.8	10.6	22694	21	9.2	8.3	24	1510	1294	187	15872	1063	23	2791	3008	152	1628	382	551	513	297	22694
90	1400000US53007961200	121.869	Chelan	0.7631	0.3028	0.8155	0.2978	0.7545	0.8214	0.4884	0.8953	0.3596	0.5721	0.2196	0.4455	0.3032	0.6687	0.3493	27	10.5	5.5	9.4	1.6	7.4	26.2	20.5	1.5	13.2	2.3	26664	8.3	11.2	6.8	24.3	1136	440	83	1915	396	69	1496	1696	294	1102	348	25	384	35	26664
91	1400000US53007961302	10.5397	Chelan	0.4964	0.721	0.3392	0.7703	0.669	0.7252	0.4683	0.5569	0.6846	0.3088	0.6301	0.3652	0.2277	0.6537	0.3209	22.8	17.2	0.8	16.7	0.9	4.2	24.6	1.3	11.4	7.2	7.9	29109	6.6	10.9	6.5	15.2	1848	1393	26	6713	1342	70	3076	3194	318	1988	43	365	392	244	29109
92	1400000US53009000700	4.75679	Clallam	0.7908	0.67	0.8191	0.8797	0.7872	0.3771	0.2529	0.7584	0.4995	0.4588	0.4552	0.4511	0.842	0.436	0.7314	27.6	16.3	5.6	19.7	2.1	0.7	11	8.4	4.2	10.3	4.9	26508	28.9	7.5	12	11.7	1121	663	81	2809	783	84	1435	1570	26	448	132	66	285	70	26508
93	1400000US53011040201	23.0885	Clark	0.324	0.6017	0.4066	0.6536	0.4088	0.5364	0.2379	0.801	0	0.1038	0.1796	0.2374	0.2143	0.1526	0.3949	20.4	15.2	1.2	14.5	0.1	1.6	10.3	11.3	0	3.1	1.9	34316	6.3	3.7	7.3	8.1	1111	828	26	3825	789	7	2186	2327	83	561	263	0	120	41	34316
94	1400000US06083001203	0.678735	Santa Barbara	0.1631	0.8454	0.8443	0.3268	0.5483	0.8322	0.5747	0	0.7461	0.3596	0.7127	0.0703	0.4423	0.2972	0.4575	17.1	20.1	6.4	9.8	0.4	8	34.1	0	15.3	8.2	10.1	49943	11.7	5.7	8	17.5	564	662	80	1102	322	12	1253	1357	247	1125	0	207	187	127	49943
95	1400000US06083001208	0.699003	Santa Barbara	0.0987	0.5893	0.6175	0.3944	0.3986	0	0.4467	0	0.7831	0.2773	0.5924	0.0966	0.5422	0.1822	0.1223	14.6	15	2.6	10.7	0.1	0	22.9	0	18.2	6.6	7.1	45554	14.5	4.1	4.1	7.9	624	641	43	4171	460	5	1642	1843	0	983	0	335	181	117	45554
96	1400000US06083001304	1.96558	Santa Barbara	0.1795	0.7973	0.5099	0.3495	0.5826	0.7067	0.5774	0.4774	0.5533	0.2007	0.2593	0.0602	0.2009	0.6513	0.1153	17.6	18.8	1.8	10.1	0.5	3.8	34.4	0.6	5.8	5.1	2.7	52168	6	10.8	4	9.8	1300	1388	51	4289	747	34	2822	3031	270	2546	17	175	276	75	52168
97	1400000US06083001601	1.63133	Santa Barbara	0.2277	0.7973	0.8237	0.3344	0.5073	0.8386	0.6772	0.5721	0.5203	0.673	0.2593	0.1391	0.3203	0.3138	0.4834	18.7	18.8	5.8	9.9	0.3	8.3	46.5	1.5	4.8	16.4	2.7	40866	8.7	5.9	8.3	12	950	958	102	2974	503	14	1769	1886	409	2367	28	90	593	48	40866
98	1400000US06083001604	0.946763	Santa Barbara	0.1164	0.6511	0.7478	0.469	0.4865	0.8779	0.6789	0.7187	0.8231	0.792	0.6711	0.2849	0.3754	0.2762	0.2243	15.4	16	4.2	11.7	0.2	10.9	46.8	6.1	22.1	21.6	8.9	32051	10	5.4	5.4	18.4	779	808	91	5516	593	12	2183	2622	519	2362	160	580	854	194	32051
99	1400000US06083001706	47.0349	Santa Barbara	0.0939	0.8285	0.4309	0.2609	0.7274	0.6189	0.5469	0.8486	0.4233	0.2933	0.1895	0.0554	0.1828	0.0937	0.4575	14.3	19.6	1.3	8.9	1.4	2.4	31.4	15.3	2.5	6.9	2	53506	5.6	2.7	8	12.9	633	870	26	5493	396	60	1958	2248	99	1391	344	56	239	40	53506
100	1400000US06083001901	161.991	Santa Barbara	0.4032	0.5246	0.8225	0.16	0.5206	0.8342	0.6453	0.8647	0.4338	0.5196	0.2196	0.2409	0.4152	0.2226	0.3023	21.5	14	5.7	7.4	0.3	8.1	42.2	16.9	2.7	11.8	2.3	34141	11	4.7	6.3	20.6	1500	977	150	6624	512	21	2616	2943	533	2936	497	79	581	60	34141
101	1400000US06083001906	105.72	Santa Barbara	0.261	0.7161	0.211	0.4165	0.769	0.6854	0.4766	0.7304	0.3645	0.3547	0.2989	0.0681	0.2985	0.1537	0.5005	19.3	17.1	0.3	11	1.8	3.4	25.2	6.7	1.5	8.1	3.1	50403	8.2	3.7	8.5	10.9	1220	1082	6	7878	685	115	2364	2596	210	1594	173	40	379	73	50403
102	1400000US06083002005	2.45079	Santa Barbara	0.7305	0.7161	0.6109	0.4384	0.6317	0.577	0.4961	0.8497	0	0.2877	0.2196	0.3088	0.2941	0.361	0.5782	26.4	17.1	2.6	11.3	0.6	1.9	26.8	15.4	0	6.8	2.3	31062	8.1	6.5	9.5	8	1424	922	49	2859	604	35	1911	2043	98	1447	315	0	247	43	31062
103	1400000US06083002006	168.288	Santa Barbara	0.2238	0.8701	0.6332	0.6418	0.5877	0.6304	0.4887	0.7033	0	0.2414	0.1585	0.0922	0.2721	0.0429	0.3122	18.6	20.9	2.8	14.3	0.5	2.5	26.2	5.3	0	5.9	1.7	46158	7.6	1.3	6.4	8.6	430	484	23	3231	331	11	832	933	57	606	49	0	100	14	46158
104	1400000US06083002007	2.04981	Santa Barbara	0.4369	0.5513	0.6447	0.2679	0.5639	0.6547	0.6449	0.8282	0.5111	0.4546	0.2096	0.3127	0.2454	0.4819	0.2243	22	14.4	2.9	9	0.4	2.9	42.1	13.4	4.5	10.2	2.2	30927	7	8.1	5.4	11.1	2181	1425	107	9231	886	40	3712	3987	267	4172	533	180	697	82	30927
105	1400000US06083002008	1.27233	Santa Barbara	0.6289	0.7513	0.5707	0.5724	0.6356	0.5898	0.6259	0.7615	0.4546	0.5237	0.2196	0.3177	0.2277	0.5791	0.1896	24.7	17.8	2.2	13.2	0.7	2.1	39.8	8.6	3.1	11.9	2.3	30734	6.6	9.6	5	15.2	1594	1151	52	7154	848	43	2324	2427	127	2565	208	76	524	54	30734
106	1400000US06083002009	1.00513	Santa Barbara	0.386	0.7415	0.8515	0.8622	0.8068	0.7435	0.5915	0	0.2525	0.6322	0.2295	0.3501	0.2766	0.5332	0.5858	21.3	17.6	6.7	19.1	2.4	4.7	35.9	0	0.4	15	2.4	29567	7.7	8.8	9.6	11.7	866	717	89	2855	772	96	1337	1411	181	1459	0	6	416	32	29567
107	1400000US06083002010	0.93359	Santa Barbara	0.641	0.7101	0.6041	0.4463	0.4466	0.6663	0.5523	0	0	0.2877	0.169	0.2407	0.1648	0.5326	0.5005	24.9	17	2.5	11.4	0.2	3.1	31.9	0	0	6.8	1.8	34152	5.2	8.8	8.5	14.6	1133	775	39	2584	519	8	1554	1585	132	1454	0	0	210	28	34152
108	1400000US06083002011	7.09794	Santa Barbara	0.6286	0.6082	0.7756	0.7932	0.6659	0.8443	0.7803	0.807	0.5784	0.7856	0.3555	0.5212	0.2277	0.5883	0.5484	24.7	15.3	4.7	17.2	0.8	8.6	64.1	11.7	6.6	21.3	3.7	24667	6.6	9.7	9.1	15.3	1227	758	78	11856	854	42	1671	1732	393	3183	202	115	688	61	24667
109	1400000US06083002012	1.27375	Santa Barbara	0.8161	0.7101	0.558	0.1053	0.4349	0.4907	0.3299	0.5311	0.3627	0.2619	0.4839	0.2585	0.3076	0.6233	0.5326	28.2	17	2.1	6.4	0.2	1.3	15.3	1	1.5	6.3	5.3	33244	8.4	10.3	8.9	15.7	880	530	27	3681	198	5	1262	1319	37	476	13	20	131	67	33244
110	1400000US06083002210	0.899759	Santa Barbara	0.8129	0.2145	0.8899	0.2609	0.7377	0.8334	0.7931	0	0	0.8634	0.365	0.555	0.4152	0.5258	0.6002	28.1	8.9	8.5	8.9	1.5	8.1	66.5	0	0	26.3	3.8	23854	11	8.7	9.8	15	1561	492	130	4096	493	81	1538	1590	428	3690	0	0	910	59	23854
111	1400000US06083002211	3.07372	Santa Barbara	0.2173	0.8954	0.8946	0.5987	0.7642	0.7647	0.754	0.7806	0.7219	0.6813	0.5706	0.3908	0.2721	0.5299	0.5635	18.5	22	8.7	13.6	1.8	5.3	59	9.8	13.6	16.7	6.7	28269	7.6	8.8	9.3	11.5	1070	1277	178	8621	775	102	2041	2155	297	3421	211	294	658	137	28269
112	1400000US06083002707	0.447837	Santa Barbara	0.3263	0.3143	0.5796	0.611	0.4745	0.6226	0.696	0	0.677	0.5111	0.5706	0.5057	0.5652	0.6273	0.7052	20.4	10.7	2.3	13.8	0.2	2.4	49.3	0	11	11.6	6.7	25070	15.2	10.4	11.5	16.4	471	246	22	1944	314	5	955	1035	53	1138	0	114	171	64	25070
113	1400000US06083002708	0.562211	Santa Barbara	0.3043	0.6574	0.4314	0.2902	0.5868	0.7024	0.6534	0	0.6405	0.4915	0.6257	0.4403	0.4029	0.3811	0.5782	20.1	16.1	1.3	9.3	0.5	3.7	43.2	0	9.2	11.1	7.8	26814	10.7	6.7	9.5	19	509	409	15	2814	233	12	1127	1152	90	1096	0	106	191	88	26814
114	1400000US06083002802	2.18765	Santa Barbara	0.4949	0.241	0.4498	0.2609	0.3384	0.8167	0.7091	0.674	0.5134	0.5792	0.1796	0.281	0.4902	0.4289	0.3023	22.8	9.4	1.4	8.9	0	7.2	51.4	4	4.6	13.4	1.9	32243	13	7.4	6.3	8.8	1594	655	36	5975	610	3	2500	2600	471	3588	104	119	633	47	32243
115	1400000US06083002808	11.5518	Santa Barbara	0.5518	0.8519	0.6084	0.7213	0.5428	0.4272	0.5532	0	0.3935	0.2414	0.0741	0.2305	0.1961	0.2455	0.593	23.6	20.3	2.5	15.7	0.4	0.9	32	0	2	5.9	0.8	34667	5.9	5	9.7	10	1684	1445	70	4794	1105	25	2754	2842	61	2284	0	56	289	21	34667
116	1400000US06083002809	82.131	Santa Barbara	0.4604	0.6763	0.8615	0.3197	0.6465	0.6834	0.6434	0.6717	0	0.5314	0.0466	0.2027	0.2589	0.1245	0.607	22.3	16.4	7.1	9.7	0.7	3.4	41.9	3.9	0	12.1	0.5	36223	7.3	3.2	9.9	12.3	1081	791	109	2280	467	35	1546	1725	155	2028	68	0	400	8	36223
117	1400000US06083002907	17.3178	Santa Barbara	0.6649	0.8954	0.3752	0.1098	0.6293	0.7941	0.5472	0.6489	0.3962	0.3547	0.0646	0.0856	0.13	0.3443	0.0286	25.3	22	1	6.5	0.6	6.3	31.4	3.1	2	8.1	0.7	47238	4.4	6.3	2	11.3	1110	969	16	2267	283	28	1562	1588	270	1382	50	32	238	11	47238
118	1400000US06083002909	0.982685	Santa Barbara	0.5937	0.4789	0.7565	0.1545	0.5673	0.7372	0.7202	0.7945	0	0.629	0	0.2824	0.1695	0.4348	0.1819	24.2	13.3	4.3	7.3	0.4	4.5	53.2	10.8	0	14.9	0	32179	5.3	7.4	4.9	8.9	1399	769	73	5437	420	24	1693	1756	245	3078	189	0	553	0	32179
119	1400000US06083002915	0.512165	Santa Barbara	0.0397	0	0.4128	0.0165	0.6873	0.7446	0.7567	0	0.8185	0.0361	0.8274	0.6014	0.7483	0.0836	0.0483	8.8	0	1.2	3	1	4.7	59.5	0	21.6	1.4	15.5	22768	22.7	2.4	2.7	15.9	44	0	3	201	14	5	245	305	22	297	0	66	5	38	22768
120	1400000US06083002930	1.72508	Santa Barbara	0.2802	0.1595	0.8552	0.1856	0.5069	0.768	0.7116	0.7408	0.8822	0.5278	0.365	0.2684	0.532	0.3292	0.198	19.7	7.8	6.8	7.8	0.3	5.4	51.8	7.3	31	12	3.8	32790	14.2	6.1	5.1	8.4	1360	540	183	5400	536	19	2696	2889	357	3584	210	896	525	103	32790
121	1400000US06083003004	0.71101	Santa Barbara	0.5249	0.67	0.2162	0.4092	0.6463	0.7106	0.6073	0	0.3662	0.4673	0.2196	0.1506	0.0604	0.4622	0.3493	23.2	16.3	0.3	10.9	0.7	3.9	37.6	0	1.6	10.5	2.3	39897	2.7	7.8	6.8	7.3	1156	811	5	2785	543	36	1649	1663	182	1872	0	26	365	38	39897
122	1400000US06083003102	197.211	Santa Barbara	0.6943	0.7513	0.3814	0.6171	0.6402	0.6819	0.7027	0.5569	0	0.3498	0.1895	0.1895	0.1695	0.5767	0.2326	25.7	17.8	1.1	13.9	0.7	3.3	50.3	1.3	0	8	2	37014	5.3	9.5	5.5	9.5	860	594	12	2341	465	23	1135	1275	101	1679	16	0	182	23	37014
123	1400000US06085501800	0.597718	Santa Clara	0.526	0.1886	0.8985	0.1791	0.4325	0.8913	0.7941	0	0.6006	0.8503	0.5819	0.0971	0.3633	0.408	0.6344	23.2	8.4	9	7.7	0.2	12.1	66.7	0	7.5	25.3	6.9	45479	9.7	7.1	10.3	20.7	1182	426	153	3901	391	8	1706	1784	576	3390	0	133	932	118	45479
124	1400000US06085502001	0.513303	Santa Clara	0.3374	0.1281	0.8651	0.3798	0.538	0.831	0.8003	0	0.6864	0.6917	0.5418	0.3864	0.512	0.8396	0.7361	20.6	7.1	7.2	10.5	0.3	7.9	67.9	0	11.5	17.1	6.2	28413	13.6	15.8	12.1	16.2	1211	418	157	3977	617	20	2184	2289	425	3997	0	264	714	135	28413
125	1400000US06085502101	0.742681	Santa Clara	0.2131	0.4531	0.665	0.1313	0.8507	0.7854	0.6633	0.7458	0.6362	0.5237	0.4393	0.1222	0.3676	0.2043	0.3306	18.4	12.9	3.1	6.9	3.2	6	44.6	7.6	9	11.9	4.7	42471	9.8	4.5	6.6	8.5	969	683	61	4847	358	171	1975	2025	293	2352	153	182	456	93	42471
126	1400000US06085502202	0.434879	Santa Clara	0.206	0.4396	0.6107	0.0793	0.8785	0.639	0.6147	0	0.8736	0.1184	0.2295	0.0367	0.2052	0.432	0.2156	18.2	12.7	2.6	5.8	4.1	2.7	38.4	0	29.5	3.4	2.4	59790	6.1	7.4	5.3	5.3	596	417	37	4467	182	133	1445	1453	80	1259	0	428	85	34	59790
127	1400000US06085502301	0.473834	Santa Clara	0.3191	0.721	0.2167	0.1856	0.5712	0.5258	0.5078	0.4416	0.7921	0.2317	0.4393	0.0344	0.1961	0.7508	0.2761	20.3	17.2	0.3	7.8	0.4	1.5	27.8	0.4	19	5.7	4.7	60832	5.9	13	6	5.9	668	565	4	2855	255	14	1307	1377	46	916	6	262	132	61	60832
128	1400000US06085502400	1.03463	Santa Clara	0.327	0.3028	0.3623	0.1053	0.5719	0.4237	0.6095	0	0.6197	0.0335	0.0992	0.0432	0.1607	0.0216	0.4667	20.4	10.5	1	6.4	0.4	0.9	37.8	0	8.2	1.3	1.1	57300	5.1	0.2	8.1	6.1	1435	738	26	5684	449	30	2719	2951	59	2659	0	243	65	31	57300
129	1400000US06085502500	0.96396	Santa Clara	0.5797	0.4854	0.2809	0.1009	0.5336	0.328	0.5248	0	0.5127	0.2514	0.2889	0.0341	0.1125	0.2567	0.3587	24	13.4	0.6	6.3	0.3	0.5	29.4	0	4.6	6.1	3	60956	4	5.2	6.9	6.4	1531	853	15	7735	403	21	2483	2543	29	1878	0	116	276	75	60956
130	1400000US06085502603	0.469073	Santa Clara	0.3681	0.4789	0	0.2978	0.71	0.4397	0.5361	0	0.5734	0.1809	0.1895	0.0535	0.0395	0.3318	0.2243	21	13.3	0	9.4	1.2	1	30.4	0	6.5	4.7	2	54003	2	6.1	5.4	8.7	515	326	0	2665	230	29	949	1007	22	745	0	65	86	19	54003
131	1400000US06085502701	0.666612	Santa Clara	0.3297	0.5054	0.4356	0.4092	0.5669	0.7786	0.6438	0	0.75	0.4085	0.4469	0.1251	0.3836	0.1947	0.7213	20.5	13.7	1.4	10.9	0.4	5.7	42	0	15.5	9.2	4.8	42178	10.2	4.3	11.8	7.6	939	628	26	4402	501	19	1920	2058	243	1927	0	320	307	93	42178
132	1400000US06085502702	1.17364	Santa Clara	0.2718	0.4723	0.6648	0.3648	0.8473	0.7043	0.593	0	0.6555	0.3447	0.5297	0.091	0.3462	0.1349	0.525	19.5	13.2	3.1	10.3	3.2	3.8	36	0	9.9	7.9	6	46359	9.3	3.4	8.8	10.8	1483	1001	94	8965	765	240	3045	3214	272	2741	0	318	442	183	46359
133	1400000US06085502800	0.677945	Santa Clara	0.4958	0.4326	0.6433	0.4165	0.5579	0.727	0.6037	0	0.5569	0.3447	0.0466	0.1133	0.1607	0.3344	0.6344	22.8	12.6	2.9	11	0.4	4.3	37.2	0	5.9	7.9	0.5	43469	5.1	6.1	10.3	6.4	999	553	42	3459	479	17	1464	1493	178	1628	0	88	243	7	43469
134	1400000US06085502901	0.726835	Santa Clara	0.6447	0.3143	0.6808	0.3648	0.6245	0.7781	0.661	0	0.708	0.5111	0.2494	0.1613	0.054	0.477	0.4921	24.9	10.7	3.3	10.3	0.6	5.7	44.2	0	12.8	11.6	2.6	39039	2.5	8	8.4	9.3	1661	714	73	4484	687	41	2234	2285	352	2946	0	292	528	58	39039
135	1400000US06085502902	1.01482	Santa Clara	0.6994	0.6455	0.4948	0.305	0.6472	0.6212	0.6429	0	0.5609	0.2062	0.1479	0.0616	0.2052	0.4311	0.6883	25.8	15.9	1.7	9.5	0.7	2.4	41.9	0	6	5.2	1.6	51901	6.1	7.4	11.2	5	1881	1158	45	5074	690	53	2625	2735	166	3049	0	165	259	43	51901
136	1400000US06085502903	0.726966	Santa Clara	0.603	0.7802	0.4101	0.4463	0.4724	0.6336	0.5869	0	0.2502	0.2565	0.0394	0.0457	0.0961	0.1066	0.4406	24.3	18.4	1.2	11.4	0.2	2.6	35.4	0	0.4	6.2	0.3	56381	3.6	2.9	7.8	5.9	1255	950	22	2144	586	11	1819	1971	124	1825	0	8	233	6	56381
137	1400000US06085502906	0.596256	Santa Clara	0.4511	0.4265	0.2938	0.3723	0.5922	0.6799	0.7068	0.4774	0.763	0.4405	0.3184	0.2099	0.2852	0.5803	0.2497	22.2	12.5	0.7	10.4	0.5	3.3	51	0.6	16.5	9.9	3.3	35791	7.9	9.6	5.7	7.2	952	534	10	4072	445	21	1525	1669	131	2184	10	276	301	51	35791
138	1400000US06085502907	0.483226	Santa Clara	0.5245	0.6082	0	0.4239	0.8428	0.6408	0.6004	0.5311	0.267	0.2214	0.3373	0.0686	0.1872	0.156	0.4229	23.2	15.3	0	11.1	3.1	2.7	36.8	1	0.5	5.5	3.5	50315	5.7	3.8	7.6	7.3	889	585	0	2327	424	117	1330	1337	97	1410	13	7	151	47	50315
139	1400000US06085502908	0.803001	Santa Clara	0.7753	0.3561	0.4968	0.4165	0.6392	0.7291	0.6047	0	0.5684	0.2514	0.3184	0.084	0.2277	0.2518	0.1085	27.2	11.4	1.7	11	0.7	4.3	37.3	0	6.3	6.1	3.3	47528	6.6	5.1	3.9	6.8	1833	765	42	4142	740	46	2435	2435	264	2511	0	153	271	80	47528
140	1400000US06085502909	0.498038	Santa Clara	0.6222	0.362	0.632	0.1098	0.4656	0.775	0.7087	0	0.8221	0.3949	0.4469	0.1717	0.3374	0.6941	0.5172	24.6	11.5	2.8	6.5	0.2	5.6	51.3	0	22	8.9	4.8	38235	9.1	11.7	8.7	11.9	1335	622	56	4200	352	11	2034	2075	278	2783	0	457	318	98	38235
141	1400000US06085502910	0.458563	Santa Clara	0.513	0.6455	0.7326	0.469	0.5007	0.7707	0.6877	0	0.8937	0.4041	0.5706	0.1783	0.1001	0.1927	0.3949	23.1	15.9	3.9	11.7	0.3	5.5	48.1	0	33.3	9.1	6.7	37786	3.7	4.3	7.3	8.2	790	545	55	3793	400	9	1396	1485	175	1648	0	495	223	94	37786
142	1400000US06085503001	0.663442	Santa Clara	0.6338	0.7261	0.2667	0.2473	0.8357	0.3483	0.5017	0	0	0.1327	0.5974	0.03	0.2408	0.3953	0.129	24.8	17.3	0.6	8.7	2.9	0.6	27.3	0	0	3.7	7.2	63443	6.9	6.9	4.2	2.6	1069	748	9	3488	368	125	1632	1632	23	1178	0	0	114	118	63443
143	1400000US06085503002	0.526442	Santa Clara	0.4889	0.664	0.6161	0.4759	0.8781	0.7928	0.6623	0	0.6988	0.4716	0.3739	0.0879	0.1434	0.2254	0.1741	22.7	16.2	2.6	11.8	4	6.2	44.4	0	12.2	10.6	3.9	46875	4.7	4.7	4.8	4	827	590	33	2990	421	147	1266	1324	209	1615	0	162	269	49	46875
144	1400000US06085503312	5.81415	Santa Clara	0.3886	0.4593	0.7985	0.7046	0.3918	0.8393	0.8304	0.6489	0.3197	0.7467	0.5819	0.2637	0.0713	0.6476	0.4043	21.3	13	5.1	15.4	0.1	8.4	74.4	3.1	1	19.4	6.9	33019	3	10.7	7.4	9.6	785	479	54	1518	568	4	1052	1112	287	2737	34	11	502	73	33019
145	1400000US06085503327	0.561604	Santa Clara	0.7199	0.4199	0.8064	0.4832	0.5825	0.8344	0.8809	0	0.7661	0.7562	0.7764	0.3647	0.3248	0.5893	0.8976	26.2	12.4	5.3	11.9	0.5	8.1	84.5	0	16.8	19.8	12.6	29122	8.8	9.7	17.3	13.3	1370	648	74	2506	621	24	1390	1477	398	4421	0	248	661	175	29122
146	1400000US06085503333	0.796324	Santa Clara	0.4564	0.1595	0.6514	0.0486	0.6236	0.7041	0.8204	0	0	0.1518	0.1479	0.0726	0.4423	0.1086	0.5326	22.3	7.8	2.9	4.9	0.6	3.8	72.2	0	0	4.1	1.6	49494	11.7	2.9	8.9	10.6	983	343	38	3068	216	27	1289	1289	153	3184	0	0	132	21	49494
147	1400000US06085503334	5.09553	Santa Clara	0.8885	0.1886	0.4776	0.0428	0.313	0.75	0.8226	0.4774	0	0.2773	0	0.0194	0.0264	0.0921	0.1085	30.4	8.4	1.6	4.7	0	4.8	72.6	0.6	0	6.6	0	70800	1.5	2.6	3.9	3.4	2730	757	41	4611	425	2	2554	2670	408	6519	15	0	380	0	70800
148	1400000US06085503802	0.64672	Santa Clara	0.2698	0.595	0.8968	0.3197	0.8412	0.8599	0.857	0	0.6476	0.8287	0.6348	0.4408	0.0793	0.4861	0.6002	19.5	15.1	8.9	9.7	3	9.6	79.7	0	9.5	23.8	8	26799	3.2	8.1	9.8	18.2	1537	1193	198	4153	753	239	2236	2346	733	6296	0	223	1339	179	26799
149	1400000US06085504201	1.15512	Santa Clara	0.2618	0.5705	0.8177	0.3574	0.6401	0.8261	0.8022	0	0.5323	0.4992	0.4393	0.0639	0.1434	0.3142	0.5404	19.3	14.7	5.6	10.2	0.7	7.7	68.3	0	5.1	11.3	4.7	51319	4.7	5.9	9	9.9	1011	770	102	2937	533	36	1818	1832	379	3574	0	94	415	85	51319
150	1400000US06085504202	5.99577	Santa Clara	0.4314	0.5311	0.6301	0.0459	0.6452	0.8397	0.754	0	0.3187	0.5034	0.0826	0.0781	0.1125	0.0522	0.628	21.9	14.1	2.7	4.8	0.7	8.4	59	0	1	11.4	0.9	48508	4	1.6	10.2	5.4	1040	669	40	1828	229	34	1462	1539	378	2796	0	15	372	13	48508
151	1400000US06085504308	7.18613	Santa Clara	0.3843	0.7566	0.515	0.212	0.3948	0.8398	0.8222	0	0.5148	0.4085	0.4552	0.0797	0.2721	0.2596	0.1668	21.3	17.9	1.8	8.2	0.1	8.4	72.6	0	4.6	9.2	4.9	48235	7.6	5.2	4.7	3.6	947	796	28	2650	365	5	1522	1539	358	3230	0	71	290	74	48235
152	1400000US06085504315	0.612647	Santa Clara	0.526	0.3804	0.8982	0.16	0.5328	0.896	0.8807	0.5792	0	0.6002	0.3555	0.3411	0.1258	0.3814	0.4921	23.2	11.8	8.9	7.4	0.3	12.6	84.5	1.6	0	14	3.7	29882	4.3	6.7	8.4	9.7	1562	796	179	2863	497	22	2001	2001	807	5677	33	0	635	74	29882
153	1400000US06085504320	0.356713	Santa Clara	0.2291	0.621	0.5862	0.3648	0.7058	0.8992	0.8774	0.5311	0	0.4755	0.2989	0.1771	0.2454	0.2327	0.5404	18.7	15.5	2.4	10.3	1.1	12.9	83.9	1	0	10.7	3.1	37865	7	4.8	9	7.1	554	458	20	1046	304	34	848	861	363	2483	9	0	234	26	37865
154	1400000US06085504416	0.433408	Santa Clara	0.6759	0.1237	0.8536	0.0406	0.5493	0.8683	0.8964	0	0	0.6002	0.0548	0.1477	0.1477	0.5099	0.0483	25.4	7	6.7	4.6	0.4	10.2	87.5	0	0	14	0.6	40157	4.8	8.5	2.7	6	903	250	73	3873	165	13	1085	1118	332	3108	0	0	327	7	40157
155	1400000US06085504420	6.50482	Santa Clara	0.3068	0.5117	0.8697	0.0428	0.4393	0.8875	0.8616	0	0.3533	0.6349	0.2295	0.1669	0.2365	0.3825	0.653	20.1	13.8	7.4	4.7	0.2	11.8	80.7	0	1.4	15.1	2.4	38608	6.8	6.8	10.6	8.6	967	666	103	1921	227	8	1390	1435	536	3882	0	20	525	33	38608
156	1400000US06085504507	0.690633	Santa Clara	0.4442	0.4069	0.7986	0.0914	0.4322	0.8565	0.8896	0	0.6175	0.3742	0.4624	0.3269	0.2985	0.3728	0.7637	22.1	12.2	5.1	6.1	0.2	9.4	86.2	0	8.2	8.5	5	30402	8.2	6.6	12.7	13.7	1268	697	89	4588	351	9	1733	1779	508	4940	0	145	351	86	30402
157	1400000US06085505302	0.555568	Santa Clara	0.5687	0.5177	0.8578	0.2679	0.4494	0.7457	0.7545	0	0.5988	0.3344	0.169	0.1361	0.1517	0.304	0.3306	23.8	13.9	6.9	9	0.2	4.7	59.1	0	7.4	7.7	1.8	41149	4.9	5.8	6.6	5.5	931	542	97	4489	351	7	1408	1451	167	2307	0	107	210	25	41149
158	1400000US06085505304	0.38596	Santa Clara	0.1976	0.771	0.7306	0.4239	0.7661	0.8353	0.7612	0.6039	0	0.5278	0.2989	0.0944	0.054	0.0516	0.6002	18	18.2	3.9	11.1	1.8	8.2	60.3	2	0	12	3.1	45858	2.5	1.6	9.8	9.1	576	583	41	3462	348	57	1049	1088	245	1929	22	0	282	33	45858
159	1400000US06085505305	0.601542	Santa Clara	0.7063	0.3871	0.8721	0.3723	0.5297	0.8069	0.7713	0	0.8028	0.3693	0.6069	0.175	0.3417	0.0652	0.7263	25.9	11.9	7.5	10.4	0.3	6.8	62.3	0	20	8.4	7.4	38001	9.2	2	11.9	9.9	1618	741	157	4670	649	20	2088	2104	395	3887	0	421	374	154	38001
160	1400000US06085505402	0.411102	Santa Clara	0.3315	0.785	0.8705	0.1204	0.419	0.8302	0.7937	0	0.7941	0.3898	0.6749	0.1392	0.2941	0.2845	0.5782	20.5	18.5	7.4	6.7	0.1	7.9	66.6	0	19.2	8.8	9	40848	8.1	5.5	9.5	11	584	527	77	2513	190	4	1034	1151	210	1898	0	221	190	93	40848
161	1400000US06085505500	0.53145	Santa Clara	0.5216	0.368	0.7908	0.1659	0.5932	0.7744	0.7114	0	0.4832	0.3239	0.6257	0.0945	0.2191	0.4359	0.207	23.2	11.6	5	7.5	0.5	5.6	51.7	0	3.8	7.5	7.8	45835	6.4	7.5	5.2	7	939	469	76	3366	304	20	1529	1634	208	2096	0	62	208	119	45835
162	1400000US06085505700	0.622491	Santa Clara	0.1371	0.137	0.6028	0.0428	0.6985	0.5842	0.6862	0	0.7784	0.2826	0.2989	0.285	0.7079	0.2534	0.6208	16.3	7.3	2.5	4.7	1.1	2	47.9	0	17.8	6.7	3.1	32049	20.6	5.1	10.1	7	1065	475	62	4362	310	71	2482	2482	126	3134	0	442	293	76	32049
163	1400000US06085505800	0.652632	Santa Clara	0.4128	0.3435	0.3513	0.0914	0.5394	0.6404	0.6467	0	0.5758	0.1666	0.4552	0.0723	0.4567	0.4752	0.6344	21.7	11.2	0.9	6.1	0.3	2.7	42.4	0	6.6	4.4	4.9	49571	12.1	8	10.3	5.3	822	425	14	7885	230	13	1552	1587	91	1606	0	104	122	76	49571
164	1400000US06085506000	0.512322	Santa Clara	0.2067	0.4326	0.557	0.2545	0.6296	0.7666	0.6879	0	0.8227	0.3547	0.1186	0.0499	0.1085	0.3017	0.2404	18.2	12.6	2.1	8.8	0.6	5.3	48.1	0	22.1	8.1	1.3	55135	3.9	5.7	5.6	8.5	770	531	38	1846	373	27	1782	1843	214	2035	0	407	256	24	55135
165	1400000US06085506101	0.583001	Santa Clara	0.3772	0.5893	0.5955	0.2609	0.6416	0.7843	0.7263	0.509	0.5932	0.1473	0.091	0.1018	0.1213	0.0969	0.653	21.2	15	2.4	8.9	0.7	5.9	54.2	0.8	7.2	4	1	44897	4.2	2.7	10.6	10.4	1004	712	42	2678	421	33	1725	1743	265	2570	14	125	134	18	44897
166	1400000US06085506103	0.593035	Santa Clara	0.8018	0.3316	0.7766	0.0873	0.6732	0.6638	0.7749	0.5648	0.5956	0.1908	0.2096	0.0824	0.2721	0.4867	0.5404	27.8	11	4.7	6	0.9	3	63	1.4	7.3	4.9	2.2	47770	7.6	8.2	9	5.7	1338	531	77	4105	289	43	1644	1722	137	3030	24	125	156	36	47770
167	1400000US06085506202	0.970967	Santa Clara	0.4174	0.7101	0.8148	0.2403	0.85	0.7267	0.7589	0	0.8062	0.1564	0.4552	0.0517	0.0753	0.0398	0.4137	21.8	17	5.5	8.6	3.2	4.2	59.9	0	20.3	4.2	4.9	54641	3.1	1.2	7.5	3.8	1560	1220	142	6008	597	231	2569	2649	285	4296	0	538	219	127	54641
168	1400000US06085506204	0.697931	Santa Clara	0.4834	0.5893	0.7012	0.2333	0.4791	0.7726	0.7773	0.4774	0	0.1184	0.0646	0.1746	0.2052	0.096	0.5326	22.7	15	3.5	8.5	0.2	5.5	63.6	0.6	0	3.4	0.7	38023	6.1	2.7	8.9	7.7	1313	870	74	6217	493	13	2105	2174	300	3681	14	0	137	15	38023
169	1400000US06085506402	0.563284	Santa Clara	0.3453	0.3938	0.8513	0.4977	0.8453	0.8501	0.7403	0	0.8991	0.5034	0.4156	0.2325	0.6218	0.6892	0.6942	20.7	12	6.6	12.1	3.1	9	56.6	0	34.6	11.4	4.4	34567	17.1	11.6	11.3	14.2	1291	751	148	5687	739	194	2226	2322	527	3529	0	803	517	99	34567
170	1400000US06085506502	1.09608	Santa Clara	0.2025	0.1504	0.709	0.0719	0.4187	0.4121	0.5384	0.7284	0.8671	0.1564	0.4156	0.0548	0.1391	0.4097	0.129	18.1	7.6	3.6	5.6	0.1	0.8	30.7	6.6	28.3	4.2	4.4	53642	4.6	7.1	4.2	10	777	326	69	13902	239	6	1912	1954	34	1315	128	553	135	85	53642
171	1400000US06085506603	0.500512	Santa Clara	0.6526	0.6997	0.6835	0.4463	0.6842	0.7997	0.6961	0	0.3369	0.2414	0.3909	0.164	0.2408	0.5651	0.4043	25.1	16.8	3.3	11.4	1	6.5	49.3	0	1.2	5.9	4.1	38819	6.9	9.3	7.4	7.1	1077	724	46	1823	485	42	1394	1431	263	2119	0	17	172	57	38819
172	1400000US06085506604	0.947578	Santa Clara	0.728	0.3255	0.6218	0.1431	0.4571	0.5795	0.6641	0	0.4215	0.2062	0.1585	0.1015	0.0511	0.1961	0.102	26.3	10.9	2.7	7.1	0.2	2	44.7	0	2.5	5.2	1.7	44930	2.4	4.3	3.8	4.4	1939	803	68	6520	521	14	2557	2646	137	3290	0	65	262	43	44930
173	1400000US06085506605	0.391254	Santa Clara	0.7041	0.2629	0.8683	0.2679	0.5061	0.8815	0.7777	0	0.8038	0.4132	0.2889	0.1762	0.1739	0.4367	0.4834	25.9	9.8	7.3	9	0.3	11.2	63.6	0	20.1	9.3	3	37921	5.4	7.5	8.3	11	1044	395	108	2193	363	11	1473	1572	419	2564	0	316	249	44	37921
174	1400000US06085506606	0.458588	Santa Clara	0.3798	0.3739	0.8101	0.2609	0.6327	0.8059	0.72	0	0.7562	0.3397	0.3463	0.0974	0.1695	0.5949	0.2937	21.2	11.7	5.4	8.9	0.7	6.7	53.2	0	16	7.8	3.6	45431	5.3	9.8	6.2	12.7	877	482	86	2699	366	27	1590	1630	265	2199	0	261	229	58	45431
175	1400000US06085506702	0.647293	Santa Clara	0.513	0.2629	0.8978	0.2051	0.496	0.8066	0.7047	0.6139	0.7424	0.4316	0.6515	0.2323	0.1695	0.5434	0.4229	23.1	9.8	8.9	8.1	0.3	6.8	50.6	2.2	15	9.7	8.4	34575	5.3	9	7.6	16	1449	614	180	2442	509	16	2017	2017	396	3181	44	302	392	170	34575
176	1400000US06085506703	0.52296	Santa Clara	0.677	0.4396	0.5922	0.1791	0.6651	0.7761	0.6267	0	0.5623	0.1857	0.3278	0.0933	0.2236	0.5091	0.6942	25.4	12.7	2.4	7.7	0.8	5.6	39.9	0	6.1	4.8	3.4	46004	6.5	8.5	11.3	8.4	939	467	33	4049	284	31	1370	1463	192	1471	0	89	119	47	46004
177	1400000US06085506801	1.11293	Santa Clara	0.7508	0.4462	0.6027	0.1098	0.7195	0.4247	0.4748	0	0.638	0.0229	0.2889	0.0385	0.1001	0.3837	0.2404	26.8	12.8	2.5	6.5	1.3	0.9	25.1	0	9.1	0.9	3	59075	3.7	6.8	5.6	4.7	1616	773	56	5846	388	77	2242	2270	52	1515	0	206	37	67	59075
178	1400000US06085506802	0.789134	Santa Clara	0.6472	0.5246	0.5338	0.3648	0.8504	0.7062	0.5579	0	0.6656	0.1666	0.2295	0.0775	0.1001	0.2318	0.5557	25	14	2	10.3	3.2	3.8	32.5	0	10.4	4.4	2.4	48594	3.7	4.8	9.2	5.5	1267	710	37	4908	509	164	1886	1886	182	1647	0	196	155	45	48594
179	1400000US06085506803	0.884354	Santa Clara	0.7215	0.3028	0.822	0.1659	0.6698	0.4697	0.6573	0	0.7063	0.1666	0.0548	0.1057	0.1563	0.2944	0.4406	26.2	10.5	5.7	7.5	0.9	1.1	43.7	0	12.7	4.4	0.6	44417	5	5.6	7.8	6.9	1927	775	136	5834	552	64	2378	2411	77	3213	0	306	207	14	44417
180	1400000US06085507001	4.61683	Santa Clara	0.1704	0.8823	0	0.0914	0.7785	0.4278	0.2803	0.4416	0.7303	0.0394	0.2196	0.0043	0.1563	0.1259	0.1153	17.3	21.4	0	6.1	1.9	0.9	12.4	0.4	14.2	1.5	2.3	101021	5	3.3	4	2.2	1184	1463	0	13411	416	133	3159	3393	60	851	14	481	81	73	101021
181	1400000US06085507002	5.26943	Santa Clara	0.4805	0.7415	0.2994	0.1259	0.8478	0.4541	0.4271	0	0.2823	0.1809	0	0.0132	0.2454	0.1761	0.1741	22.6	17.6	0.7	6.8	3.2	1	21.5	0	0.6	4.7	0	78212	7	4.1	4.8	5.1	679	527	7	1188	205	95	1035	1108	29	646	0	7	103	0	78212
182	1400000US06085507203	0.695336	Santa Clara	0.5282	0.5378	0.6205	0.2473	0.6592	0.5899	0.5279	0.6952	0.8704	0.0699	0.1895	0.0405	0.0479	0.3919	0.2669	23.3	14.2	2.6	8.7	0.8	2.1	29.7	4.9	28.9	2.3	2	58350	2.3	6.9	5.9	5.9	726	442	30	2781	270	25	1133	1193	62	928	58	345	51	23	58350
183	1400000US06085507302	4.58318	Santa Clara	0.428	0.8775	0.4832	0.0302	0.8271	0.4026	0.6006	0	0.3064	0.0866	0.2397	0.0126	0.2809	0.2091	0.4137	21.9	21.2	1.6	4.1	2.7	0.8	36.8	0	0.8	2.7	2.5	78815	7.8	4.5	7.5	3.7	602	583	16	2890	110	75	974	1069	21	1013	0	9	52	24	78815
184	1400000US06085507401	1.24578	Santa Clara	0.6061	0.8775	0.3387	0.0914	0.4381	0.714	0.7589	0.4416	0	0.0744	0.1186	0.0173	0.0361	0.0951	0.1508	24.4	21.2	0.8	6.1	0.2	4	59.9	0.4	0	2.4	1.3	72869	1.9	2.7	4.5	2.5	1334	1161	16	4063	334	9	1898	1977	213	3280	8	0	94	24	72869
185	1400000US06085507402	0.90403	Santa Clara	0.5782	0.6763	0	0.1259	0.6661	0.5295	0.6566	0	0.3302	0.0907	0.5105	0.0297	0.2143	0.1007	0.3767	24	16.4	0	6.8	0.8	1.5	43.6	0	1.1	2.8	5.7	63558	6.3	2.8	7.1	5.2	962	658	0	4732	271	34	1397	1534	58	1750	0	17	77	80	63558
186	1400000US06085507703	2.51621	Santa Clara	0.5947	0.8253	0.5196	0.3124	0.8472	0.828	0.7657	0	0.5782	0.1377	0.6165	0.0315	0.1085	0.0974	0.4043	24.2	19.5	1.9	9.6	3.2	7.8	61.2	0	6.6	3.8	7.6	62516	3.9	2.7	7.4	2.1	1928	1552	52	4291	742	251	2779	2894	587	4874	0	192	221	211	62516
187	1400000US06085507805	0.817847	Santa Clara	0.7148	0.3255	0.8647	0.2333	0.4273	0.7936	0.804	0	0.8398	0.2062	0.504	0.0443	0.2277	0.3571	0.7052	26.1	10.9	7.2	8.5	0.2	6.3	68.7	0	24.2	5.2	5.6	56918	6.6	6.4	11.5	4.3	1560	650	157	5440	510	9	2189	2294	349	4109	0	556	205	123	56918
188	1400000US06085507906	0.550522	Santa Clara	0.6883	0.7049	0.4376	0.16	0.5298	0.8417	0.8379	0	0	0.2565	0.2989	0.0874	0.1916	0.0975	0.3209	25.6	16.9	1.4	7.4	0.3	8.5	75.9	0	0	6.2	3.1	46944	5.8	2.7	6.5	3.8	1199	791	20	2260	345	15	1462	1468	385	3551	0	0	196	46	46944
189	1400000US06085508001	0.876827	Santa Clara	0.8404	0.4854	0.8386	0.2051	0.6257	0.8377	0.8301	0	0.8987	0.1908	0.6387	0.0738	0.1213	0.1934	0.198	28.9	13.4	6.2	8.1	0.6	8.3	74.3	0	34.5	4.9	8.1	49313	4.2	4.3	5.1	4.4	2323	1078	179	17589	654	50	2880	2943	626	5983	0	1015	262	232	49313
190	1400000US06085508202	1.00699	Santa Clara	0.6355	0.5246	0.7586	0.1053	0.5902	0.6373	0.7706	0.509	0.7919	0.1615	0.3278	0.0565	0.1347	0.2806	0.2853	24.8	14	4.3	6.4	0.5	2.6	62.2	0.8	19	4.3	3.4	53211	4.5	5.5	6.1	7.2	1847	1045	121	5503	472	36	2784	2862	180	4627	24	544	228	96	53211
191	1400000US06085508203	0.603698	Santa Clara	0.826	0.621	0.442	0.0459	0.5067	0.7415	0.774	0	0.7227	0.0866	0.3184	0.032	0.1347	0.3122	0.3209	28.5	15.5	1.4	4.8	0.3	4.6	62.8	0	13.7	2.7	3.3	62221	4.5	5.9	6.5	3.8	1454	792	25	3618	247	14	1793	1834	213	3209	0	251	95	59	62221
192	1400000US06085508204	0.393464	Santa Clara	0.8786	0.368	0.7872	0.0406	0.4987	0.7468	0.8021	0	0.809	0.1666	0.169	0.0645	0.1563	0.1211	0.4575	30.1	11.6	4.9	4.6	0.3	4.7	68.3	0	20.6	4.4	1.8	51194	5	3.2	8	5	1276	492	71	1550	196	11	1450	1516	182	2900	0	312	122	26	51194
193	1400000US06085508401	0.967758	Santa Clara	0.8504	0.4326	0.7712	0.0681	0.7551	0.8037	0.7509	0.495	0.7599	0.3645	0.365	0.065	0.0479	0.2081	0.102	29.2	12.6	4.6	5.5	1.6	6.6	58.5	0.7	16.3	8.3	3.8	51103	2.3	4.5	3.8	5.4	2053	886	112	6130	383	116	2443	2589	425	4115	17	422	389	93	51103
194	1400000US06085508403	0.491478	Santa Clara	0.5928	0.8419	0.325	0.1053	0.8877	0.6334	0.6688	0	0.2978	0.015	0.0548	0.035	0.0244	0.034	0.3209	24.2	20	0.8	6.4	4.4	2.6	45.3	0	0.8	0.5	0.6	60592	1.4	1	6.5	1.2	736	610	8	3956	187	134	1026	1054	72	1378	0	8	11	6	60592
195	1400000US06085508404	0.719878	Santa Clara	0.4276	0.5893	0.6916	0.1372	0.4103	0.8015	0.7016	0.4774	0.8558	0.1427	0.5105	0.0241	0.0453	0.0477	0.1359	21.9	15	3.4	7	0.1	6.6	50.1	0.6	26.5	3.9	5.7	66769	2.2	1.5	4.3	4.1	1349	927	80	4073	432	8	2354	2386	374	3087	15	632	173	135	66769
196	1400000US06085508505	0.44557	Santa Clara	0.2014	0.6574	0.263	0.2752	0.3151	0.769	0.7474	0	0.8849	0.2164	0.3995	0.0246	0.0312	0.0646	0.5404	18.1	16.1	0.5	9.1	0	5.4	57.8	0	31.5	5.4	4.2	66586	1.7	2	9	4.7	771	688	10	2525	386	1	1860	1979	211	2464	0	624	181	78	66586
197	1400000US06085509106	0.380251	Santa Clara	0.3176	0.3435	0.8956	0.2752	0.6758	0.8866	0.8005	0	0.8922	0.3645	0.2397	0.0702	0.1607	0.4352	0.4229	20.3	11.2	8.8	9.1	0.9	11.7	68	0	33	8.3	2.5	49954	5.1	7.4	7.6	10.9	888	489	152	3296	400	40	1732	1816	460	2977	0	599	264	44	49954
198	1400000US06085509202	0.603903	Santa Clara	0.1848	0.5705	0.3605	0.2333	0.5553	0.7764	0.7428	0	0.8901	0.2113	0.3909	0.0495	0.1607	0.1981	0.1741	17.7	14.7	0.9	8.5	0.4	5.6	57	0	32.6	5.3	4.1	55238	5.1	4.4	4.8	10.8	833	691	18	5311	401	18	1901	1910	249	2685	0	622	193	78	55238
199	1400000US06085509302	0.406975	Santa Clara	0.6823	0.5117	0.6214	0.1489	0.5233	0.7505	0.602	0	0.7196	0.1518	0.5476	0.0673	0.1961	0.4259	0.5484	25.5	13.8	2.7	7.2	0.3	4.9	37	0	13.5	4.1	6.3	50598	5.9	7.3	9.1	9.2	832	449	33	2660	234	10	1243	1252	149	1206	0	169	94	78	50598
200	1400000US06085509600	0.404901	Santa Clara	0.1018	0.1836	0.3406	0.0573	0.5894	0.5636	0.5674	0	0.8991	0.1615	0.3555	0.0147	0.0793	0.0598	0.1819	14.7	8.3	0.9	5.2	0.5	1.8	33.3	0	34.6	4.3	3.7	76033	3.2	1.9	4.9	3.3	398	224	11	6648	139	13	1290	1368	48	901	0	473	92	48	76033
201	1400000US06085509801	0.666877	Santa Clara	0.7082	0.368	0.5475	0.1152	0.4038	0.7578	0.6661	0	0.8205	0.1957	0.3824	0.039	0.0264	0.2315	0.0642	26	11.6	2.1	6.6	0.1	5.1	44.9	0	21.8	5	4	58913	1.5	4.8	3.1	7.9	1484	664	45	4030	375	7	2178	2244	266	2567	0	490	202	88	58913
202	1400000US06085509802	0.358561	Santa Clara	0.5955	0.3435	0.791	0.0459	0.6901	0.7929	0.7148	0	0.692	0.2565	0.3555	0.033	0.2321	0.0317	0.2937	24.2	11.2	5	4.8	1	6.2	52.3	0	11.9	6.2	3.7	61526	6.7	0.9	6.2	5.6	687	317	56	3080	135	29	1126	1156	162	1484	0	137	128	42	61526
203	1400000US06085509902	0.860696	Santa Clara	0.6479	0.8351	0.2638	0.4018	0.8041	0.8271	0.6014	0.7729	0.7352	0.176	0.7569	0.0314	0.3374	0.3733	0.3306	25	19.8	0.5	10.8	2.3	7.7	36.9	9.3	14.5	4.6	11.7	62576	9.1	6.6	6.6	4.4	1293	1025	10	3469	553	120	1851	1882	376	1911	175	273	164	217	62576
204	1400000US06085510001	1.37109	Santa Clara	0.7313	0.8672	0	0.0642	0.8153	0.6534	0.556	0.5489	0	0.0361	0.0548	0.0091	0.0287	0.23	0.3209	26.4	20.8	0	5.4	2.5	2.9	32.3	1.2	0	1.4	0.6	85660	1.6	4.8	6.5	2.1	1611	1271	0	7763	324	153	2167	2167	165	1971	27	0	60	12	85660
205	1400000US06085510002	0.723431	Santa Clara	0.8149	0.7313	0	0.0192	0.5388	0.6783	0.5858	0	0	0.0361	0.1895	0.0205	0.1872	0.0819	0.525	28.2	17.4	0	3.3	0.3	3.3	35.3	0	0	1.4	2	69808	5.7	2.4	8.8	3.2	1072	664	0	2314	126	13	1325	1361	116	1342	0	0	36	27	69808
206	1400000US06085510200	1.02446	Santa Clara	0.7777	0.7566	0.3315	0.0681	0.3978	0.6132	0.5502	0	0	0.0135	0.0466	0.015	0.0188	0.1491	0.207	27.3	17.9	0.8	5.5	0.1	2.3	31.7	0	0	0.4	0.5	75552	1.1	3.6	5.2	2.7	1179	775	12	2645	238	5	1480	1536	95	1371	0	0	13	8	75552
207	1400000US06085510300	0.900734	Santa Clara	0.7529	0.8384	0.3219	0.0914	0.3413	0.5087	0.4933	0	0.7447	0.0307	0.2096	0.0053	0.0479	0.1118	0.0901	26.8	19.9	0.8	6.1	0	1.4	26.6	0	15.1	1.2	2.2	96821	2.3	3	3.6	1.4	1143	849	13	6848	261	2	1697	1830	56	1135	0	277	36	37	96821
208	1400000US06085510700	0.55702	Santa Clara	0.3989	0.2743	0.7914	0.2259	0.3834	0.7565	0.7486	0	0.8949	0.1038	0.3824	0.0363	0.2544	0.4035	0.1741	21.5	10	5	8.4	0.1	5	58	0	33.6	3.1	4	59970	7.2	7	4.8	5.7	1088	507	102	4268	425	5	2048	2112	244	2938	0	709	114	82	59970
209	1400000US06085510801	0.847506	Santa Clara	0.6202	0.8615	0.5595	0.1921	0.4342	0.5451	0.6909	0	0.7875	0.0229	0.4624	0.0118	0.0226	0.2216	0.1741	24.6	20.6	2.2	7.9	0.2	1.7	48.5	0	18.6	0.9	5	80146	1.3	4.7	4.8	2.2	1388	1163	45	6840	444	9	2090	2354	90	2742	0	438	37	104	80146
210	1400000US06085511000	0.767172	Santa Clara	0.7361	0.3374	0.5512	0.0241	0.4115	0.5999	0.7175	0	0.8334	0.1377	0.2593	0.0503	0.1517	0.1823	0.5709	26.5	11.1	2.1	3.7	0.1	2.2	52.8	0	23.4	3.8	2.7	55043	4.9	4.1	9.4	4.1	1816	763	51	3466	255	9	2438	2500	139	3618	0	585	181	65	55043
211	1400000US06085511100	0.847189	Santa Clara	0.8139	0.785	0.3852	0.0606	0.5224	0.5519	0.6453	0	0	0.0255	0.2096	0.0156	0.2321	0.2832	0.1668	28.1	18.5	1.1	5.3	0.3	1.7	42.2	0	0	1	2.2	74801	6.7	5.5	4.7	3	1568	1032	20	4882	294	17	1857	1946	92	2350	0	0	37	40	74801
212	1400000US06085511200	0.794325	Santa Clara	0.6046	0.5705	0.3679	0.1724	0.4146	0.511	0.5025	0	0.3236	0.0229	0.1186	0.0036	0.0244	0.2619	0.2326	24.3	14.7	1	7.6	0.1	1.4	27.4	0	1	0.9	1.3	104251	1.4	5.2	5.5	3.5	1263	761	17	3113	392	7	1724	1837	70	1420	0	19	32	22	104251
213	1400000US06085511400	0.593306	Santa Clara	0.6422	0.6932	0.5181	0.0573	0.3239	0.3932	0.5313	0	0.3966	0	0.1796	0.0043	0.1043	0.3387	0.198	24.9	16.7	1.9	5.2	0	0.7	30	0	2	0	1.9	100841	3.8	6.2	5.1	2.1	849	569	24	2079	176	1	1290	1384	24	1023	0	28	0	24	100841
214	1400000US06085511800	53.5472	Santa Clara	0.5274	0.3938	0.6389	0.0362	0.6423	0	0.2965	0	0.3435	0.0501	0.1087	0.0424	0.2143	0.2958	0.1223	23.3	12	2.8	4.4	0.7	0	13.3	0	1.3	1.8	1.2	57616	6.3	5.7	4.1	8.6	1061	547	48	1681	199	32	1699	1809	0	608	0	23	60	21	57616
215	1400000US06085511911	14.1122	Santa Clara	0.3002	0.8138	0.4888	0.2259	0.6946	0.8236	0.6115	0.4574	0.7534	0.3843	0.4312	0.0535	0.0643	0.5101	0.3587	20	19.2	1.7	8.4	1.1	7.6	38.1	0.5	15.8	8.7	4.6	54027	2.8	8.5	6.9	7.9	1003	961	31	3002	416	53	1851	1906	363	1909	10	301	317	85	54027
216	1400000US06085511912	0.945259	Santa Clara	0.6118	0.627	0.5265	0.2609	0.511	0.7251	0.7121	0	0	0.0575	0.1479	0.0464	0.0287	0.1029	0.3949	24.4	15.6	1.9	8.9	0.3	4.2	51.9	0	0	2	1.6	56144	1.6	2.8	7.3	2.4	1300	828	33	3065	471	15	1726	1748	216	2758	0	0	74	27	56144
217	1400000US06085511913	0.7444	Santa Clara	0.8189	0.6574	0	0.0573	0.3969	0.6494	0.57	0	0	0.1327	0	0.042	0.0287	0.2112	0.1223	28.3	16.1	0	5.2	0.1	2.8	33.6	0	0	3.7	0	57722	1.6	4.5	4.1	1.6	1232	703	0	2499	227	5	1409	1445	118	1466	0	0	107	0	57722
218	1400000US06085511914	1.07209	Santa Clara	0.5711	0.7664	0.4341	0.2333	0.5852	0.7169	0.6007	0	0	0.0538	0.1382	0.0406	0.0793	0.1234	0.3493	23.9	18.1	1.3	8.5	0.5	4	36.9	0	0	1.9	1.5	58285	3.2	3.2	6.8	5.6	1380	1044	26	4326	492	27	1931	1951	225	2130	0	0	75	29	58285
219	1400000US06085511916	0.708313	Santa Clara	0.5444	0.3561	0.6277	0.1009	0.6192	0.7676	0.646	0	0.6786	0.319	0.1087	0.0622	0.2365	0.4429	0.6591	23.5	11.4	2.7	6.3	0.6	5.4	42.3	0	11.1	7.4	1.2	51739	6.8	7.6	10.7	10.1	1068	516	46	2889	288	27	1695	1695	231	1921	0	188	238	20	51739
220	1400000US06085512005	0.934752	Santa Clara	0.4864	0.492	0.6921	0.4384	0.5993	0.7737	0.7283	0	0	0.329	0.1087	0.1152	0.4113	0.1821	0.3949	22.7	13.5	3.4	11.3	0.5	5.6	54.5	0	0	7.6	1.2	43197	10.9	4.1	7.3	7	1497	887	74	4083	744	34	2174	2223	337	3595	0	0	347	27	43197
221	1400000US06085512019	0.416429	Santa Clara	0.5821	0.4004	0.7688	0.3648	0.7512	0.8521	0.8034	0	0.703	0.6621	0.3909	0.2429	0.2095	0.6287	0.1896	24	12.1	4.5	10.3	1.6	9.1	68.6	0	12.5	16	4.1	34034	6.2	10.4	5	9	1125	568	69	2623	482	75	1521	1562	394	3211	0	195	517	62	34034
222	1400000US06085512021	0.616657	Santa Clara	0.41	0.2253	0.7492	0.1313	0.6218	0.8459	0.7601	0.843	0	0.319	0.1895	0.18	0.3032	0.7248	0.5782	21.6	9.1	4.2	6.9	0.6	8.7	60.1	14.8	0	7.4	2	37671	8.3	12.4	9.5	9.5	1327	555	85	2888	423	37	2028	2051	499	3687	304	0	307	40	37671
223	1400000US06085512024	0.615462	Santa Clara	0.5979	0.2305	0.6803	0.3798	0.6252	0.8015	0.7171	0	0.8457	0.4546	0.0826	0.2025	0.1648	0.7106	0.3949	24.2	9.2	3.3	10.5	0.6	6.6	52.7	0	25	10.2	0.9	36230	5.2	12	7.3	10.4	1058	402	52	2934	460	27	1594	1732	264	2299	0	433	303	15	36230
224	1400000US06085512025	0.483682	Santa Clara	0.2992	0.6017	0.3388	0.2978	0.6533	0.394	0.7144	0	0.6839	0.2062	0.5234	0.0683	0.1125	0.2566	0.3209	20	15.2	0.8	9.4	0.8	0.8	52.2	0	11.4	5.2	5.9	50373	4	5.2	6.5	9.8	654	496	9	2555	308	25	1067	1097	23	1710	0	125	115	63	50373
225	1400000US06085512029	0.735117	Santa Clara	0.5109	0.7615	0.4703	0.212	0.6568	0.8054	0.6996	0	0	0.6158	0.1087	0.1023	0.0453	0.4507	0.1896	23	18	1.6	8.2	0.8	6.7	49.8	0	0	14.5	1.2	44837	2.2	7.7	5	4.8	1552	1210	36	4423	554	53	2310	2322	417	3354	0	0	680	27	44837
226	1400000US06085512031	0.55017	Santa Clara	0.427	0.3938	0.2722	0.3723	0.4716	0.7714	0.6995	0.5489	0	0.2619	0.1996	0.1862	0.1563	0.3748	0.628	21.9	12	0.6	10.4	0.2	5.5	49.8	1.2	0	6.3	2.1	37233	5	6.7	10.2	5.2	929	509	8	2373	443	9	1395	1412	219	2113	17	0	192	29	37233
227	1400000US06085512032	1.12605	Santa Clara	0.7555	0.2688	0.8625	0.3723	0.5623	0.7066	0.7824	0	0	0.5721	0.1382	0.2666	0.4236	0.4074	0.2156	26.8	9.9	7.1	10.4	0.4	3.8	64.4	0	0	13.2	1.5	32881	11.2	7.1	5.3	10.5	940	346	72	10279	363	14	1016	1056	124	2257	0	0	302	15	32881
228	1400000US06085512033	1.52357	Santa Clara	0.6162	0.3739	0.8449	0.2609	0.6413	0.6594	0.7588	0	0.7019	0.3596	0.4839	0.202	0.3916	0.6511	0.6765	24.5	11.7	6.4	8.9	0.7	2.9	59.9	0	12.4	8.2	5.3	36258	10.4	10.8	11	7.6	1589	759	131	10707	572	45	2045	2093	180	3882	0	260	356	108	36258
229	1400000US06085512037	0.38925	Santa Clara	0.5313	0.4069	0.2803	0.1431	0.6371	0.793	0.6893	0.6383	0.3464	0.5427	0.1283	0.1357	0.1043	0.2462	0.3675	23.3	12.2	0.6	7.1	0.7	6.2	48.3	2.8	1.3	12.4	1.4	41182	3.8	5	7	10.3	726	380	6	1850	220	21	996	996	183	1505	28	13	277	14	41182
230	1400000US06085512039	0.537449	Santa Clara	0.6192	0.1692	0.8705	0.1152	0.4832	0.8271	0.8557	0.8577	0	0.6101	0	0.2941	0.2321	0.5581	0.6404	24.6	8	7.4	6.6	0.2	7.7	79.5	16.2	0	14.3	0	31655	6.7	9.2	10.4	10.7	1164	379	93	2467	314	11	1249	1356	341	3768	220	0	452	0	31655
231	1400000US06085512045	0.790947	Santa Clara	0.6009	0.3739	0.6171	0.1921	0.6592	0.7086	0.7129	0.4574	0	0.2514	0.1585	0.1456	0.0604	0.5237	0.7884	24.3	11.7	2.6	7.9	0.8	3.8	52	0.5	0	6.1	1.7	40327	2.7	8.7	13.3	9.2	1365	655	47	5428	446	45	1797	1852	202	2921	9	0	226	31	40327
232	1400000US06085512047	0.638469	Santa Clara	0.4205	0.5893	0.7985	0.1791	0.6511	0.8726	0.7217	0.509	0	0.5196	0.2593	0.2322	0.3504	0.6148	0.4494	21.8	15	5.1	7.7	0.7	10.5	53.4	0.8	0	11.8	2.7	34579	9.4	10.1	7.9	8.2	1221	838	86	3550	432	42	1675	1732	548	2994	13	0	473	45	34579
233	1400000US06085512053	0.421865	Santa Clara	0.7464	0.2743	0.8666	0.1659	0.724	0.854	0.7723	0	0.5127	0.5756	0.0741	0.3389	0.3548	0.7696	0.6135	26.7	10	7.3	7.5	1.3	9.2	62.5	0	4.6	13.3	0.8	29964	9.5	13.5	10	14.8	1314	493	112	2015	368	65	1544	1600	416	3078	0	73	424	13	29964
234	1400000US06085512305	6.47129	Santa Clara	0.408	0.4531	0	0.0793	0.5066	0.6647	0.6436	0.6717	0.2942	0.2877	0	0.0505	0.1001	0.2959	0.6002	21.6	12.9	0	5.8	0.3	3	41.9	3.9	0.7	6.8	0	54991	3.7	5.7	9.8	10.4	869	517	0	1515	234	11	1327	1375	116	1686	53	10	192	0	54991
235	1400000US06085512307	2.11222	Santa Clara	0.7484	0.466	0.5106	0.2679	0.4649	0.5473	0.6184	0.8169	0.4548	0.1957	0.2889	0.1096	0.1783	0.3924	0.7102	26.7	13.1	1.8	9	0.2	1.7	38.8	12.5	3.1	5	3	43925	5.5	6.9	11.6	4.8	1724	848	41	3624	580	13	2264	2359	103	2506	294	74	214	67	43925
236	1400000US06085512308	5.36109	Santa Clara	0.7153	0.4854	0	0.2051	0.6725	0.676	0.6537	0	0.395	0.3447	0.1996	0.0813	0.2721	0.2444	0.4229	26.1	13.4	0	8.1	0.9	3.2	43.3	0	2	7.9	2.1	47934	7.6	5	7.6	9.5	1994	1023	0	5237	619	68	2382	2404	235	3305	0	48	396	50	47934
237	1400000US06085512310	1.5655	Santa Clara	0.8703	0.1787	0.8925	0.1259	0.4815	0.8346	0.8069	0.797	0.5264	0.7187	0.7395	0.539	0.6384	0.7078	0.8068	29.8	8.2	8.6	6.8	0.2	8.1	69.3	11	5	18.2	11	24242	17.7	12	13.8	19.6	1171	323	112	5434	269	9	1302	1352	296	2723	149	67	423	143	24242
238	1400000US06085512312	0.553296	Santa Clara	0.6869	0.083	0	0.1431	0.3578	0.7696	0.6876	0	0.3211	0.4449	0.0826	0.0901	0.0337	0.2364	0.5709	25.6	5.9	0	7.1	0.1	5.4	48.1	0	1	10	0.9	46478	1.8	4.9	9.4	4.8	751	174	0	1373	208	2	941	995	151	1410	0	10	196	8	46478
239	1400000US06085512402	19.0754	Santa Clara	0.3486	0.5705	0.6956	0.2827	0.6312	0.8781	0.7434	0.5569	0.3308	0.792	0.2397	0.0987	0.1739	0.2166	0.6942	20.7	14.7	3.4	9.2	0.6	11	57.1	1.3	1.1	21.6	2.5	45288	5.4	4.6	11.3	13.8	1092	772	53	1987	486	34	1537	1613	563	3006	21	18	788	38	45288
240	1400000US06085512503	5.25675	Santa Clara	0.8102	0.1237	0	0.0642	0.3445	0.5694	0.6722	0	0	0.1427	0.1087	0.084	0.1125	0.1155	0.3856	28	7	0	5.4	0.1	1.9	45.7	0	0	3.9	1.2	47524	4	3.1	7.2	4.2	2193	551	0	8640	419	4	2567	2607	138	3577	0	0	199	32	47524
241	1400000US06085512510	8.94105	Santa Clara	0.5402	0.3871	0.6563	0.2752	0.651	0.8516	0.7312	0	0.8332	0.5688	0.6856	0.179	0.3795	0.6813	0.5709	23.4	11.9	3	9.1	0.7	9.1	55	0	23.4	13.1	9.3	37737	10.1	11.4	9.4	12.1	1471	746	68	6196	573	47	2270	2379	526	3453	0	556	541	211	37737
242	1400000US06087100100	1.27284	Santa Cruz	0.3229	0.7664	0	0.3648	0.8846	0.4291	0.4443	0	0	0.1564	0.2397	0.1001	0.1739	0.053	0.4834	20.4	18.1	0	10.3	4.3	0.9	22.8	0	0	4.2	2.5	45091	5.4	1.7	8.3	4	428	380	0	1563	216	90	720	770	18	479	0	0	65	18	45091
243	1400000US06087100500	2.09533	Santa Cruz	0.0562	0.1787	0.4632	0.0428	0.3802	0.3731	0.4419	0	0.5803	0.0744	0.2196	0.2538	0.8801	0.3606	0.3856	11.1	8.2	1.5	4.7	0.1	0.7	22.6	0	6.7	2.4	2.3	33472	32.4	6.5	7.2	11	703	518	33	1921	296	6	2175	2266	41	1426	0	152	76	50	33472
244	1400000US06087100900	0.728201	Santa Cruz	0.1511	0.6574	0.6318	0.469	0.5981	0.5795	0.4654	0	0.7647	0.1184	0.7996	0.2185	0.3076	0.5124	0.0562	16.7	16.1	2.8	11.7	0.5	2	24.3	0	16.7	3.4	13.8	35312	8.4	8.5	2.9	10.2	687	661	53	3831	482	21	1926	2301	77	1000	0	384	108	266	35312
245	1400000US06087101100	0.739747	Santa Cruz	0.1784	0.252	0.4064	0.2902	0.6652	0.4923	0.503	0.4774	0.5627	0.2164	0.6301	0.2755	0.6924	0.3034	0.4137	17.5	9.6	1.2	9.3	0.8	1.3	27.4	0.6	6.1	5.4	7.9	32494	19.9	5.7	7.5	11.8	1001	550	24	2993	528	48	2019	2312	70	1566	14	141	189	159	32494
246	1400000US06087101200	1.6639	Santa Cruz	0.0692	0.627	0.5303	0.3944	0.7593	0.5915	0.4277	0.854	0.5649	0.2669	0.3739	0.1567	0.7013	0.0536	0.5709	12.5	15.6	1.9	10.7	1.7	2.1	21.6	15.8	6.2	6.4	3.9	39389	20.3	1.7	9.4	11.6	397	497	23	4525	342	54	1188	1377	65	687	217	85	133	46	39389
247	1400000US06087120301	19.2077	Santa Cruz	0.2651	0.3082	0.6674	0.1098	0.4844	0.6606	0.2575	0.5985	0	0.028	0.0646	0.1155	0.117	0.0518	0.2156	19.4	10.6	3.1	6.5	0.2	3	11.3	1.9	0	1.1	0.7	43173	4.1	1.6	5.3	6.5	1078	589	69	3889	359	13	2213	2455	156	626	46	0	45	16	43173
248	1400000US06087120302	1.32906	Santa Cruz	0.2923	0.2858	0.6135	0.3798	0.7728	0	0.4245	0.5648	0	0.128	0.2096	0.2529	0.3836	0.4502	0.653	19.9	10.2	2.6	10.5	1.9	0	21.3	1.4	0	3.6	2.2	33518	10.2	7.7	10.6	15.6	542	279	27	1327	287	51	1045	1138	0	582	16	0	70	23	33518
249	1400000US06087120400	10.3578	Santa Cruz	0.0896	0.595	0.5581	0.2051	0.3353	0	0.2612	0.5403	0.2875	0.1327	0.5869	0.0832	0.4979	0.279	0.6591	14	15.1	2.1	8.1	0	0	11.4	1.1	0.7	3.7	7	47670	13.2	5.4	10.7	10	709	764	48	2847	408	2	2243	2532	0	578	27	17	148	156	47670
250	1400000US06087120500	56.4366	Santa Cruz	0.0899	0.771	0	0.469	0.4661	0.3226	0.2697	0.5311	0	0.1518	0.1585	0.0484	0.1739	0.161	0.5005	14.1	18.2	0	11.7	0.2	0.5	11.9	1	0	4.1	1.7	55497	5.4	3.8	8.5	12.7	760	985	0	1770	635	11	2474	2811	25	642	28	0	184	42	55497
251	1400000US06087120600	13.3144	Santa Cruz	0.4521	0.368	0.2361	0.305	0.6687	0.4176	0.2978	0.509	0	0.128	0.1895	0.1441	0.3417	0.3954	0.6404	22.2	11.6	0.4	9.5	0.9	0.9	13.4	0.8	0	3.6	2	40450	9.2	6.9	10.4	12.5	1030	539	8	3507	438	40	1863	2040	37	621	17	0	121	37	40450
252	1400000US06087120700	8.41397	Santa Cruz	0.2324	0.4326	0.2801	0.2609	0.6626	0.5345	0.3229	0.6345	0.2471	0.1377	0	0.1298	0.0961	0.2351	0.4406	18.8	12.6	0.6	8.9	0.8	1.6	14.8	2.7	0.4	3.8	0	41728	3.6	4.9	7.8	7.7	753	507	10	3498	356	33	1663	2087	61	595	56	8	113	0	41728
253	1400000US06087120900	9.56595	Santa Cruz	0.335	0.2973	0.6895	0.1545	0.8324	0.5526	0.4549	0.7395	0.5132	0.1427	0.1479	0.1247	0.2498	0.4408	0.4229	20.5	10.4	3.4	7.3	2.8	1.7	23.5	7.2	4.6	3.9	1.6	42213	7.1	7.5	7.6	9	1732	880	105	11892	618	239	3111	3280	136	1985	237	150	222	51	42213
254	1400000US06087121200	12.5791	Santa Cruz	0.1444	0.5117	0.6397	0.3419	0.7471	0.229	0.3142	0.5311	0.4073	0.1088	0.1283	0.0573	0.3504	0.1681	0.3767	16.5	13.8	2.8	10	1.6	0.2	14.3	1	2.2	3.2	1.4	52979	9.4	3.9	7.1	4.6	1050	876	64	5104	632	99	2259	2498	14	911	26	55	139	32	52979
255	1400000US06087121403	0.486872	Santa Cruz	0.1645	0.2629	0.3918	0.3798	0.865	0.7468	0.4995	0.8358	0.5849	0.3139	0.6069	0.2275	0.4979	0.48	0.4406	17.1	9.8	1.1	10.5	3.6	4.7	27.1	14.1	6.9	7.3	7.4	34811	13.2	8.1	7.8	14.8	603	346	15	2625	370	127	1353	1422	162	953	200	98	179	100	34811
256	1400000US06087121500	0.690382	Santa Cruz	0.0646	0.5311	0.2893	0.4542	0.8289	0.5915	0.4652	0.7629	0.8258	0.4497	0.2397	0.2534	0.6135	0.147	0.7958	12	14.1	0.6	11.5	2.8	2.1	24.3	8.7	22.5	10.1	2.5	33493	16.8	3.6	13.5	20	627	737	15	4992	590	144	2354	2858	105	1268	249	642	410	60	33493
257	1400000US06087121700	1.01965	Santa Cruz	0.4627	0.5311	0.8599	0.3197	0.7305	0.712	0.5881	0.8549	0.5614	0.3843	0.4839	0.2799	0.1739	0.5805	0.6002	22.4	14.1	7	9.7	1.4	3.9	35.5	15.9	6.1	8.7	5.3	32294	5.4	9.6	9.8	17.2	1615	1015	199	7822	690	100	2851	3256	267	2561	517	197	412	151	32294
258	1400000US06087121800	0.718434	Santa Cruz	0.1016	0.7161	0.5533	0.3574	0.7043	0.7195	0.5601	0.7933	0.7514	0.2113	0.2593	0.1199	0.3504	0.2001	0.1153	14.7	17.1	2.1	10.2	1.1	4.1	32.7	10.7	15.7	5.3	2.7	42709	9.4	4.4	4	17.1	687	798	46	5214	473	53	2184	2683	184	1525	286	420	187	58	42709
259	1400000US06087122001	12.1177	Santa Cruz	0.3663	0.4854	0.3863	0.2333	0.7481	0.3121	0.3539	0.7324	0.3713	0.1715	0.4973	0.1326	0.3076	0.5144	0.2497	21	13.4	1.1	8.5	1.6	0.4	16.7	6.8	1.6	4.5	5.5	41459	8.4	8.5	5.7	9.1	1127	718	20	4208	458	84	1848	2014	23	895	136	33	157	101	41459
260	1400000US06087122002	19.9747	Santa Cruz	0.1515	0.6763	0.3379	0.1204	0.6491	0.2396	0.2691	0	0	0.0575	0.0741	0.0823	0.1872	0.102	0.5635	16.7	16.4	0.8	6.7	0.7	0.3	11.8	0	0	2	0.8	47778	5.7	2.8	9.3	5.9	612	599	11	2633	246	27	1311	1464	9	433	0	0	50	11	47778
261	1400000US06087122003	2.14152	Santa Cruz	0.3186	0.5444	0.8562	0.2259	0.3788	0.6039	0.5455	0.8674	0.6063	0.1233	0.2397	0.2441	0.4869	0.6119	0.5635	20.3	14.3	6.8	8.4	0.1	2.2	31.3	17.2	7.7	3.5	2.5	33978	12.9	10.1	9.3	8.4	1300	917	179	12737	537	6	2624	2772	134	2003	477	213	157	65	33978
262	1400000US06087122201	3.33267	Santa Cruz	0.3568	0.7759	0.639	0.1545	0.4376	0.6564	0.4654	0.5648	0.6437	0.1908	0.3909	0.1156	0.4828	0.6049	0.593	20.9	18.3	2.8	7.3	0.2	2.9	24.3	1.4	9.3	4.9	4.1	43155	12.8	10	9.7	9.3	1402	1228	77	5590	488	11	2725	3473	189	1636	50	324	225	112	43155
263	1400000US06087122300	16.1569	Santa Cruz	0.3629	0.7566	0.4376	0.1921	0.8493	0.8224	0.4569	0	0.7174	0.5314	0.4469	0.0942	0.2766	0.6908	0.4834	21	17.9	1.4	7.9	3.2	7.5	23.7	0	13.4	12.1	4.8	45878	7.7	11.6	8.3	11.7	818	697	20	4976	301	125	1462	2313	275	925	0	309	357	70	45878
264	1400000US06087122400	40.9587	Santa Cruz	0.5336	0.771	0.6108	0.2259	0.8087	0.677	0.5503	0.7284	0.2763	0.3498	0.1996	0.2445	0.2277	0.4386	0.6707	23.3	18.2	2.6	8.4	2.4	3.2	31.8	6.6	0.6	8	2.1	33960	6.6	7.5	10.9	8.8	1688	1316	65	6884	606	173	2537	2719	222	2296	179	16	402	54	33960
265	1400000US06089010300	1.8887	Shasta	0.6668	0.4396	0.6476	0.7516	0.7105	0.5427	0.5038	0.6307	0.6285	0.463	0.4839	0.7401	0.6809	0.8566	0.7314	25.3	12.7	2.9	16.3	1.2	1.6	27.5	2.6	8.6	10.4	5.3	19408	19.4	16.5	12	24.5	1020	513	43	10561	655	48	1477	1648	62	1109	43	142	262	78	19408
266	1400000US06089010601	2.03422	Shasta	0.8517	0.7513	0	0.526	0.593	0.3011	0.2823	0.5403	0.2497	0.0206	0.1796	0.236	0.3122	0.8385	0.593	29.2	17.8	0	12.5	0.5	0.4	12.5	1.1	0.4	0.8	1.9	34388	8.5	15.8	9.7	9.5	829	505	0	1986	355	14	984	995	11	356	11	4	16	19	34388
267	1400000US06089010602	2.67901	Shasta	0.5504	0.7161	0.5871	0.5395	0.4745	0	0.4101	0.5856	0.7486	0.3547	0.6711	0.309	0.4567	0.4479	0.7263	23.6	17.1	2.4	12.7	0.2	0	20.4	1.7	15.4	8.1	8.9	31055	12.1	7.6	11.9	11.9	1307	948	50	8131	702	12	2112	2358	0	1128	41	364	283	188	31055
268	1400000US06089010603	8.32664	Shasta	0.5335	0.8519	0	0.5325	0.3573	0	0.4018	0.7945	0	0.6503	0.1382	0.3143	0.2408	0.104	0.7921	23.3	20.3	0	12.6	0.1	0	19.8	10.8	0	15.6	1.5	30869	6.9	2.9	13.4	17.4	345	300	0	1640	186	1	594	636	0	292	69	0	159	9	30869
269	1400000US06089010702	4.69945	Shasta	0.6069	0.6997	0	0.4977	0.672	0.4119	0.3586	0.6089	0.5867	0.2113	0.6672	0.2793	0.5017	0.2764	0.3122	24.4	16.8	0	12.1	0.9	0.8	17	2.1	6.9	5.3	8.8	32322	13.3	5.4	6.4	12.7	963	665	0	2921	475	35	1572	1742	31	671	36	121	145	138	32322
270	1400000US06089010703	1.31753	Shasta	0.1539	0.6397	0.8041	0.7101	0.6358	0.2342	0.2818	0.6817	0.814	0.329	0.7743	0.5778	0.8819	0.6003	0.8844	16.8	15.8	5.3	15.5	0.7	0.2	12.5	4.3	21.1	7.6	12.5	23319	32.6	9.9	16.6	20.9	605	570	84	1757	556	24	1595	1801	8	450	77	380	178	199	23319
271	1400000US06089010803	1.94721	Shasta	0.3115	0.67	0.8103	0.5857	0.6514	0.7577	0.4564	0	0.6767	0.2983	0.5476	0.5927	0.4607	0.5077	0.3767	20.2	16.3	5.4	13.4	0.8	5.1	23.7	0	11	7	6.3	22972	12.2	8.4	7.1	18.1	1046	843	109	6699	691	39	2012	2210	249	1226	0	243	238	126	22972
272	1400000US06089010805	3.54084	Shasta	0.6826	0.3804	0.2725	0.4239	0.6633	0.5052	0.3474	0.7493	0.412	0.1473	0.1186	0.5847	0.4387	0.4578	0.2937	25.5	11.8	0.6	11.1	0.8	1.4	16.3	7.8	2.3	4	1.3	23156	11.6	7.8	6.2	18.5	1389	640	10	4337	602	45	1739	1886	68	885	148	43	140	23	23156
273	1400000US06089010900	1.80377	Shasta	0.7078	0.8583	0.7347	0.859	0.8687	0.6655	0.5627	0.6383	0.7135	0.6867	0.8014	0.7361	0.6691	0.5279	0.4406	26	20.5	4	19	3.7	3.1	32.9	2.8	13.1	16.9	13.9	19512	18.9	8.7	7.8	15.7	1065	840	64	4987	756	153	1613	1816	114	1351	50	238	452	225	19512
274	1400000US06089011001	17.5349	Shasta	0.3064	0.6817	0.3375	0.6478	0.5725	0.4	0.3066	0.8221	0	0.2565	0.2196	0.1575	0.2636	0.1124	0.7411	20.1	16.5	0.8	14.4	0.4	0.8	13.9	12.9	0	6.2	2.3	39316	7.4	3	12.2	12.4	328	269	5	1088	235	7	597	682	12	227	88	0	70	14	39316
275	1400000US06089011002	4.0955	Shasta	0.495	0.8583	0.5187	0.6478	0.6918	0.5455	0.3669	0.8197	0.4825	0.329	0.6348	0.4939	0.6305	0.4762	0.7762	22.8	20.5	1.9	14.4	1	1.7	17.5	12.7	3.8	7.6	8	25370	17.4	8	13	12.6	1259	1133	41	4068	791	57	2199	2303	87	968	292	87	308	177	25370
276	1400000US06089011100	1.89199	Shasta	0.6587	0.6455	0.7722	0.3648	0.658	0	0.3909	0	0	0.329	0.365	0.5089	0.3548	0.0726	0.2404	25.2	15.9	4.6	10.3	0.8	0	19	0	0	7.6	3.8	24993	9.5	2.2	5.6	12.3	760	480	48	1774	311	24	1043	1168	0	575	0	0	159	40	24993
277	1400000US06089011300	1.3022	Shasta	0.5397	0.5577	0.7133	0.7886	0.5095	0.6039	0.5138	0.7712	0.3662	0.4876	0.4907	0.7136	0.7408	0.6394	0.6404	23.4	14.5	3.7	17.1	0.3	2.2	28.4	9.2	1.6	11	5.4	20066	22.3	10.6	10.4	18.5	1174	726	72	5365	856	14	1964	2111	104	1422	195	33	365	107	20066
278	1400000US06089011401	1.11247	Shasta	0.6508	0.7261	0.7151	0.6296	0.6271	0	0.3138	0	0	0.329	0.2397	0.5614	0.4791	0.4404	0.7052	25	17.3	3.7	14.1	0.6	0	14.3	0	0	7.6	2.5	23699	12.7	7.5	11.5	16	998	690	53	1449	561	25	1437	1539	0	570	0	0	196	36	23699
279	1400000US06089011402	0.942497	Shasta	0.6669	0.7802	0.3326	0.5395	0.5244	0.4863	0.445	0	0.2961	0.2773	0	0.3293	0.1085	0.6452	0.4747	25.3	18.4	0.8	12.7	0.3	1.2	22.8	0	0.7	6.6	0	30313	3.9	10.7	8.2	8.3	819	597	9	1475	411	10	1103	1212	38	739	0	9	139	0	30313
280	1400000US06089011403	3.11539	Shasta	0.6173	0.6997	0.26	0.3495	0.7643	0.3715	0.365	0	0.4302	0.3898	0.5706	0.3714	0.3165	0.4525	0.198	24.5	16.8	0.5	10.1	1.8	0.7	17.4	0	2.6	8.8	6.7	28891	8.6	7.7	5.1	13.1	669	458	5	2336	275	48	949	1070	17	475	0	28	169	64	28891
281	1400000US06089011600	19.4636	Shasta	0.5351	0.7664	0.6276	0.8973	0.5201	0.6397	0.3804	0.873	0	0.3139	0.2691	0.6083	0.7313	0.6279	0.6826	23.4	18.1	2.7	20.4	0.3	2.7	18.4	17.8	0	7.3	2.8	22603	21.8	10.4	11.1	19.5	855	663	40	2665	744	11	1475	1708	93	672	304	0	189	41	22603
282	1400000US06089011701	1.72377	Shasta	0.6752	0.6763	0	0.6047	0.6844	0.292	0.3526	0.6993	0.2526	0.2877	0.3088	0.4935	0.512	0.8398	0.5782	25.4	16.4	0	13.7	1	0.4	16.6	5.1	0.4	6.8	3.2	25381	13.6	15.8	9.5	10.2	623	402	0	909	336	24	924	940	9	407	48	4	120	30	25381
283	1400000US06089011802	17.2978	Shasta	0.0783	0.8798	0.3299	0.6826	0.6152	0.1751	0.2817	0.8773	0	0.1377	0.2196	0.2905	0.2009	0.0258	0.5005	13.2	21.3	0.8	15	0.6	0	12.5	18.3	0	3.8	2.3	31810	6	0.6	8.5	14.1	322	518	8	1913	364	14	996	1047	1	304	192	0	72	23	31810
284	1400000US06089011900	25.505	Shasta	0.4771	0.8615	0.3123	0.6536	0.6658	0.2557	0.3493	0.7073	0	0.1957	0.3824	0.2485	0.3795	0.1552	0.7884	22.6	20.6	0.7	14.5	0.8	0.3	16.4	5.5	0	5	4	33743	10.1	3.7	13.3	6.5	1069	974	13	5268	685	40	1787	1868	13	776	103	0	171	72	33743
285	1400000US06089012101	2.17452	Shasta	0.5133	0.6082	0.6972	0.8091	0.5658	0	0.2571	0.7425	0.5412	0.3693	0.3278	0.706	0.5387	0.6017	0.3399	23.1	15.3	3.5	17.6	0.4	0	11.2	7.4	5.4	8.4	3.4	20254	14.4	9.9	6.7	14.1	1012	671	58	4458	770	18	1672	1870	0	493	138	101	250	57	20254
286	1400000US06089012303	28.5508	Shasta	0.3944	0.621	0.5679	0.8994	0.4281	0.3698	0.2025	0.8616	0.2735	0.5653	0.0826	0.5408	0.5811	0.1645	0.8297	21.4	15.5	2.2	20.5	0.2	0.7	8.6	16.6	0.6	13	0.9	24189	15.7	3.9	14.5	11.6	848	613	33	3521	810	6	1490	1580	25	340	262	9	352	13	24189
287	1400000US06089012400	610.537	Shasta	0.1685	0.771	0.4866	0.7516	0.6746	0.2425	0.2561	0.8809	0.2353	0.3447	0.169	0.2999	0.6332	0.1518	0.6997	17.3	18.2	1.7	16.3	0.9	0.3	11.2	18.7	0.3	7.9	1.8	31422	17.5	3.7	11.4	16	705	744	27	2885	667	37	1624	1886	10	457	352	5	243	30	31422
288	1400000US06089012601	903.657	Shasta	0.1214	0.8519	0.5923	0.8973	0.8615	0.1882	0.3707	0.843	0.2225	0.5756	0.2196	0.4132	0.4937	0.1913	0.6942	15.7	20.3	2.4	20.4	3.5	0.1	17.8	14.8	0	13.3	2.3	27567	13.1	4.3	11.3	16.1	801	1038	49	3874	1009	180	2034	2564	5	909	379	1	525	46	27567
289	1400000US06093000600	211.973	Siskiyou	0.3926	0.771	0.6173	0.6536	0.3474	0.4178	0.3207	0.8747	0	0.1908	0.365	0.6644	0.5685	0.2138	0.8994	21.4	18.2	2.6	14.5	0.1	0.9	14.7	18	0	4.9	3.8	21268	15.3	4.6	17.4	16.9	393	335	20	1565	266	1	764	958	15	270	172	0	66	29	21268
290	1400000US06093000703	1.94354	Siskiyou	0.5802	0.8384	0.8603	0.8741	0.6612	0.6194	0.5129	0.5202	0.5422	0.6002	0.4236	0.6885	0.8458	0.553	0.7593	24	19.9	7	19.5	0.8	2.4	28.3	0.9	5.4	14	4.5	20679	29.2	9.1	12.6	8.5	827	686	99	3640	669	28	1414	1528	77	975	13	83	322	64	20679
291	1400000US06093000900	236.873	Siskiyou	0.3316	0.7933	0.436	0.8951	0.8186	0.544	0.4353	0.7395	0.2802	0.3742	0.6433	0.6048	0.718	0.4736	0.8297	20.5	18.7	1.4	20.3	2.6	1.7	22.1	7.2	0.6	8.5	8.2	22686	21.1	8	14.5	12.8	1431	1303	40	6202	1410	179	2948	3573	111	1547	256	22	413	242	22686
292	1400000US06095250106	7.29468	Solano	0.5102	0.3143	0.7737	0.2259	0.6474	0.6948	0.8608	0	0.3303	0.2113	0.0548	0.1579	0.3836	0.4261	0.5782	23	10.7	4.6	8.4	0.7	3.6	80.5	0	1.1	5.3	0.6	39281	10.2	7.3	9.5	6.6	1169	541	62	3888	427	37	1338	1531	173	4089	0	17	192	8	39281
293	1400000US06095250400	0.430859	Solano	0.5795	0.4004	0.6844	0.7213	0.615	0.3087	0.772	0	0.4114	0.6322	0.4624	0.4954	0.4979	0.7634	0.8675	24	12.1	3.3	15.7	0.6	0.4	62.4	0	2.3	15	5	25329	13.2	13.4	15.9	19.1	543	274	32	1194	354	13	966	1322	9	1413	0	30	226	48	25329
294	1400000US06095250501	0.510208	Solano	0.3668	0.7933	0.7834	0.756	0.7777	0.8193	0.6676	0.6307	0	0.7515	0.4973	0.4243	0.5811	0.6238	0.7637	21	18.7	4.8	16.4	1.9	7.3	45.1	2.6	0	19.6	5.5	27254	15.7	10.3	12.7	10.9	424	377	36	1538	331	39	747	799	134	910	21	0	286	41	27254
295	1400000US06095250605	1.16742	Solano	0.3103	0.5311	0.7544	0.0542	0.5885	0.795	0.8334	0	0.4646	0.2214	0.1796	0.1547	0.0312	0.1872	0.6591	20.2	14.1	4.3	5.1	0.5	6.3	75	0	3.4	5.5	1.9	39553	1.7	4.2	10.7	9.7	928	650	68	1768	234	22	1589	1604	273	3454	0	54	184	30	39553
296	1400000US06095251300	0.484551	Solano	0.1816	0.8319	0.6259	0.7794	0.362	0.779	0.6333	0.5202	0	0.5391	0.0466	0.2453	0.3122	0.469	0.8901	17.6	19.7	2.7	16.9	0.1	5.7	40.6	0.9	0	12.3	0.5	33920	8.5	7.9	16.9	15	479	536	31	2276	459	2	1150	1284	149	1105	11	0	251	6	33920
297	1400000US06095251400	0.871133	Solano	0.2028	0.7261	0.4655	0.6171	0.5703	0.6496	0.758	0.7033	0.6385	0.2414	0.3184	0.342	0.4718	0.7832	0.5557	18.1	17.3	1.5	13.9	0.4	2.8	59.8	5.3	9.1	5.9	3.3	29842	12.5	13.9	9.2	13.8	985	942	34	4831	751	23	2222	2406	142	3248	127	219	232	74	29842
298	1400000US06095252102	17.8684	Solano	0.6487	0.3804	0.5449	0.4463	0.4995	0.646	0.6173	0.6453	0.4108	0.2877	0.3909	0.2948	0.1648	0.6653	0.7504	25	11.8	2	11.4	0.3	2.7	38.7	3	2.3	6.8	4.1	31627	5.2	11.1	12.4	11.3	959	453	31	11613	438	10	1514	1683	99	1485	51	38	182	62	31627
299	1400000US06095252103	0.8667	Solano	0.2614	0.5577	0.6037	0.3574	0.5886	0.6104	0.8498	0	0.7633	0.3447	0.365	0.3535	0.3548	0.8382	0.7052	19.3	14.5	2.5	10.2	0.5	2.3	78.3	0	16.6	7.9	3.8	29461	9.5	15.7	11.5	11.1	1050	787	50	1723	552	26	1995	2155	121	4257	0	357	301	75	29461
300	1400000US06095252106	1.1154	Solano	0.4233	0.4462	0.5823	0.3344	0.3751	0.4578	0.6837	0	0.7379	0.1327	0.2593	0.1571	0.2809	0.8314	0.6649	21.8	12.8	2.3	9.9	0.1	1.1	47.5	0	14.7	3.7	2.7	39356	7.8	15.5	10.8	6.5	978	575	41	3923	443	4	1763	1763	45	2128	0	259	110	47	39356
301	1400000US06095252108	0.625769	Solano	0.3999	0.4982	0.6192	0.1431	0.4987	0.6012	0.5494	0	0.5611	0.2983	0.47	0.0863	0.1391	0.7321	0.207	21.5	13.6	2.6	7.1	0.3	2.2	31.7	0	6	7	5.1	47104	4.6	12.6	5.2	5.1	664	419	34	3901	218	8	1290	1324	66	978	0	80	157	66	47104
302	1400000US06095252201	35.7696	Solano	0.6725	0.4593	0.2311	0.1724	0.3497	0.6823	0.7475	0	0.3194	0.0699	0.2397	0.0914	0.0877	0.1003	0.6826	25.4	13	0.4	7.6	0.1	3.3	57.8	0	1	2.3	2.5	46292	3.4	2.8	11.1	2.7	2216	1139	12	7721	661	5	2979	3043	278	5051	0	30	134	74	46292
303	1400000US06095252305	17.6993	Solano	0.405	0.5246	0.5464	0.4463	0.5116	0.6137	0.6841	0	0.5666	0.2877	0.3463	0.1389	0.1739	0.3983	0.3209	21.6	14	2.1	11.4	0.3	2.3	47.6	0	6.2	6.8	3.6	40877	5.4	7	6.5	5.4	1066	694	34	10138	556	14	1652	1686	106	2350	0	105	227	59	40877
304	1400000US06095252306	0.720411	Solano	0.1931	0.8253	0.3783	0.526	0.4234	0.6866	0.671	0	0.4982	0.3547	0.3088	0.2157	0.3203	0.3678	0.3023	17.9	19.5	1	12.5	0.1	3.4	45.6	0	4.2	8.1	3.2	35461	8.7	6.6	6.3	7.4	614	670	13	3062	428	5	1248	1273	112	1564	0	53	205	40	35461
305	1400000US06095252312	0.625338	Solano	0.2778	0.6455	0.306	0.4542	0.7083	0.6556	0.7439	0.7677	0.8093	0.2877	0.1895	0.3385	0.5685	0.3424	0.4406	19.6	15.9	0.7	11.5	1.2	2.9	57.2	9	20.6	6.8	2	29980	15.3	6.3	7.8	12	620	504	10	2014	350	37	1424	1470	84	1809	133	303	146	29	29980
306	1400000US06095252313	2.75865	Solano	0.4036	0.8935	0.4012	0.7751	0.7361	0.6947	0.7713	0	0.7012	0.3994	0.5706	0.2302	0.3076	0.2392	0.653	21.6	21.9	1.2	16.8	1.4	3.6	62.3	0	12.4	9	6.7	34685	8.4	4.9	10.6	8.2	1211	1229	24	2349	911	81	2070	2269	191	3500	0	281	345	138	34685
307	1400000US06095252314	0.691226	Solano	0.343	0.7415	0.288	0.4165	0.7075	0.7664	0.7669	0	0.5929	0.6893	0.4156	0.4259	0.3334	0.5663	0.8505	20.7	17.6	0.6	11	1.2	5.3	61.4	0	7.2	17	4.4	27216	9	9.3	15.2	10.1	800	681	9	3797	423	45	1423	1481	200	2379	0	106	439	62	27216
308	1400000US06095252315	0.657804	Solano	0.129	0.4069	0.4455	0.6296	0.4175	0.4068	0.7505	0	0.272	0.4229	0.1895	0.3232	0.1125	0.0874	0.5635	15.9	12.2	1.4	14.1	0.1	0.8	58.4	0	0.6	9.5	2	30533	4	2.5	9.3	6.9	691	530	19	2558	603	6	1344	1430	34	2530	0	8	282	27	30533
309	1400000US06095252317	12.0552	Solano	0.6211	0.2355	0.5908	0.2188	0.8139	0.7264	0.7927	0.5311	0.4392	0.4132	0.2889	0.257	0.0137	0.749	0.207	24.6	9.3	2.4	8.3	2.5	4.2	66.4	1	2.8	9.3	3	33325	0.7	13	5.2	6.7	1822	690	52	6062	586	184	2168	2247	296	4921	23	63	447	66	33325
310	1400000US06095252610	0.379515	Solano	0.735	0.5827	0.5074	0.4832	0.5289	0.7228	0.7864	0	0.2948	0.6537	0.3463	0.3619	0.2095	0.3915	0.593	26.5	14.9	1.8	11.9	0.3	4.2	65.2	0	0.7	15.7	3.6	29208	6.2	6.9	9.7	8.4	830	468	19	1122	372	10	1061	1094	125	2046	0	8	325	38	29208
311	1400000US06095252702	81.8904	Solano	0.7785	0.241	0.8308	0.034	0.6373	0.7117	0.8336	0.5489	0.623	0.3039	0.5595	0.3722	0.5487	0.8269	0.6649	27.3	9.4	6	4.3	0.7	3.9	75.1	1.2	8.4	7.1	6.5	28868	14.7	15.3	10.8	10.4	1941	671	133	5489	299	48	2230	2351	266	5333	28	197	327	144	28868
312	1400000US06095252704	0.509701	Solano	0.6392	0.2629	0.7463	0.6995	0.4369	0.8061	0.8316	0	0.7256	0.6867	0.6557	0.5412	0.3504	0.8686	0.7411	24.9	9.8	4.1	15.3	0.2	6.7	74.6	0	13.9	16.9	8.5	24180	9.4	17.1	12.2	13	1223	482	68	2950	751	8	1640	1693	317	3670	0	235	559	140	24180
313	1400000US06095252705	0.666428	Solano	0.7347	0.1987	0.8438	0.3871	0.4418	0.7132	0.8256	0	0.2557	0.4958	0.4312	0.5177	0.6105	0.7212	0.3587	26.5	8.6	6.4	10.6	0.2	3.9	73.3	0	0.4	11.2	4.6	24754	16.7	12.3	6.9	16	1560	505	111	2772	619	10	1742	1792	212	4321	0	8	415	81	24754
314	1400000US06095252706	1.66322	Solano	0.8739	0.1595	0.5158	0.2978	0.342	0.7482	0.7648	0.6089	0	0.3898	0.1796	0.3999	0.0679	0.5007	0.746	29.9	7.8	1.8	9.4	0	4.8	61	2.1	0	8.8	1.9	27975	2.9	8.3	12.3	6.8	1248	325	21	1212	387	2	1138	1168	186	2547	25	0	224	22	27975
315	1400000US06095252903	87.7276	Solano	0.2326	0.7313	0.6721	0.4311	0.5229	0.7198	0.5057	0.691	0	0.227	0.3373	0.0594	0.0479	0.0918	0.3767	18.8	17.4	3.2	11.2	0.3	4.1	27.6	4.7	0	5.6	3.5	52350	2.3	2.6	7.1	5.8	858	797	52	2430	510	14	1642	1720	181	1264	80	0	190	57	52350
316	1400000US06095252904	21.49	Solano	0.2554	0.4593	0.6705	0.3495	0.5814	0.7259	0.6621	0.7984	0.7003	0.2773	0.1796	0.1813	0.1695	0.1012	0.7263	19.2	13	3.1	10.1	0.5	4.2	44.4	11.1	12.3	6.6	1.9	37593	5.3	2.8	11.9	7	1054	715	64	9710	536	25	2033	2206	220	2436	244	272	261	38	37593
317	1400000US06095252908	0.42243	Solano	0.7371	0.1787	0.4136	0.1791	0.3209	0.5042	0.6063	0.5985	0.7509	0.2877	0.2593	0.3906	0.2544	0.7547	0.6942	26.5	8.2	1.2	7.7	0	1.3	37.5	1.9	15.6	6.8	2.7	28275	7.2	13.1	11.3	10.4	976	303	15	2867	278	1	1221	1345	47	1381	26	210	156	33	28275
318	1400000US06095252910	0.639804	Solano	0.6508	0.1836	0.5433	0.4463	0.5361	0.5584	0.6139	0.6039	0.4953	0.2113	0.2593	0.3125	0.2454	0.4584	0.6707	25	8.3	2	11.4	0.3	1.8	38.3	2	4.1	5.3	2.7	30929	7	7.8	10.9	5.4	1493	496	39	2706	664	20	1917	1981	100	2285	40	81	202	51	30929
319	1400000US06095253101	2.41455	Solano	0.6738	0.4789	0.8268	0.4165	0.5938	0.8072	0.6218	0.509	0.5094	0.5721	0.6069	0.3355	0.5284	0.7162	0.6707	25.4	13.3	5.9	11	0.5	6.8	39.3	0.8	4.5	13.2	7.4	30085	14.1	12.2	10.9	18.4	1332	695	117	8358	573	26	1997	2126	329	2059	17	95	456	148	30085
320	1400000US06095253201	1.94018	Solano	0.2796	0.8583	0.6156	0.4463	0.3937	0.375	0.4944	0.5721	0	0.176	0.1895	0.1219	0.1648	0.2735	0.6208	19.6	20.5	2.6	11.4	0.1	0.7	26.7	1.5	0	4.6	2	42506	5.2	5.4	10.1	6.4	886	925	46	3394	509	5	1768	1832	29	1204	28	0	152	36	42506
321	1400000US06095253203	0.710164	Solano	0.4761	0.3028	0.663	0.5923	0.7465	0.5517	0.6555	0	0.4571	0.6002	0.2989	0.4109	0.4647	0.6737	0.6765	22.6	10.5	3.1	13.5	1.6	1.7	43.5	0	3.2	14	3.1	27637	12.3	11.3	11	14.5	961	448	46	5847	562	66	1500	1598	71	1851	0	51	369	47	27637
322	1400000US06097150601	0.480933	Sonoma	0.768	0.3739	0.8313	0.2403	0.5573	0.8811	0.6512	0.7052	0.5636	0.7936	0.47	0.4257	0.407	0.7288	0.6649	27.1	11.7	6	8.6	0.4	11.2	42.9	5.4	6.1	21.7	5.1	27220	10.8	12.5	10.8	15	1119	483	81	2035	354	16	1355	1386	439	1772	75	85	592	69	27220
323	1400000US06097150602	0.644833	Sonoma	0.1884	0.7365	0	0.212	0.3436	0.5704	0.4802	0	0	0.4362	0	0.2599	0.2498	0.195	0.4137	17.8	17.5	0	8.2	0.1	1.9	25.5	0	0	9.8	0	33181	7.1	4.3	7.5	9.6	709	699	0	3727	327	2	1456	1567	71	1018	0	0	286	0	33181
324	1400000US06097150603	1.33773	Sonoma	0.3496	0.8384	0.824	0.6296	0.795	0.8107	0.587	0	0.7951	0.7062	0.7252	0.3087	0.4937	0.3	0.5635	20.8	19.9	5.8	14.1	2.2	6.9	35.4	0	19.3	17.7	10.5	31065	13.1	5.7	9.3	14.2	1413	1356	147	4993	948	148	2544	2753	432	2408	0	531	854	266	31065
325	1400000US06097150607	4.28335	Sonoma	0.8086	0.3938	0.3773	0.1545	0.4112	0.5155	0.4529	0.5311	0.3021	0.1615	0.2096	0.1426	0.0287	0.2212	0.7263	28	12	1	7.3	0.1	1.4	23.4	1	0.8	4.3	2.2	40577	1.6	4.7	11.9	9.4	1498	641	19	14028	391	7	1836	1873	73	1251	19	15	146	41	40577
326	1400000US06097150610	0.521023	Sonoma	0.828	0.466	0.7454	0.1724	0.4854	0.7895	0.5172	0	0	0.4041	0.0992	0.278	0.3795	0.3696	0.2243	28.5	13.1	4.1	7.6	0.2	6.1	28.7	0	0	9.1	1.1	32374	10.1	6.6	5.4	5.4	1209	556	57	1733	320	10	1380	1380	245	1217	0	0	247	15	32374
327	1400000US06097150701	1.30869	Sonoma	0.2395	0.3316	0.7074	0.1724	0.8449	0.7176	0.6221	0.6039	0.7794	0.5688	0.5924	0.169	0.5811	0.7653	0.3122	18.9	11	3.6	7.6	3.1	4	39.3	2	17.9	13.1	7.1	38418	15.7	13.4	6.4	13.9	927	538	72	10374	374	152	2006	2057	183	1926	41	368	505	143	38418
328	1400000US06097150702	7.87854	Sonoma	0.4365	0.6455	0.6369	0.0511	0.5418	0.7534	0.4385	0.4416	0.3637	0.1038	0.1087	0.0915	0.0793	0.1331	0.3399	22	15.9	2.8	5	0.3	4.9	22.4	0.4	1.5	3.1	1.2	46290	3.2	3.4	6.7	10.9	1074	775	48	2315	243	17	1712	1830	228	1092	7	28	109	20	46290
329	1400000US06097150901	1.14854	Sonoma	0.7654	0.1742	0.8261	0.1659	0.5143	0.7916	0.6909	0.4574	0.8162	0.827	0.722	0.3144	0.6437	0.6225	0.607	27	8.1	5.8	7.5	0.3	6.2	48.5	0.5	21.3	23.7	10.4	30867	17.9	10.3	9.9	15.2	1500	447	117	5032	417	16	2003	2089	309	2693	10	446	837	208	30867
330	1400000US06097150902	0.940182	Sonoma	0.3627	0.6148	0.3561	0.3871	0.4017	0.537	0.382	0	0.4218	0.1809	0.169	0.1764	0.3633	0.4368	0.2937	21	15.4	0.9	10.6	0.1	1.6	18.5	0	2.5	4.7	1.8	37910	9.7	7.5	6.2	5.9	698	514	13	2622	354	4	1406	1462	50	615	0	36	118	26	37910
331	1400000US06097151000	6.04968	Sonoma	0.0721	0.8103	0.681	0.305	0.7099	0.7123	0.469	0.5569	0	0.4755	0.3088	0.1669	0.2143	0.4389	0.5858	12.7	19.1	3.3	9.5	1.2	3.9	24.6	1.3	0	10.7	3.2	38602	6.3	7.5	9.6	15.6	472	708	48	3708	347	44	1468	1559	141	915	21	0	299	47	38602
332	1400000US06097151100	46.5184	Sonoma	0.3465	0.5513	0.6984	0.2473	0.8971	0.7307	0.4367	0.7052	0.2646	0.4316	0.2691	0.1825	0.2454	0.4064	0.7213	20.7	14.4	3.5	8.7	4.8	4.3	22.2	5.4	0.5	9.7	2.8	37502	7	7.1	11.8	9.1	1138	790	66	6508	451	264	1895	1971	227	1222	106	10	366	54	37502
333	1400000US06097151203	0.940968	Sonoma	0.3171	0.4004	0.5266	0.3871	0.4999	0.5252	0.4607	0	0.5869	0.3498	0.5595	0.3051	0.4718	0.6048	0.7504	20.3	12.1	1.9	10.6	0.3	1.5	24	0	7	8	6.5	31222	12.5	10	12.4	9.8	1008	601	37	2144	524	13	1934	1999	71	1194	0	139	248	126	31222
334	1400000US06097151204	1.28336	Sonoma	0.3373	0.2912	0.7198	0.0542	0.5409	0.6546	0.5746	0.6993	0.5722	0.5546	0.6021	0.2915	0.4607	0.634	0.7762	20.6	10.3	3.8	5.1	0.3	2.9	34.1	5.1	6.4	12.7	7.3	31771	12.2	10.5	13	13.5	713	357	53	2242	178	12	1412	1497	97	1181	76	96	303	103	31771
335	1400000US06097151301	0.454884	Sonoma	0.4011	0.1004	0.8894	0.305	0.6179	0.8925	0.6806	0.7131	0.8269	0.8287	0.4973	0.599	0.5352	0.5235	0.7551	21.5	6.4	8.4	9.5	0.6	12.3	47	5.8	22.6	23.8	5.5	22828	14.3	8.7	12.5	16.9	1026	303	134	3940	450	28	1590	1672	541	2241	97	378	689	88	22828
336	1400000US06097151306	0.430582	Sonoma	0.0844	0.5827	0.7642	0.3574	0.3248	0.7274	0.5225	0.801	0.6898	0.4229	0.4907	0.2956	0.407	0.0408	0.4834	13.7	14.9	4.5	10.2	0	4.3	29.2	11.3	11.7	9.5	5.4	31596	10.8	1.2	8.3	15.3	453	491	68	1793	338	1	1526	1621	136	965	183	190	221	82	31596
337	1400000US06097151307	1.73311	Sonoma	0.2561	0.2355	0.2274	0.1659	0.3506	0.5795	0.5424	0.4774	0	0.3949	0.1585	0.2538	0.3203	0.4591	0.4575	19.2	9.3	0.4	7.5	0.1	2	31	0.6	0	8.9	1.7	33466	8.7	7.8	8	10.8	989	479	7	3162	386	3	1837	1982	97	1595	11	0	301	32	33466
338	1400000US06097151308	1.14922	Sonoma	0.1432	0.8019	0.8439	0.5724	0.5885	0.7524	0.5237	0.8682	0.8574	0.5546	0.8049	0.3842	0.6135	0.364	0.653	16.5	18.9	6.4	13.2	0.5	4.9	29.3	17.3	26.7	12.7	14.1	28483	16.8	6.5	10.6	14.9	792	910	129	4674	626	23	2023	2135	229	1410	369	571	429	286	28483
339	1400000US06097151309	13.9303	Sonoma	0.2707	0.4396	0.5699	0.4384	0.397	0.8166	0.4821	0.4337	0.6727	0.6002	0.4312	0.3141	0.4113	0.5823	0.7997	19.5	12.7	2.2	11.3	0.1	7.2	25.7	0.3	10.8	14	4.6	30878	10.9	9.6	13.6	13.1	1018	664	43	2932	591	6	1927	1977	352	1341	5	213	528	89	30878
340	1400000US06097151502	10.4205	Sonoma	0.3225	0.785	0.6261	0.4092	0.5591	0.4065	0.4727	0.4416	0.7686	0.0866	0.5234	0.2037	0.3417	0.5362	0.4747	20.3	18.5	2.7	10.9	0.4	0.8	24.9	0.4	17	2.7	5.9	36154	9.2	8.9	8.2	9.2	1402	1278	80	4498	742	27	2965	3074	53	1717	11	523	132	175	36154
341	1400000US06097151504	0.600975	Sonoma	0.5573	0.8672	0.8137	0.2827	0.8881	0.6399	0.4556	0	0.5401	0.227	0.2196	0.1625	0.1258	0.468	0.7102	23.7	20.8	5.5	9.2	4.4	2.7	23.6	0	5.4	5.6	2.3	38933	4.3	7.9	11.6	8.1	826	726	73	2951	311	154	1329	1361	88	823	0	73	143	30	38933
342	1400000US06097151700	1.88484	Sonoma	0.4052	0.771	0.4188	0.3574	0.8937	0.3348	0.5182	0	0.847	0.272	0.5297	0.2692	0.2408	0.6559	0.6467	21.6	18.2	1.3	10.2	4.7	0.5	28.8	0	25.2	6.5	6	32760	6.9	10.9	10.5	14.1	1470	1242	35	7542	671	317	2779	3024	33	1962	0	761	302	166	32760
343	1400000US06097151800	0.973989	Sonoma	0.1877	0.4396	0.6463	0.6883	0.8362	0.4192	0.4126	0	0.5844	0.2773	0.4769	0.3043	0.2899	0.2837	0.4406	17.8	12.7	2.9	15.1	2.9	0.9	20.5	0	6.9	6.6	5.2	31255	8	5.5	7.8	9.4	964	689	59	5634	800	158	2036	2154	45	1114	0	148	270	105	31255
344	1400000US06097152201	0.465053	Sonoma	0.2358	0.2089	0.8132	0.7607	0.7566	0.617	0.4787	0	0.8042	0.2461	0.7252	0.4423	0.5685	0.753	0.593	18.8	8.8	5.5	16.5	1.7	2.4	25.4	0	20.1	6	10.5	26754	15.3	13.1	9.7	18	701	328	86	3687	613	62	1569	1728	82	946	0	348	147	164	26754
345	1400000US06097152202	1.07036	Sonoma	0.1987	0.889	0.4468	0.6826	0.708	0.5984	0.5269	0.8157	0.6834	0.3397	0.5476	0.2486	0.4791	0.2546	0.6942	18	21.7	1.4	15	1.2	2.2	29.6	12.4	11.4	7.8	6.3	33741	12.7	5.1	11.3	11.3	1113	1341	41	3847	923	72	2883	3016	128	1829	373	343	356	183	33741
346	1400000US06097152203	0.509746	Sonoma	0.0732	0.8351	0.6342	0.5051	0.3746	0.522	0.3646	0	0.7874	0.1427	0.7127	0.186	0.4273	0.3115	0.6135	12.8	19.8	2.8	12.2	0.1	1.5	17.4	0	18.6	3.9	10.1	37250	11.3	5.8	10	11.2	433	671	47	3830	411	3	1693	1855	48	588	0	345	103	171	37250
347	1400000US06097152501	0.769146	Sonoma	0.4652	0.3255	0.5946	0.2827	0.7188	0.4725	0.4162	0	0.6407	0.2877	0.4236	0.3222	0.3462	0.5996	0.3587	22.4	10.9	2.4	9.2	1.3	1.1	20.8	0	9.2	6.8	4.5	30570	9.3	9.9	6.9	13.4	937	455	39	2617	381	53	1607	1705	46	868	0	157	203	73	30570
348	1400000US06097152502	0.708877	Sonoma	0.5657	0.7415	0.6478	0.4542	0.7435	0.6386	0.513	0.8851	0.5113	0.2514	0.536	0.3204	0.4387	0.6761	0.593	23.8	17.6	2.9	11.5	1.5	2.6	28.3	19.2	4.5	6.1	6.1	30645	11.6	11.3	9.7	12.1	830	612	42	4435	396	53	1441	1549	86	987	298	70	147	88	30645
349	1400000US06097152600	47.4989	Sonoma	0.4385	0.7933	0.3077	0.2978	0.6216	0.3317	0.4107	0.5792	0.2516	0.0656	0.3278	0.0754	0.2191	0.1694	0.4834	22	18.7	0.7	9.4	0.6	0.5	20.4	1.6	0.4	2.2	3.4	49028	6.4	4	8.3	3.7	1755	1488	22	5787	746	48	3106	3357	40	1624	54	14	125	105	49028
350	1400000US06097152701	9.21637	Sonoma	0.2144	0.6455	0.4282	0.2545	0.6312	0.4265	0.404	0.8924	0.4501	0.3397	0.4769	0.1958	0.3374	0.4846	0.839	18.4	15.9	1.3	8.8	0.6	0.9	19.9	20.1	3	7.8	5.2	36646	9.1	8.1	14.8	8.4	968	838	27	2958	463	34	2057	2145	46	1048	432	65	297	107	36646
351	1400000US06097152801	2.00878	Sonoma	0.4957	0.1886	0.7363	0.3871	0.6006	0.7354	0.5688	0.7304	0.457	0.4449	0.2494	0.2907	0.1961	0.4514	0.3023	22.8	8.4	4	10.6	0.5	4.5	33.5	6.7	3.2	10	2.6	31800	5.9	7.7	6.3	8	1230	452	77	11016	570	28	1929	2007	225	1805	134	64	361	50	31800
352	1400000US06097152904	0.889607	Sonoma	0.4207	0.4265	0.8114	0.4018	0.5172	0.7354	0.5455	0	0.7323	0.5152	0.1479	0.2825	0.3714	0.4013	0.3399	21.8	12.5	5.4	10.8	0.3	4.4	31.3	0	14.3	11.7	1.6	32175	9.9	7	6.7	19.6	1110	637	105	3718	551	15	1928	1928	216	1592	0	276	407	30	32175
353	1400000US06097152905	0.478924	Sonoma	0.5496	0.3374	0.722	0.2403	0.3156	0.7855	0.6612	0.7917	0.696	0.6158	0.4236	0.382	0.2143	0.7366	0.7844	23.6	11.1	3.8	8.6	0	6	44.3	10.6	12.1	14.5	4.5	28557	6.3	12.7	13.2	10.3	992	467	60	1273	363	1	1586	1639	233	1863	173	198	409	71	28557
354	1400000US06097152906	10.147	Sonoma	0.4207	0.4789	0.7029	0.1259	0.5713	0.662	0.5491	0.5721	0.394	0.4316	0.0548	0.1967	0.2498	0.3912	0.4043	21.8	13.3	3.5	6.8	0.4	3	31.6	1.5	2	9.7	0.6	36590	7.1	6.9	7.4	11.8	1178	719	72	3951	368	23	2036	2122	157	1710	31	42	369	12	36590
355	1400000US06097153003	0.667038	Sonoma	0.6909	0.2089	0.8588	0.4977	0.5543	0.8977	0.7032	0.7425	0.7658	0.7782	0.5974	0.7128	0.5387	0.7652	0.7958	25.7	8.8	6.9	12.1	0.4	12.8	50.3	7.4	16.8	20.9	7.2	20088	14.4	13.4	13.5	14.6	1487	508	137	2811	703	22	1977	2082	682	2915	155	349	756	142	20088
356	1400000US06097153005	9.56496	Sonoma	0.6352	0.5054	0.8766	0.4977	0.6708	0.8005	0.6636	0.7677	0.3374	0.7015	0.1996	0.3572	0.5284	0.6337	0.5326	24.8	13.7	7.7	12.1	0.9	6.5	44.6	9	1.2	17.5	2.1	29358	14.1	10.5	8.9	13.2	1923	1062	192	4018	932	68	2482	2511	471	3458	226	30	935	51	29358
357	1400000US06097153006	1.31559	Sonoma	0.2949	0.6997	0.8247	0.6229	0.6072	0.6879	0.5581	0.8899	0.5987	0.4915	0.6515	0.4983	0.5352	0.6164	0.6649	19.9	16.8	5.8	14	0.5	3.4	32.5	19.8	7.4	11.1	8.4	25252	14.3	10.2	10.8	15.5	1355	1143	160	6200	949	37	2761	2864	217	2211	567	211	500	232	25252
358	1400000US06097153401	4.18122	Sonoma	0.1849	0.785	0.4589	0.3648	0.6713	0.6612	0.3986	0.5311	0.4817	0.2826	0.3184	0.1944	0.4718	0.5031	0.6404	17.7	18.5	1.5	10.3	0.9	3	19.5	1	3.8	6.7	3.3	36714	12.5	8.4	10.4	13.6	1184	1240	44	8333	688	59	2946	3059	193	1307	30	115	349	96	36714
359	1400000US06097153403	3.29762	Sonoma	0.1576	0.6817	0.7129	0.4239	0.8763	0.7475	0.4032	0.7552	0.4124	0.3447	0.3373	0.2261	0.3417	0.4712	0.4667	16.9	16.5	3.7	11.1	4	4.8	19.8	8.2	2.3	7.9	3.5	34879	9.2	7.9	8.1	9.1	676	658	59	4132	429	159	1612	1836	182	792	151	42	244	56	34879
360	1400000US06097153404	3.34762	Sonoma	0.2126	0.8975	0.2611	0.6767	0.6036	0.4238	0.262	0.5648	0.6662	0.1327	0.5539	0.1301	0.3076	0.3973	0.2578	18.3	22.1	0.5	14.9	0.5	0.9	11.5	1.4	10.4	3.7	6.4	41706	8.4	6.9	5.8	8	796	957	10	2992	644	23	1885	1977	38	498	27	206	126	121	41706
361	1400000US06097153600	16.0893	Sonoma	0.0729	0.8351	0.4683	0.6047	0.811	0.7854	0.4105	0.6489	0.3109	0.629	0.2691	0.1581	0.4791	0.3948	0.4747	12.8	19.8	1.5	13.7	2.4	6	20.4	3.1	0.9	14.9	2.8	39276	12.7	6.9	8.2	14.1	688	1066	36	2931	733	131	2327	2587	311	1097	79	23	647	65	39276
362	1400000US06097153703	28.7225	Sonoma	0.0441	0.8019	0.6468	0.8423	0.6838	0.5655	0.2865	0.5924	0.2435	0.2514	0.5706	0.3444	0.7386	0.3321	0.8994	9.5	18.9	2.9	18.5	1	1.8	12.8	1.8	0.4	6.1	6.7	29764	22.2	6.1	17.4	16.9	292	582	47	1756	571	30	1619	2839	55	393	52	10	157	108	29764
363	1400000US06097153705	17.7793	Sonoma	0.0795	0.6763	0.6562	0.8523	0.707	0.4339	0.3539	0.6974	0	0.2317	0.4624	0.2895	0.5652	0.3759	0.7844	13.3	16.4	3	18.8	1.2	0.9	16.7	5	0	5.7	5	31857	15.2	6.7	13.2	15.3	484	593	48	3620	683	42	1603	1886	33	605	94	0	169	80	31857
364	1400000US06097153706	15.9556	Sonoma	0.0911	0.8975	0.5398	0.4832	0.5374	0.6047	0.2659	0.6453	0	0.2877	0.1087	0.1357	0.2009	0.0634	0.6208	14.1	22.1	2	11.9	0.3	2.2	11.7	3	0	6.8	1.2	41182	6	2	10.1	7.5	585	914	37	1994	494	14	1842	2458	88	483	74	0	222	23	41182
365	1400000US06097153801	14.2743	Sonoma	0.7438	0.3374	0.8275	0.3268	0.6696	0.7511	0.6416	0.627	0.4189	0.6441	0.3995	0.2921	0.2095	0.5819	0.6649	26.6	11.1	5.9	9.8	0.9	4.9	41.7	2.5	2.4	15.4	4.2	31741	6.2	9.6	10.8	13.1	2816	1174	190	6968	1036	92	3231	3446	486	4410	85	83	1033	136	31741
366	1400000US06097153804	0.480631	Sonoma	0.5485	0.664	0	0.2679	0.3763	0.6403	0.522	0	0	0.272	0.279	0.1984	0.0453	0.4257	0.1435	23.6	16.2	0	9	0.1	2.7	29.2	0	0	6.5	2.9	36480	2.2	7.3	4.4	9.3	778	534	0	1773	297	3	1175	1231	81	963	0	0	145	34	36480
367	1400000US06097153806	0.655626	Sonoma	0.4681	0.8384	0.3881	0.3419	0.3253	0.6496	0.5124	0	0.6948	0.3447	0.7996	0.2137	0.0793	0.1184	0.4575	22.5	19.9	1.1	10	0	2.8	28.2	0	12	7.9	13.8	35583	3.2	3.1	8	3.4	733	651	15	2025	328	1	1375	1375	87	922	0	165	181	190	35583
368	1400000US06097153807	22.7896	Sonoma	0.6861	0.4593	0.5524	0.2259	0.6069	0.4614	0.3186	0.5489	0	0.2317	0.169	0.139	0.1085	0.379	0.1668	25.6	13	2.1	8.4	0.5	1.1	14.6	1.2	0	5.7	1.8	40871	3.9	6.7	4.7	4.1	1038	526	30	2050	339	22	1429	1522	41	591	18	0	155	26	40871
369	1400000US06097153809	1.57864	Sonoma	0.6376	0.6082	0.751	0.3574	0.6291	0.7472	0.6228	0.8656	0.4852	0.6349	0.2196	0.2609	0.1695	0.45	0.6135	24.8	15.3	4.2	10.2	0.6	4.8	39.4	17	3.8	15.1	2.3	33139	5.3	7.7	10	7.5	1054	649	64	1863	433	27	1516	1612	193	1671	274	62	442	35	33139
370	1400000US06097153901	25.48	Sonoma	0.211	0.8351	0.7322	0.6655	0.8638	0.7073	0.5332	0.6489	0.5488	0.6441	0.5764	0.0979	0.3334	0.2431	0.5091	18.3	19.8	3.9	14.7	3.6	3.8	30.2	3.1	5.6	15.4	6.8	45382	9	5	8.6	7.2	905	977	79	4670	729	177	2009	2482	182	1491	76	140	514	136	45382
371	1400000US06097153903	1.24642	Sonoma	0.4186	0.7313	0.4336	0.4759	0.3803	0.7756	0.4916	0	0.3096	0.4181	0.2397	0.2283	0.532	0.7703	0.5709	21.8	17.4	1.3	11.8	0.1	5.6	26.5	0	0.9	9.4	2.5	34780	14.2	13.6	9.4	16.3	914	729	22	3749	496	4	1638	1713	221	1111	0	15	274	41	34780
372	1400000US06097154100	223.839	Sonoma	0.1687	0.8219	0.8177	0.4311	0.8692	0.7909	0.5641	0.6862	0.2628	0.714	0.2494	0.18	0.4493	0.2646	0.0791	17.3	19.4	5.6	11.2	3.8	6.1	33.1	4.5	0.5	18	2.6	37670	11.9	5.3	3.4	15.7	676	758	80	3069	439	147	1426	1810	232	1295	81	9	518	37	37670
373	1400000US06097154202	67.4406	Sonoma	0.2917	0.8061	0.4525	0.7101	0.7404	0.6818	0.5675	0.6182	0.4544	0.5111	0.2889	0.2472	0.1085	0.1182	0.3856	19.9	19	1.5	15.5	1.5	3.3	33.4	2.3	3.1	11.6	3	33827	3.9	3.1	7.2	7	1203	1153	35	4575	930	90	2402	2622	187	2021	61	82	517	73	33827
374	1400000US06097154302	53.2707	Sonoma	0.0671	0.7101	0	0.2259	0.5394	0.299	0.1784	0.6089	0	0.2366	0.2295	0.0711	0.4979	0.3798	0.5782	12.3	17	0	8.4	0.3	0.4	7.5	2.1	0	5.8	2.4	49767	13.2	6.7	9.5	14.4	430	595	0	3568	294	12	1620	2530	14	264	54	0	162	39	49767
375	1400000US06099000101	161.706	Stanislaus	0.4651	0.7466	0.6405	0.3798	0.4524	0.6645	0.3389	0.8567	0	0.4546	0.3463	0.1951	0.3203	0.1243	0.839	22.4	17.7	2.8	10.5	0.2	3	15.8	16.1	0	10.2	3.6	36677	8.7	3.2	14.8	13.6	1101	871	51	2751	517	9	1796	1933	142	774	311	0	357	64	36677
376	1400000US06099000201	2.04693	Stanislaus	0.6431	0.6334	0.549	0.212	0.7222	0.5636	0.4652	0	0.6438	0.3344	0.2989	0.3489	0.3462	0.5562	0.6404	24.9	15.7	2.1	8.2	1.3	1.8	24.3	0	9.3	7.7	3.1	29614	9.3	9.2	10.4	10.2	1380	872	46	5359	452	72	2213	2400	94	1347	0	224	289	68	29614
377	1400000US06099000203	4.06822	Stanislaus	0.7178	0.5444	0.7312	0.5051	0.5386	0.7552	0.6214	0.7729	0.4773	0.6942	0.5764	0.506	0.712	0.5978	0.8881	26.2	14.3	3.9	12.2	0.3	5	39.2	9.3	3.7	17.2	6.8	25058	20.8	9.9	16.8	16	2377	1304	127	10493	1107	31	3244	3388	428	3563	316	124	979	219	25058
378	1400000US06099000402	16.1713	Stanislaus	0.8378	0.2688	0.377	0.1372	0.4659	0.7438	0.6911	0.715	0.331	0.6567	0.3909	0.4367	0.3122	0.2154	0.746	28.8	9.9	1	7	0.2	4.7	48.6	5.9	1.1	15.8	4.1	26912	8.5	4.6	12.3	11.3	3118	1069	33	10408	762	22	3193	3311	462	5260	196	37	1067	132	26912
379	1400000US06099000403	1.5104	Stanislaus	0.5398	0.8219	0.6891	0.8213	0.4987	0.7619	0.5448	0.8976	0.6673	0.5616	0.6021	0.536	0.3676	0.0992	0.6591	23.4	19.4	3.4	17.9	0.3	5.2	31.2	20.8	10.5	12.9	7.3	24311	9.8	2.8	10.7	8.8	995	823	50	4952	761	11	1483	1641	208	1325	341	172	375	108	24311
380	1400000US06099000503	0.919254	Stanislaus	0.804	0.1079	0.7189	0.2978	0.5134	0.7283	0.702	0.5721	0.7689	0.5314	0.2295	0.6155	0.6437	0.6065	0.7314	27.9	6.6	3.7	9.4	0.3	4.3	50.2	1.5	17	12.1	2.4	22439	17.9	10	12	19.3	1556	368	71	7146	523	16	1898	1943	215	2798	30	331	419	45	22439
381	1400000US06099000504	1.69805	Stanislaus	0.5187	0.4069	0.3387	0.3798	0.6697	0.7323	0.7632	0	0.5667	0.2773	0.2691	0.2205	0.2721	0.3033	0.4575	23.1	12.2	0.8	10.5	0.9	4.4	60.7	0	6.2	6.6	2.8	35207	7.6	5.7	8	15.3	2233	1179	27	4716	1004	84	3203	3291	391	5862	0	205	428	89	35207
382	1400000US06099000505	1.36528	Stanislaus	0.7423	0.252	0.8976	0.6598	0.4784	0.787	0.7141	0.7304	0.7083	0.7782	0.5167	0.5909	0.6765	0.6929	0.8297	26.6	9.6	8.9	14.6	0.2	6	52.2	6.7	12.8	20.9	5.8	23013	19.2	11.7	14.5	22.5	1428	514	151	3236	784	12	1696	1797	298	2803	120	230	700	98	23013
383	1400000US06099000506	1.50401	Stanislaus	0.443	0.6017	0.8637	0.7886	0.4633	0.7324	0.63	0.6952	0.7313	0.5278	0.766	0.3354	0.7519	0.5284	0.8881	22.1	15.2	7.1	17.1	0.2	4.4	40.2	4.9	14.2	12	12.1	30088	22.9	8.7	16.8	10.1	998	686	128	6436	773	9	1795	1874	187	1817	91	267	373	218	30088
384	1400000US06099000510	2.80728	Stanislaus	0.8688	0.1642	0.871	0.3871	0.6054	0.842	0.7509	0	0.2891	0.79	0	0.6899	0.522	0.8349	0.7997	29.7	7.9	7.5	10.6	0.5	8.5	58.5	0	0.7	21.5	0	20640	13.9	15.6	13.6	15.2	2713	717	189	5157	960	49	2530	2623	720	5333	0	18	1164	0	20640
385	1400000US06099000601	3.43692	Stanislaus	0.7436	0.1886	0.7593	0.2609	0.6042	0.7962	0.7135	0.4306	0	0.7238	0.4156	0.4186	0.3916	0.6315	0.7958	26.6	8.4	4.4	8.9	0.5	6.4	52.1	0.2	0	18.4	4.4	27409	10.4	10.4	13.5	11.2	1249	396	61	4054	416	25	1399	1452	281	2444	3	0	559	62	27409
386	1400000US06099000801	1.29657	Stanislaus	0.1744	0.8996	0.7049	0.756	0.5712	0.4884	0.5562	0	0.5564	0.4497	0.6116	0.3525	0.6218	0.4525	0.7551	17.4	22.2	3.6	16.4	0.4	1.2	32.3	0	5.9	10.1	7.5	29493	17.1	7.7	12.5	14.3	1065	1356	94	10977	1005	26	2640	2722	72	1976	0	160	467	198	29493
387	1400000US06099000806	0.545433	Stanislaus	0.3366	0.627	0.4575	0.8741	0.4535	0.6281	0.6728	0.4574	0.711	0.3843	0.5706	0.4792	0.5717	0.6767	0.8798	20.6	15.6	1.5	19.5	0.2	2.5	45.9	0.5	13	8.7	6.7	25750	15.4	11.3	16.4	15.2	891	677	24	3252	844	8	1616	1659	102	1987	9	215	267	109	25750
388	1400000US06099000905	0.973146	Stanislaus	0.7316	0.595	0	0.7314	0.7086	0.488	0.6108	0	0.7331	0.5616	0.8451	0.3576	0.5524	0.871	0.6707	26.4	15.1	0	15.9	1.2	1.2	38	0	14.4	12.9	16.8	29344	14.8	17.2	10.9	9	1554	887	0	4258	926	69	2125	2248	69	2236	0	323	486	358	29344
389	1400000US06099000906	0.951017	Stanislaus	0.3937	0.3871	0.3785	0.4542	0.6205	0.5304	0.6171	0	0.6317	0.3344	0.0826	0.3787	0.1828	0.6723	0.4667	21.4	11.9	1	11.5	0.6	1.5	38.7	0	8.8	7.7	0.9	28661	5.6	11.2	8.1	10.2	1323	733	23	2765	705	37	2207	2448	88	2391	0	215	306	20	28661
390	1400000US06099000908	0.726578	Stanislaus	0.824	0.3561	0.6367	0.559	0.5483	0.5004	0.7061	0	0.5865	0.5427	0.6515	0.5548	0.7161	0.856	0.7593	28.4	11.4	2.8	13	0.4	1.3	50.9	0	6.9	12.4	8.4	23859	21	16.5	12.6	7.9	1484	597	54	2737	678	19	1928	2017	60	2658	0	140	394	161	23859
391	1400000US06099000909	0.663824	Stanislaus	0.8003	0.721	0.8941	0.7932	0.8706	0.6426	0.6867	0	0.7975	0.7062	0.6821	0.8078	0.8279	0.8063	0.8558	27.8	17.2	8.7	17.2	3.8	2.7	47.9	0	19.5	17.7	9.2	17538	27.8	14.6	15.4	14.1	1369	846	151	4000	819	187	1739	1824	122	2361	0	356	527	160	17538
392	1400000US06099000910	0.74102	Stanislaus	0.7265	0.3561	0.5787	0.7314	0.8959	0.7729	0.7224	0.674	0.6593	0.7879	0.4839	0.8541	0.6718	0.8803	0.6997	26.3	11.4	2.3	15.9	4.8	5.5	53.5	4	10.1	21.4	5.3	16046	19	17.7	11.4	15.5	1733	749	49	9154	1000	313	2133	2412	342	3527	96	243	916	114	16046
393	1400000US06099000911	0.506394	Stanislaus	0.7753	0.2355	0.6909	0.3871	0.4944	0.74	0.6823	0.509	0.728	0.4716	0.4393	0.6168	0.6412	0.821	0.7504	27.2	9.3	3.4	10.6	0.3	4.6	47.3	0.8	14	10.6	4.7	22412	17.8	15.1	12.4	15.5	1407	480	61	2599	547	13	1799	1846	219	2443	14	259	341	85	22412
394	1400000US06099000912	2.49976	Stanislaus	0.8485	0.2305	0.6099	0.2902	0.4397	0.6883	0.6924	0.4306	0.6456	0.4546	0.0741	0.3545	0.2636	0.2628	0.7102	29.1	9.2	2.6	9.3	0.2	3.5	48.8	0.2	9.4	10.2	0.8	29431	7.4	5.2	11.6	12.4	5412	1704	145	10165	1722	31	5676	5776	607	9071	11	544	1149	44	29431
395	1400000US06099001001	1.00798	Stanislaus	0.3585	0.8061	0.8147	0.8213	0.8078	0.575	0.5514	0	0.7918	0.4181	0.7095	0.3043	0.7503	0.47	0.8901	20.9	19	5.5	17.9	2.4	1.9	31.9	0	19	9.4	10	31252	22.8	7.9	16.9	9.4	1178	1073	138	4813	995	134	2498	2727	104	1796	0	518	376	250	31252
396	1400000US06099001200	0.593518	Stanislaus	0.364	0.2355	0.8009	0.6296	0.689	0.6693	0.631	0	0.4363	0.4362	0.7026	0.4942	0.7035	0.6722	0.814	21	9.3	5.2	14.1	1	3.1	40.4	0	2.7	9.8	9.8	25362	20.4	11.2	14	20.8	745	330	78	2148	502	36	1504	1755	102	1434	0	48	235	148	25362
397	1400000US06099001300	1.3987	Stanislaus	0.3809	0.6455	0.2653	0.6355	0.6319	0.4469	0.4481	0.4774	0.526	0.3498	0.7977	0.193	0.5284	0.7711	0.7593	21.2	15.9	0.5	14.2	0.6	1	23	0.6	4.9	8	13.7	36797	14.1	13.6	12.6	8.6	1111	834	13	13910	742	34	2379	2590	49	1206	16	128	301	325	36797
398	1400000US06099002603	0.488313	Stanislaus	0.3084	0.7802	0.71	0.5923	0.7228	0.8018	0.6746	0	0.4612	0.7727	0.4236	0.6236	0.5152	0.5972	0.7921	20.1	18.4	3.6	13.5	1.3	6.6	46.1	0	3.3	20.6	4.5	22237	13.7	9.9	13.4	12.3	524	479	32	3306	349	34	883	1004	161	1201	0	33	360	40	22237
399	1400000US06099002901	122.571	Stanislaus	0.6822	0.6763	0.7478	0.7657	0.5169	0.7942	0.5337	0.8197	0.2253	0.7015	0.3909	0.2819	0.6461	0.6305	0.5858	25.5	16.4	4.2	16.6	0.3	6.3	30.2	12.7	0.1	17.5	4.1	32200	18	10.4	9.6	11.4	1130	725	68	4595	733	13	1631	1780	261	1336	226	2	528	67	32200
400	1400000US06099003604	37.2315	Stanislaus	0.8311	0.4069	0.803	0.1856	0.3572	0.7998	0.5886	0.7344	0.3707	0.7285	0.2096	0.3603	0.5717	0.5148	0.4667	28.6	12.2	5.2	7.8	0.1	6.5	35.6	6.9	1.6	18.6	2.2	29258	15.4	8.6	8.1	13.9	2543	1089	147	6798	690	6	2805	2883	534	3161	199	47	1030	61	29258
401	1400000US06099003605	1.43944	Stanislaus	0.7378	0.2858	0.8354	0.1791	0.6844	0.8063	0.6128	0	0.7744	0.5111	0.6635	0.5292	0.5995	0.7648	0.7361	26.5	10.2	6.1	7.7	1	6.8	38.2	0	17.5	11.6	8.7	24479	16.3	13.4	12.1	8.5	2193	847	169	10884	641	81	2770	2879	524	3160	0	503	553	242	24479
402	1400000US06099003905	0.913035	Stanislaus	0.4627	0.8419	0.4596	0.5657	0.5456	0.6075	0.3908	0	0.2406	0.2414	0.6257	0.2523	0.1258	0.1592	0.6883	22.4	20	1.5	13.1	0.4	2.3	19	0	0.3	5.9	7.8	33553	4.3	3.8	11.2	5.2	815	730	22	5494	477	13	1469	1531	76	693	0	5	154	114	33553
403	1400000US06099003909	0.979117	Stanislaus	0.3196	0.5378	0.5682	0.6296	0.582	0.771	0.5946	0.5721	0.7145	0.5721	0.5297	0.6117	0.5387	0.3708	0.8798	20.3	14.2	2.2	14.1	0.5	5.5	36.2	1.5	13.2	13.2	6	22526	14.4	6.6	16.4	14.1	1199	837	50	5118	831	27	2254	2345	299	2139	36	309	548	136	22526
404	1400000US06101050401	0.678852	Sutter	0.8578	0.2576	0.8948	0.8213	0.6204	0.8972	0.6986	0.6886	0.3328	0.8733	0.2295	0.4581	0.2498	0.4126	0.525	29.4	9.7	8.7	17.9	0.6	12.7	49.7	4.6	1.1	27.1	2.4	26317	7.1	7.2	8.8	13	1571	519	144	3614	943	32	1650	1668	639	2656	77	19	905	39	26317
405	1400000US06101050504	8.8656	Sutter	0.6721	0.4593	0.7401	0.3495	0.4505	0.8812	0.7292	0	0.4553	0.7667	0.1895	0.4215	0.2321	0.6681	0.1085	25.4	13	4	10.1	0.2	11.2	54.7	0	3.1	20.3	2	27324	6.7	11.2	3.9	14.6	1686	866	82	3567	667	12	2026	2129	715	3634	0	67	866	40	27324
406	1400000US06101050800	111.815	Sutter	0.7865	0.252	0.4904	0.469	0.5156	0.3618	0.3449	0.6766	0	0.3139	0.1895	0.3082	0.2985	0.3871	0.6135	27.5	9.6	1.7	11.7	0.3	0.6	16.1	4.1	0	7.3	2	31081	8.2	6.8	10	9.4	945	330	21	2966	403	10	1246	1345	20	554	55	0	162	25	31081
407	1400000US06101051000	83.2387	Sutter	0.776	0.721	0.7922	0.7158	0.5543	0.7792	0.686	0.8026	0	0.8459	0.5418	0.5633	0.5587	0.6051	0.7676	27.3	17.2	5	15.6	0.4	5.7	47.9	11.4	0	25	6.2	23653	15	10	12.8	12.9	574	362	36	1841	324	8	721	871	112	1008	99	0	345	45	23653
408	1400000US06101051100	131.961	Sutter	0.5471	0.6511	0.8379	0.5857	0.5581	0.7474	0.5274	0.8637	0.316	0.6917	0.1895	0.223	0.3548	0.2715	0.4494	23.5	16	6.2	13.4	0.4	4.8	29.7	16.8	0.9	17.1	2	35071	9.5	5.4	7.9	10.5	605	412	59	5134	345	10	953	1059	114	763	178	10	306	19	35071
409	1400000US06103000200	95.9966	Tehama	0.4417	0.7615	0.7018	0.7046	0.298	0.3882	0.3095	0.8616	0.3118	0.6349	0	0.4217	0.4791	0.2142	0.8449	22.1	18	3.5	15.4	0	0.7	14.1	16.6	0.9	15.1	0	27320	12.7	4.6	15	16.8	1749	1422	106	7200	1221	1	3009	3337	54	1113	554	30	850	0	27320
410	1400000US06103000400	110.045	Tehama	0.393	0.8935	0.203	0.7369	0.5289	0.5036	0.2513	0.8419	0	0.3344	0.2593	0.3825	0.3287	0.4482	0.8421	21.4	21.9	0.1	16	0.3	1.3	10.9	14.7	0	7.7	2.7	28538	8.9	7.6	14.9	9.5	1208	1239	3	3670	903	18	2216	2340	72	618	345	0	322	60	28538
411	1400000US06103000600	5.04193	Tehama	0.4059	0.8727	0.7299	0.8797	0.6362	0.4321	0.5333	0.8739	0.3356	0.4588	0.5974	0.6423	0.5487	0.7591	0.6208	21.6	21	3.9	19.7	0.7	0.9	30.2	17.9	1.2	10.3	7.2	21785	14.7	13.2	10.1	9.6	999	973	79	4068	913	31	2027	2472	40	1396	442	29	342	146	21785
412	1400000US06105000102	448.756	Trinity	0.3763	0.8911	0.6676	0.8712	0.8927	0.1927	0.444	0.8442	0.456	0.4992	0.1283	0.5366	0.4757	0.5466	0.4494	21.2	21.8	3.1	19.4	4.6	0.1	22.8	14.9	3.2	11.3	1.4	24293	12.6	9	7.9	19.8	934	961	55	5619	816	203	1763	2496	5	1004	371	79	365	24	24293
413	1400000US06107000100	1052.79	Tulare	0.3377	0.8846	0.3015	0.7468	0.7182	0.6721	0.5207	0.684	0.2966	0.4362	0.1585	0.3284	0.3462	0.2297	0.6826	20.6	21.5	0.7	16.2	1.3	3.2	29	4.4	0.7	9.8	1.7	30346	9.3	4.8	11.1	15.2	1027	1074	14	5184	807	63	2043	2944	152	1449	131	22	366	35	30346
414	1400000US06107001006	1.66376	Tulare	0.3251	0.6875	0.862	0.212	0.8616	0.8179	0.6515	0	0.6941	0.4915	0.4469	0.2207	0.4387	0.619	0.5404	20.4	16.6	7.1	8.2	3.5	7.3	43	0	12	11.1	4.8	35197	11.6	10.2	9	16.8	1187	967	159	8198	462	205	2250	2315	396	2501	0	277	430	107	35197
415	1400000US06107001301	8.4853	Tulare	0.7251	0.3143	0.8013	0.469	0.6681	0.7981	0.7847	0.6089	0.2833	0.733	0.365	0.7081	0.6878	0.8189	0.6208	26.3	10.7	5.2	11.7	0.9	6.4	64.9	2.1	0.6	18.8	3.8	20203	19.7	15	10.1	10	2110	861	131	8100	935	69	2520	2655	473	5207	55	17	924	95	20203
416	1400000US06107001703	2.97979	Tulare	0.8703	0.4531	0.7126	0.3723	0.5221	0.692	0.6313	0	0	0.5506	0.365	0.4593	0.5965	0.7667	0.2669	29.8	12.9	3.7	10.4	0.3	3.5	40.4	0	0	12.6	3.8	26282	16.2	13.4	5.9	10.3	1957	845	87	6351	670	20	2380	2540	210	2655	0	0	517	90	26282
417	1400000US06107001800	0.986308	Tulare	0.5743	0.5771	0.4826	0.559	0.6754	0.6092	0.6022	0	0.6081	0.5827	0.3995	0.3227	0.4937	0.7527	0.6883	23.9	14.8	1.6	13	0.9	2.3	37.1	0	7.8	13.5	4.2	30554	13.1	13.1	11.2	14	1130	701	29	7280	608	43	1769	1948	101	1750	0	151	432	74	30554
418	1400000US06107001901	0.608941	Tulare	0.8409	0.3497	0.79	0.813	0.4913	0.5064	0.6605	0.7584	0	0.699	0.3739	0.6382	0.4029	0.7477	0.628	28.9	11.3	5	17.7	0.2	1.4	44.2	8.4	0	17.4	3.9	21891	10.7	12.9	10.2	12.5	1055	413	59	2945	644	9	1191	1303	45	1614	110	0	402	46	21891
419	1400000US06107001902	0.863655	Tulare	0.561	0.7664	0.7649	0.3124	0.6939	0.7457	0.6336	0.495	0.4276	0.5427	0.4907	0.2182	0.3203	0.3863	0.5005	23.7	18.1	4.5	9.6	1	4.7	40.7	0.7	2.6	12.4	5.4	35326	8.7	6.8	8.5	10.8	995	759	65	3550	401	44	1454	1515	182	1705	11	39	346	78	35326
420	1400000US06107002002	0.978608	Tulare	0.7118	0.5444	0.8728	0.6536	0.5934	0.5516	0.6944	0	0.4824	0.4274	0.7615	0.6571	0.7217	0.8224	0.6649	26	14.3	7.6	14.5	0.5	1.7	49.1	0	3.8	9.6	11.9	21437	21.3	15.2	10.8	17.1	1264	696	125	11120	702	24	1654	1721	77	2382	0	65	281	197	21437
421	1400000US06107002003	0.993847	Tulare	0.8092	0.4265	0.75	0.5724	0.6872	0.6199	0.707	0.5648	0.511	0.5616	0.7026	0.6938	0.8036	0.8971	0.7411	28	12.5	4.2	13.2	1	2.4	51	1.4	4.5	12.9	9.8	20552	26	18.6	12.2	14.2	1652	735	90	7078	776	59	2140	2282	135	3007	31	103	467	210	20552
422	1400000US06107002004	0.999793	Tulare	0.6795	0.8061	0.65	0.6712	0.4359	0.6869	0.6947	0.6952	0.7112	0.4837	0.6749	0.4872	0.4718	0.6986	0.3949	25.5	19	2.9	14.8	0.2	3.4	49.1	4.9	13	10.9	9	25548	12.5	11.8	7.3	10.8	1263	939	52	6854	733	8	1772	1988	160	2433	98	258	355	159	25548
423	1400000US06107002006	7.89002	Tulare	0.8062	0.4265	0.272	0.3495	0.5488	0.4668	0.5384	0	0	0.2214	0.2989	0.2825	0.0833	0.5874	0.525	27.9	12.5	0.6	10.1	0.4	1.1	30.7	0	0	5.5	3.1	32177	3.3	9.7	8.8	6.8	1225	546	9	3539	441	16	1570	1600	45	1344	0	0	157	49	32177
424	1400000US06107002009	0.715087	Tulare	0.646	0.595	0.6077	0.5395	0.8607	0.6819	0.6884	0.827	0.428	0.6893	0.5476	0.7278	0.5284	0.6524	0.8357	25	15.1	2.5	12.7	3.5	3.3	48.2	13.3	2.6	17	6.3	19718	14.1	10.8	14.7	13.8	1085	655	37	2298	539	152	1459	1706	133	2095	227	44	476	92	19718
425	1400000US06107002302	1.00113	Tulare	0.6355	0.3028	0.8058	0.5792	0.4593	0.7988	0.6828	0.6307	0.3809	0.6867	0.3995	0.5367	0.4937	0.7735	0.5635	24.8	10.5	5.3	13.3	0.2	6.5	47.4	2.6	1.8	16.9	4.2	24291	13.1	13.6	9.3	14.4	1155	489	84	3455	618	9	1583	1627	282	2205	42	29	499	67	24291
426	1400000US06107002303	1.58378	Tulare	0.2428	0.8179	0.3127	0.6047	0.893	0.6255	0.5672	0.684	0.5136	0.558	0.4393	0.412	0.2676	0.1566	0.4137	19	19.3	0.7	13.7	4.6	2.5	33.3	4.4	4.6	12.8	4.7	27600	7.5	3.8	7.5	16.5	1184	1204	18	8058	820	288	2468	2618	149	2080	114	120	564	117	27600
427	1400000US06109003200	151.495	Tuolumne	0.3398	0.6511	0.564	0.7657	0.576	0.4599	0.3793	0.7073	0.354	0.2113	0.4393	0.4693	0.6412	0.6657	0.6765	20.6	16	2.2	16.6	0.4	1.1	18.3	5.5	1.4	5.3	4.7	26021	17.8	11.1	11	13.7	1174	911	49	4788	943	25	2242	2635	57	1042	145	37	226	105	26021
428	1400000US06111000902	20.066	Ventura	0.2809	0.8935	0.6144	0.5051	0.7584	0.415	0.3192	0.5403	0.6042	0.227	0.5706	0.0845	0.5746	0.186	0.4921	19.7	21.9	2.6	12.2	1.7	0.9	14.6	1.1	7.6	5.6	6.7	47437	15.5	4.2	8.4	16	385	428	21	2784	238	33	810	935	16	286	10	71	83	54	47437
429	1400000US06111001002	3.19303	Ventura	0.1926	0.8996	0.8977	0.6826	0.6401	0.7929	0.5632	0.8924	0.2564	0.7378	0.5105	0.2626	0.5746	0.187	0.1741	17.9	22.2	8.9	15	0.7	6.2	33	20.1	0.5	19	5.7	33067	15.5	4.2	4.8	17.4	1299	1611	239	5253	1089	50	2682	2870	423	2396	576	13	1031	152	33067
430	1400000US06111001102	3.14419	Ventura	0.3381	0.7313	0.8288	0.756	0.6497	0.5119	0.3759	0.7012	0	0.4673	0.2691	0.1504	0.5811	0.3277	0.653	20.6	17.4	5.9	16.4	0.7	1.4	18.1	5.2	0	10.5	2.8	39919	15.7	6.1	10.6	14.8	778	659	80	2446	621	28	1352	1462	51	683	76	0	291	38	39919
431	1400000US06111001201	2.56407	Ventura	0.7347	0.785	0.7678	0.526	0.5982	0.5781	0.6513	0.8245	0.8688	0.4546	0.7026	0.3422	0.5717	0.6462	0.1359	26.5	18.5	4.5	12.5	0.5	2	42.9	13.1	28.6	10.2	9.8	29836	15.4	10.7	4.3	12.8	1137	796	78	1858	535	22	1726	1791	78	1845	235	513	280	170	29836
432	1400000US06111001202	1.14607	Ventura	0.5624	0.6574	0.3568	0.212	0.5998	0.6664	0.5159	0	0.403	0.1957	0.2989	0.2085	0.2095	0.5732	0.5404	23.8	16.1	0.9	8.2	0.5	3.1	28.6	0	2.1	5	3.1	35872	6.2	9.5	9	10.3	1609	1088	22	3409	556	35	2370	2491	198	1935	0	53	236	73	35872
433	1400000US06111001301	1.3506	Ventura	0.7063	0.2912	0.8726	0.2978	0.4785	0.475	0.6332	0.6182	0.7339	0.3645	0.5764	0.233	0.4273	0.5122	0.7504	25.9	10.3	7.5	9.4	0.2	1.2	40.6	2.3	14.4	8.3	6.8	34542	11.3	8.5	12.4	10.4	2087	829	204	4387	759	18	2702	2746	87	3269	63	396	418	185	34542
434	1400000US06111001401	0.523235	Ventura	0.6696	0.4854	0.8043	0.5526	0.5969	0.4242	0.5975	0	0.5299	0.4362	0.4469	0.1775	0.2498	0.4211	0.6344	25.3	13.4	5.3	12.9	0.5	0.9	36.5	0	5.1	9.8	4.8	37838	7.1	7.3	10.3	11	1150	609	77	2067	582	23	1461	1461	37	1658	0	74	290	70	37838
435	1400000US06111001402	1.41044	Ventura	0.399	0.492	0.441	0.4759	0.5106	0.5659	0.6157	0	0.8241	0.4181	0.5297	0.3019	0.2321	0.4264	0.6002	21.5	13.5	1.4	11.8	0.3	1.8	38.5	0	22.3	9.4	6	31354	6.7	7.3	9.8	7.3	1222	766	29	3136	672	16	2088	2241	99	2190	0	499	360	125	31354
436	1400000US06111001502	1.0064	Ventura	0.4455	0.3143	0.8438	0.2333	0.7803	0.8162	0.7078	0.8647	0.739	0.4132	0.5869	0.3037	0.4937	0.7106	0.5326	22.1	10.7	6.4	8.5	2	7.2	51.1	16.9	14.8	9.3	7	31280	13.1	12	8.9	16.4	2021	975	236	8369	759	180	3703	3891	603	4669	659	574	572	260	31280
437	1400000US06111001506	1.06852	Ventura	0.4878	0.5311	0.3818	0.4018	0.5512	0.5372	0.6389	0.627	0.4304	0.2414	0.2494	0.2975	0.0918	0.486	0.7052	22.7	14.1	1.1	10.8	0.4	1.6	41.3	2.5	2.6	5.9	2.6	31521	3.5	8.1	11.5	8.5	1221	760	19	1740	579	20	1794	1830	80	2220	45	48	214	47	31521
438	1400000US06111001800	2.58406	Ventura	0.4238	0.8583	0.3565	0.4018	0.7631	0.4773	0.474	0.6606	0.4947	0.1233	0.169	0.1272	0.0287	0.0343	0.1741	21.8	20.5	0.9	10.8	1.7	1.2	25	3.5	4.1	3.5	1.8	41986	1.6	1	4.8	2.7	977	915	15	8314	477	78	1619	1742	51	1119	61	71	112	29	41986
439	1400000US06111001900	4.28637	Ventura	0.2343	0.627	0.6128	0.5526	0.8004	0.6397	0.5385	0	0.3596	0.2062	0.2889	0.1737	0.4273	0.4695	0.3306	18.8	15.6	2.6	12.9	2.3	2.7	30.7	0	1.5	5.2	3	38094	11.3	7.9	6.6	11.3	707	588	42	5705	480	85	1629	1697	95	1153	0	25	146	49	38094
440	1400000US06111002000	1.34624	Ventura	0.0966	0.8954	0	0.1545	0.8021	0.6698	0.4508	0	0.2856	0.0538	0.0548	0.033	0.2852	0.0709	0.1085	14.4	22	0	7.3	2.3	3.1	23.2	0	0.7	1.9	0.6	61509	7.9	2.2	3.9	2.7	372	567	0	3725	189	59	1109	1220	79	598	0	8	40	7	61509
441	1400000US06111002600	0.545819	Ventura	0.2208	0.1412	0.5632	0.4384	0.8166	0.7813	0.5547	0	0.497	0.5034	0.4156	0.2172	0.512	0.5155	0.3209	18.5	7.4	2.2	11.3	2.5	5.8	32.2	0	4.1	11.4	4.4	35387	13.6	8.6	6.5	17.5	543	216	28	2712	330	74	1284	1380	162	943	0	57	239	56	35387
442	1400000US06111002700	0.681289	Ventura	0.259	0.7513	0	0.6655	0.7714	0.5388	0.4707	0	0.8488	0.3447	0.7805	0.2929	0.1648	0.7766	0.7884	19.3	17.8	0	14.7	1.9	1.6	24.8	0	25.4	7.9	12.8	31705	5.2	13.7	13.3	11.6	822	758	0	6540	617	79	1639	1913	64	1056	0	486	233	209	31705
443	1400000US06111002800	6.23882	Ventura	0.4571	0.3143	0.8419	0.1987	0.7576	0.7475	0.6187	0.6548	0.7595	0.5237	0.4469	0.3676	0.59	0.6787	0.5091	22.3	10.7	6.3	8	1.7	4.8	38.9	3.3	16.3	11.9	4.8	29023	16	11.4	8.6	14.9	1449	695	164	22901	521	109	2597	2606	291	2526	87	424	528	124	29023
444	1400000US06111002901	1.62782	Ventura	0.7283	0.6017	0.3498	0.3419	0.7197	0.8537	0.7896	0	0.2943	0.626	0	0.1573	0.1872	0.405	0.1508	26.3	15.2	0.9	10	1.3	9.2	65.9	0	0.7	14.8	0	39344	5.7	7.1	4.5	8.8	1527	883	16	2842	579	74	1787	1787	496	3818	0	13	570	0	39344
445	1400000US06111002905	7.53481	Ventura	0.6305	0.3198	0.8007	0.3723	0.6293	0.8738	0.8414	0.5311	0.6711	0.7515	0.169	0.3376	0.3754	0.7013	0.2326	24.7	10.8	5.2	10.4	0.6	10.6	76.6	1	10.7	19.6	1.8	30017	10	11.8	5.5	16.2	1398	608	87	7554	585	36	1680	1723	565	4329	17	184	722	30	30017
446	1400000US06111003605	0.844752	Ventura	0.4668	0.2145	0.7008	0.5191	0.4881	0.8858	0.8186	0	0.6887	0.8004	0.2494	0.3829	0.3504	0.5991	0.7637	22.4	8.9	3.5	12.4	0.2	11.6	71.8	0	11.7	22.1	2.6	28522	9.4	9.9	12.7	20.7	2056	812	98	4879	1126	22	2791	2933	995	6581	0	342	1363	73	28522
447	1400000US06111003612	1.83565	Ventura	0.0585	0.6817	0	0.5724	0.6372	0	0.3387	0	0.7805	0.0229	0.2295	0.0585	0.012	0.0704	0.4137	11.4	16.5	0	13.2	0.7	0	15.7	0	18	0.9	2.4	52624	0.5	2.2	7.5	12.2	422	609	0	2602	463	25	1765	2821	0	583	0	507	27	43	52624
448	1400000US06111005203	1.05262	Ventura	0.3762	0.8775	0.4579	0.526	0.4919	0.614	0.5367	0	0.363	0.2773	0.1796	0.2144	0.2095	0.4135	0.5172	21.2	21.2	1.5	12.5	0.2	2.3	30.5	0	1.5	6.6	1.9	35535	6.2	7.2	8.7	10.3	1113	1113	27	3247	655	13	1815	1972	117	1603	0	30	248	35	35535
449	1400000US06111005205	4.46035	Ventura	0.2454	0.8727	0.5211	0.4311	0.5172	0.6065	0.5991	0.7093	0.421	0.3397	0.1796	0.0626	0.3754	0.6087	0.3209	19	21	1.9	11.2	0.3	2.2	36.7	5.6	2.4	7.8	1.9	51624	10	10	6.5	17.1	1098	1213	41	2758	645	17	2180	2248	123	2118	125	55	329	41	51624
450	1400000US06111005305	19.2164	Ventura	0.3905	0.4854	0.251	0.0573	0.7679	0.4164	0.4824	0.495	0	0.0866	0.091	0.0254	0.1347	0.0507	0.5091	21.4	13.4	0.5	5.2	1.8	0.9	25.7	0.7	0	2.7	1	66040	4.5	1.6	8.6	6.8	1230	770	9	2258	297	104	1828	1950	48	1480	14	0	106	18	66040
451	1400000US06111005306	1.00897	Ventura	0.6054	0.4462	0.249	0.2051	0.4	0.3062	0.534	0	0.2678	0.128	0.1382	0.1244	0.1477	0.1197	0.3306	24.4	12.8	0.5	8.1	0.1	0.4	30.2	0	0.5	3.6	1.5	42248	4.8	3.1	6.6	3.2	1237	651	8	2708	412	6	1652	1702	21	1535	0	9	116	24	42248
452	1400000US06111005401	0.617356	Ventura	0.3279	0.6875	0.3206	0.4092	0.5134	0.6756	0.6289	0	0.278	0.2669	0.5297	0.2283	0.1648	0.1636	0.3587	20.4	16.6	0.8	10.9	0.3	3.2	40.1	0	0.6	6.4	6	34781	5.2	3.9	6.9	12.6	855	696	10	2535	455	12	1315	1334	128	1679	0	8	188	79	34781
453	1400000US06111005502	0.670307	Ventura	0.5558	0.1742	0.7742	0.212	0.3631	0.8105	0.7418	0	0.8976	0.6101	0.3909	0.3478	0.2985	0.8498	0.4229	23.7	8.1	4.6	8.2	0.1	6.9	56.8	0	34.3	14.3	4.1	29641	8.2	16.2	7.6	13	1263	432	97	6342	431	4	2089	2189	341	3033	0	750	495	86	29641
454	1400000US06111005503	0.557245	Ventura	0.826	0.7892	0.2327	0.4832	0.8306	0.6028	0.6823	0	0.7531	0.1518	0.7569	0.3056	0.054	0.4505	0.1741	28.5	18.6	0.4	11.9	2.8	2.2	47.3	0	15.8	4.1	11.7	31196	2.5	7.7	4.8	7.8	1059	691	5	4642	423	104	1214	1331	73	1760	0	210	100	142	31196
455	1400000US06111005600	40.0958	Ventura	0.6548	0.6511	0.6742	0.469	0.8967	0.7589	0.7033	0.8628	0.6584	0.4041	0.2691	0.1801	0.1648	0.4995	0.3399	25.1	16	3.2	11.7	4.8	5.1	50.4	16.7	10	9.1	2.8	37667	5.2	8.3	6.7	9.8	2490	1583	116	21170	1123	475	3636	3777	457	4996	630	379	613	100	37667
456	1400000US06111005906	4.89457	Ventura	0.6297	0.621	0.4574	0.1921	0.6864	0.6311	0.3834	0	0.7735	0.1615	0	0.0527	0.0395	0.1748	0.4575	24.7	15.5	1.5	7.9	1	2.5	18.6	0	17.4	4.3	0	54305	2	4	8	2.1	1589	997	36	10440	500	64	2425	2563	157	1193	0	446	190	0	54305
457	1400000US06111005908	0.712688	Ventura	0.4466	0.7802	0.7225	0.5191	0.6563	0.7949	0.5529	0	0.446	0.4085	0.2096	0.1338	0.2321	0.181	0.5557	22.2	18.4	3.8	12.4	0.8	6.3	32	0	2.9	9.2	2.2	41358	6.7	4.1	9.2	5.6	565	468	34	2602	316	20	897	917	155	816	0	27	167	20	41358
458	1400000US06111006000	1.28241	Ventura	0.4995	0.5117	0.6045	0.4092	0.7973	0.7993	0.5765	0	0.4907	0.4958	0.0646	0.3198	0.4113	0.2219	0.6467	22.9	13.8	2.5	10.9	2.2	6.5	34.3	0	4	11.2	0.7	30664	10.9	4.7	10.5	18.2	1138	684	38	8603	535	110	1513	1535	306	1705	0	61	380	11	30664
459	1400000US06111006400	3.02911	Ventura	0.7306	0.5117	0.5914	0.2679	0.452	0.5908	0.5637	0.5569	0	0.4181	0.3278	0.1317	0.0918	0.1713	0.4137	26.4	13.8	2.4	9	0.2	2.1	33	1.3	0	9.4	3.4	41553	3.5	4	7.5	13.5	2022	1061	59	4181	689	14	2456	2516	149	2532	33	0	482	84	41553
460	1400000US06111006600	1.04786	Ventura	0.2557	0.8583	0.3192	0.4311	0.7664	0.7078	0.4596	0	0	0.4274	0.2494	0.1839	0.2236	0.0782	0.6883	19.2	20.5	0.8	11.2	1.8	3.8	23.9	0	0	9.6	2.6	37402	6.5	2.3	11.2	5.9	818	874	10	7517	474	76	1326	1351	157	1018	0	0	278	34	37402
461	1400000US06111006700	0.749898	Ventura	0.3238	0.8253	0.2242	0.2259	0.8391	0.6545	0.546	0	0.6355	0.2514	0.2593	0.0906	0.3248	0.5848	0.3767	20.4	19.5	0.4	8.4	3	2.9	31.3	0	9	6.1	2.7	46412	8.8	9.6	7.1	12.7	623	596	4	4329	256	91	1110	1138	86	958	0	102	132	30	46412
462	1400000US06111006800	1.00898	Ventura	0.5413	0.2743	0.858	0.3798	0.6748	0.8807	0.6471	0	0.537	0.7727	0.1382	0.2056	0.3462	0.4426	0.1435	23.5	10	6.9	10.5	0.9	11.2	42.4	0	5.3	20.6	1.5	36031	9.3	7.5	4.4	21.2	983	419	85	3826	442	38	1232	1272	448	1778	0	67	573	19	36031
463	1400000US06111007201	1.4458	Ventura	0.4457	0.7973	0.3634	0.4165	0.6221	0	0.3078	0	0.3316	0.2113	0.3278	0.0984	0.0511	0.4657	0.5326	22.1	18.8	1	11	0.6	0	14	0	1.1	5.3	3.4	45320	2.4	7.9	8.9	5.2	732	622	11	2010	363	20	1144	1158	0	462	0	13	120	39	45320
464	1400000US06111007402	6.71071	Ventura	0.4137	0.8061	0.2624	0.1204	0.6437	0.537	0.4443	0	0.4755	0.0335	0.0548	0.0115	0.1872	0.3654	0.7637	21.7	19	0.5	6.7	0.7	1.6	22.8	0	3.6	1.3	0.6	80695	5.7	6.5	12.7	3.4	1407	1233	14	12842	431	46	2615	2655	100	1477	0	96	62	15	80695
465	1400000US06111007405	15.012	Ventura	0.8678	0.2253	0.3261	0.1152	0.3502	0.64	0.4659	0	0.7171	0.1615	0.3463	0.0354	0.1916	0.6226	0.6591	29.7	9.1	0.8	6.6	0.1	2.7	24.4	0	13.3	4.3	3.6	60343	5.8	10.3	10.7	8	2055	628	19	3872	458	4	2420	2451	178	1687	0	327	191	86	60343
466	1400000US06111007505	0.595852	Ventura	0.2664	0.627	0	0.559	0.5749	0.6076	0.5278	0	0	0.4876	0.0548	0.1261	0.0421	0.2723	0.6002	19.4	15.6	0	13	0.4	2.3	29.7	0	0	11	0.6	42075	2.1	5.4	9.8	7.1	623	501	0	3616	418	14	1082	1131	69	954	0	0	252	7	42075
467	1400000US06111007506	8.53371	Ventura	0.3923	0.4199	0	0.2752	0.4354	0.2629	0.464	0	0	0.0575	0.365	0.0892	0.0511	0.2222	0.2404	21.4	12.4	0	9.1	0.2	0.3	24.2	0	0	2	3.8	46646	2.4	4.7	5.6	11.5	1597	925	0	4292	682	12	2427	2483	22	1810	0	0	108	92	46646
468	1400000US06111007510	3.44249	Ventura	0.8078	0.4138	0	0.1098	0.3425	0.4831	0.5277	0	0.2333	0.0255	0.0466	0.044	0.0337	0.1078	0.207	28	12.3	0	6.5	0	1.2	29.7	0	0.2	1	0.5	56995	1.8	2.9	5.2	3.3	1727	760	0	3719	404	3	2045	2115	71	1834	0	5	41	11	56995
469	1400000US06111007512	10.2446	Ventura	0.4202	0.083	0.2481	0.3419	0.3801	0.3905	0.5982	0.6182	0.7316	0.0996	0.1382	0.0999	0.0918	0.199	0.4667	21.8	5.9	0.5	10	0.1	0.7	36.6	2.3	14.3	3	1.5	45124	3.5	4.4	8.1	6.8	1147	309	9	3222	526	5	1872	1927	37	1926	45	275	107	29	45124
470	1400000US06111007610	0.773723	Ventura	0.6592	0.194	0.4988	0.2545	0.334	0.6498	0.5181	0	0.3948	0.1134	0.0381	0.1407	0.1001	0.3641	0.3209	25.2	8.5	1.7	8.8	0	2.8	28.8	0	2	3.3	0.1	40726	3.7	6.5	6.5	8.2	1306	440	29	2567	456	2	1670	1707	137	1494	0	34	111	2	40726
471	1400000US06111007700	3.47731	Ventura	0.6932	0.3028	0.6809	0.3419	0.5793	0.7707	0.7116	0.7776	0.4672	0.5827	0.5418	0.2816	0.3836	0.4955	0.1153	25.7	10.5	3.3	10	0.4	5.5	51.8	9.6	3.4	13.5	6.2	32212	10.2	8.3	4	9	1490	606	66	24820	574	26	2019	2076	295	3000	199	71	519	126	32212
472	1400000US06111007903	1.48512	Ventura	0.6943	0.2576	0.2284	0.1489	0.6804	0.4772	0.5792	0.4574	0	0.0699	0.1585	0.0665	0.0337	0.0674	0.1508	25.7	9.7	0.4	7.2	0.9	1.2	34.6	0.5	0	2.3	1.7	50784	1.8	2.1	4.5	5.1	1223	460	6	3396	341	45	1550	1572	52	1642	8	0	72	27	50784
473	1400000US06111007904	0.738778	Ventura	0.501	0.3871	0.7937	0.4239	0.6806	0.8728	0.6629	0	0	0.7215	0.1186	0.3094	0.117	0.1379	0.525	22.9	11.9	5	11.1	0.9	10.5	44.5	0	0	18.3	1.3	31039	4.1	3.5	8.8	14.2	1400	728	87	3650	675	58	1731	1741	604	2720	0	0	748	22	31039
474	1400000US06111008001	0.366408	Ventura	0.3722	0.2629	0.6943	0.1259	0.5134	0.8215	0.6929	0	0.4789	0.7115	0.0992	0.3435	0.5487	0.7205	0.6135	21.1	9.8	3.4	6.8	0.3	7.4	48.9	0	3.7	17.9	1.1	29793	14.7	12.3	10	17.4	736	341	33	2140	236	10	962	974	243	1704	0	36	412	11	29793
475	1400000US06111008002	0.922515	Ventura	0.7459	0.1154	0.8919	0.2333	0.6978	0.8124	0.6995	0	0	0.5278	0.2494	0.4768	0.4113	0.7335	0.593	26.7	6.8	8.6	8.5	1.1	7	49.8	0	0	12	2.6	25818	10.9	12.6	9.7	16.8	1384	354	130	5244	442	56	1516	1551	330	2583	0	0	386	39	25818
476	1400000US06111008004	0.625591	Ventura	0.2932	0.1642	0.8627	0.4977	0.5973	0.7987	0.6979	0	0	0.6002	0.1186	0.2718	0.0793	0.2852	0.6591	19.9	7.9	7.1	12.1	0.5	6.4	49.6	0	0	14	1.3	32649	3.2	5.5	10.7	15.8	1018	404	99	2479	617	26	1395	1493	315	2538	0	0	472	18	32649
477	1400000US06111008005	0.336843	Ventura	0.6238	0.1504	0.7606	0.212	0.6458	0.8553	0.7219	0	0	0.714	0.0992	0.536	0.4236	0.5201	0.3856	24.6	7.6	4.4	8.2	0.7	9.3	53.5	0	0	18	1.1	24311	11.2	8.6	7.2	15.2	650	200	32	2193	216	19	730	785	234	1411	0	0	295	8	24311
478	1400000US06111008101	0.553934	Ventura	0.6318	0.5444	0.5096	0.1987	0.6715	0.7069	0.5089	0.495	0.5284	0.4958	0.0741	0.3639	0.3032	0.707	0.4406	24.8	14.3	1.8	8	0.9	3.8	27.9	0.7	5	11.2	0.8	29146	8.3	12	7.8	13.5	813	470	19	5513	261	29	1053	1117	117	917	8	56	245	8	29146
479	1400000US06111008201	1.03224	Ventura	0.5929	0.4326	0.7357	0.3197	0.738	0.7476	0.6488	0	0.6059	0.4799	0.3555	0.3953	0.3122	0.7126	0.628	24.2	12.6	4	9.7	1.5	4.8	42.6	0	7.7	10.8	3.7	28119	8.5	12.1	10.2	11.4	1025	535	57	6316	411	62	1431	1460	188	1806	0	112	301	53	28119
480	1400000US06111008202	0.536647	Ventura	0.6298	0.2467	0.5776	0.5724	0.6647	0.7506	0.6256	0	0	0.6068	0.5539	0.3126	0.3877	0.648	0.5858	24.7	9.5	2.3	13.2	0.8	4.9	39.7	0	0	14.2	6.4	30928	10.3	10.7	9.6	12.9	1152	443	33	3728	613	39	1442	1472	206	1851	0	0	437	92	30928
481	1400000US06111008302	0.732733	Ventura	0.6189	0.6082	0.7058	0.3798	0.6212	0.7441	0.5967	0	0.5653	0.5111	0.4156	0.3679	0.453	0.4798	0.7551	24.6	15.3	3.6	10.5	0.6	4.7	36.4	0	6.2	11.6	4.4	29013	12	8.1	12.5	15.8	1389	866	71	2926	593	34	1987	2005	251	2061	0	124	447	87	29013
482	1400000US06111008304	1.37617	Ventura	0.4733	0.368	0	0.2902	0.3608	0.4704	0.5926	0.8595	0.3659	0.2414	0.3995	0.1952	0.1695	0.0703	0.3209	22.5	11.6	0	9.3	0.1	1.1	36	16.4	1.6	5.9	4.2	36675	5.3	2.2	6.5	6.2	1248	642	0	2434	512	4	2091	2115	59	1994	346	33	234	88	36675
483	1400000US06111008401	0.880442	Ventura	0.5585	0.595	0.4508	0.4018	0.6974	0.6781	0.5921	0	0.6344	0.5111	0.6672	0.2514	0.5934	0.4468	0.4043	23.7	15.1	1.4	10.8	1.1	3.3	35.9	0	8.9	11.6	8.8	33600	16.1	7.6	7.4	11.6	1277	813	27	3165	579	58	1866	1907	167	1936	0	170	420	164	33600
484	1400000US06111008402	12.4315	Ventura	0.731	0.3497	0.3765	0.1791	0.3484	0.5401	0.4567	0.5569	0	0.2461	0.0466	0.1777	0.1125	0.2902	0.5091	26.4	11.3	1	7.7	0.1	1.6	23.7	1.3	0	6	0.5	37827	4	5.6	8.6	6.8	1415	604	17	5371	415	3	1649	1676	84	1270	21	0	217	9	37827
485	1400000US06111008500	18.5977	Ventura	0.3634	0.5246	0.3823	0.1431	0.5703	0.6799	0.5106	0	0.6827	0.3139	0.1382	0.1188	0.2009	0.4872	0.3306	21	14	1.1	7.1	0.4	3.3	28.1	0	11.3	7.3	1.5	42828	6	8.2	6.6	10.8	1833	1227	32	10459	622	37	3015	3081	277	2456	0	349	456	44	42828
486	1400000US06111008800	0.48679	Ventura	0.3654	0.5577	0.8382	0.4759	0.6187	0.8786	0.847	0	0.272	0.8402	0	0.4327	0.1739	0.3104	0.6883	21	14.5	6.2	11.8	0.6	11	77.7	0	0.6	24.6	0	27025	5.4	5.8	11.2	13.4	1030	712	84	2547	574	29	1354	1430	512	3814	0	8	817	0	27025
487	1400000US06113010201	1.14323	Yolo	0.6069	0.4069	0.897	0.5987	0.7084	0.7448	0.6673	0.782	0.413	0.5427	0.6348	0.4567	0.6902	0.7658	0.5484	24.4	12.2	8.9	13.6	1.2	4.7	45.1	9.9	2.3	12.4	8	26358	19.8	13.4	9.1	15.3	708	354	107	3123	396	34	1207	1264	125	1309	125	29	236	97	26358
488	1400000US06113010302	3.77606	Yolo	0.6243	0.1079	0.3541	0.2679	0.3477	0.8017	0.7122	0.4774	0.4893	0.319	0.1895	0.2128	0.3165	0.6313	0.2937	24.6	6.6	0.9	9	0.1	6.6	51.9	0.6	3.9	7.4	2	35627	8.6	10.4	6.2	12.7	1796	478	25	4598	653	4	2732	2816	426	3783	18	111	373	54	35627
489	1400000US06113010312	0.955656	Yolo	0.8211	0.2089	0.5584	0.16	0.4142	0.8429	0.6024	0.4416	0.3342	0.2565	0.091	0.2954	0.117	0.4648	0.2937	28.3	8.8	2.1	7.4	0.1	8.6	37.1	0.4	1.2	6.2	1	31601	4.1	7.9	6.2	10.1	1476	458	39	2726	383	7	1820	1991	425	1933	8	23	208	18	31601
490	1400000US06113010401	134.54	Yolo	0.6267	0.5771	0.4081	0.2403	0.5303	0.7391	0.5989	0.6521	0.5312	0.3447	0.0548	0.0774	0.5995	0.5225	0.3856	24.7	14.8	1.2	8.6	0.3	4.6	36.7	3.2	5.1	7.9	0.6	48612	16.3	8.7	7.2	6.2	1072	645	21	3771	373	14	1754	1843	187	1593	59	94	232	11	48612
491	1400000US06113010505	52.766	Yolo	0.7201	0.137	0.6153	0.1009	0.5155	0.6232	0.558	0	0.6143	0.0501	0.3088	0.0816	0.2721	0.3568	0.198	26.2	7.3	2.6	6.3	0.3	2.4	32.5	0	8	1.8	3.2	47898	7.6	6.4	5.1	8.4	1261	351	44	3252	302	14	1693	1783	109	1564	0	143	54	55	47898
492	1400000US06113010512	0.45971	Yolo	0.4137	0.137	0.4873	0.0642	0.6804	0.6829	0.6849	0.5569	0.6954	0.3239	0.7313	0.2718	0.8279	0.3748	0.628	21.7	7.3	1.7	5.4	0.9	3.3	47.7	1.3	12	7.5	10.7	32652	27.8	6.7	10.2	8	779	261	19	2303	195	34	1140	1154	117	1711	15	139	132	122	32652
493	1400000US06113010606	1.10909	Yolo	0.3485	0.3871	0.3233	0.1431	0.7155	0.6696	0.5839	0.7662	0.6904	0.1564	0.6387	0.2842	0.6691	0.5703	0.1435	20.7	11.9	0.8	7.1	1.2	3.1	35	8.9	11.8	4.2	8.1	32084	18.9	9.4	4.4	6.6	1460	837	21	5887	496	87	2722	2858	209	2465	254	336	174	220	32084
494	1400000US06113010607	1.31762	Yolo	0.7867	0.595	0.5436	0.0428	0.3807	0.6353	0.6331	0	0.6474	0.0229	0.3463	0.0699	0.1872	0.3366	0.2497	27.5	15.1	2	4.7	0.1	2.6	40.6	0	9.5	0.9	3.6	50029	5.7	6.2	5.7	9.2	1149	630	32	2112	196	4	1571	1611	102	1697	0	153	25	56	50029
495	1400000US06113011300	112.026	Yolo	0.5505	0.3316	0.7016	0.4311	0.4577	0.8788	0.7255	0.6717	0.397	0.7703	0.091	0.4363	0.3287	0.368	0.5709	23.6	11	3.5	11.2	0.2	11	54.1	3.9	2	20.5	1	26928	8.9	6.6	9.4	14.7	1977	920	106	7025	939	16	3012	3103	882	4531	122	63	1170	31	26928
496	1400000US06113011400	219.097	Yolo	0.4779	0.5705	0.8694	0.7101	0.6844	0.8596	0.7407	0.8983	0.4703	0.7936	0.6515	0.3121	0.5587	0.4766	0.7762	22.6	14.7	7.4	15.5	1	9.6	56.6	20.9	3.5	21.7	8.4	30945	15	8	13	17	877	572	108	3174	602	38	1461	1635	358	2198	341	57	558	122	30945
497	1400000US06037576802	0.180615	Los Angeles	0.1183	0.0683	0.3402	0.3197	0.8467	0.6448	0.6479	0	0.8345	0.2983	0.4393	0.1518	0.5965	0.4968	0.7213	15.5	5.4	0.9	9.7	3.1	2.7	42.5	0	23.6	7	4.7	39784	16.2	8.3	11.8	16.3	588	205	16	1454	359	119	1882	2016	100	1610	0	475	204	88	39784
498	1400000US06037577000	0.712822	Los Angeles	0.1039	0.1118	0.5544	0.0252	0.8506	0.6892	0.7191	0.4416	0.8702	0.4958	0.7252	0.3061	0.5811	0.6155	0.653	14.8	6.7	2.1	3.8	3.2	3.5	53	0.4	28.9	11.2	10.5	31176	15.7	10.2	10.6	23.7	1004	450	65	10147	256	219	3071	3264	219	3588	12	943	529	323	31176
499	1400000US06037577100	0.469272	Los Angeles	0.2026	0.3497	0.7669	0.2188	0.7386	0.6313	0.622	0	0.8657	0.1327	0.5297	0.1459	0.2365	0.3289	0.3209	18.1	11.3	4.5	8.3	1.5	2.5	39.3	0	28.1	3.7	6	40305	6.8	6.1	6.5	10.4	1259	786	154	4241	570	102	3422	3475	170	2729	0	976	186	207	40305
500	1400000US06037577400	0.249177	Los Angeles	0.0782	0.6334	0	0.4542	0.4513	0.3917	0.4435	0	0.6219	0.0615	0.4973	0.0319	0.3504	0.0834	0.2497	13.2	15.7	0	11.5	0.2	0.7	22.7	0	8.3	2.1	5.5	62285	9.4	2.4	5.7	6.8	364	433	0	2919	315	5	1553	1800	20	625	0	150	46	85	62285
501	1400000US06037577603	1.03573	Los Angeles	0.1533	0.6932	0.3998	0.1152	0.2979	0.3713	0.4936	0.4416	0.8059	0.0335	0.2889	0.0416	0.3877	0.2359	0.4921	16.8	16.7	1.2	6.6	0	0.7	26.6	0.4	20.3	1.3	3	57881	10.3	4.9	8.4	7.3	1345	1339	42	5331	525	1	3645	3851	50	2132	15	781	80	110	57881
502	1400000US06037601301	0.237246	Los Angeles	0.5546	0.3198	0.3595	0.2902	0.6831	0.5487	0.8883	0	0.4627	0.329	0.6257	0.1886	0.3032	0.7624	0.6135	23.6	10.8	0.9	9.3	1	1.7	86	0	3.3	7.6	7.8	37067	8.3	13.3	10	13.4	415	190	7	1176	164	17	743	783	27	1509	0	26	97	58	37067
503	1400000US06037603600	0.361974	Los Angeles	0.1407	0.4789	0.7956	0.5657	0.5521	0.8702	0.8164	0	0.7634	0.6441	0.6211	0.1862	0.2852	0.0474	0.5858	16.4	13.3	5.1	13.1	0.4	10.3	71.3	0	16.6	15.4	7.7	37231	7.9	1.5	9.6	15.6	700	568	72	2645	558	16	1421	1448	426	3048	0	240	480	109	37231
504	1400000US06037603703	0.251721	Los Angeles	0.3291	0.3028	0.8752	0.1152	0.4466	0.8718	0.8417	0	0.4758	0.7747	0.1585	0.3872	0.2095	0.1645	0.5005	20.4	10.5	7.7	6.6	0.2	10.5	76.7	0	3.6	20.7	1.7	28390	6.2	3.9	8.5	16.8	582	299	63	1272	188	5	822	856	287	2182	0	31	422	14	28390
505	1400000US06037620001	0.456951	Los Angeles	0.3195	0.3561	0.4886	0.2752	0.5309	0.6041	0.5031	0	0.6664	0.0784	0.4156	0.0926	0.2454	0.3353	0.3493	20.3	11.4	1.7	9.1	0.3	2.2	27.4	0	10.4	2.5	4.4	46109	7	6.2	6.8	4.5	817	459	25	4492	366	13	1494	1554	87	1104	0	162	68	65	46109
506	1400000US06037620002	0.45743	Los Angeles	0.6378	0.3198	0.6057	0.0681	0.5719	0.4271	0.545	0	0.849	0.0744	0.4769	0.1482	0.2454	0.8213	0.1668	24.8	10.8	2.5	5.5	0.4	0.9	31.2	0	25.4	2.4	5.2	40104	7	15.1	4.7	9	873	378	37	7259	194	15	1467	1561	29	1097	0	397	58	76	40104
507	1400000US06037620102	0.336648	Los Angeles	0.5294	0.1886	0.7172	0.0914	0.4312	0.5716	0.5359	0.4416	0.6859	0.2007	0.2691	0.1098	0.117	0.1264	0.3023	23.3	8.4	3.7	6.1	0.2	1.9	30.4	0.4	11.5	5.1	2.8	43906	4.1	3.3	6.3	9.8	899	325	58	4128	234	6	1560	1695	68	1174	7	195	137	44	43906
508	1400000US06037620303	0.447145	Los Angeles	0.8915	0.4593	0.2843	0.0873	0.4598	0.3569	0.3449	0	0.5142	0.1857	0.0992	0.0119	0.0479	0.1131	0.0791	30.5	13	0.6	6	0.2	0.6	16.1	0	4.6	4.8	1.1	80001	2.3	3	3.4	3.8	1415	601	10	5301	276	9	1617	1827	26	747	0	84	151	18	80001
509	1400000US06037620501	0.997095	Los Angeles	0.6647	0.2253	0	0.0642	0.3555	0.718	0.6109	0	0.6849	0.0826	0.2295	0.069	0.0421	0.3127	0.2243	25.3	9.1	0	5.4	0.1	4	38	0	11.4	2.6	2.4	50204	2.1	5.9	5.4	8.8	1553	562	0	5806	335	4	2098	2140	233	2336	0	245	110	50	50204
510	1400000US06037620522	0.288943	Los Angeles	0.3354	0.3082	0.5229	0.0962	0.3133	0.7178	0.6465	0.4416	0.5896	0.2983	0.3909	0.0775	0.1477	0.4597	0.628	20.5	10.6	1.9	6.2	0	4	42.3	0.4	7	7	4.1	48595	4.8	7.8	10.2	12.1	918	472	34	2154	277	1	1797	1959	171	1892	8	138	236	73	48595
511	1400000US06037620601	0.527395	Los Angeles	0.2889	0.1836	0.6774	0.0914	0.5648	0.6331	0.7122	0	0.7266	0.329	0.5869	0.0748	0.4423	0.4163	0.7717	19.8	8.3	3.2	6.1	0.4	2.6	51.9	0	13.9	7.6	7	49127	11.7	7.2	12.9	11	1169	489	78	4708	358	24	2417	2488	137	3062	0	347	334	169	49127
512	1400000US06037620602	0.521737	Los Angeles	0.6588	0.2629	0.3071	0.1856	0.378	0.6861	0.6518	0.7166	0.602	0.2933	0.2593	0.0738	0.1347	0.044	0.102	25.2	9.8	0.7	7.8	0.1	3.4	43	6	7.5	6.9	2.7	49294	4.5	1.4	3.8	8	1358	531	14	5521	421	5	1984	2065	168	2321	123	155	264	53	49294
513	1400000US06037620800	0.958867	Los Angeles	0.5441	0.621	0.5722	0.1545	0.4706	0.5109	0.5421	0	0.5027	0.1666	0.1895	0.0199	0.0643	0.3297	0.2497	23.5	15.5	2.2	7.3	0.2	1.4	31	0	4.3	4.4	2	70384	2.8	6.1	5.7	3.9	1898	1252	65	9396	587	17	2891	2988	108	2502	0	128	245	59	70384
514	1400000US06037621001	0.358948	Los Angeles	0.227	0.7261	0	0.1489	0.6302	0.2047	0.4427	0	0.8842	0.0165	0.5764	0.0165	0.0604	0.1237	0.1741	18.7	17.3	0	7.2	0.6	0.2	22.7	0	31.4	0.6	6.8	73695	2.7	3.2	4.8	6.5	873	807	0	4738	334	30	2113	2129	7	1060	0	668	21	144	73695
515	1400000US06037621004	0.338406	Los Angeles	0.1448	0.2576	0	0.0159	0.4099	0.2476	0.259	0.691	0.515	0.0165	0.4156	0.0138	0.3165	0.0438	0.3209	16.5	9.7	0	2.9	0.1	0.3	11.3	4.7	4.6	0.6	4.4	77058	8.6	1.4	6.5	8	765	449	0	4828	134	6	2291	2620	12	525	122	121	23	101	77058
516	1400000US06037621102	0.210128	Los Angeles	0.604	0.2355	0.3799	0.0642	0.3274	0	0.4089	0.6228	0.3546	0.0307	0.279	0.0229	0.1872	0.1434	0.198	24.3	9.3	1	5.4	0	0	20.3	2.4	1.4	1.2	2.9	67748	5.7	3.6	5.1	3	751	288	13	2183	167	1	1239	1346	0	625	32	19	25	36	67748
517	1400000US06037621201	0.631813	Los Angeles	0.2549	0.3374	0.4226	0.1372	0.6757	0.6134	0.6058	0	0.6209	0.0907	0.3555	0.0415	0.1001	0.3844	0.3949	19.2	11.1	1.3	7	0.9	2.3	37.4	0	8.3	2.8	3.7	57906	3.7	6.8	7.3	5.2	1200	692	33	7761	434	57	2579	2702	139	2339	0	224	129	96	57906
518	1400000US06037621301	0.602677	Los Angeles	0.622	0.4069	0.6238	0.1009	0.4198	0.4259	0.5925	0	0.8863	0.1564	0.3088	0.0505	0.1607	0.3777	0.4229	24.6	12.2	2.7	6.3	0.1	0.9	36	0	31.8	4.2	3.2	54988	5.1	6.7	7.6	5.8	1741	862	80	5427	442	10	2986	3071	57	2547	0	976	213	95	54988
519	1400000US06037621400	0.492482	Los Angeles	0.6349	0.4982	0.3234	0.0793	0.511	0.3788	0.5115	0	0.7442	0.0307	0.2691	0.0628	0.3032	0.5298	0.198	24.8	13.6	0.8	5.8	0.3	0.7	28.2	0	15.1	1.2	2.8	51586	8.3	8.8	5.1	5.9	1143	625	14	3954	265	13	1813	1960	30	1298	0	296	37	50	51586
520	1400000US06037650001	0.611641	Los Angeles	0.1966	0.7161	0.2449	0.611	0.7153	0.8636	0.8215	0.5202	0.8402	0.3994	0.4624	0.3386	0.2277	0.1316	0.2761	18	17.1	0.5	13.8	1.2	9.9	72.4	0.9	24.3	9	5	29977	6.6	3.4	6	11.9	1079	1029	10	4137	831	74	2141	2270	554	4345	21	551	404	107	29977
521	1400000US06037650101	0.732271	Los Angeles	0.4205	0.8643	0.7179	0.2978	0.6552	0.7721	0.8583	0.674	0.6165	0.1666	0.4156	0.2597	0.1213	0.2471	0.7958	21.8	20.7	3.7	9.4	0.8	5.5	80	4	8.1	4.4	4.4	33190	4.2	5	13.5	7.2	1292	1228	77	3877	559	46	2067	2184	310	4744	88	177	179	91	33190
522	1400000US06037650200	0.93598	Los Angeles	0.3445	0.4396	0.8099	0.5191	0.5972	0.8133	0.7481	0	0.5945	0.5968	0.1087	0.2812	0.2009	0.1846	0.3675	20.7	12.7	5.4	12.4	0.5	7	57.9	0	7.2	13.9	1.2	32230	6	4.2	7	12.5	1263	775	101	9184	754	31	1868	1969	410	3538	0	142	576	23	32230
523	1400000US06037650300	0.722793	Los Angeles	0.224	0.664	0.8502	0.3495	0.5808	0.8122	0.8042	0.6886	0.8618	0.5827	0.4624	0.408	0.2236	0.3768	0.8901	18.6	16.2	6.6	10.1	0.5	7	68.8	4.6	27.5	13.5	5	27720	6.5	6.7	16.9	13.7	1270	1103	160	4596	689	31	2423	2604	448	4695	119	715	679	122	27720
524	1400000US06037650401	1.34646	Los Angeles	0.3876	0.6334	0.8738	0.2679	0.7079	0.7858	0.7123	0.4574	0.4772	0.272	0.2989	0.1732	0.1563	0.2326	0.2669	21.3	15.7	7.6	9	1.2	6	51.9	0.5	3.7	6.5	3.1	38129	5	4.8	5.9	5.4	933	689	107	15372	395	51	1407	1558	249	2272	8	57	192	43	38129
525	1400000US06037650501	0.382357	Los Angeles	0.5016	0.7892	0.6731	0.3723	0.4573	0.743	0.6826	0.509	0	0.2366	0.1996	0.2307	0.2676	0.1053	0.159	22.9	18.6	3.2	10.4	0.2	4.6	47.4	0.8	0	5.8	2.1	34653	7.5	2.9	4.6	7.9	722	586	33	1694	327	6	1038	1088	136	1492	9	0	125	22	34653
526	1400000US06037650502	0.514652	Los Angeles	0.4575	0.7892	0.7875	0.1659	0.577	0.7608	0.6841	0	0.7922	0.1233	0.2096	0.1304	0.2498	0.4497	0.3675	22.3	18.6	4.9	7.5	0.4	5.1	47.5	0	19	3.5	2.2	41676	7.1	7.6	7	6.6	958	797	75	3180	320	19	1530	1639	214	2042	0	312	107	33	41676
527	1400000US06037650603	0.494909	Los Angeles	0.3537	0.8615	0.5271	0.3944	0.5469	0.7698	0.711	0	0.8641	0.0953	0.5764	0.1298	0.3032	0.133	0.607	20.8	20.6	1.9	10.7	0.4	5.4	51.7	0	27.8	2.9	6.8	41726	8.3	3.4	9.9	13.6	809	802	30	5157	414	14	1565	1600	200	2008	0	445	81	107	41726
528	1400000US06037650701	0.774652	Los Angeles	0.2941	0.8752	0.3446	0.4542	0.4702	0.7996	0.6785	0	0.7683	0.2461	0.4312	0.1082	0.1347	0.0292	0.2578	19.9	21.1	0.9	11.5	0.2	6.5	46.7	0	17	6	4.6	44086	4.5	0.8	5.8	3.6	474	502	8	14217	275	5	918	1042	144	1113	0	177	107	42	44086
529	1400000US06037650702	0.540093	Los Angeles	0.6747	0.7101	0.3449	0.2259	0.4707	0.7878	0.6298	0	0.4733	0.1427	0.0992	0.1569	0.0244	0.1145	0.4921	25.4	17	0.9	8.4	0.2	6	40.2	0	3.6	3.9	1.1	39378	1.4	3.1	8.4	4.4	1207	806	14	2675	399	10	1604	1630	258	1911	0	58	127	18	39378
530	1400000US06037651001	0.547002	Los Angeles	0.5217	0.6574	0.8162	0.2827	0.6683	0.7902	0.779	0.8721	0.734	0.463	0.3995	0.3166	0.2985	0.344	0.525	23.2	16.1	5.6	9.2	0.9	6.1	63.8	17.7	14.4	10.4	4.2	30787	8.2	6.3	8.8	12	1373	955	103	3414	543	51	1850	1975	347	3781	350	285	416	78	30787
531	1400000US06037651002	0.456998	Los Angeles	0.1389	0.67	0.4773	0.3648	0.7553	0.7155	0.7976	0	0.8749	0.2164	0.5418	0.1818	0.1001	0.1509	0.2578	16.3	16.3	1.6	10.3	1.7	4	67.4	0	29.7	5.4	6.2	37552	3.7	3.7	5.8	11.5	752	751	27	3503	476	76	1684	1815	179	3103	0	539	190	104	37552
532	1400000US06037651201	0.674018	Los Angeles	0.5973	0.721	0.4147	0.2827	0.5177	0.6032	0.5508	0	0	0.2366	0.365	0.0768	0.0337	0.1115	0.2761	24.2	17.2	1.2	9.2	0.3	2.2	31.8	0	0	5.8	3.8	48734	1.8	3	6	5.7	1148	813	21	3148	436	14	1700	1751	99	1506	0	0	187	64	48734
533	1400000US06037651302	0.925365	Los Angeles	0.3391	0.8868	0.7213	0.3574	0.4349	0.4979	0.535	0	0.6033	0.2062	0.0466	0.066	0.1563	0.3849	0.4137	20.6	21.6	3.8	10.2	0.2	1.3	30.3	0	7.6	5.2	0.5	50894	5	6.8	7.5	3.3	1286	1348	90	4618	637	10	2385	2580	76	1893	0	195	249	12	50894
534	1400000US06037670001	0.362782	Los Angeles	0.2763	0.5639	0.8979	0.469	0.8171	0.8189	0.76	0.8095	0.684	0.6758	0.4393	0.2792	0.4647	0.0897	0.3493	19.6	14.6	8.9	11.7	2.5	7.3	60.1	11.9	11.4	16.5	4.7	32323	12.3	2.6	6.8	14.4	672	502	111	2359	392	87	1243	1368	230	2064	163	156	414	59	32323
535	1400000US06037670003	0.576614	Los Angeles	0.2659	0.3435	0.7672	0.2609	0.6031	0.8685	0.7559	0.7265	0.6831	0.5468	0.3995	0.4325	0.6105	0.5114	0.7958	19.4	11.2	4.5	8.9	0.5	10.2	59.4	6.5	11.4	12.5	4.2	27030	16.7	8.5	13.5	25.2	1065	614	97	4867	490	29	2153	2510	521	3261	164	285	483	91	27030
536	1400000US06037670202	1.15037	Los Angeles	0.7167	0.8996	0.6387	0.3268	0.3315	0.5602	0.5765	0	0	0.0953	0.2295	0.029	0.1213	0.0722	0.0245	26.1	22.2	2.8	9.8	0	1.8	34.3	0	0	2.9	2.4	63952	4.2	2.2	1.8	4.4	724	615	27	1569	271	1	957	971	47	950	0	0	56	23	63952
537	1400000US06037670328	1.3854	Los Angeles	0.6761	0.8935	0.2279	0.0302	0.4048	0.6662	0.5534	0	0.5699	0.0165	0.1796	0.0064	0.1258	0.1085	0.045	25.4	21.9	0.4	4.1	0.1	3.1	32	0	6.3	0.6	1.9	92624	4.3	2.9	2.6	6.3	1236	1062	6	5458	200	6	1561	1658	145	1557	0	105	21	30	92624
538	1400000US06037701602	0.255035	Los Angeles	0.1376	0.3255	0.5751	0.0511	0.8513	0.7078	0.5351	0	0.8766	0.1908	0.3739	0.0731	0.522	0.3479	0.3675	16.3	10.9	2.3	5	3.3	3.8	30.3	0	30	4.9	3.9	49424	13.9	6.3	7	10.2	711	477	47	8670	212	142	2072	2130	152	1324	0	639	163	81	49424
539	1400000US06037701701	0.253494	Los Angeles	0.1153	0.5771	0.3869	0.2978	0.5616	0.7883	0.6113	0	0.8584	0.3645	0.768	0.1066	0.3417	0.61	0.7155	15.4	14.8	1.1	9.4	0.4	6.1	38	0	26.9	8.3	12.2	44309	9.2	10.1	11.7	9.9	502	482	18	6614	305	13	1659	1852	190	1242	0	498	214	203	44309
540	1400000US06037702201	0.464915	Los Angeles	0.0952	0.4326	0.6882	0.2679	0.6421	0.5791	0.5664	0	0.7876	0.0255	0.3278	0.0739	0.4718	0.2254	0.4747	14.4	12.6	3.4	9	0.7	2	33.3	0	18.6	1	3.4	49287	12.5	4.7	8.2	15.4	697	614	73	16523	436	34	2173	2289	92	1615	0	426	33	73	49287
541	1400000US06037702300	1.00415	Los Angeles	0.1693	0.6574	0	0.3798	0.7248	0.721	0.6182	0.4416	0.7869	0.2164	0.4552	0.0648	0.4718	0.2522	0.6344	17.3	16.1	0	10.5	1.3	4.1	38.8	0.4	18.5	5.4	4.9	51144	12.5	5.1	10.3	7.8	1197	1116	0	12257	721	92	2981	3057	271	2689	13	567	270	147	51144
542	1400000US06037702400	0.764954	Los Angeles	0.085	0.3938	0.6974	0.2473	0.6457	0.7088	0.704	0	0.6752	0.3693	0.5654	0.076	0.1434	0.1626	0.2578	13.8	12	3.5	8.7	0.7	3.9	50.5	0	10.9	8.4	6.6	48910	4.7	3.9	5.8	9.2	554	482	62	11557	348	29	1786	1933	147	2034	0	211	271	118	48910
543	1400000US06037702501	0.515038	Los Angeles	0.5723	0.4789	0.5264	0.0321	0.4751	0.6714	0.6459	0	0.8102	0.227	0.5418	0.0887	0.2809	0.3406	0.5782	23.9	13.3	1.9	4.2	0.2	3.2	42.3	0	20.7	5.6	6.2	46735	7.8	6.2	9.5	14.6	1208	671	39	3949	214	11	2040	2129	149	2136	0	441	193	126	46735
544	1400000US06037702600	0.835263	Los Angeles	0.3596	0.7973	0.4581	0.3197	0.763	0.7153	0.6902	0	0.5071	0.1377	0.47	0.0747	0.2009	0.2051	0.7213	20.9	18.8	1.5	9.7	1.7	4	48.5	0	4.4	3.8	5.1	49129	6	4.5	11.8	6.7	1260	1131	33	6891	575	105	2216	2318	234	2921	0	102	162	114	49129
545	1400000US06037702700	0.517147	Los Angeles	0.679	0.5771	0.7865	0.3723	0.6197	0.6844	0.6833	0	0.3191	0.2933	0.3278	0.0893	0.0604	0.3625	0.1819	25.5	14.8	4.9	10.4	0.6	3.4	47.4	0	1	6.9	3.4	46618	2.7	6.5	4.9	4.1	941	547	63	6901	383	22	1291	1324	116	1752	0	13	177	44	46618
546	1400000US06037702803	0.327071	Los Angeles	0.205	0.4593	0.8712	0.2188	0.8468	0.7473	0.7287	0.6606	0.702	0.5866	0.6348	0.2198	0.431	0.386	0.4229	18.2	13	7.5	8.3	3.1	4.8	54.6	3.5	12.4	13.6	8	35241	11.4	6.8	7.6	22.9	555	398	89	5537	248	96	1190	1215	136	1667	43	151	321	95	35241
547	1400000US06037703002	1.25474	Los Angeles	0.3657	0.8419	0.4106	0.4463	0.4521	0.3714	0.8975	0	0.6047	0.0784	0.3463	0.0482	0.3334	0.2565	0.7806	21	20	1.2	11.4	0.2	0.7	87.7	0	7.6	2.5	3.6	55553	9	5.2	13.1	9.4	1609	1531	36	7800	870	14	2969	3072	49	6719	0	234	136	106	55553
548	1400000US06037800202	10.5728	Los Angeles	0.8993	0.3739	0	0.0202	0.3428	0.1973	0.4625	0.7712	0	0.0501	0.0548	0.0187	0.3287	0.6029	0.0842	30.8	11.7	0	3.4	0	0.1	24.1	9.2	0	1.8	0.6	71419	8.9	10	3.5	4.6	1892	716	0	4979	210	3	2010	2171	8	1480	200	0	69	12	71419
549	1400000US06037800204	3.07445	Los Angeles	0.5158	0.8701	0.4025	0.0962	0.5354	0.7785	0.4541	0	0.6187	0.1427	0.4077	0.0148	0.2143	0.3664	0.4667	23.1	20.9	1.2	6.2	0.3	5.7	23.5	0	8.2	3.9	4.3	75961	6.3	6.6	8.1	4.9	1107	1003	21	8183	298	16	1801	1831	268	1125	0	150	133	77	75961
550	1400000US06037800324	1.35693	Los Angeles	0.6432	0.3561	0	0.0642	0.4834	0.3466	0.4848	0	0	0.0699	0.1087	0.0954	0.1563	0.3229	0.3122	24.9	11.4	0	5.4	0.2	0.6	25.9	0	0	2.3	1.2	45712	5	6	6.4	6.3	1715	783	0	6920	371	16	2364	2437	37	1783	0	0	111	28	45712
551	1400000US06037800326	16.0359	Los Angeles	0.2844	0.8454	0	0.0406	0.5823	0.3881	0.447	0.8859	0.6521	0.0744	0.1186	0.0283	0.2143	0.1266	0.3399	19.7	20.1	0	4.6	0.5	0.7	23	19.3	9.7	2.4	1.3	64363	6.3	3.3	6.7	5	990	1008	0	8203	228	23	1986	2087	35	1152	403	203	88	25	64363
552	1400000US06037800330	10.9057	Los Angeles	0.5095	0.1642	0.3859	0.1724	0.7499	0.6968	0.3959	0.754	0	0.2366	0	0.0443	0.6105	0.0438	0.4137	23	7.9	1.1	7.6	1.6	3.6	19.3	8.1	0	5.8	0	56900	16.7	1.4	7.5	2.9	232	80	4	551	76	16	370	370	36	195	30	0	41	0	56900
553	1400000US06037800331	0.736617	Los Angeles	0.1219	0.7973	0.5462	0.4092	0.8855	0.6428	0.4634	0	0.4963	0.2062	0	0.0837	0.0877	0	0.6135	15.7	18.8	2.1	10.9	4.3	2.7	24.2	0	4.1	5.2	0	47570	3.4	0	10	6.3	127	152	5	7573	88	35	243	243	20	196	0	10	34	0	47570
554	1400000US06037800332	1.85536	Los Angeles	0.5892	0.5893	0	0.1053	0.428	0.3913	0.3704	0	0	0.0465	0.0646	0.0353	0.0148	0.3322	0.2578	24.1	15	0	6.4	0.2	0.7	17.8	0	0	1.7	0.7	60360	0.8	6.1	5.8	4	1593	989	0	5782	421	10	2142	2214	47	1172	0	0	75	14	60360
555	1400000US06037800506	10.2266	Los Angeles	0.3724	0.8643	0.731	0.2978	0.6671	0.4863	0.3884	0.4416	0.5632	0.1427	0.1087	0.0069	0.2636	0.5392	0.4667	21.1	20.7	3.9	9.4	0.9	1.2	18.9	0.4	6.1	3.9	1.2	90902	7.4	8.9	8.1	5.1	668	656	54	1424	297	27	1380	1650	36	597	7	101	93	16	90902
556	1400000US06037900501	1.20354	Los Angeles	0.8699	0.2041	0.7797	0.305	0.6646	0.7631	0.8393	0	0.3099	0.8127	0.5234	0.7952	0.8036	0.8306	0.8173	29.8	8.7	4.7	9.5	0.8	5.2	76.2	0	0.9	22.8	5.9	17910	26	15.5	14.1	23	1851	539	89	3249	588	52	1876	2164	297	4738	0	19	844	110	17910
557	1400000US06037900504	4.0832	Los Angeles	0.8953	0.0898	0.4665	0.1791	0.4774	0.6697	0.8356	0	0.4927	0.5688	0.6893	0.6677	0.446	0.7517	0.8421	30.7	6.1	1.5	7.7	0.2	3.1	75.4	0	4	13.1	9.4	21189	11.8	13	14.9	11.3	1799	360	27	7291	448	13	1757	2012	164	4423	0	81	442	166	21189
558	1400000US06037900701	0.808492	Los Angeles	0.86	0.3804	0.6346	0.5325	0.6641	0.8208	0.7929	0.6453	0.483	0.8193	0.8451	0.8283	0.8445	0.8267	0.8236	29.5	11.8	2.8	12.6	0.8	7.4	66.4	3	3.8	23.2	16.8	16891	29.1	15.3	14.3	17.2	1345	541	43	4555	574	38	1546	1820	309	3034	54	69	639	259	16891
559	1400000US06037900703	1.00341	Los Angeles	0.7014	0.3938	0.7059	0.4977	0.8122	0.7996	0.7411	0.4774	0.888	0.792	0.84	0.7206	0.8801	0.7169	0.7361	25.9	12	3.6	12.1	2.5	6.5	56.7	0.6	32.1	21.6	16.4	19889	32.4	12.2	12.1	15	1023	476	61	7552	466	97	1707	1985	228	2244	11	637	524	280	19889
560	1400000US06037900900	81.799	Los Angeles	0.2815	0.7161	0.3127	0.4759	0.5601	0.5765	0.5648	0.8665	0.278	0.4958	0.3088	0.3753	0.5152	0.0613	0.8726	19.7	17.1	0.7	11.8	0.4	1.9	33.1	17.1	0.6	11.2	3.2	28776	13.7	1.9	16.1	10.8	699	609	10	4344	421	14	1371	1501	68	1177	257	9	289	44	28776
561	1400000US06037901004	5.04997	Los Angeles	0.8916	0.1836	0.6936	0.1791	0.4867	0.6434	0.7534	0	0.5053	0.3742	0.169	0.4674	0.4567	0.7419	0.5635	30.5	8.3	3.4	7.7	0.2	2.7	58.9	0	4.4	8.5	1.8	26073	12.1	12.8	9.3	8.4	3853	1041	126	13205	972	30	3682	3950	315	7432	0	172	655	67	26073
562	1400000US06037901007	2.01183	Los Angeles	0.1402	0.3143	0.6625	0.0914	0.7973	0.6518	0.5913	0	0	0.4992	0.1996	0.2443	0.4828	0.0362	0.6135	16.4	10.7	3.1	6.1	2.2	2.8	35.8	0	0	11.3	2.1	33970	12.8	1.1	10	11.8	348	228	20	3186	129	47	653	770	59	762	0	0	173	14	33970
563	1400000US06037901008	1.03571	Los Angeles	0.6037	0.252	0.3333	0.3723	0.6213	0.7392	0.7739	0	0.3745	0.6596	0.3184	0.4276	0.3462	0.6078	0.7155	24.3	9.6	0.8	10.4	0.6	4.6	62.8	0	1.7	15.9	3.3	27167	9.3	10	11.7	8	728	287	8	3083	310	18	977	1006	127	1879	0	17	317	32	27167
564	1400000US06037901009	1.0248	Los Angeles	0.7931	0.4326	0.6631	0.2403	0.4975	0.6902	0.6923	0	0.4838	0.4915	0.2096	0.3812	0.5387	0.6472	0.4406	27.6	12.6	3.1	8.6	0.3	3.5	48.8	0	3.8	11.1	2.2	28580	14.4	10.7	7.8	18.4	1610	737	58	2591	502	15	1891	1970	185	2842	0	75	420	42	28580
565	1400000US06037901010	1.02531	Los Angeles	0.8642	0.2688	0.5387	0.0719	0.5136	0.7542	0.758	0	0.4359	0.673	0.2494	0.7366	0.8974	0.7664	0.7504	29.6	9.9	2	5.6	0.3	5	59.8	0	2.7	16.4	2.6	19497	34.3	13.4	12.4	22.1	1855	621	39	2820	351	18	1950	2054	290	3748	0	56	643	50	19497
566	1400000US06037901011	1.03057	Los Angeles	0.6035	0.3435	0.5429	0.4906	0.5996	0.6441	0.6904	0	0.7752	0.4755	0.6635	0.2182	0.5152	0.6858	0.6765	24.3	11.2	2	12	0.5	2.7	48.5	0	17.5	10.7	8.7	35326	13.7	11.5	11	11.7	1225	563	39	3311	602	26	1919	2109	132	2441	0	370	366	167	35326
567	1400000US06037901101	2.01592	Los Angeles	0.7113	0.1987	0.2318	0.3871	0.3082	0.7271	0.6718	0.8549	0.5706	0.6381	0.3184	0.6254	0.6437	0.6386	0.7717	26	8.6	0.4	10.6	0	4.3	45.7	15.9	6.4	15.2	3.3	22192	17.9	10.6	12.9	18.3	1312	435	7	3602	535	1	1722	1919	199	2304	306	122	472	57	22192
568	1400000US06037901102	1.97356	Los Angeles	0.6936	0.4004	0.5951	0.3419	0.5376	0.6545	0.7026	0	0.633	0.5314	0.169	0.5069	0.6615	0.8334	0.6942	25.7	12.1	2.4	10	0.3	2.9	50.2	0	8.8	12.1	1.8	25038	18.6	15.6	11.3	12	1442	679	45	2966	560	19	1851	2000	148	2816	0	177	427	33	25038
569	1400000US06037901205	18.9941	Los Angeles	0.8792	0.362	0.6062	0.2259	0.6369	0.5644	0.6753	0.5202	0.3733	0.3994	0.6021	0.3374	0.3916	0.3894	0.2937	30.1	11.5	2.5	8.4	0.7	1.8	46.3	0.9	1.7	9	7.3	30030	10.4	6.8	6.2	2.4	3214	1226	90	8764	892	72	3563	3953	177	4942	35	66	611	261	30030
570	1400000US06037910202	7.85843	Los Angeles	0.8754	0.5246	0.3681	0.4311	0.4029	0.6704	0.6896	0	0	0.3088	0.1479	0.2169	0.1783	0.5524	0.3122	29.9	14	1	11.2	0.1	3.1	48.4	0	0	7.2	1.6	35397	5.5	9.1	6.4	15.2	1724	806	17	4155	647	7	1723	1798	173	2785	0	0	259	27	35397
571	1400000US06037910207	1.70859	Los Angeles	0.8393	0.1195	0.8527	0.212	0.5131	0.7942	0.766	0	0	0.6758	0.0548	0.4191	0.3992	0.543	0.653	28.8	6.9	6.7	8.2	0.3	6.3	61.3	0	0	16.5	0.6	27396	10.6	9	10.6	9.9	1712	412	109	6155	488	17	1628	1745	346	3638	0	0	590	9	27396
572	1400000US06037910208	1.27635	Los Angeles	0.8783	0.137	0.7513	0.3871	0.5151	0.7205	0.8196	0	0.3718	0.6705	0.2691	0.5986	0.3203	0.6136	0.7155	30	7.3	4.2	10.6	0.3	4.1	72	0	1.6	16.3	2.8	22837	8.7	10.1	11.7	14	1969	480	76	7683	692	19	1797	2003	245	4721	0	33	634	51	22837
573	1400000US06037910209	1.11253	Los Angeles	0.7603	0.1642	0	0.1431	0.4036	0.4207	0.677	0.495	0	0.3898	0.0992	0.2927	0.1872	0.2558	0.6826	26.9	7.9	0	7.1	0.1	0.9	46.5	0.7	0	8.8	1.1	31713	5.7	5.1	11.1	10.6	1102	323	0	2307	292	5	1263	1388	34	1903	10	0	225	14	31713
574	1400000US06037910301	1.5242	Los Angeles	0.4608	0.5771	0.828	0.2188	0.5805	0.6116	0.5735	0.4774	0	0.3742	0.4552	0.2101	0.5049	0.1064	0.746	22.4	14.8	5.9	8.3	0.5	2.3	34	0.6	0	8.5	4.9	35784	13.4	2.9	12.3	12	987	653	85	2933	366	20	1443	1530	98	1500	9	0	260	71	35784
575	1400000US06037910401	3.76682	Los Angeles	0.737	0.2576	0.6499	0.4619	0.3971	0.7676	0.8047	0.4574	0.7153	0.5901	0.3555	0.3943	0.2454	0.5498	0.7504	26.5	9.7	2.9	11.6	0.1	5.4	68.9	0.5	13.2	13.7	3.7	28153	7	9.1	12.4	11.9	1845	672	65	5110	807	8	2216	2298	344	4795	12	304	603	83	28153
576	1400000US06037910805	42.4958	Los Angeles	0.2162	0.3561	0.8237	0.526	0.8735	0.7946	0.5573	0.871	0	0.6036	0.2196	0.2143	0.3916	0.3051	0.7921	18.4	11.4	5.8	12.5	3.9	6.3	32.4	17.6	0	14.1	2.3	35545	10.4	5.8	13.4	19.6	839	518	90	4100	557	177	1561	1695	273	1477	298	0	469	36	35545
577	1400000US06037910808	4.1575	Los Angeles	0.7437	0.1742	0.4594	0.4239	0.3979	0.5215	0.5744	0.6383	0	0.5546	0.2397	0.3175	0.0361	0.3977	0.593	26.6	8.1	1.5	11.1	0.1	1.5	34.1	2.8	0	12.7	2.5	30744	1.9	7	9.7	13.7	919	279	17	1472	384	4	1136	1198	48	1176	33	0	282	28	30744
578	1400000US06037910813	31.8544	Los Angeles	0.2024	0.6875	0.2371	0.7703	0.6749	0.4262	0.5564	0.6039	0	0.272	0	0.2032	0.2236	0.0524	0.7676	18.1	16.6	0.4	16.7	0.9	0.9	32.3	2	0	6.5	0	36190	6.5	1.6	12.8	11.6	559	513	5	2000	514	28	1152	1302	27	998	26	0	148	0	36190
579	1400000US06037920015	2.26262	Los Angeles	0.8405	0.2196	0.5119	0.2902	0.3934	0.6609	0.6096	0	0	0.0866	0.0826	0.125	0.1001	0.4605	0.2326	28.9	9	1.8	9.3	0.1	3	37.8	0	0	2.7	0.9	42188	3.7	7.8	5.5	4.9	1830	568	35	3491	589	7	1923	1957	175	2399	0	0	108	17	42188
580	1400000US06037920017	0.798733	Los Angeles	0.5798	0.3316	0.7313	0.611	0.6436	0.6435	0.662	0	0.6553	0.3949	0.0548	0.3878	0.1739	0.2844	0.5172	24	11	3.9	13.8	0.7	2.7	44.4	0	9.9	8.9	0.6	28373	5.4	5.5	8.7	13	1084	497	54	3339	625	32	1379	1417	115	2005	0	140	245	8	28373
581	1400000US06037920020	4.17117	Los Angeles	0.7906	0.194	0.8753	0.3124	0.5549	0.7221	0.5839	0.7552	0.3628	0.2933	0.1479	0.2509	0.2143	0.3113	0.8068	27.6	8.5	7.7	9.6	0.4	4.1	35	8.2	1.5	6.9	1.6	33621	6.3	5.8	13.8	11.3	2026	626	168	4615	705	28	2190	2241	281	2573	183	34	328	35	33621
582	1400000US06037920029	0.86412	Los Angeles	0.578	0.3561	0.8233	0.2051	0.4209	0.7447	0.7134	0.7552	0.62	0.1615	0.7061	0.3819	0.1477	0.4194	0.746	24	11.4	5.8	8.1	0.1	4.7	52.1	8.2	8.2	4.3	9.9	28562	4.8	7.2	12.3	13.1	841	399	66	4636	284	5	1147	1274	156	1827	104	105	96	114	28562
583	1400000US06037920034	3.48021	Los Angeles	0.8024	0.0441	0.7887	0.0793	0.4624	0.5485	0.6907	0.6383	0.6331	0.4497	0.2889	0.3344	0.7274	0.6927	0.7155	27.9	4.4	4.9	5.8	0.2	1.7	48.5	2.8	8.9	10.1	3	30129	21.6	11.7	11.7	20.9	984	155	57	2074	205	7	1157	1197	58	1714	34	106	237	35	30129
584	1400000US06037920035	0.952426	Los Angeles	0.881	0.0553	0.852	0.526	0.2977	0.8591	0.7616	0.7615	0.5813	0.7624	0.4393	0.4684	0.446	0.8106	0.8357	30.1	4.9	6.7	12.5	0	9.6	60.4	8.6	6.7	20.1	4.7	26044	11.8	14.7	14.7	21.5	2444	400	153	7393	1014	1	2292	2326	729	4897	201	157	999	107	26044
585	1400000US06037920044	0.375475	Los Angeles	0.7772	0.1692	0.2615	0.3574	0.4962	0.6836	0.632	0	0.6235	0.3139	0.7368	0.1602	0.0337	0.0582	0.2156	27.3	8	0.5	10.2	0.3	3.4	40.5	0	8.4	7.3	10.9	39117	1.8	1.8	5.3	8.1	856	251	5	4135	320	8	940	940	101	1270	0	79	148	102	39117
586	1400000US06037920111	0.457147	Los Angeles	0.5069	0.1692	0.2995	0.1313	0.6356	0.7242	0.6464	0	0	0.2317	0.3278	0.2083	0.2277	0.3528	0.5005	23	8	0.7	6.9	0.7	4.2	42.3	0	0	5.7	3.4	35883	6.6	6.4	8.5	6.1	759	265	7	2035	227	22	1034	1052	132	1398	0	0	125	35	35883
587	1400000US06037920112	0.667404	Los Angeles	0.1866	0.7365	0	0.5122	0.608	0.5417	0.4591	0	0.7117	0.2414	0.6211	0.1525	0.2009	0.0669	0.8204	17.7	17.5	0	12.3	0.5	1.6	23.9	0	13	5.9	7.7	39733	6	2.1	14.2	7	681	672	0	3274	472	21	1509	1584	61	917	0	206	160	116	39733
588	1400000US06037920314	4.38561	Los Angeles	0.5851	0.2801	0.5258	0.0321	0.4483	0.6749	0.634	0	0.7087	0.2414	0.0417	0.0833	0.0604	0.1334	0.3209	24.1	10.1	1.9	4.2	0.2	3.2	40.7	0	12.8	5.9	0.4	47640	2.7	3.4	6.5	7.4	677	284	18	5583	119	5	943	982	86	1145	0	126	112	4	47640
589	1400000US06037920329	0.848247	Los Angeles	0.7177	0.1642	0.7376	0.16	0.4152	0.4985	0.6373	0	0.6952	0.1666	0.091	0.1382	0.1563	0.626	0.525	26.1	7.9	4	7.4	0.1	1.3	41.1	0	12	4.4	1	40954	5	10.3	8.8	5	1541	464	88	9487	436	8	2195	2261	74	2423	0	272	179	21	40954
590	1400000US06037920330	1.27276	Los Angeles	0.2082	0.6932	0.3567	0.2902	0.5123	0.6394	0.6481	0	0.8134	0.2317	0.3088	0.1112	0.2454	0.2958	0.628	18.2	16.7	0.9	9.3	0.3	2.7	42.5	0	21	5.7	3.2	43747	7	5.6	10.2	5.6	1025	938	22	12980	519	16	2372	2438	142	2389	0	513	225	77	43747
591	1400000US06037920331	0.581127	Los Angeles	0.5637	0.6082	0.5605	0.4092	0.7398	0.707	0.5421	0	0.6621	0.4085	0.6257	0.2576	0.2095	0.5858	0.7213	23.8	15.3	2.2	10.9	1.5	3.8	31	0	10.2	9.2	7.8	33288	6.2	9.7	11.8	11.3	1028	660	32	2000	470	64	1481	1547	159	1339	0	158	282	115	33288
592	1400000US06039000106	21.9388	Madera	0.4181	0.8868	0.7492	0.7932	0.3114	0	0.3526	0.4774	0.3237	0.319	0.1479	0.2361	0.4423	0.1433	0.4575	21.8	21.6	4.2	17.2	0	0	16.6	0.6	1	7.4	1.6	34380	11.7	3.6	8	16.7	1018	1011	72	2402	803	1	1718	2029	0	777	12	21	255	27	34380
593	1400000US06039000202	111.911	Madera	0.8747	0.3871	0.4006	0.4832	0.3709	0.8467	0.6903	0.7425	0	0.7357	0.0826	0.5378	0.4423	0.3529	0.3122	29.9	11.9	1.2	11.9	0.1	8.8	48.5	7.4	0	18.9	0.9	24266	11.7	6.4	6.4	11.3	1777	709	21	4439	704	5	1817	2195	483	2879	163	0	704	17	24266
594	1400000US06039000509	31.7268	Madera	0.3419	0.4854	0.6776	0.5792	0.4325	0.5853	0.6159	0	0	0.3547	0.169	0.3789	0.5251	0.0711	0.1435	20.6	13.4	3.2	13.3	0.2	2	38.5	0	0	8.1	1.8	28655	14	2.2	4.4	17.7	1181	767	61	3345	761	9	1889	2011	110	2205	0	0	321	34	28655
595	1400000US06039000700	3.23687	Madera	0.8568	0.4723	0.8467	0.5923	0.5906	0.7995	0.7886	0	0.5851	0.6503	0.47	0.5874	0.2941	0.676	0.2761	29.4	13.2	6.5	13.5	0.5	6.5	65.6	0	6.9	15.6	5.1	23093	8.1	11.3	6	12.8	3451	1553	239	10054	1584	57	3696	3987	716	7719	0	275	1118	187	23093
596	1400000US06041102100	3.68632	Marin	0.1429	0.8752	0	0.0793	0.3391	0.3776	0.3292	0.5202	0.2388	0.0907	0.0646	0.0375	0.1085	0.1468	0.3949	16.5	21.1	0	5.8	0	0.7	15.2	0.9	0.3	2.8	0.7	59490	3.9	3.6	7.3	7.5	373	478	0	6026	132	1	970	977	15	345	9	3	50	7	59490
597	1400000US06041102202	1.22106	Marin	0.6665	0.67	0.7518	0.4832	0.7154	0.5832	0.5665	0	0.6647	0.3447	0.2096	0.2611	0.2321	0.3454	0.7263	25.3	16.3	4.2	11.9	1.2	2	33.3	0	10.3	7.9	2.2	33132	6.7	6.3	11.9	9.2	1576	1014	95	3834	739	77	2242	2320	117	2075	0	240	342	50	33132
598	1400000US06041102203	1.05069	Marin	0.3287	0.4462	0.8431	0.3344	0.7026	0.8827	0.7033	0.5648	0.7936	0.6002	0.6474	0.1552	0.2636	0.6242	0.2937	20.4	12.8	6.3	9.9	1.1	11.4	50.4	1.4	19.2	14	8.3	39503	7.4	10.3	6.2	18.6	1023	640	128	5297	494	56	2016	2176	526	2520	31	417	511	168	39503
599	1400000US06041103100	15.8045	Marin	0.5335	0.7759	0.2663	0.1372	0.6074	0.3741	0.3344	0.509	0	0.1233	0.1283	0.0935	0.2095	0.1745	0.1668	23.3	18.3	0.6	7	0.5	0.7	15.5	0.8	0	3.5	1.4	45979	6.2	4	4.7	4.9	1799	1414	15	4395	537	42	2725	2860	49	1195	22	0	188	39	45979
600	1400000US06041103200	1.80603	Marin	0.4146	0.8727	0.6295	0.5792	0.8993	0.7307	0.5118	0	0.8308	0.4716	0.722	0.0735	0.3032	0.7501	0.159	21.7	21	2.7	13.3	4.9	4.3	28.2	0	23.1	10.6	10.4	49348	8.3	13	4.6	6.1	1398	1349	70	5311	835	316	2564	2704	268	1815	0	624	496	267	49348
601	1400000US06041104101	2.30405	Marin	0.3144	0.6817	0.6186	0.2978	0.5934	0.7423	0.5114	0	0.5988	0.2773	0.3909	0.0793	0.3955	0.2047	0.2937	20.2	16.5	2.6	9.4	0.5	4.6	28.1	0	7.4	6.6	4.1	48306	10.5	4.5	6.2	9.9	1637	1335	82	6683	758	40	3116	3282	344	2278	0	242	397	127	48306
602	1400000US06041104102	0.811746	Marin	0.5278	0.1836	0.6951	0.0793	0.542	0.8462	0.6405	0	0.7611	0.5278	0.1996	0.2942	0.3462	0.6503	0.4406	23.3	8.3	3.4	5.8	0.3	8.7	41.5	0	16.4	12	2.1	31651	9.3	10.8	7.8	13.4	1268	450	74	3732	314	19	2150	2165	440	2264	0	355	450	45	31651
603	1400000US06041104200	6.70037	Marin	0.4036	0.8975	0.691	0.2473	0.3461	0.7671	0.5073	0.6039	0.7142	0.3693	0.3184	0.0704	0.3754	0.6067	0.5005	21.6	22.1	3.4	8.7	0.1	5.4	27.8	2	13.2	8.4	3.3	49927	10	10	8.5	10.4	1222	1252	83	5059	495	3	2447	2508	275	1576	50	330	364	81	49927
604	1400000US06041105000	3.7783	Marin	0.6336	0.5513	0.6668	0.1987	0.7531	0.5806	0.6121	0.8783	0.6765	0.0953	0.4839	0.0822	0.5746	0.1934	0.7314	24.8	14.4	3.1	8	1.6	2	38.1	18.4	11	2.9	5.3	47805	15.5	4.3	12	6.2	1542	893	78	6863	493	101	2509	2749	117	2373	507	302	123	132	47805
605	1400000US06041107000	7.79273	Marin	0.3654	0.8752	0.2883	0.2978	0.7809	0.6294	0.3766	0	0.2687	0.1038	0.1283	0.0372	0.1347	0.2124	0.2761	21	21.1	0.6	9.4	2	2.5	18.1	0	0.5	3.1	1.4	59579	4.5	4.6	6	3.3	1295	1302	15	4418	577	122	2368	2426	149	1118	0	13	142	34	59579
606	1400000US06041109001	0.85835	Marin	0.1523	0.5444	0.7572	0.1489	0.6265	0.8627	0.6441	0	0.8168	0.4041	0.4907	0.1419	0.522	0.2207	0.0691	16.8	14.3	4.3	7.2	0.6	9.8	42	0	21.4	9.1	5.4	40633	13.9	4.7	3.2	11.6	617	527	73	2394	265	23	1689	1875	341	1546	0	402	252	91	40633
607	1400000US06041111000	0.895004	Marin	0.1238	0.3497	0.8797	0.3871	0.8537	0.7427	0.6224	0	0.8353	0.1615	0.722	0.143	0.4828	0.2572	0.207	15.7	11.3	7.9	10.6	3.3	4.6	39.3	0	23.7	4.3	10.4	40544	12.8	5.2	5.2	15.7	963	691	205	9350	641	203	2596	2671	278	2405	0	632	199	271	40544
608	1400000US06041112100	1.12951	Marin	0.2705	0.4138	0.8915	0.1545	0.458	0.8967	0.6858	0.5856	0.7225	0.7467	0.5654	0.222	0.6615	0.689	0.6997	19.5	12.3	8.6	7.3	0.2	12.7	47.8	1.7	13.7	19.4	6.6	35128	18.6	11.6	11.4	17.6	1018	642	164	6187	383	10	1916	1997	624	2499	34	273	722	126	35128
609	1400000US06041113000	9.79717	Marin	0.244	0.5639	0.5325	0.1204	0.6213	0	0.3549	0.5489	0	0.1184	0.1186	0.1026	0.1213	0.4069	0.6135	19	14.6	2	6.7	0.6	0	16.8	1.2	0	3.4	1.3	44802	4.2	7.1	10	11.9	789	606	32	1660	279	25	1639	1757	0	696	21	0	104	21	44802
610	1400000US06041114100	3.01997	Marin	0.3411	0.3374	0.3894	0.1313	0.4444	0	0.3138	0.6579	0.6302	0.0465	0.3463	0.032	0.3714	0.539	0.198	20.6	11.1	1.1	6.9	0.2	0	14.3	3.4	8.7	1.7	3.6	62185	9.9	8.9	5.1	9.8	1075	577	25	3041	359	9	2278	2437	0	745	84	212	65	83	62185
611	1400000US06041114200	1.73215	Marin	0.2702	0.7049	0.2579	0.1152	0.6512	0.3425	0.3045	0	0.7162	0.0394	0.5706	0.1116	0.1783	0.4977	0.2156	19.5	16.9	0.5	6.6	0.8	0.6	13.8	0	13.3	1.5	6.7	43694	5.5	8.3	5.3	10.9	623	541	7	2687	211	24	1349	1437	17	441	0	191	37	90	43694
612	1400000US06041115000	4.11006	Marin	0.3979	0.6817	0.2787	0.0642	0.7539	0.4148	0.3814	0	0.379	0.2414	0.169	0.0211	0.0604	0.1675	0.5404	21.5	16.5	0.6	5.4	1.6	0.8	18.4	0	1.8	5.9	1.8	69200	2.7	3.9	9	4.1	1579	1212	17	4900	395	120	2848	2904	61	1354	0	51	309	51	69200
613	1400000US06041116000	0.545084	Marin	0.5282	0.6397	0	0.1053	0.6569	0.1971	0.2704	0	0.4723	0.0361	0.3555	0.0385	0.3248	0.6055	0.2937	23.3	15.8	0	6.4	0.8	0.1	11.9	0	3.5	1.4	3.7	59068	8.8	10	6.2	4.5	709	480	0	2467	194	24	1301	1358	4	363	0	48	31	48	59068
614	1400000US06041117000	1.0707	Marin	0.63	0.7313	0.5182	0.4832	0.7139	0	0.2652	0	0.7417	0.0656	0.7637	0.0546	0.4113	0.5158	0.3023	24.7	17.4	1.9	11.9	1.2	0	11.6	0	14.9	2.2	12	53710	10.9	8.6	6.3	5.4	1175	828	38	5156	566	58	2042	2204	0	553	0	329	74	245	53710
615	1400000US06041118100	1.56622	Marin	0.885	0.595	0.4332	0.1372	0.8534	0.387	0.2439	0	0	0.0907	0.1186	0.0055	0.2985	0.2416	0.2761	30.3	15.1	1.3	7	3.3	0.7	10.6	0	0	2.8	1.3	96028	8.2	5	6	1.3	677	338	10	1893	157	74	746	859	15	236	0	0	41	10	96028
616	1400000US06041120000	1.87092	Marin	0.6315	0.8454	0	0.2051	0.4693	0.5941	0.3605	0	0.8013	0.1233	0.1382	0.0157	0.0713	0.4475	0.4137	24.8	20.1	0	8.1	0.2	2.1	17.1	0	19.9	3.5	1.5	74675	3	7.6	7.5	4.6	1544	1255	0	6736	503	13	2796	2879	128	1067	0	573	158	42	74675
617	1400000US06041121100	1.39997	Marin	0.5038	0.6763	0.2419	0.2333	0.3321	0.5123	0.4692	0	0.6693	0.2113	0.2494	0.0168	0.0961	0.2915	0.0642	22.9	16.4	0.5	8.5	0	1.4	24.6	0	10.6	5.3	2.6	73408	3.6	5.6	3.1	5.9	1251	895	10	6655	465	2	2198	2400	72	1344	0	254	208	57	73408
618	1400000US06041124100	2.27867	Marin	0.6984	0.8752	0.3121	0.1791	0.3074	0.2475	0.4149	0	0.5521	0.0996	0.1895	0.0139	0.2095	0.6805	0.4043	25.8	21.1	0.7	7.7	0	0.3	20.7	0	5.7	3	2	76932	6.2	11.4	7.4	4.1	1339	1097	16	4067	397	1	2203	2493	13	1073	0	143	109	43	76932
619	1400000US06041126100	2.0456	Marin	0.8006	0.6397	0.2682	0.1313	0.3859	0.4383	0.255	0.4574	0.588	0.015	0.2989	0.008	0.0571	0.5781	0.2761	27.8	15.8	0.6	6.9	0.1	1	11.1	0.5	7	0.5	3.1	87998	2.6	9.5	6	1	1639	930	13	4202	409	6	2328	2433	54	656	12	170	20	73	87998
620	1400000US06041127000	1.73077	Marin	0.505	0.8061	0	0.1053	0.4128	0.5244	0.3607	0	0.3667	0.0953	0.1382	0.0035	0.0287	0.2747	0.0691	23	19	0	6.4	0.1	1.5	17.1	0	1.6	2.9	1.5	104946	1.6	5.4	3.2	3.4	1037	860	0	3786	287	6	1875	2161	63	773	0	34	97	29	104946
621	1400000US06041128100	3.57516	Marin	0.491	0.6574	0.3083	0.1372	0.4987	0.1906	0.3817	0	0.5045	0.0465	0.0826	0.0216	0.1517	0.3892	0.5709	22.8	16.1	0.7	7	0.3	0.1	18.4	0	4.3	1.7	0.9	68830	4.9	6.8	9.4	3.5	1494	1054	19	3705	459	17	2673	2886	7	1210	0	125	80	23	68830
622	1400000US06041128200	1.52207	Marin	0.4592	0.5577	0.2435	0.2333	0.4702	0.2857	0.3662	0	0.3153	0.0538	0.3278	0.0213	0.1125	0.404	0.3856	22.3	14.5	0.5	8.5	0.2	0.4	17.5	0	0.9	1.9	3.4	69114	4	7	7.2	5.2	958	622	8	4051	365	9	1733	2028	15	751	0	19	58	59	69114
623	1400000US06045010200	739.931	Mendocino	0.1	0.7933	0.8361	0.6938	0.7468	0.4292	0.477	0.789	0.3258	0.3645	0.4469	0.4382	0.8241	0.2501	0.7762	14.6	18.7	6.1	15.2	1.6	0.9	25.3	10.4	1.1	8.3	4.8	26874	27.5	5.1	13	29.6	509	650	99	2706	529	54	1617	2174	31	879	226	23	230	78	26874
624	1400000US06045010400	2.74676	Mendocino	0.4451	0.6875	0.7491	0.8171	0.8509	0.7984	0.6572	0.7284	0.3515	0.463	0.696	0.704	0.8366	0.6769	0.6135	22.1	16.6	4.2	17.8	3.2	6.4	43.7	6.6	1.4	10.4	9.6	20303	28.5	11.3	10	15.3	716	538	54	3809	576	105	1289	1681	191	1414	111	23	227	124	20303
625	1400000US06045010600	285.931	Mendocino	0.7278	0.5444	0.804	0.8389	0.3009	0.484	0.2903	0.8558	0.3115	0.3898	0.3555	0.5382	0.5872	0.5854	0.3856	26.3	14.3	5.3	18.4	0	1.2	13	16	0.9	8.8	3.7	24255	15.9	9.6	7.2	16.3	1706	924	144	2163	1195	1	2736	3238	72	841	517	29	403	100	24255
626	1400000US06045010801	70.2769	Mendocino	0.275	0.3938	0.7033	0.7101	0.7298	0.7166	0.5287	0.8682	0.3643	0.3344	0.169	0.587	0.5872	0.3475	0.896	19.6	12	3.5	15.5	1.4	4	29.8	17.3	1.5	7.7	1.8	23102	15.9	6.3	17.2	17.5	1304	798	74	3464	1034	92	2089	2342	257	1986	406	36	340	37	23102
627	1400000US06047000702	8.59903	Merced	0.7093	0.5054	0.508	0.4384	0.488	0.827	0.687	0.5856	0.3652	0.5792	0.4236	0.1922	0.1961	0.0418	0.432	26	13.7	1.8	11.3	0.2	7.7	48	1.7	1.6	13.4	4.5	36843	5.9	1.3	7.7	9.8	1300	683	28	3575	564	12	1560	1740	376	2401	30	27	429	70	36843
628	1400000US06047000802	0.886082	Merced	0.8135	0.3804	0.8591	0.859	0.524	0.8305	0.7517	0.8221	0	0.6758	0.1479	0.6365	0.6105	0.3796	0.7155	28.1	11.8	6.9	19	0.3	7.9	58.6	12.9	0	16.5	1.6	21927	16.7	6.7	11.7	12.3	1187	498	95	1888	800	13	1368	1440	305	2473	186	0	430	22	21927
629	1400000US06047001002	6.65027	Merced	0.7258	0.1595	0.6524	0.6536	0.5806	0.7177	0.7603	0.4574	0.4579	0.4229	0.3555	0.5293	0.5619	0.6145	0.8702	26.3	7.8	3	14.5	0.5	4	60.2	0.5	3.2	9.5	3.7	24477	15.1	10.1	16	8.3	3538	1051	123	12087	1942	61	4160	4584	503	8096	25	147	734	153	24477
630	1400000US06047001200	1.6395	Merced	0.4149	0.8285	0.7008	0.8878	0.63	0.7522	0.6989	0.5311	0.3544	0.5968	0.3555	0.3532	0.5422	0.7804	0.6942	21.7	19.6	3.5	20	0.6	4.9	49.7	1	1.4	13.9	3.7	29469	14.5	13.8	11.3	15.1	1118	1008	68	4374	1026	33	1937	1987	241	2559	20	28	503	71	29469
631	1400000US06047002301	3.1203	Merced	0.7646	0.5705	0.5029	0.3798	0.3258	0.7967	0.7562	0.6089	0.2432	0.8039	0.3463	0.5105	0.5872	0.5007	0.8268	27	14.7	1.8	10.5	0	6.4	59.4	2.1	0.4	22.3	3.6	24953	15.9	8.3	14.4	16.4	1736	944	38	7944	672	2	2156	2280	374	3819	48	8	965	77	24953
632	1400000US06049000100	10.7208	Modoc	0.4086	0.8219	0	0.8091	0.8441	0.7961	0.3639	0.7568	0.4115	0.4405	0.5706	0.5635	0.8104	0.5671	0.6649	21.6	19.4	0	17.6	3.1	6.4	17.3	8.3	2.3	9.9	6.7	23646	26.5	9.4	10.8	11.9	715	643	0	4463	565	102	1507	1762	200	573	147	40	235	101	23646
633	1400000US06049000200	930.362	Modoc	0.6193	0.8138	0.7384	0.8994	0.7301	0.7077	0.4573	0.8282	0.2786	0.5827	0.3463	0.764	0.6969	0.155	0.7593	24.6	19.2	4	20.5	1.4	3.8	23.7	13.4	0.6	13.5	3.6	18759	20.1	3.7	12.6	17.9	444	348	29	1185	371	25	721	993	62	429	133	6	167	26	18759
634	1400000US06051000102	1383.36	Mono	0.2054	0.8823	0.2066	0.6883	0.846	0.7746	0.5691	0.8157	0.3049	0.5391	0.4973	0.3698	0.1648	0.2983	0.4575	18.2	21.4	0.2	15.1	3.1	5.6	33.5	12.4	0.8	12.3	5.5	28946	5.2	5.7	8	4.3	488	575	2	2163	392	84	1021	1813	139	900	224	15	244	56	28946
635	1400000US06051000200	65.7434	Mono	0.448	0.1325	0.8608	0.1313	0.7845	0.8886	0.6424	0.627	0.8281	0.7988	0.4973	0.428	0.1517	0.587	0.6591	22.2	7.2	7	6.9	2	11.9	41.8	2.5	22.8	22	5.5	27154	4.9	9.7	10.7	32.1	1817	588	190	10075	568	166	2708	9634	912	3426	237	2192	1112	148	27154
636	1400000US06053001200	0.475422	Monterey	0.4447	0.368	0.7496	0.305	0.8962	0.7627	0.582	0.509	0.7902	0.5468	0.6387	0.3803	0.6488	0.8049	0.7263	22.1	11.6	4.2	9.5	4.8	5.2	34.8	0.8	18.9	12.5	8.1	28614	18.1	14.6	11.9	24.6	701	369	51	4043	288	151	1215	1289	155	1103	10	243	264	98	28614
637	1400000US06053001400	0.478628	Monterey	0.7259	0.4069	0.7527	0.0962	0.754	0.8178	0.7054	0	0.5613	0.6036	0.5539	0.4343	0.4607	0.7854	0.2404	26.3	12.2	4.3	6.2	1.6	7.3	50.8	0	6	14.1	6.4	26981	12.2	14	5.6	9.9	644	298	42	9176	151	40	988	1058	167	1243	0	64	226	63	26981
638	1400000US06053001500	1.80789	Monterey	0.7399	0.6082	0.8564	0.2188	0.7134	0.6118	0.7158	0.495	0.8651	0.2007	0.5924	0.3402	0.3548	0.7222	0.653	26.6	15.3	6.8	8.3	1.2	2.3	52.5	0.7	28	5.1	7.1	29914	9.5	12.3	10.6	25.6	1594	921	166	5128	492	73	2429	2543	128	3151	18	712	206	173	29914
639	1400000US06053001600	0.333917	Monterey	0.3929	0.6574	0.8834	0.4092	0.7212	0.8704	0.68	0	0.6967	0.7187	0.2196	0.3937	0.4647	0.6383	0.6942	21.4	16.1	8.1	10.9	1.3	10.4	46.9	0	12.1	18.2	2.3	28172	12.3	10.6	11.3	16.2	597	450	76	1548	304	36	937	1006	272	1309	0	122	345	22	28172
640	1400000US06053010305	6.06216	Monterey	0.5099	0.4593	0.8199	0.526	0.3373	0.7384	0.6916	0.7324	0	0.6649	0.5234	0.3833	0.1477	0.3784	0.6765	23	13	5.7	12.5	0	4.5	48.7	6.8	0	16.1	5.9	28512	4.8	6.7	11	18.6	1100	619	87	2217	595	2	1535	1589	200	2325	108	0	539	91	28512
641	1400000US06053010501	25.9173	Monterey	0.2242	0.6148	0.5336	0.3419	0.5573	0.8897	0.691	0.6418	0	0.7378	0.091	0.2331	0.3916	0.3966	0.7921	18.6	15.4	2	10	0.4	12	48.6	2.9	0	19	1	34538	10.4	6.9	13.4	14.3	1153	953	39	7031	619	24	1989	2266	714	3009	66	0	813	19	34538
642	1400000US06053010603	0.767811	Monterey	0.8205	0.0934	0.7105	0.0606	0.5957	0.8736	0.8694	0	0.3548	0.7039	0.0548	0.4668	0.2721	0.7183	0.5635	28.3	6.2	3.6	5.3	0.5	10.6	82.3	0	1.4	17.6	0.6	26091	7.6	12.2	9.3	14.9	2086	460	74	5830	388	37	2038	2122	703	6063	0	30	768	13	26091
643	1400000US06053010701	19.4532	Monterey	0.3749	0.7933	0	0.1204	0.4109	0.2404	0.5006	0	0	0.1134	0	0.0584	0.0753	0.1463	0.0842	21.1	18.7	0	6.7	0.1	0.3	27.2	0	0	3.3	0	52660	3.1	3.6	3.5	3	1297	1146	0	4526	413	8	2417	2484	15	1669	0	0	143	0	52660
644	1400000US06053011000	189.05	Monterey	0.2749	0.8975	0.5723	0.3723	0.5947	0.5597	0.3539	0.674	0.4804	0.2414	0.3463	0.0559	0.3334	0.6119	0.198	19.6	22.1	2.2	10.4	0.5	1.8	16.7	4	3.7	5.9	3.6	53384	9	10.1	5.1	12.7	1177	1331	55	3878	625	30	2446	3085	104	1004	122	115	269	87	53384
645	1400000US06053012000	0.413954	Monterey	0.2069	0.7802	0.5575	0.6767	0.8066	0.5035	0.531	0	0.6981	0.2669	0.7786	0.0553	0.4273	0.6657	0.3949	18.2	18.4	2.1	14.9	2.4	1.3	30	0	12.2	6.4	12.7	53508	11.3	11.1	7.3	16.9	649	655	30	2181	522	84	1404	1598	46	1069	0	195	170	179	53508
646	1400000US06053012302	0.219064	Monterey	0.0973	0.8179	0	0.3197	0.3478	0.577	0.3589	0	0.3701	0.1038	0.2295	0.0949	0.3417	0.3953	0.6942	14.5	19.3	0	9.7	0.1	1.9	17	0	1.6	3.1	2.4	45763	9.2	6.9	11.3	9.6	263	350	0	2003	173	1	881	1171	34	309	0	19	44	21	45763
647	1400000US06053012502	0.648347	Monterey	0.0703	0.4531	0.6212	0.2188	0.6783	0.538	0.5261	0.4574	0.6278	0.1184	0.3555	0.2152	0.3374	0.3684	0.4834	12.6	12.9	2.7	8.3	0.9	1.6	29.5	0.5	8.6	3.4	3.7	35488	9.1	6.6	8.3	18.9	674	690	71	7852	418	50	2676	2958	83	1585	16	254	133	99	35488
648	1400000US06053012700	0.631546	Monterey	0.058	0.7892	0.4899	0.4092	0.6593	0.6868	0.4776	0.4574	0.675	0.227	0.6257	0.1831	0.6536	0.2702	0.4043	11.3	18.6	1.7	10.9	0.8	3.4	25.3	0.5	10.9	5.6	7.8	37457	18.3	5.3	7.4	12.3	396	649	29	10761	361	28	1725	2000	117	885	9	218	157	135	37457
649	1400000US06053013500	0.530277	Monterey	0.2449	0.771	0.8891	0.8213	0.3109	0.8663	0.7943	0.6307	0.5389	0.8687	0.6672	0.4654	0.819	0.722	0.5172	19	18.2	8.4	17.9	0	10.1	66.7	2.6	5.3	26.7	8.8	26128	27.1	12.3	8.7	24.7	897	858	145	2393	845	1	1723	1784	446	3147	47	95	923	152	26128
650	1400000US06053014202	0.398623	Monterey	0.2182	0.771	0.7435	0.7516	0.5205	0.8969	0.7876	0.8184	0.8258	0.699	0.5167	0.657	0.6461	0.254	0.3023	18.5	18.2	4.1	16.3	0.3	12.7	65.5	12.6	22.5	17.4	5.8	21439	18	5.1	6.3	13.9	735	723	64	2382	647	12	1561	1638	479	2605	206	368	458	91	21439
651	1400000US06053014301	4.01333	Monterey	0.3043	0.492	0.6012	0.7213	0.6759	0.4888	0.7072	0	0.723	0.2826	0.4077	0.2235	0.2009	0.4078	0.4229	20.1	13.5	2.5	15.7	0.9	1.2	51	0	13.7	6.7	4.3	35037	6	7.1	7.6	14	681	459	34	2863	528	31	1368	1510	39	1732	0	207	161	59	35037
652	1400000US06053014302	5.38095	Monterey	0.288	0.5444	0.8738	0.5051	0.502	0.8894	0.755	0.7012	0.7708	0.6649	0.2494	0.3483	0.4236	0.5467	0.3856	19.8	14.3	7.6	12.2	0.3	12	59.2	5.2	17.2	16.1	2.6	29631	11.2	9	7.2	15.8	820	594	118	3083	503	11	1552	1647	457	2452	85	283	468	40	29631
653	1400000US06053014500	5.36156	Monterey	0.5067	0.5444	0.7282	0.212	0.8465	0.8418	0.7346	0.4574	0.8409	0.7215	0.3373	0.3698	0.5017	0.7626	0.4747	23	14.3	3.9	8.2	3.1	8.5	55.6	0.5	24.4	18.3	3.5	28946	13.3	13.3	8.2	11.4	1040	649	59	26164	362	142	1523	1645	362	2516	9	401	576	53	28946
654	1400000US06055200201	0.536955	Napa	0.6724	0.466	0.8549	0.2752	0.8116	0.8294	0.6443	0	0.7607	0.7357	0.4156	0.3678	0.3462	0.4137	0.7637	25.4	13.1	6.8	9.1	2.4	7.9	42	0	16.4	18.9	4.4	29016	9.3	7.2	12.7	27.5	790	407	87	4074	280	76	1284	1344	241	1309	0	220	391	56	29016
655	1400000US06055200203	0.312888	Napa	0.2154	0.2576	0.808	0.3268	0.5403	0.8549	0.6094	0	0.7682	0.792	0.5595	0.347	0.2589	0.3441	0.7263	18.4	9.7	5.4	9.8	0.3	9.3	37.8	0	17	21.6	6.5	29666	7.3	6.3	11.9	27	427	226	47	2825	228	8	877	890	206	877	0	151	350	57	29666
656	1400000US06055200400	2.46775	Napa	0.2591	0.7513	0.6798	0.2259	0.4722	0.7875	0.5669	0	0.4802	0.3792	0.1382	0.0828	0.0833	0.3518	0.3023	19.3	17.8	3.3	8.4	0.2	6	33.3	0	3.7	8.6	1.5	47719	3.3	6.4	6.3	9.3	724	669	46	2237	315	8	1413	1637	217	1251	0	61	236	21	47719
657	1400000US06055200601	0.78889	Napa	0.5962	0.67	0.7994	0.6767	0.6301	0.8591	0.6587	0.6717	0.3875	0.8019	0.5764	0.31	0.2454	0.3439	0.2404	24.2	16.3	5.2	14.9	0.6	9.6	43.9	3.9	1.9	22.2	6.8	31021	7	6.3	5.6	10.2	1171	789	83	4017	716	31	1611	1701	433	2122	67	32	759	110	31021
658	1400000US06055200706	0.716788	Napa	0.5537	0.4854	0.7287	0.3197	0.7008	0.551	0.5857	0	0	0.4876	0.0992	0.1319	0.3165	0.0338	0.1668	23.6	13.4	3.9	9.7	1.1	1.7	35.2	0	0	11	1.1	41531	8.6	1	4.7	4.3	792	450	44	2282	324	37	1134	1148	55	1181	0	0	252	12	41531
659	1400000US06055200802	5.4094	Napa	0.5828	0.7101	0.7475	0.212	0.8133	0.6392	0.492	0.495	0.8551	0.3843	0.5476	0.2179	0.3032	0.8519	0.432	24	17	4.2	8.2	2.5	2.7	26.5	0.7	26.4	8.7	6.3	35344	8.3	16.3	7.7	9.2	1256	886	86	4009	423	129	2065	2288	131	1384	16	603	296	131	35344
660	1400000US06055201005	11.3496	Napa	0.7332	0.1412	0.4393	0.3197	0.7619	0.7637	0.7764	0	0.5206	0.8109	0.1283	0.2037	0.1872	0.1816	0.5091	26.4	7.4	1.4	9.7	1.7	5.2	63.3	0	4.8	22.7	1.4	36155	5.7	4.1	8.6	16.8	597	168	9	9875	218	39	653	711	112	1431	0	34	334	9	36155
661	1400000US06055201006	0.613431	Napa	0.556	0.4138	0.714	0.2752	0.7439	0.7611	0.7541	0.4774	0	0.5506	0.0646	0.4511	0.5455	0.1256	0.5782	23.7	12.3	3.7	9.1	1.5	5.2	59	0.6	0	12.6	0.7	26509	14.6	3.3	9.5	9.1	715	373	35	2996	271	46	952	983	150	1783	6	0	253	7	26509
662	1400000US06055201007	0.506771	Napa	0.7982	0.2305	0.7997	0.2752	0.3781	0.7069	0.8078	0	0.3166	0.4915	0.0548	0.5397	0.3032	0.6297	0.5557	27.7	9.2	5.2	9.1	0.1	3.8	69.4	0	0.9	11.1	0.6	24224	8.3	10.4	9.2	15.1	1196	395	58	1472	392	4	1124	1158	150	2993	0	11	294	7	24224
663	1400000US06055201101	0.692606	Napa	0.3082	0.8552	0.3539	0.3419	0.518	0.3009	0.3849	0	0	0.2164	0.3555	0.0552	0.0108	0.0683	0.1153	20.1	20.4	0.9	10	0.3	0.4	18.6	0	0	5.4	3.7	53570	0.3	2.1	4	3.6	408	414	7	1195	202	6	766	782	8	378	0	0	78	28	53570
664	1400000US06055201402	12.2458	Napa	0.1542	0.8996	0.5068	0.4311	0.6831	0.6335	0.4386	0	0.2499	0.2826	0.1186	0.0362	0.2852	0.0282	0.3949	16.8	22.2	1.8	11.2	1	2.6	22.4	0	0.4	6.7	1.3	59999	7.9	0.7	7.3	3.7	521	688	20	2065	346	30	1119	1238	77	693	0	5	160	15	59999
665	1400000US06055201403	91.2254	Napa	0.1617	0.7466	0.4454	0.1053	0.5934	0.6868	0.4284	0.7187	0.4611	0.0615	0.6821	0.0799	0.0287	0.1424	0.5005	17.1	17.7	1.4	6.4	0.5	3.4	21.6	6.1	3.3	2.1	9.2	48203	1.6	3.5	8.5	4.6	138	143	4	784	52	4	283	396	27	175	24	13	12	26	48203
666	1400000US06055201800	262.252	Napa	0.1205	0.5444	0.5247	0.4092	0.6821	0.7128	0.5464	0.7904	0	0.5968	0.0646	0.1241	0.1517	0.2675	0.3675	15.6	14.3	1.9	10.9	1	3.9	31.4	10.5	0	13.9	0.7	42279	4.9	5.3	7	13.9	260	238	14	1056	182	16	736	1024	63	522	108	0	176	5	42279
667	1400000US06057000200	75.5361	Nevada	0.4191	0.8583	0.7563	0.3723	0.5888	0	0.2483	0.5856	0	0.3596	0.1283	0.2893	0.2589	0.1711	0.7997	21.8	20.5	4.3	10.4	0.5	0	10.8	1.7	0	8.2	1.4	31864	7.3	4	13.6	13.9	591	556	40	1288	278	13	928	1111	0	293	19	0	162	13	31864
668	1400000US06057000402	54.1119	Nevada	0.2838	0.6082	0.7431	0.6229	0.4705	0.3586	0.3419	0.8486	0.2604	0.2826	0.2494	0.3832	0.532	0.1178	0.6826	19.7	15.3	4.1	14	0.2	0.6	15.9	15.3	0.5	6.7	2.6	28514	14.2	3.1	11.1	21.6	1500	1163	113	4754	1064	16	2760	2912	44	1213	446	14	324	71	28514
669	1400000US06057000801	60.2016	Nevada	0.0839	0.8846	0.3053	0.6171	0.7368	0.2542	0.2145	0.5856	0	0.1427	0	0.1944	0.512	0.4146	0.8582	13.7	21.5	0.7	13.9	1.4	0.3	9.2	1.7	0	3.9	0	36712	13.6	7.2	15.5	14.8	679	1066	15	2125	678	72	2146	2349	14	455	39	0	159	0	36712
670	1400000US06057001206	6.02419	Nevada	0.6022	0.0284	0.7706	0.0606	0.4654	0.8865	0.6546	0.8095	0.5725	0.5968	0.5974	0.2442	0.2544	0.1586	0.6765	24.3	3.3	4.6	5.3	0.2	11.7	43.4	11.9	6.4	13.9	7.2	33974	7.2	3.8	11	27.7	1442	194	101	7421	315	12	2210	2848	639	2572	339	183	561	159	33974
671	1400000US06059001301	0.746441	Orange	0.1803	0.4199	0.8884	0.2679	0.3881	0.6634	0.762	0.7425	0.8764	0.319	0.1996	0.2372	0.2498	0.166	0.6344	17.6	12.4	8.4	9	0.1	3	60.5	7.4	30	7.4	2.1	34323	7.1	3.9	10.3	11	1178	833	212	3782	600	7	2530	2570	192	4050	189	770	356	54	34323
672	1400000US06059001403	0.512009	Orange	0.4304	0.8019	0.4444	0.2827	0.684	0.2734	0.6336	0	0	0.1908	0.1382	0.1807	0.1001	0.1168	0.4137	21.9	18.9	1.4	9.2	1	0.3	40.7	0	0	4.9	1.5	37632	3.7	3.1	7.5	6	674	581	15	1997	282	30	1065	1065	10	1250	0	0	100	16	37632
673	1400000US06059001503	1.19141	Orange	0.7373	0.2743	0.8532	0.1545	0.662	0.7937	0.6883	0	0.7389	0.5968	0.2494	0.4226	0.6969	0.5129	0.593	26.5	10	6.7	7.3	0.8	6.3	48.2	0	14.7	13.9	2.6	27295	20.1	8.5	9.7	18.8	1523	576	119	11722	419	47	1772	1845	330	2769	0	272	512	46	27295
674	1400000US06059001505	1.2073	Orange	0.4823	0.466	0.846	0.1856	0.4196	0.8286	0.6782	0.495	0.6179	0.2565	0.169	0.2175	0.2676	0.357	0.5557	22.7	13.1	6.4	7.8	0.1	7.8	46.7	0.7	8.2	6.2	1.8	35369	7.5	6.4	9.2	12	1606	927	152	3784	553	10	2360	2438	521	3310	17	199	290	43	35369
675	1400000US06059001506	1.74063	Orange	0.4353	0.8487	0.6255	0.3648	0.531	0.7111	0.676	0	0.8671	0.3239	0.768	0.2594	0.2766	0.7416	0.4575	22	20.2	2.7	10.3	0.3	3.9	46.4	0	28.3	7.5	12.2	33200	7.7	12.8	8	7.1	884	812	40	3212	415	13	1486	1569	151	1863	0	444	209	182	33200
676	1400000US06059001602	1.64085	Orange	0.1579	0.8727	0.3128	0.4311	0.6809	0.6574	0.6394	0	0.5863	0.0953	0.3373	0.0616	0.1347	0.1748	0.0901	16.9	21	0.7	11.2	1	2.9	41.4	0	6.9	2.9	3.5	51897	4.5	4	3.6	8.2	766	950	13	5041	504	43	1782	1845	128	1871	0	128	99	62	51897
677	1400000US06059011000	1.17384	Orange	0.1022	0.3198	0.7325	0.3495	0.6164	0.8413	0.7107	0.7629	0.8357	0.4837	0.6069	0.2717	0.2236	0.1944	0.4494	14.7	10.8	3.9	10.1	0.6	8.5	51.6	8.7	23.7	10.9	7.4	32654	6.5	4.3	7.9	19.8	889	649	93	5940	611	35	2362	2447	494	3113	213	580	493	174	32654
678	1400000US06059011102	0.426974	Orange	0.4672	0.3739	0.8858	0.3419	0.7615	0.8634	0.8326	0.509	0.5747	0.8376	0.279	0.7213	0.4493	0.6157	0.8608	22.4	11.7	8.3	10	1.7	9.9	74.9	0.8	6.5	24.4	2.9	19875	11.9	10.2	15.6	21.3	1003	525	95	1739	448	77	1151	1151	427	3346	9	75	710	33	19875
679	1400000US06059011402	0.438775	Orange	0.605	0.6334	0.5074	0.4165	0.6099	0.6014	0.505	0.6345	0	0.1233	0.2196	0.1447	0.13	0.4605	0.6208	24.3	15.7	1.8	11	0.6	2.2	27.6	2.7	0	3.5	2.3	40400	4.4	7.8	10.1	10.4	571	367	14	1618	257	13	782	842	49	647	23	0	54	18	40400
680	1400000US06059011707	0.812318	Orange	0.3006	0.3435	0.4196	0.2752	0.4353	0.5388	0.6819	0.7806	0.8407	0.1809	0.2691	0.1354	0.3916	0.1286	0.5858	20	11.2	1.3	9.1	0.2	1.6	47.2	9.8	24.4	4.7	2.8	41222	10.4	3.3	9.6	8.9	1245	696	29	3649	566	10	2296	2349	95	2939	231	572	196	65	41222
681	1400000US06059011709	0.799072	Orange	0.4545	0.8868	0.2243	0.4018	0.7158	0.6045	0.591	0	0.2637	0.0866	0.0466	0.1621	0.0361	0.151	0.4406	22.3	21.6	0.4	10.8	1.2	2.2	35.8	0	0.5	2.7	0.5	38966	1.9	3.7	7.8	4	953	925	5	5876	460	53	1385	1395	89	1533	0	7	82	7	38966
682	1400000US06059011710	0.531349	Orange	0.3161	0.621	0.5866	0.212	0.6147	0.6248	0.5972	0.495	0.6426	0.1134	0.6348	0.1774	0.0571	0.2989	0.8798	20.3	15.5	2.4	8.2	0.6	2.5	36.5	0.7	9.3	3.3	8	37842	2.6	5.7	16.4	9.5	706	542	27	4664	287	20	1143	1195	82	1272	8	111	79	91	37842
683	1400000US06059011717	0.417711	Orange	0.4864	0.7261	0.4273	0.2188	0.5761	0.6727	0.6289	0	0.521	0.2933	0.091	0.2547	0.13	0.5405	0.2326	22.7	17.3	1.3	8.3	0.4	3.2	40.1	0	4.8	6.9	1	33428	4.4	8.9	5.5	4.4	672	511	12	2290	244	13	918	918	90	1187	0	44	139	9	33428
684	1400000US06059011718	0.500877	Orange	0.7344	0.466	0.591	0.0428	0.7394	0.5676	0.6276	0.509	0	0.2214	0	0.187	0.1043	0.4087	0.7102	26.4	13.1	2.4	4.7	1.5	1.9	40	0.8	0	5.5	0	37170	3.8	7.1	11.6	9.8	968	481	25	2066	170	54	1042	1059	65	1463	9	0	122	0	37170
685	1400000US06059021802	1.66267	Orange	0.7608	0.8103	0.7849	0.2679	0.6709	0.7582	0.6182	0.5489	0.7483	0.4274	0.8014	0.2033	0.2809	0.5095	0.159	26.9	19.1	4.8	9	0.9	5.1	38.8	1.2	15.4	9.6	13.9	36177	7.8	8.5	4.6	10.3	1965	1390	123	10063	647	64	2537	2595	344	2830	30	400	478	352	36177
686	1400000US06059021809	0.630205	Orange	0.5895	0.8384	0	0.5051	0.6584	0.5247	0.5022	0	0.7654	0.329	0.7342	0.1577	0.0918	0.2551	0.1741	24.1	19.9	0	12.2	0.8	1.5	27.4	0	16.7	7.6	10.8	39293	3.5	5.1	4.8	8.5	697	575	0	2216	350	23	1012	1040	42	790	0	174	156	109	39293
687	1400000US06059021810	0.604367	Orange	0.8587	0.3938	0.8408	0.3268	0.6981	0.6284	0.6513	0	0.421	0.2669	0.1479	0.2373	0.1391	0.2756	0.1435	29.4	12	6.3	9.8	1.1	2.5	42.9	0	2.4	6.4	1.6	34317	4.6	5.4	4.4	7.9	1196	489	71	2963	398	44	1130	1185	91	1746	0	29	158	18	34317
688	1400000US06059021812	1.17395	Orange	0.5716	0.3561	0.6918	0.1856	0.3965	0.7438	0.5586	0	0.5509	0.1666	0.0992	0.1982	0.0571	0.4371	0.628	23.9	11.4	3.4	7.8	0.1	4.7	32.5	0	5.7	4.4	1.1	36485	2.6	7.5	10.2	11.6	1461	698	71	6079	479	7	2088	2193	270	1990	0	125	188	24	36485
689	1400000US06059021815	14.6919	Orange	0.7187	0.3938	0.3611	0.0459	0.2977	0.6275	0.746	0.8294	0.6603	0.2062	0.1382	0.0902	0.1783	0.1586	0.1508	26.2	12	1	4.8	0	2.5	57.6	13.5	10.1	5.2	1.5	46470	5.5	3.8	4.5	6.2	2127	973	26	10625	389	1	2736	2854	190	4678	384	289	286	41	46470
690	1400000US06059021816	1.103	Orange	0.3519	0.664	0.3269	0.2403	0.5907	0.6389	0.5694	0.6089	0	0.0615	0.2397	0.159	0.0877	0.4301	0.5172	20.8	16.2	0.8	8.6	0.5	2.6	33.6	2.1	0	2.1	2.5	39203	3.4	7.4	8.7	7.8	1029	803	14	3271	425	24	1776	1793	124	1662	38	0	73	44	39203
691	1400000US06059021820	0.771705	Orange	0.4299	0.4789	0.6729	0.3495	0.5784	0.717	0.6766	0	0.4978	0.2414	0.0548	0.1187	0.1347	0.2772	0.7997	21.9	13.3	3.2	10.1	0.4	4	46.5	0	4.2	5.9	0.6	42835	4.5	5.4	13.6	7.1	982	594	44	2065	451	20	1385	1396	171	2081	0	58	177	8	42835
692	1400000US06059021821	0.846345	Orange	0.5679	0.1325	0.7835	0.2609	0.4823	0.7928	0.7627	0.7584	0.7475	0.5721	0.1996	0.287	0.3676	0.8692	0.432	23.8	7.2	4.8	8.9	0.2	6.2	60.6	8.4	15.4	13.2	2.1	31962	9.8	17.1	7.7	13.8	1552	470	106	6009	581	15	2199	2345	381	3946	197	360	549	47	31962
693	1400000US06059021822	4.09736	Orange	0.7708	0.3316	0.709	0.0606	0.5583	0.7234	0.674	0	0	0.1857	0.0466	0.0596	0.0453	0.1323	0.4575	27.1	11	3.6	5.3	0.4	4.2	46.1	0	0	4.8	0.5	52294	2.2	3.4	8	6.2	2370	958	93	4182	465	34	2577	2636	336	4022	0	0	265	14	52294
694	1400000US06059021823	0.68326	Orange	0.5122	0.4199	0.267	0.0962	0.6381	0.7154	0.6013	0	0	0.1564	0.1996	0.1466	0.1085	0.0659	0.5091	23	12.4	0.6	6.2	0.7	4	36.9	0	0	4.2	2.1	40250	3.9	2	8.6	7.8	815	438	6	1781	218	24	1085	1085	130	1306	0	0	105	23	40250
695	1400000US06059021829	0.989863	Orange	0.2898	0.721	0.2587	0.0606	0.4416	0.5798	0.6041	0	0.3302	0.1564	0.0466	0.0277	0.0511	0.0683	0.3767	19.8	17.2	0.5	5.3	0.2	2	37.2	0	1.1	4.2	0.5	64576	2.4	2.1	7.1	2.3	1054	914	9	3034	282	9	1723	1804	102	1980	0	20	153	8	64576
696	1400000US06059021903	0.909349	Orange	0.5705	0.3871	0.714	0.0873	0.6838	0.7788	0.7392	0	0.2406	0.4755	0	0.3608	0.3548	0.3617	0.8103	23.9	11.9	3.7	6	1	5.7	56.4	0	0.3	10.7	0	29245	9.5	6.5	13.9	12.3	1005	502	43	4140	250	41	1170	1226	228	2373	0	4	286	0	29245
697	1400000US06059021905	1.2668	Orange	0.5378	0.5054	0.3817	0.1098	0.3048	0.688	0.5926	0	0.5896	0.3088	0.4469	0.1666	0.0479	0.0514	0.4229	23.4	13.7	1.1	6.5	0	3.4	36	0	7	7.2	4.8	38626	2.3	1.6	7.6	7.1	1314	768	19	6625	363	1	1795	1803	183	2021	0	127	275	86	38626
698	1400000US06059021914	0.659829	Orange	0.4133	0.6334	0.879	0.1259	0.6848	0.8201	0.7012	0.4416	0.5998	0.5866	0.169	0.1816	0.4349	0.0494	0.3856	21.7	15.7	7.9	6.8	1	7.4	50	0.4	7.4	13.6	1.8	37571	11.5	1.5	7.2	9.2	884	639	107	2488	278	40	1362	1416	279	2038	6	105	385	25	37571
699	1400000US06059021917	1.82834	Orange	0.0977	0.8775	0.6811	0.3495	0.4663	0.4295	0.484	0.4774	0	0.0184	0.2889	0.0236	0.0453	0.18	0.6404	14.5	21.2	3.3	10.1	0.2	0.9	25.8	0.6	0	0.7	3	67233	2.2	4.1	10.4	2.9	427	624	39	5798	298	6	1192	1223	26	761	7	0	16	36	67233
700	1400000US06059021918	0.972463	Orange	0.1691	0.6334	0.7238	0.212	0.827	0.8781	0.6958	0.7073	0.5324	0.4274	0.1996	0.1489	0.4236	0.3275	0.2243	17.3	15.7	3.8	8.2	2.7	11	49.3	5.5	5.1	9.6	2.1	40048	11.2	6.1	5.4	13.9	836	758	66	3778	387	132	1732	1812	515	2384	99	93	348	36	40048
701	1400000US06059021919	0.8412	Orange	0.3811	0.7161	0.4441	0.1098	0.7099	0.5798	0.6586	0	0	0.2366	0.0466	0.1042	0.1739	0.353	0.2404	21.2	17.1	1.4	6.5	1.2	2	43.9	0	0	5.8	0.5	44608	5.4	6.4	5.6	7.7	556	449	13	1758	169	31	924	976	49	1149	0	0	107	5	44608
702	1400000US06059021920	1.84753	Orange	0.3323	0.6017	0	0.0873	0.3245	0.4365	0.6328	0	0	0.1427	0.0826	0.0663	0.0679	0.0758	0.207	20.5	15.2	0	6	0	1	40.6	0	0	3.9	0.9	50825	2.9	2.3	5.2	7.6	1368	1014	0	2455	401	2	2411	2539	61	2708	0	0	189	21	50825
703	1400000US06059032002	0.843679	Orange	0.3558	0.7802	0.3778	0.2752	0.8052	0.768	0.5395	0	0	0.5653	0.0646	0.1361	0.1828	0.1024	0.1819	20.8	18.4	1	9.1	2.3	5.4	30.7	0	0	13	0.7	41153	5.6	2.8	4.9	11.7	1329	1171	22	3737	578	149	2120	2120	329	1960	0	0	591	14	41153
704	1400000US06059032003	0.860401	Orange	0.4009	0.664	0	0.2188	0.7871	0.5872	0.4586	0	0	0.4085	0.1283	0.1234	0.1258	0.1161	0.2853	21.5	16.2	0	8.3	2.1	2	23.8	0	0	9.2	1.4	42346	4.3	3.1	6.1	8.6	1084	814	0	4893	419	104	1555	1598	98	1201	0	0	321	22	42346
705	1400000US06059032011	45.6077	Orange	0.0895	0.2801	0.2378	0.1489	0.652	0.6006	0.2501	0	0	0.1038	0.0548	0.0741	0.0479	0.2203	0.653	14	10.1	0.4	7.2	0.8	2.2	10.9	0	0	3.1	0.6	49244	2.3	4.7	10.6	13.3	223	160	3	504	115	12	685	781	34	173	0	0	37	4	49244
706	1400000US06059032012	0.899912	Orange	0.3198	0.7101	0.4313	0.0542	0.7751	0.591	0.4633	0	0.4407	0.0429	0.2691	0.1335	0.117	0.2107	0.5326	20.3	17	1.3	5.1	1.9	2.1	24.2	0	2.8	1.6	2.8	41382	4.1	4.5	8.9	5.2	779	652	17	8255	197	73	1278	1306	76	928	0	37	43	36	41382
707	1400000US06059032020	1.03548	Orange	0.5691	0.3198	0.596	0.0834	0.3041	0.6506	0.4541	0	0.5909	0.0394	0.3555	0.1601	0.0173	0.0988	0.5172	23.9	10.8	2.4	5.9	0	2.8	23.5	0	7.1	1.5	3.7	39125	1	2.8	8.7	7.7	1371	622	46	4538	337	1	1885	1931	150	1349	0	137	59	70	39125
708	1400000US06059032028	0.778636	Orange	0.4185	0.1504	0.8807	0.1489	0.5216	0.8055	0.59	0	0.5435	0.2826	0.0381	0.2763	0.2095	0.5057	0.5172	21.8	7.6	8	7.2	0.3	6.7	35.7	0	5.5	6.7	0.1	32456	6.2	8.4	8.7	15.9	717	249	104	6958	235	10	1307	1350	211	1176	0	74	151	1	32456
709	1400000US06059032029	0.561978	Orange	0.5749	0.0968	0.4798	0.1009	0.5217	0.7231	0.6735	0	0.4222	0.2461	0	0.2969	0.3076	0.3547	0.5326	23.9	6.3	1.6	6.3	0.3	4.2	46	0	2.5	6	0	31542	8.4	6.4	8.9	14.1	1103	291	24	1540	288	14	1482	1499	181	2118	0	37	187	0	31542
710	1400000US06059032030	0.710517	Orange	0.2273	0.3497	0.34	0.1856	0.4872	0.6906	0.5329	0	0	0.2317	0.0466	0.1482	0.117	0.1624	0.628	18.7	11.3	0.8	7.8	0.2	3.5	30.1	0	0	5.7	0.5	40100	4.1	3.9	10.2	6.6	704	427	11	5201	294	9	1295	1295	124	1136	0	0	159	6	40100
711	1400000US06059032031	0.610478	Orange	0.3132	0.4069	0	0.0113	0.4814	0.6949	0.5312	0	0	0.1615	0	0.0985	0.4607	0.1541	0.3856	20.2	12.2	0	2.1	0.2	3.6	30	0	0	4.3	0	45302	12.2	3.7	7.2	5.2	707	427	0	1756	73	8	1180	1191	120	1050	0	0	106	0	45302
712	1400000US06059032032	0.699557	Orange	0.2167	0.466	0.2142	0.1724	0.6329	0.6728	0.4556	0	0	0.0699	0.3088	0.1078	0.1563	0.0358	0.6135	18.4	13.1	0.3	7.6	0.7	3.2	23.6	0	0	2.3	3.2	44125	5	1.1	10	6.4	564	400	3	1719	231	20	1044	1059	94	722	0	0	51	33	44125
713	1400000US06059032036	0.657014	Orange	0.1899	0.67	0.3406	0.3495	0.6924	0.4592	0.5634	0	0.6362	0.2113	0.5706	0.1295	0.2636	0.3026	0.7551	17.8	16.3	0.9	10.1	1	1.1	33	0	9	5.3	6.7	41748	7.4	5.7	12.5	10.4	636	580	11	3184	358	37	1290	1324	36	1178	0	119	140	86	41748
714	1400000US06059032038	1.36387	Orange	0.6474	0.1079	0	0.0382	0.3945	0.3663	0.4816	0	0	0.0996	0.1186	0.0485	0.1001	0.3044	0.1085	25	6.6	0	4.5	0.1	0.6	25.6	0	0	3	1.3	55469	3.7	5.8	3.9	2	1562	415	0	3958	281	7	2084	2166	39	1602	0	0	127	28	55469
715	1400000US06059032051	0.322367	Orange	0.3998	0.1118	0.8812	0.0321	0.313	0.8763	0.7058	0	0.8385	0.4915	0.0826	0.2724	0.2277	0.542	0.129	21.5	6.7	8	4.2	0	10.8	50.8	0	24.1	11.1	0.9	32627	6.6	9	4.2	17	965	300	148	1967	188	1	1854	2035	463	2281	0	490	346	17	32627
716	1400000US06059042103	1.30337	Orange	0.4637	0.6082	0.6775	0.1791	0.5256	0.6027	0.4437	0.4774	0.6273	0.2565	0.2889	0.048	0.2454	0.575	0.2853	22.4	15.3	3.2	7.7	0.3	2.2	22.7	0.6	8.6	6.2	3	55624	7	9.5	6.1	12.3	1655	1133	95	4313	556	23	2942	3443	156	1680	20	295	315	87	55624
717	1400000US06059042108	0.45769	Orange	0.2176	0.1325	0.8109	0.1489	0.3659	0.7423	0.6116	0	0.7946	0.2669	0.4469	0.1196	0.4273	0.3818	0.7263	18.5	7.2	5.4	7.2	0.1	4.6	38.1	0	19.2	6.4	4.8	42734	11.3	6.8	11.9	16.6	942	367	136	4959	364	4	2503	3248	229	1943	0	625	241	121	42734
718	1400000US06059042109	2.19427	Orange	0.2675	0.466	0.2607	0.4092	0.5368	0.4467	0.547	0	0.7529	0.0744	0.1996	0.1052	0.3676	0.3312	0.607	19.4	13.1	0.5	10.9	0.3	1	31.4	0	15.8	2.4	2.1	44473	9.8	6.1	9.9	7.3	980	661	11	8485	529	17	2080	2214	49	1585	0	349	86	44	44473
719	1400000US06059042111	2.14531	Orange	0.5669	0.8384	0	0.5461	0.6705	0	0.3227	0.7662	0.3064	0.0135	0.0826	0.0484	0.1783	0.1774	0.3587	23.8	19.9	0	12.8	0.9	0	14.8	8.9	0.8	0.4	0.9	55491	5.5	4.1	6.9	9.4	1470	1231	0	2600	792	54	2159	2258	0	914	202	19	16	19	55491
720	1400000US06059042201	1.61015	Orange	0.0836	0.889	0.642	0.2902	0.5706	0.6558	0.4017	0.8577	0.3346	0.2214	0.2889	0.1222	0.5085	0.046	0.8505	13.7	21.7	2.9	9.3	0.4	2.9	19.7	16.2	1.2	5.5	3	42474	13.5	1.4	15.2	17.7	709	1128	68	5694	480	22	2380	2842	139	1025	459	33	237	72	42474
721	1400000US06059042205	2.62517	Orange	0.4488	0.7566	0.8032	0.305	0.758	0.5879	0.5107	0	0.6259	0.1427	0.6348	0.0783	0.2941	0.431	0.1668	22.2	17.9	5.2	9.5	1.7	2.1	28.1	0	8.5	3.9	8	48483	8.1	7.4	4.7	11.7	1517	1225	132	4392	651	115	2517	2622	133	1921	0	223	188	202	48483
722	1400000US06059042305	0.923924	Orange	0.1922	0.8752	0.508	0.0834	0.3691	0.2748	0.2275	0	0.591	0.0361	0.3555	0.0079	0.1517	0.2043	0.4921	17.9	21.1	1.8	5.9	0.1	0.3	9.8	0	7.1	1.4	3.7	88552	4.9	4.5	8.4	6.3	651	769	29	2990	216	3	1616	1973	12	356	0	140	40	59	88552
723	1400000US06059042307	0.954879	Orange	0.2179	0.8319	0.5474	0.4542	0.861	0.8438	0.6143	0	0.8074	0.4274	0.3739	0.1961	0.3548	0.5566	0.653	18.5	19.7	2.1	11.5	3.5	8.6	38.4	0	20.4	9.6	3.9	36625	9.5	9.2	10.6	20.2	1332	1418	45	4762	830	253	2179	2250	603	2769	0	459	506	85	36625
724	1400000US06059042313	0.980118	Orange	0.2412	0.3255	0.7824	0.1856	0.3231	0.848	0.5387	0	0.6235	0.4362	0.4973	0.1044	0.5841	0.6379	0.1741	18.9	10.9	4.8	7.8	0	8.9	30.7	0	8.4	9.8	5.5	44577	15.8	10.6	4.8	19.4	1312	756	145	6846	535	2	3022	3297	579	2126	0	277	505	166	44577
725	1400000US06059042315	2.17486	Orange	0.1838	0.6017	0.461	0.3419	0.6351	0.859	0.5403	0	0.743	0.319	0.7156	0.0935	0.1434	0.126	0.653	17.7	15.2	1.5	10	0.7	9.6	30.8	0	15	7.4	10.2	45980	4.7	3.3	10.6	4.5	1011	872	36	5359	573	38	2391	2418	520	1764	0	363	327	244	45980
726	1400000US06059042317	1.21332	Orange	0.3136	0.8519	0	0.0834	0.8257	0.4003	0.3265	0	0.6604	0.0184	0.3088	0.0304	0.1434	0.0891	0.6002	20.2	20.3	0	5.9	2.7	0.8	15.1	0	10.1	0.7	3.2	63174	4.7	2.6	9.8	4.4	629	631	0	2193	184	84	1209	1392	23	469	0	141	16	39	63174
727	1400000US06059042319	1.30569	Orange	0.2436	0.6334	0.6113	0.0573	0.7897	0.7388	0.5928	0	0	0.128	0.1186	0.0436	0.0604	0.1025	0.129	19	15.7	2.6	5.2	2.1	4.5	36	0	0	3.6	1.3	57129	2.7	2.8	4.2	2.9	633	522	29	3761	174	70	1130	1171	143	1201	0	0	85	15	57129
728	1400000US06059042326	0.778961	Orange	0.4814	0.492	0.6815	0.2978	0.5671	0.671	0.5557	0	0.5356	0.0465	0.2096	0.1368	0.4791	0.2742	0.3306	22.6	13.5	3.3	9.4	0.4	3.1	32.3	0	5.2	1.7	2.2	41074	12.7	5.4	6.6	10.8	1038	617	56	2813	430	19	1710	1857	136	1479	0	97	52	37	41074
729	1400000US06059042327	0.985815	Orange	0.2269	0.5771	0.5248	0.0962	0.5786	0.6291	0.4828	0.5985	0.4738	0.0501	0.0646	0.0901	0.1391	0.0426	0.3122	18.7	14.8	1.9	6.2	0.4	2.5	25.7	1.9	3.6	1.8	0.7	46480	4.6	1.3	6.4	5.7	877	693	32	4449	293	21	1682	1710	113	1209	33	61	60	12	46480
730	1400000US06059042328	1.1259	Orange	0.3976	0.67	0.5885	0.0382	0.5453	0.6389	0.3492	0	0	0.1327	0	0.0099	0.0571	0.3805	0.4575	21.5	16.3	2.4	4.5	0.4	2.6	16.4	0	0	3.7	0	83436	2.6	6.7	8	4.5	482	365	18	2141	102	8	757	782	57	368	0	0	60	0	83436
731	1400000US06059042329	0.880577	Orange	0.2223	0.6817	0	0.1489	0.7766	0.7601	0.4764	0	0.4209	0.2773	0.1382	0.0575	0.2009	0.1772	0.525	18.6	16.5	0	7.2	1.9	5.1	25.2	0	2.4	6.6	1.5	52932	6	4.1	8.8	8.7	725	645	0	3167	281	75	1448	1472	196	985	0	36	186	22	52932
732	1400000US06059042330	0.540051	Orange	0.869	0.0604	0.8307	0.034	0.4009	0.7862	0.7049	0	0.8019	0.2773	0	0.2058	0.3287	0.4135	0.6467	29.7	5.1	6	4.3	0.1	6	50.7	0	19.9	6.6	0	36022	8.9	7.2	10.5	12	1998	340	129	2593	287	8	2164	2271	362	3404	0	453	261	0	36022
733	1400000US06059042333	1.92458	Orange	0.4489	0.5577	0.3142	0.0382	0.6385	0.669	0.5367	0	0.5746	0.0538	0.0992	0.0134	0.0102	0.076	0.6707	22.2	14.5	0.7	4.5	0.7	3.1	30.5	0	6.5	1.9	1.1	77757	0.2	2.3	10.9	2	848	554	9	4679	171	26	1225	1413	114	1165	0	92	52	13	77757
734	1400000US06059042336	0.773834	Orange	0.6687	0.4199	0.2892	0.0573	0.4413	0.434	0.4576	0	0	0.0575	0.0548	0.062	0.0679	0.2771	0.4834	25.3	12.4	0.6	5.2	0.2	0.9	23.7	0	0	2	0.6	51775	2.9	5.4	8.3	4.2	1199	587	10	2733	244	8	1570	1598	43	1125	0	0	62	10	51775
735	1400000US06059042338	0.768566	Orange	0.3028	0.4265	0.6744	0.1313	0.4492	0.6147	0.4797	0	0.763	0.1088	0.2295	0.0733	0.1607	0.2237	0.5484	20	12.5	3.2	6.9	0.2	2.3	25.5	0	16.5	3.2	2.4	49376	5.1	4.7	9.1	8.6	1007	626	65	5722	346	9	2036	2171	110	1281	0	359	114	49	49376
736	1400000US06059052408	1.46015	Orange	0.2904	0.6455	0.2548	0.2752	0.3022	0.6246	0.4992	0	0.284	0.1957	0.3555	0.1085	0.1258	0.0991	0.6404	19.8	15.9	0.5	9.1	0	2.5	27.1	0	0.6	5	3.7	44057	4.3	2.8	10.4	6.5	1217	978	11	16358	561	1	2172	2172	147	1661	0	14	220	81	44057
737	1400000US06059052411	0.675564	Orange	0.6814	0.2305	0.8491	0.305	0.8617	0.8486	0.74	0	0	0.6813	0.2691	0.3832	0.3548	0.3784	0.3306	25.5	9.2	6.6	9.5	3.5	8.9	56.5	0	0	16.7	2.8	28515	9.5	6.7	6.6	20	1261	455	83	4976	468	174	1267	1362	404	2793	0	0	541	36	28515
738	1400000US06059052415	0.618661	Orange	0.2761	0.4593	0	0.2259	0.5349	0.4574	0.5771	0	0	0.0575	0.1479	0.0982	0.0511	0.0649	0.6002	19.6	13	0	8.4	0.3	1.1	34.4	0	0	2	1.6	45340	2.4	2	9.8	4.3	824	549	0	3989	353	14	1298	1316	43	1446	0	0	57	21	45340
739	1400000US06059052416	0.508608	Orange	0.6944	0.2858	0.886	0.0681	0.6172	0.8159	0.6786	0	0.501	0.3742	0.2397	0.2408	0.1783	0.1113	0.1819	25.7	10.2	8.3	5.5	0.6	7.2	46.7	0	4.2	8.5	2.5	34148	5.5	3	4.9	14.8	1057	418	102	5397	226	24	1235	1297	277	1919	0	55	225	31	34148
740	1400000US06059052417	0.815879	Orange	0.4527	0.8179	0.371	0.2609	0.5505	0.7807	0.7488	0.8907	0.5514	0.2007	0.169	0.1027	0.0918	0.1277	0.1508	22.2	19.3	1	8.9	0.4	5.8	58.1	19.9	5.7	5.1	1.8	44796	3.5	3.3	4.5	5.9	1923	1665	31	3718	764	32	3099	3237	469	5020	644	185	324	57	44796
741	1400000US06059052422	2.59671	Orange	0.6133	0.2089	0.728	0.1053	0.3126	0.5481	0.6076	0	0.8108	0.2007	0.2196	0.1257	0.0312	0.3912	0.2156	24.5	8.8	3.9	6.4	0	1.7	37.6	0	20.8	5.1	2.3	42127	1.7	6.9	5.3	2.1	1108	397	58	15648	288	1	1498	1507	72	1703	0	313	155	34	42127
742	1400000US06059052424	0.595094	Orange	0.5025	0.2145	0.8161	0.0757	0.7584	0.7223	0.66	0	0.6871	0.2164	0.2196	0.2026	0.4349	0.3147	0.2404	22.9	8.9	5.6	5.7	1.7	4.1	44.1	0	11.6	5.4	2.3	36227	11.5	5.9	5.6	15.8	1088	423	102	2993	263	80	1833	1902	180	2092	0	220	173	42	36227
743	1400000US06059052426	18.6037	Orange	0.7472	0.083	0.5976	0.0382	0.2969	0.6798	0.659	0	0.8959	0	0.1895	0.0548	0.2676	0.1715	0.3493	26.7	5.9	2.5	4.5	0	3.3	43.9	0	33.8	0	2	53627	7.5	4	6.8	4.9	2439	536	86	3567	409	1	3506	3734	277	4015	0	1262	0	70	53627
744	1400000US06059052502	1.17198	Orange	0.3349	0.5639	0.7164	0.2679	0.5436	0.7836	0.6959	0.7511	0	0.3843	0.2691	0.1847	0.1001	0.3628	0.4494	20.5	14.6	3.7	9	0.4	5.9	49.3	7.9	0	8.7	2.8	37340	3.7	6.5	7.9	11.2	1340	954	74	10297	585	23	1997	1997	360	3215	157	0	392	55	37340
745	1400000US06059052505	0.456959	Orange	0.1669	0.7049	0.8829	0.3944	0.3872	0.8615	0.7491	0.8558	0.6798	0.3088	0.2989	0.2124	0.3754	0.2552	0.2243	17.2	16.9	8.1	10.7	0.1	9.7	58.1	16	11.2	7.2	3.1	35652	10	5.1	5.4	14.3	833	820	151	2509	518	5	1868	2032	452	2814	326	227	261	57	35652
746	1400000US06059052506	0.363056	Orange	0.3387	0.7261	0.2508	0.1545	0.5845	0.5839	0.644	0	0	0.2366	0.1382	0.1175	0.1828	0.2382	0.4575	20.6	17.3	0.5	7.3	0.5	2	42	0	0	5.8	1.5	42951	5.6	4.9	8	7.9	532	446	4	1409	188	12	814	846	49	1085	0	0	104	12	42951
747	1400000US06059052511	0.71102	Orange	0.6311	0.7513	0.7035	0.1431	0.4184	0.8449	0.5971	0	0.6816	0.2619	0.6257	0.1529	0.2589	0.4187	0.5858	24.7	17.8	3.5	7.1	0.1	8.7	36.5	0	11.3	6.3	7.8	39701	7.3	7.2	9.6	11.5	1419	1019	77	5605	403	8	2172	2288	467	2092	0	258	242	169	39701
748	1400000US06059052525	1.73442	Orange	0.5803	0.2041	0.7814	0.1053	0.4687	0.8215	0.7835	0	0.899	0.1715	0.169	0.0953	0.1739	0.4149	0.3856	24	8.7	4.8	6.4	0.2	7.4	64.7	0	34.6	4.5	1.8	45717	5.4	7.2	7.2	10.9	3931	1424	282	14035	1044	34	5904	6093	1129	10587	0	2106	510	108	45717
749	1400000US06059052526	0.633937	Orange	0.4336	0.4789	0.4154	0.0681	0.5712	0.7252	0.7341	0	0	0.319	0.3463	0.1297	0.2408	0.4006	0.4043	22	13.3	1.2	5.5	0.4	4.2	55.5	0	0	7.4	3.6	41731	6.9	7	7.4	8.6	982	595	17	5773	248	19	1373	1382	181	2481	0	0	230	49	41731
750	1400000US06059052528	0.400897	Orange	0.7066	0.2743	0.3995	0.2902	0.6302	0.8016	0.7767	0.5403	0.5207	0.4085	0.47	0.188	0.4718	0.2152	0.102	25.9	10	1.2	9.3	0.6	6.6	63.4	1.1	4.8	9.2	5.1	37097	12.5	4.6	3.8	10.6	1011	391	14	3522	364	25	1217	1275	244	2471	14	61	236	62	37097
751	1400000US06059062605	0.404296	Orange	0.085	0.6334	0	0.0362	0.3535	0.3968	0.3234	0	0.8039	0.1427	0.5764	0.0421	0.3676	0.4492	0.5709	13.7	15.7	0	4.4	0.1	0.8	14.8	0	20.1	3.9	6.8	57686	9.8	7.6	9.4	13.7	439	500	0	4572	140	2	1950	2292	24	474	0	461	104	132	57686
752	1400000US06059062612	0.971515	Orange	0.1842	0.7664	0.5821	0.1791	0.485	0.8277	0.6148	0	0.516	0.1377	0.1996	0.1963	0.5251	0.0857	0.6942	17.7	18.1	2.3	7.7	0.2	7.8	38.4	0	4.6	3.8	2.1	36612	14	2.5	11.3	10.4	1429	1462	68	5769	619	19	2927	2994	605	3107	0	139	193	61	36612
753	1400000US06059062620	1.20381	Orange	0.2261	0.8643	0	0.0459	0.3353	0	0.3208	0	0.4536	0.0307	0.2889	0.0086	0.1563	0.2166	0.3767	18.6	20.7	0	4.8	0	0	14.7	0	3.1	1.2	3	86504	5	4.6	7.1	4.5	941	1045	0	2309	241	2	2230	2764	0	742	0	86	46	66	86504
754	1400000US06059062621	4.01374	Orange	0.1263	0.771	0.6733	0.4977	0.6534	0.7574	0.5971	0.5489	0.6386	0.2414	0.3995	0.1787	0.2544	0.4362	0.2853	15.8	18.2	3.2	12.1	0.8	5.1	36.5	1.2	9.1	5.9	4.2	37759	7.2	7.5	6.1	9.6	871	1002	67	17304	663	42	2105	2295	267	2005	28	209	255	89	37759
755	1400000US06059062629	0.413401	Orange	0.6827	0.8583	0.5615	0.1724	0.666	0.7602	0.5648	0.4574	0	0.0784	0.091	0.0644	0.2454	0.1959	0.6002	25.5	20.5	2.2	7.6	0.8	5.1	33.1	0.5	0	2.5	1	51210	7	4.3	9.8	5.5	694	558	20	974	207	23	922	939	131	900	5	0	46	9	51210
756	1400000US06059062631	0.918376	Orange	0.3332	0.8868	0	0.1791	0.4548	0.6863	0.5405	0	0	0.0335	0.1382	0.0272	0.0571	0.064	0.3949	20.5	21.6	0	7.7	0.2	3.4	30.8	0	0	1.3	1.5	64919	2.6	2	7.3	3.5	659	695	0	2689	249	6	1216	1298	107	991	0	0	32	18	64919
757	1400000US06059062635	0.443217	Orange	0.7428	0.0737	0.7676	0.0181	0.3123	0.4251	0.5943	0	0.6066	0.1327	0.2691	0.0957	0.1085	0.1052	0.3122	26.6	5.6	4.5	3.2	0	0.9	36.2	0	7.7	3.7	2.8	45658	3.9	2.9	6.4	3.7	1212	256	75	1176	144	1	1661	1702	37	1649	0	131	116	46	45658
758	1400000US06059062639	0.674086	Orange	0.8887	0.1195	0	0.0962	0.4327	0.5575	0.5876	0	0.7994	0.0501	0.3184	0.0877	0.1434	0.5845	0.4137	30.4	6.9	0	6.2	0.2	1.8	35.4	0	19.7	1.8	3.3	46916	4.7	9.6	7.5	6.3	2315	525	0	4287	468	12	2668	2709	124	2697	0	534	89	88	46916
759	1400000US06059062643	7.26723	Orange	0.2387	0.7802	0	0.0681	0.3512	0.4669	0.4843	0	0.3024	0.028	0.0417	0.0015	0.0833	0.0343	0.0739	18.9	18.4	0	5.5	0.1	1.1	25.9	0	0.8	1.1	0.4	118710	3.3	1	3.3	3.9	1277	1246	0	4516	370	4	2631	2984	69	1749	0	24	58	11	118710
760	1400000US06059062702	0.574517	Orange	0.0491	0.8846	0	0.1921	0.3376	0.2882	0.2645	0.4774	0.5947	0.1088	0.5105	0.0036	0.1916	0.0614	0.207	10.2	21.5	0	7.9	0	0.4	11.6	0.6	7.2	3.2	5.7	103983	5.8	1.9	5.2	6.5	484	1021	0	3543	373	2	2423	2671	17	550	15	193	126	138	103983
761	1400000US06059063007	1.70137	Orange	0.2489	0.8519	0	0.2259	0.3002	0.5317	0.4366	0	0.8012	0.0784	0.169	0.0071	0.1213	0.3033	0.5091	19.1	20.3	0	8.4	0	1.6	22.2	0	19.9	2.5	1.8	90642	4.2	5.7	8.6	6.7	1281	1364	0	5199	564	1	2942	3148	102	1492	0	626	128	53	90642
762	1400000US06059063102	0.58516	Orange	0.1674	0.3938	0.4433	0.2259	0.6391	0.6088	0.463	0	0.6262	0.2514	0.279	0.0979	0.3955	0.3328	0.5091	17.2	12	1.4	8.4	0.7	2.3	24.2	0	8.5	6.1	2.9	45383	10.5	6.1	8.6	17.2	1084	755	38	3672	530	43	2711	2841	130	1521	0	242	294	78	45383
763	1400000US06059063103	0.374979	Orange	0.715	0.6763	0.7442	0.2259	0.7677	0.317	0.3089	0	0.4506	0.1564	0.1796	0.0882	0.5554	0.3621	0.5005	26.1	16.4	4.1	8.4	1.8	0.5	14	0	3	4.2	1.9	46830	14.9	6.5	8.5	9.3	709	446	43	2230	228	49	1046	1118	12	381	0	34	82	20	46830
764	1400000US06059063201	0.392921	Orange	0.2322	0.1787	0.6619	0.1098	0.7938	0.478	0.498	0	0.7116	0.1233	0.1382	0.1998	0.1648	0.458	0.3399	18.8	8.2	3.1	6.5	2.2	1.2	27	0	13	3.5	1.5	36391	5.2	7.8	6.7	13	706	310	48	1737	243	81	1571	1661	41	1015	0	216	91	24	36391
765	1400000US06059063202	0.382702	Orange	0.3157	0.4069	0.7728	0.1431	0.6215	0.6118	0.4786	0.6307	0.7922	0.1666	0.2889	0.0715	0.2721	0.0861	0.5404	20.2	12.2	4.6	7.1	0.6	2.3	25.4	2.6	19	4.4	3	49680	7.6	2.5	9	13.3	773	465	70	1881	271	23	1517	1618	80	970	42	308	124	45	49680
766	1400000US06059063301	0.357369	Orange	0.114	0.053	0.5419	0.0542	0.8487	0.2206	0.4665	0.4574	0.8304	0.1564	0.0992	0.1149	0.5152	0.4352	0.6344	15.3	4.8	2	5.1	3.2	0.2	24.4	0.5	23	4.2	1.1	43225	13.7	7.4	10.3	17.3	466	146	28	3113	154	97	1383	1429	6	743	7	329	99	15	43225
767	1400000US06059063302	0.522108	Orange	0.5297	0.2467	0.387	0.0719	0.7339	0.3075	0.4	0	0.4587	0.0656	0.1996	0.099	0.2852	0.6095	0.2669	23.3	9.5	1.1	5.6	1.4	0.4	19.6	0	3.2	2.2	2.1	45233	7.9	10.1	5.9	6.1	952	389	19	4012	230	58	1750	1769	17	802	0	57	67	37	45233
768	1400000US06059063400	0.886723	Orange	0.3536	0.6997	0	0.1489	0.6649	0.479	0.2935	0	0.7458	0.0335	0.3088	0.0185	0.2095	0.1358	0.3306	20.8	16.8	0	7.2	0.8	1.2	13.2	0	15.2	1.3	3.2	71604	6.2	3.4	6.6	4.2	993	800	0	10067	341	40	1954	2140	52	628	0	326	46	62	71604
769	1400000US06059063500	0.608647	Orange	0.0464	0.4265	0	0.0642	0.6833	0	0.3758	0.6717	0.4931	0.0206	0.169	0.0294	0.3916	0.3218	0.4747	9.8	12.5	0	5.4	1	0	18.1	3.9	4	0.8	1.8	63693	10.4	6	8.2	11.1	719	913	0	6082	394	71	3188	3665	0	1322	142	148	46	57	63693
770	1400000US06059063601	0.698981	Orange	0.3354	0.2253	0.8168	0.2051	0.5511	0.8417	0.6488	0.4774	0.5677	0.6002	0.0992	0.255	0.3122	0.2288	0.607	20.5	9.1	5.6	8.1	0.4	8.5	42.6	0.6	6.3	14	1.1	33422	8.5	4.8	9.9	20.7	829	366	77	2717	326	15	1379	1405	325	1719	8	88	395	15	33422
771	1400000US06059063802	0.473832	Orange	0.7229	0.6455	0.6288	0.3574	0.6248	0.2587	0.4428	0	0.3216	0.0656	0.0826	0.1736	0.0753	0.4048	0.3767	26.2	15.9	2.7	10.2	0.6	0.3	22.7	0	1	2.2	0.9	38099	3.1	7	7.1	12.1	766	465	29	3268	296	18	1064	1089	8	662	0	11	44	10	38099
772	1400000US06059063803	1.00726	Orange	0.1662	0.2467	0.7536	0.2259	0.6989	0.8174	0.6361	0	0.6152	0.4588	0.3555	0.1424	0.3877	0.1783	0.8236	17.2	9.5	4.3	8.4	1.1	7.2	41	0	8.1	10.3	3.7	40594	10.3	4.1	14.3	19.3	790	436	72	3715	386	50	1688	1725	311	1883	0	139	352	63	40594
773	1400000US06059063805	0.366573	Orange	0.4099	0.4982	0.3516	0.2978	0.644	0.3802	0.4315	0.509	0	0.1184	0.2295	0.1715	0.4567	0.2864	0.6591	21.6	13.6	0.9	9.4	0.7	0.7	21.9	0.8	0	3.4	2.4	38245	12.1	5.5	10.7	9.1	518	326	8	2212	225	17	885	919	16	523	7	0	60	21	38245
774	1400000US06059063806	0.813739	Orange	0.4419	0.5639	0.6449	0.0642	0.5801	0.6755	0.5345	0	0.3905	0.3843	0.2196	0.0651	0.0679	0.3695	0.1153	22.1	14.6	2.9	5.4	0.5	3.2	30.3	0	1.9	8.7	2.3	51095	2.9	6.6	4	12	880	583	42	2112	213	18	1456	1456	118	1206	0	28	247	34	51095
775	1400000US06059063905	0.52448	Orange	0.1619	0.4069	0.7655	0.4311	0.7346	0.6512	0.5829	0	0.8267	0.3949	0.5297	0.2125	0.4387	0.1432	0.2669	17.1	12.2	4.5	11.2	1.4	2.8	34.9	0	22.6	8.9	6	35647	11.6	3.5	5.9	12.2	802	574	77	3036	525	67	1719	1900	126	1641	0	429	297	103	35647
776	1400000US06059075401	0.548266	Orange	0.5447	0.4326	0.8908	0.1921	0.4852	0.874	0.7703	0.495	0.6139	0.8346	0.4393	0.3853	0.5387	0.0835	0.5091	23.5	12.6	8.5	7.9	0.2	10.6	62.1	0.7	8	24.2	4.7	28448	14.4	2.4	8.6	16.6	898	482	101	2326	301	9	1185	1287	380	2371	9	103	591	56	28448
777	1400000US06059075504	0.778065	Orange	0.4261	0.6817	0.8068	0.4092	0.6729	0.7583	0.6722	0	0.7763	0.5468	0.6021	0.2023	0.1517	0.3002	0.6135	21.9	16.5	5.3	10.9	0.9	5.1	45.8	0	17.6	12.5	7.3	36237	4.9	5.7	10	11.9	956	720	86	13994	475	39	1613	1621	212	2000	0	286	378	117	36237
778	1400000US06059075506	0.512456	Orange	0.386	0.595	0.425	0.3197	0.82	0.7809	0.6569	0	0.6549	0.3645	0.2196	0.2612	0.1739	0.3025	0.628	21.3	15.1	1.3	9.7	2.6	5.8	43.7	0	9.9	8.3	2.3	33130	5.4	5.7	10.2	16	731	520	16	3578	326	89	1238	1238	187	1499	0	122	202	28	33130
779	1400000US06059075603	0.625093	Orange	0.4458	0.6148	0.4372	0.6229	0.6236	0.6149	0.5064	0	0.5879	0.1615	0.0646	0.1544	0.2636	0.0601	0.2243	22.1	15.4	1.4	14	0.6	2.3	27.7	0	7	4.3	0.7	39580	7.4	1.9	5.4	9.9	868	603	19	2506	548	24	1392	1432	86	1086	0	100	120	10	39580
780	1400000US06059075604	2.42559	Orange	0.1985	0.8752	0.4025	0.3574	0.3784	0.5859	0.512	0.5648	0.4424	0.0501	0.2295	0.0215	0.0753	0.0515	0.3209	18	21.1	1.2	10.2	0.1	2	28.2	1.4	2.9	1.8	2.4	68918	3.1	1.6	6.5	5.1	1356	1584	31	4672	765	7	2658	2787	147	2121	39	80	100	63	68918
781	1400000US06059075605	1.61934	Orange	0.3358	0.5577	0.3584	0.0606	0.489	0.422	0.6442	0	0.5022	0.1715	0.1895	0.0392	0.0961	0.1309	0.1435	20.6	14.5	0.9	5.3	0.2	0.9	42	0	4.3	4.5	2	58843	3.6	3.4	4.4	3.9	1105	782	19	2998	285	13	2029	2154	46	2259	0	92	179	41	58843
782	1400000US06059075606	2.07946	Orange	0.5261	0.7049	0.3839	0.2679	0.5396	0.2369	0.601	0	0	0.0656	0.0992	0.0148	0.0479	0.1053	0.0739	23.2	16.9	1.1	9	0.3	0.2	36.9	0	0	2.2	1.1	75847	2.3	2.9	3.3	1.9	1692	1228	27	6685	653	25	2526	2560	17	2686	0	0	114	29	75847
783	1400000US06059075701	0.815322	Orange	0.7633	0.4138	0.8902	0.0793	0.7683	0.866	0.761	0	0.7258	0.7163	0.169	0.4394	0.3548	0.7989	0.628	27	12.3	8.5	5.8	1.8	10	60.3	0	13.9	18.1	1.8	26843	9.5	14.4	10.2	15.8	2028	923	187	3953	435	136	2204	2224	684	4528	0	309	808	40	26843
784	1400000US06059075703	0.957254	Orange	0.329	0.7892	0	0.3648	0.7368	0.6276	0.5242	0.4574	0	0.0744	0.1479	0.0624	0.0571	0.0283	0.0842	20.4	18.6	0	10.3	1.4	2.5	29.4	0.5	0	2.4	1.6	51667	2.6	0.7	3.5	6.9	832	756	0	5624	417	59	1395	1454	98	1195	7	0	69	23	51667
785	1400000US06059075808	0.602757	Orange	0.4201	0.67	0.7633	0.3197	0.6874	0.6393	0.6169	0	0	0.2619	0.2196	0.1368	0.1828	0.0526	0.628	21.8	16.3	4.4	9.7	1	2.7	38.7	0	0	6.3	2.3	41080	5.6	1.7	10.2	9.9	782	586	51	2232	347	36	1149	1155	90	1388	0	0	156	27	41080
786	1400000US06059075813	1.14413	Orange	0.3006	0.7101	0.5302	0.1659	0.6177	0.8514	0.6476	0.7917	0	0.5968	0.0417	0.0889	0.2852	0.4435	0.5709	20	17	1.9	7.5	0.6	9.1	42.5	10.6	0	13.9	0.4	46687	7.9	7.6	9.4	11.5	1023	871	32	5434	383	30	1653	1731	447	2172	184	0	499	7	46687
787	1400000US06059075901	0.499816	Orange	0.2359	0.1787	0.8327	0.1791	0.8019	0.7318	0.6524	0	0.5478	0.6649	0.5595	0.3608	0.8256	0.3817	0.8268	18.8	8.2	6	7.7	2.3	4.4	43.1	0	5.6	16.1	6.5	29247	27.6	6.8	14.4	18.4	766	335	90	13216	314	93	1496	1623	167	1752	0	91	400	97	29247
788	1400000US06059075902	0.739997	Orange	0.3351	0.3028	0.7827	0.2752	0.6617	0.868	0.6901	0	0.7797	0.6101	0.6596	0.3555	0.5017	0.6578	0.5404	20.5	10.5	4.8	9.1	0.8	10.2	48.4	0	17.9	14.3	8.6	29403	13.3	10.9	9	18.8	1384	707	133	6203	612	55	2769	2870	638	3264	0	514	650	239	29403
789	1400000US06059076201	0.828895	Orange	0.298	0.3143	0.7662	0.1987	0.6946	0.7287	0.6981	0.7073	0.6297	0.558	0.4156	0.2292	0.2809	0.4123	0.0901	20	10.7	4.5	8	1.1	4.3	49.6	5.5	8.7	12.8	4.4	34734	7.8	7.1	3.6	12.7	1323	709	103	2627	527	70	2294	2365	261	3288	129	205	587	101	34734
790	1400000US06059076206	0.736421	Orange	0.1922	0.7566	0.7496	0.4977	0.678	0.8745	0.6297	0.7615	0.6039	0.7581	0.4769	0.3294	0.2365	0.463	0.4575	17.9	17.9	4.2	12.1	0.9	10.7	40.2	8.6	7.6	19.9	5.2	30305	6.8	7.8	8	18.3	789	792	67	5523	532	41	1596	1596	458	1775	138	121	658	83	30305
791	1400000US06059076208	0.8411	Orange	0.363	0.4396	0.8992	0.1724	0.7647	0.6653	0.6851	0	0.7555	0.3139	0.3739	0.3461	0.3548	0.2783	0.7411	21	12.7	9	7.6	1.8	3	47.7	0	16	7.3	3.9	29701	9.5	5.4	12.2	11.4	1128	683	141	5971	407	95	1565	1692	156	2567	0	270	251	61	29701
792	1400000US06059086305	0.561009	Orange	0.4279	0.4982	0.851	0.5792	0.8374	0.8622	0.7775	0.5721	0	0.6068	0.1382	0.3949	0.4387	0.1368	0.7314	21.9	13.6	6.6	13.3	2.9	9.8	63.6	1.5	0	14.2	1.5	28132	11.6	3.4	12	14	976	606	75	3972	587	131	1131	1138	415	2834	17	0	429	17	28132
793	1400000US06059086801	0.627486	Orange	0.4014	0.4593	0.757	0.2679	0.7056	0.8077	0.7869	0	0.4228	0.5314	0.2295	0.5076	0.2408	0.3648	0.432	21.5	13	4.3	9	1.1	6.8	65.3	0	2.5	12.1	2.4	25024	6.9	6.5	7.7	14.4	713	432	41	3882	298	38	949	967	211	2165	0	24	275	23	25024
794	1400000US06059088101	1.34982	Orange	0.6166	0.2196	0.887	0.3344	0.697	0.8916	0.789	0	0.4569	0.5968	0.2593	0.4293	0.2009	0.183	0.7504	24.5	9	8.3	9.9	1.1	12.2	65.7	0	3.2	13.9	2.7	27119	6	4.2	12.4	17.6	525	193	56	12276	213	23	674	722	236	1407	0	23	198	18	27119
795	1400000US06059088302	0.750483	Orange	0.3482	0.5054	0.8882	0.4463	0.6962	0.8913	0.8086	0	0.6554	0.7467	0.169	0.3748	0.2899	0.4594	0.5484	20.7	13.7	8.4	11.4	1.1	12.2	69.6	0	9.9	19.4	1.8	28791	8	7.8	9.1	15.4	1302	863	143	5200	718	67	1708	1780	718	4369	0	176	843	31	28791
796	1400000US06059099212	0.493891	Orange	0.2401	0.2801	0.7378	0.2333	0.8272	0.8458	0.667	0	0.8255	0.6567	0.2989	0.4496	0.6947	0.6728	0.8268	18.9	10.1	4	8.5	2.7	8.7	45	0	22.4	15.8	3.1	26546	20	11.2	14.4	17.8	956	511	66	4102	417	138	1645	1725	404	2276	0	387	560	51	26546
797	1400000US06059099215	0.497826	Orange	0.6393	0.2801	0.3084	0.1431	0.4597	0.4511	0.5696	0	0.3924	0.1518	0.1382	0.2232	0.1517	0.3541	0.3209	24.9	10.1	0.7	7.1	0.2	1	33.6	0	2	4.1	1.5	35055	4.9	6.4	6.5	5.5	1282	523	13	2664	366	10	1828	1897	49	1732	0	37	138	27	35055
798	1400000US06059099216	0.610634	Orange	0.3416	0.4593	0.2143	0.1098	0.5669	0.5679	0.557	0.7012	0.3557	0.3088	0.2691	0.1702	0.1695	0.3497	0.2937	20.6	13	0.3	6.5	0.4	1.9	32.4	5.2	1.4	7.2	2.8	38345	5.3	6.3	6.2	9.8	798	504	4	2536	252	16	1387	1473	68	1253	77	21	199	39	38345
799	1400000US06059099217	0.408043	Orange	0.1844	0.8138	0	0.1313	0.5492	0	0.4194	0	0.8199	0.0429	0.2889	0.0714	0.1085	0.1791	0.102	17.7	19.2	0	6.9	0.4	0	21	0	21.8	1.6	3	49711	3.9	4.1	3.8	6.2	435	472	0	1428	170	9	879	882	0	516	0	192	28	26	49711
800	1400000US06059099225	1.4636	Orange	0.1782	0.8798	0.4029	0.2902	0.733	0.8617	0.7403	0.5924	0.3911	0.3645	0.1796	0.2125	0.1916	0.1789	0.3399	17.5	21.3	1.2	9.3	1.4	9.7	56.6	1.8	1.9	8.3	1.9	35651	5.8	4.1	6.7	7.7	572	695	12	3538	302	46	1026	1034	305	1846	19	20	201	20	35651
801	1400000US06059099230	0.487409	Orange	0.4182	0.3871	0.2456	0.2679	0.7004	0.694	0.5949	0	0.2667	0.176	0.504	0.2078	0.2321	0.6843	0.4834	21.8	11.9	0.5	9	1.1	3.6	36.3	0	0.5	4.6	5.6	35903	6.7	11.5	8.3	11	988	540	7	3419	408	50	1490	1533	153	1646	0	8	147	83	35903
802	1400000US06059099231	0.75249	Orange	0.5866	0.627	0.361	0.2188	0.6578	0.7338	0.6099	0	0	0.2007	0.0992	0.1124	0.0918	0.434	0.1896	24.1	15.6	0.9	8.3	0.8	4.4	37.9	0	0	5.1	1.1	43572	3.5	7.4	5	5.1	1337	867	17	2990	461	44	1790	1799	231	2102	0	0	192	20	43572
803	1400000US06059099233	0.503164	Orange	0.3516	0.7101	0.6263	0.2051	0.4905	0.819	0.6889	0	0.5227	0.4132	0.6165	0.176	0.1347	0.0658	0.6591	20.8	17	2.7	8.1	0.2	7.3	48.3	0	4.8	9.3	7.6	37940	4.5	2	10.7	10.2	680	555	28	3144	265	8	1037	1073	236	1579	0	52	216	79	37940
804	1400000US06059099235	0.491517	Orange	0.1283	0.6997	0.3299	0.1724	0.4918	0.6827	0.5567	0.7511	0.754	0.3645	0.5924	0.2446	0.3992	0.5268	0.432	15.9	16.8	0.8	7.6	0.2	3.3	32.4	7.9	15.8	8.3	7.1	33958	10.6	8.7	7.7	11.7	709	749	15	2159	340	11	1868	1994	143	1441	157	316	279	133	33958
805	1400000US06059099237	0.491251	Orange	0.3817	0.5117	0.349	0.4542	0.6979	0.519	0.5285	0	0	0.2773	0.1796	0.1883	0.2143	0.0986	0.198	21.2	13.8	0.9	11.5	1.1	1.5	29.8	0	0	6.6	1.9	37080	6.3	2.8	5.1	11.1	806	522	11	4583	438	41	1234	1243	51	1130	0	0	170	23	37080
806	1400000US06059099238	0.503109	Orange	0.4652	0.8643	0.3773	0.3268	0.5876	0.709	0.5338	0	0.3217	0.1184	0.1479	0.0519	0.2589	0.2028	0.3675	22.4	20.7	1	9.8	0.5	3.9	30.2	0	1	3.4	1.6	54570	7.3	4.4	7	3.1	896	829	14	3473	392	19	1353	1384	147	1207	0	14	99	21	54570
807	1400000US06059099240	0.881305	Orange	0.421	0.4265	0	0.1921	0.5208	0.5012	0.4791	0	0.8608	0.1377	0.1087	0.1241	0.2095	0.5768	0.3767	21.8	12.5	0	7.9	0.3	1.3	25.4	0	27.3	3.8	1.2	42277	6.2	9.5	7.1	6.6	1155	662	0	2595	416	16	2112	2147	68	1348	0	586	145	26	42277
808	1400000US06059099241	0.515572	Orange	0.1347	0.5513	0.8106	0.2752	0.3401	0.8909	0.7189	0	0.8983	0.6192	0.279	0.3694	0.3836	0.2264	0.6467	16.2	14.4	5.4	9.1	0	12.1	53	0	34.4	14.6	2.9	28957	10.2	4.8	10.5	17.4	714	635	89	3429	402	2	1641	1670	521	2339	0	575	462	47	28957
809	1400000US06059099243	0.487645	Orange	0.2676	0.4982	0.3367	0.0873	0.6154	0.265	0.5309	0.509	0.7928	0.0953	0.2691	0.1128	0.0793	0.1644	0.3675	19.4	13.6	0.8	6	0.6	0.3	30	0.8	19.1	2.9	2.8	43529	3.2	3.9	7	7.4	843	589	15	2551	261	25	1799	1849	13	1301	14	353	93	51	43529
810	1400000US06059099246	0.507974	Orange	0.1861	0.7261	0	0.0914	0.5658	0.3691	0.5363	0	0.2499	0.1184	0.3088	0.1293	0.0604	0.2058	0.6942	17.7	17.3	0	6.1	0.4	0.7	30.4	0	0.4	3.4	3.2	41768	2.7	4.5	11.3	12.9	648	632	0	2143	223	15	1184	1238	23	1113	0	5	89	38	41768
811	1400000US06059099250	0.502183	Orange	0.4015	0.4854	0.7088	0.5051	0.4428	0.8215	0.6952	0	0.8311	0.3792	0.2196	0.2255	0.3633	0.7559	0.4494	21.5	13.4	3.6	12.2	0.2	7.4	49.2	0	23.1	8.6	2.3	34916	9.7	13.1	7.9	8.3	630	393	39	6088	356	5	1081	1108	212	1439	0	256	178	25	34916
812	1400000US06059099305	0.541895	Orange	0.3217	0.104	0.8716	0.1921	0.6653	0.8138	0.6802	0.6453	0.7652	0.6002	0.0992	0.3685	0.4683	0.6045	0.3122	20.3	6.5	7.5	7.9	0.8	7.1	46.9	3	16.7	14	1.1	28992	12.4	10	6.4	25.5	1595	512	218	4138	616	66	2907	2984	529	3682	91	499	729	31	28992
813	1400000US06059099311	0.373902	Orange	0.0894	0.2196	0.4328	0.0406	0.6114	0.4423	0.4515	0	0.8641	0.0744	0.2889	0.029	0.3076	0.2297	0.5635	14	9	1.3	4.6	0.6	1	23.3	0	27.8	2.4	3	63927	8.4	4.8	9.3	14.5	526	337	24	3857	172	21	1793	2132	35	873	0	593	71	54	63927
814	1400000US06059099404	0.543226	Orange	0.1703	0.7802	0.2459	0.2259	0.3118	0.3186	0.4969	0	0.532	0.1427	0.3278	0.1534	0.2498	0.0648	0.7213	17.3	18.4	0.5	8.4	0	0.5	26.9	0	5.1	3.9	3.4	39659	7.1	2	11.8	6.9	802	851	8	2456	391	1	1698	1776	21	1246	0	91	133	58	39659
815	1400000US06059099405	0.505888	Orange	0.2603	0.4789	0.4345	0.1009	0.3137	0.6214	0.5649	0.7806	0.8431	0.319	0.5234	0.2295	0.2454	0.4192	0.7411	19.3	13.3	1.3	6.3	0	2.4	33.1	9.8	24.6	7.4	5.9	34713	7	7.2	12.2	11.5	851	585	22	3127	278	1	1631	1697	100	1461	167	418	229	96	34713
816	1400000US06059099406	0.500405	Orange	0.3145	0.8019	0.5813	0.4311	0.6686	0.7959	0.6026	0	0.8881	0.0996	0.4312	0.2253	0.2766	0.1652	0.6344	20.2	18.9	2.3	11.2	0.9	6.3	37.1	0	32.1	3	4.6	34934	7.7	3.9	10.3	11.2	938	878	38	2807	519	40	1640	1716	283	1721	0	551	98	75	34934
817	1400000US06059099407	0.502031	Orange	0.2606	0.7261	0.6404	0.6712	0.5274	0.6319	0.6129	0	0.7791	0.3645	0.7252	0.2124	0.3122	0.1717	0.4667	19.3	17.3	2.8	14.8	0.3	2.6	38.2	0	17.9	8.3	10.5	35653	8.5	4	8.1	9.1	490	439	27	2092	375	8	951	974	62	970	0	174	149	100	35653
818	1400000US06059099408	0.513922	Orange	0.4127	0.8138	0.2666	0.3574	0.4713	0.464	0.599	0.8317	0.5562	0.3088	0.3278	0.1063	0.2277	0.0836	0.6404	21.7	19.2	0.6	10.2	0.2	1.1	36.7	13.7	5.9	7.2	3.4	44344	6.6	2.4	10.4	5.8	923	816	9	3493	434	9	1633	1703	44	1561	234	100	221	56	44344
819	1400000US06059099410	0.505237	Orange	0.5636	0.4593	0.8365	0.5325	0.6448	0.8196	0.6816	0	0.8264	0.6036	0.4907	0.3059	0.5995	0.8494	0.839	23.8	13	6.1	12.6	0.7	7.3	47.2	0	22.5	14.1	5.4	31184	16.3	16.2	14.8	15.3	1031	563	95	4358	546	31	1548	1575	297	2045	0	355	408	84	31184
820	1400000US06059099412	0.617611	Orange	0.3697	0.5577	0.7841	0.1791	0.5237	0.781	0.5568	0	0.8919	0.2565	0.2691	0.1352	0.3374	0.3173	0.4834	21.1	14.5	4.8	7.7	0.3	5.8	32.4	0	32.9	6.2	2.8	41239	9.1	5.9	8.3	15.2	1027	707	88	3139	377	15	1821	1886	266	1579	0	621	197	51	41239
821	1400000US06059099415	2.88072	Orange	0.3576	0.8103	0.2841	0.1724	0.5058	0.5288	0.4431	0	0.4822	0.1427	0.2196	0.0353	0.054	0.1401	0.2761	20.9	19.1	0.6	7.6	0.3	1.5	22.7	0	3.8	3.9	2.3	60380	2.5	3.5	6	4.1	1150	1053	12	2987	416	15	1944	1963	81	1250	0	74	153	44	60380
822	1400000US06059099417	0.994585	Orange	0.0704	0.4982	0.246	0.3648	0.316	0.6646	0.5114	0	0.8358	0.2164	0.2295	0.0728	0.3374	0.0237	0.7593	12.6	13.6	0.5	10.3	0	3	28.2	0	23.7	5.4	2.4	49468	9.1	0.5	12.6	11.7	521	564	9	1577	429	1	1908	1995	122	1167	0	473	169	46	49468
823	1400000US06059099602	0.512827	Orange	0.3274	0.4069	0.5898	0.3723	0.7051	0.7462	0.6574	0	0.7731	0.3547	0.4769	0.2936	0.4273	0.1931	0.653	20.4	12.2	2.4	10.4	1.1	4.7	43.7	0	17.4	8.1	5.2	31673	11.3	4.3	10.6	16.3	679	407	25	3711	343	38	1046	1071	146	1454	0	186	179	54	31673
824	1400000US06059099603	2.05019	Orange	0.3601	0.5827	0.7737	0.2752	0.3518	0.6504	0.6152	0.4574	0.4175	0.2826	0.1895	0.2358	0.1517	0.644	0.6883	20.9	14.9	4.6	9.1	0.1	2.8	38.5	0.5	2.4	6.7	2	34395	4.9	10.7	11.2	8.7	1395	997	105	18931	604	4	2266	2354	179	2566	12	56	310	46	34395
825	1400000US06059099604	0.49478	Orange	0.3776	0.5177	0	0.4092	0.6755	0.5505	0.521	0.6521	0	0.3898	0.0741	0.1402	0.0571	0.2456	0.746	21.2	13.9	0	10.9	0.9	1.7	29.1	3.2	0	8.8	0.8	40758	2.6	5	12.3	8.3	767	505	0	3050	393	33	1197	1210	59	1053	39	0	222	10	40758
826	1400000US06059099605	0.745204	Orange	0.3926	0.627	0	0.1659	0.4738	0.653	0.5883	0.5856	0.5878	0.0996	0.0548	0.165	0.0877	0.478	0.7361	21.4	15.6	0	7.5	0.2	2.9	35.5	1.7	7	3	0.6	38742	3.4	8	12.1	9.1	795	578	0	7240	280	8	1308	1318	102	1320	23	92	74	8	38742
827	1400000US06059099703	0.741088	Orange	0.1689	0.7759	0.5167	0.2259	0.6125	0.8477	0.7458	0.776	0.7242	0.6192	0.091	0.2923	0.3836	0.0724	0.6765	17.3	18.3	1.9	8.4	0.6	8.8	57.5	9.5	13.8	14.6	1	31729	10.2	2.2	11	12.2	887	940	32	5559	431	29	1728	1749	442	2955	166	241	555	17	31729
828	1400000US06059099906	0.656193	Orange	0.5131	0.7973	0.7195	0.2333	0.3804	0.7796	0.6733	0	0	0.5653	0.0826	0.2267	0.0604	0.3436	0.6002	23.1	18.8	3.7	8.5	0.1	5.8	45.9	0	0	13	0.9	34847	2.7	6.3	9.8	6.8	1210	988	61	2281	445	5	1628	1720	284	2410	0	0	463	14	34847
829	1400000US06059110001	0.472463	Orange	0.6587	0.4199	0.4488	0.2403	0.592	0.6238	0.5761	0	0.2402	0.1518	0.2691	0.2241	0.2941	0.832	0.4575	25.2	12.4	1.4	8.6	0.5	2.4	34.3	0	0.3	4.1	2.8	35009	8.1	15.5	8	5.8	1079	530	21	2357	368	21	1464	1552	99	1469	0	5	116	41	35009
830	1400000US06059110004	0.649892	Orange	0.445	0.6997	0.6551	0.3124	0.4194	0.4746	0.5837	0	0.3452	0.1666	0.1382	0.1861	0.0244	0.2926	0.1153	22.1	16.8	3	9.6	0.1	1.2	35	0	1.3	4.4	1.5	37238	1.4	5.6	4	5.7	1100	837	50	3366	479	7	1675	1704	55	1740	0	22	152	25	37238
831	1400000US06059110007	0.943705	Orange	0.5931	0.8285	0.311	0.1921	0.3537	0.4172	0.4762	0	0	0.0465	0.3278	0.0549	0.0713	0.1357	0.1435	24.2	19.6	0.7	7.9	0.1	0.9	25.2	0	0	1.7	3.4	53610	3	3.4	4.4	2.4	1154	936	12	3573	376	3	1663	1741	40	1203	0	0	56	56	53610
832	1400000US06059110008	0.712883	Orange	0.577	0.8061	0.466	0.2545	0.4118	0.5058	0.496	0	0.8298	0.1666	0.3555	0.0821	0.0395	0.1646	0.2937	24	19	1.5	8.8	0.1	1.4	26.8	0	23	4.4	3.7	47818	2	3.9	6.2	8.6	1092	866	26	3663	403	6	1695	1786	58	1221	0	410	145	63	47818
833	1400000US06059110010	0.500053	Orange	0.4024	0.721	0.4865	0.4311	0.7895	0.7344	0.6959	0	0	0.3088	0.2295	0.2614	0.2321	0.1376	0.7052	21.5	17.2	1.7	11.2	2.1	4.4	49.3	0	0	7.2	2.4	33118	6.7	3.5	11.5	5.3	1078	860	24	2556	560	105	1444	1444	212	2467	0	0	247	34	33118
834	1400000US06059110015	2.79731	Orange	0.4801	0.7101	0.7591	0.1987	0.3707	0	0.4743	0	0	0.1377	0.1283	0.106	0.1517	0.1852	0.6002	22.6	17	4.4	8	0.1	0	25	0	0	3.8	1.4	44385	4.9	4.2	9.8	6.2	809	606	52	5914	286	3	1194	1205	0	895	0	0	91	17	44385
835	1400000US06059110102	0.588591	Orange	0.297	0.6148	0.7073	0.2609	0.5408	0.8648	0.7915	0.495	0.5947	0.329	0.2295	0.2536	0.4718	0.5077	0.5484	19.9	15.4	3.6	8.9	0.3	9.9	66.2	0.7	7.2	7.6	2.4	33487	12.5	8.4	9.1	17.4	1153	892	65	4797	514	20	1811	1841	548	3827	12	133	303	44	33487
836	1400000US06059110106	0.293552	Orange	0.2758	0.664	0.6812	0.212	0.4616	0.7817	0.7371	0	0.2709	0.3898	0.2889	0.3356	0.0918	0.2972	0.1819	19.6	16.2	3.3	8.2	0.2	5.8	56	0	0.6	8.8	3	30084	3.5	5.7	4.9	14.4	795	657	41	1718	332	8	1253	1269	227	2274	0	7	241	38	30084
837	1400000US06059110108	0.769839	Orange	0.1676	0.721	0.4203	0.1204	0.8282	0.6927	0.7414	0.7747	0.4097	0.3139	0.2397	0.1144	0.3795	0.7033	0.3306	17.2	17.2	1.3	6.7	2.7	3.5	56.8	9.4	2.2	7.3	2.5	43318	10.1	11.9	6.6	6.1	489	487	13	12475	187	78	1026	1026	97	1611	96	23	143	26	43318
838	1400000US06059110109	0.508004	Orange	0.2937	0.4199	0.8388	0.1489	0.4576	0.8478	0.7412	0	0.8709	0.3498	0	0.2888	0.1517	0.6737	0.3675	19.9	12.4	6.2	7.2	0.2	8.8	56.7	0	29	8	0	31883	4.9	11.3	7	19.9	1043	652	111	5404	379	10	1784	1865	446	2975	0	541	283	0	31883
839	1400000US06059110111	0.840659	Orange	0.4036	0.4138	0.7876	0.16	0.4432	0.8523	0.7745	0.6521	0.3046	0.3039	0.0741	0.2574	0.1961	0.3265	0.2937	21.6	12.3	4.9	7.4	0.2	9.1	62.9	3.2	0.8	7.1	0.8	33299	5.9	6.1	6.2	11.7	1258	718	94	2677	430	10	1917	1940	490	3674	63	16	284	15	33299
840	1400000US06059110114	0.599292	Orange	0.4817	0.4326	0.4041	0.5325	0.4179	0.6028	0.646	0	0.3114	0.4132	0.0826	0.2728	0.2454	0.1082	0.2669	22.6	12.6	1.2	12.6	0.1	2.2	42.3	0	0.9	9.3	0.9	32614	7	2.9	5.9	8.8	1141	635	18	3591	636	7	1530	1564	104	2130	0	14	325	14	32614
841	1400000US06059110116	0.471956	Orange	0.2487	0.771	0.7578	0.1791	0.6678	0.8899	0.8237	0	0.8031	0.3742	0.5105	0.3048	0.3916	0.3591	0.2578	19.1	18.2	4.3	7.7	0.9	12	72.9	0	20	8.5	5.7	31235	10.4	6.5	5.8	17.7	935	894	63	4074	378	42	1454	1478	570	3571	0	296	281	83	31235
842	1400000US06059110301	0.708702	Orange	0.5268	0.5378	0.8072	0.1987	0.4583	0.8319	0.8074	0	0.7952	0.4132	0.2096	0.4484	0.4113	0.1647	0.3399	23.3	14.2	5.3	8	0.2	8	69.3	0	19.3	9.3	2.2	26581	10.9	3.9	6.7	16	1697	1037	111	3771	582	14	2079	2079	557	5061	0	401	453	46	26581
843	1400000US06059110302	0.845527	Orange	0.5391	0.3871	0.8935	0.3124	0.6585	0.8884	0.8168	0.6886	0.4391	0.7015	0.2096	0.6468	0.3248	0.6954	0.5858	23.4	11.9	8.7	9.6	0.8	11.9	71.4	4.6	2.8	17.5	2.2	21678	8.8	11.7	9.6	16.7	1293	659	135	6523	528	44	1560	1643	625	3942	76	46	626	35	21678
844	1400000US06059110303	0.495782	Orange	0.3241	0.3316	0.7439	0.4977	0.6834	0.862	0.7794	0	0.6202	0.6322	0.2593	0.389	0.1607	0.6137	0.4229	20.4	11	4.1	12.1	1	9.8	63.9	0	8.3	15	2.7	28330	5.1	10.1	7.6	18.6	1070	580	60	2788	633	51	1461	1502	482	3357	0	124	527	40	28330
845	1400000US06059110304	0.508848	Orange	0.2493	0.7049	0.6503	0.4384	0.7446	0.8269	0.795	0	0.4543	0.5506	0.4769	0.2367	0.0833	0.5612	0.3493	19.1	16.9	2.9	11.3	1.5	7.7	66.8	0	3.1	12.6	5.2	34353	3.3	9.3	6.8	15	836	739	39	4155	495	67	1328	1345	332	2926	0	42	381	69	34353
846	1400000US06061020104	8.79716	Placer	0.0909	0.664	0.707	0.16	0.6026	0.7069	0.3269	0.5648	0.5382	0.2414	0	0.099	0.578	0.274	0.0961	14.1	16.2	3.6	7.4	0.5	3.8	15.1	1.4	5.3	5.9	0	45234	15.6	5.4	3.7	26.3	161	185	18	1895	84	6	502	2036	42	172	28	108	56	0	45234
847	1400000US06061020501	10.3466	Placer	0.3048	0.8454	0.3735	0.5395	0.6227	0.4022	0.4064	0.5489	0	0.1427	0.091	0.2081	0.4194	0.2128	0.6208	20.1	20.1	1	12.7	0.6	0.8	20.1	1.2	0	3.9	1	35888	11.1	4.6	10.1	6.2	627	627	12	2449	398	19	1183	1206	23	627	15	0	90	12	35888
848	1400000US06061020601	9.62759	Placer	0.3673	0.7759	0	0.305	0.3995	0.2431	0.3453	0	0	0.0335	0.2397	0.0445	0.0421	0.2238	0.4747	21	18.3	0	9.5	0.1	0.3	16.1	0	0	1.3	2.5	56847	2.1	4.7	8.2	3.8	1609	1403	0	3444	724	9	2735	2833	19	1235	0	0	74	68	56847
849	1400000US06061020602	18.9087	Placer	0.6776	0.7101	0.2221	0.3268	0.5918	0.4646	0.3929	0.6717	0.4571	0.2317	0.4393	0.0748	0.1961	0.4085	0.7504	25.5	17	0.3	9.8	0.5	1.1	19.2	3.9	3.2	5.7	4.7	49114	5.9	7.1	12.4	10.7	1770	1179	9	4427	683	34	2592	2696	72	1332	106	86	276	122	49114
850	1400000US06061020604	4.44264	Placer	0.8524	0.362	0.488	0.1987	0.6082	0.3013	0.4371	0.6664	0	0.0907	0.1382	0.057	0.3203	0.445	0.5557	29.2	11.5	1.7	8	0.5	0.4	22.3	3.7	0	2.8	1.5	53050	8.7	7.6	9.2	5.8	1814	717	35	3816	493	34	2097	2166	24	1383	80	0	113	32	53050
851	1400000US06061020605	4.04418	Placer	0.6215	0.627	0.3503	0.0962	0.5472	0	0.4073	0.6993	0.4887	0.1327	0.3463	0.0518	0.0643	0.3933	0.5404	24.6	15.6	0.9	6.2	0.4	0	20.1	5.1	3.9	3.7	3.6	54618	2.8	6.9	9	4.5	1499	951	19	7344	378	22	2116	2139	0	1227	109	84	150	77	54618
852	1400000US06061020606	1.59224	Placer	0.6969	0.2629	0	0.0268	0.4002	0.3364	0.5116	0	0	0.0615	0.0548	0.0429	0.0137	0.1787	0.4575	25.8	9.8	0	3.9	0.1	0.5	28.2	0	0	2.1	0.6	57413	0.7	4.1	8	5.8	1089	416	0	1668	166	5	1393	1447	22	1190	0	0	60	8	57413
853	1400000US06061020710	1.42632	Placer	0.5125	0.7101	0	0.3344	0.6664	0.7485	0.4103	0.7458	0	0.2164	0.1585	0.149	0.1477	0.2956	0.7411	23.1	17	0	9.9	0.8	4.8	20.4	7.6	0	5.4	1.7	40041	4.8	5.6	12.2	5.9	1032	759	0	2262	443	38	1629	1701	207	912	129	0	175	28	40041
854	1400000US06061020711	1.06803	Placer	0.3933	0.6817	0.7124	0.6478	0.5079	0.5799	0.4316	0.4574	0.8722	0.176	0.7637	0.2374	0.1961	0.4565	0.432	21.4	16.5	3.7	14.4	0.3	2	21.9	0.5	29.2	4.6	12	34313	5.9	7.7	7.7	11.5	929	718	67	8964	625	12	1834	1957	82	949	10	572	140	220	34313
855	1400000US06061020712	0.680353	Placer	0.4416	0.8419	0.6183	0.526	0.7601	0.6964	0.4849	0	0.8071	0.3139	0.6821	0.4085	0.512	0.807	0.2761	22.1	20	2.6	12.5	1.7	3.6	25.9	0	20.4	7.3	9.2	27708	13.6	14.6	6	16.2	841	760	37	7578	469	65	1408	1566	126	987	0	319	193	130	27708
856	1400000US06061020714	0.905311	Placer	0.2955	0.6932	0	0.3798	0.7482	0.2102	0.4372	0	0.4123	0.3088	0.2295	0.1948	0.2941	0.5752	0.5484	19.9	16.7	0	10.5	1.6	0.2	22.3	0	2.3	7.2	2.4	36692	8.1	9.5	9.1	4.7	801	672	0	1993	422	63	1444	1444	7	896	0	33	202	34	36692
857	1400000US06061020715	0.564636	Placer	0.4723	0.4199	0.6339	0.1313	0.6707	0.6325	0.3554	0	0.5071	0.2007	0.3739	0.298	0.3836	0.1193	0.2853	22.5	12.4	2.8	6.9	0.9	2.6	16.8	0	4.4	5.1	3.9	31500	10.2	3.1	6.1	12.9	694	383	30	3477	212	27	1082	1136	75	517	0	50	110	42	31500
858	1400000US06061021003	2.94016	Placer	0.4531	0.3316	0.492	0.5461	0.6849	0.4406	0.5204	0.495	0.708	0.2062	0.4236	0.3288	0.3916	0.4468	0.7361	22.2	11	1.7	12.8	1	1	29	0.7	12.8	5.2	4.5	30325	10.4	7.6	12.1	11.6	1336	659	41	13325	767	59	2418	2551	56	1742	18	326	208	109	30325
859	1400000US06061021035	1.38063	Placer	0.8251	0.2089	0.5868	0.3197	0.4021	0.5758	0.5872	0	0.4473	0.0184	0.169	0.2214	0.2408	0.637	0.3122	28.4	8.8	2.4	9.7	0.1	1.9	35.4	0	3	0.7	1.8	35166	6.9	10.5	6.4	4.5	2122	654	59	5485	724	9	2496	2527	141	2641	0	75	32	46	35166
860	1400000US06061021038	1.07375	Placer	0.8088	0.1987	0.6115	0.0962	0.5339	0.3624	0.5007	0.5792	0.3547	0.1038	0.2889	0.2223	0.2277	0.8742	0.3949	28	8.6	2.6	6.2	0.3	0.6	27.2	1.6	1.4	3.1	3	35114	6.6	17.3	7.3	7.1	1952	596	60	5988	429	23	2336	2621	41	1897	43	37	137	70	35114
861	1400000US06061021045	0.594882	Placer	0.8059	0.1642	0.6057	0.3124	0.6001	0.4563	0.5437	0	0.3033	0.1473	0.279	0.5211	0.4273	0.7543	0.8632	27.9	7.9	2.5	9.6	0.5	1.1	31.1	0	0.8	4	2.9	24669	11.3	13.1	15.7	10.6	863	243	26	2685	296	16	1031	1106	30	961	0	9	74	30	24669
862	1400000US06061021103	1.85493	Placer	0.4562	0.3082	0.3586	0.5395	0.3958	0.5174	0.4156	0.6139	0.6225	0.2773	0.5764	0.437	0.2321	0.6521	0.5005	22.3	10.6	0.9	12.7	0.1	1.4	20.7	2.2	8.4	6.6	6.8	26906	6.7	10.8	8.5	17	785	372	13	6626	448	4	1386	1483	47	730	32	124	156	94	26906
863	1400000US06061021106	0.830045	Placer	0.1945	0.8935	0.6318	0.305	0.4689	0	0.2405	0	0.6379	0.2214	0.3995	0.1628	0.2721	0.2838	0.3675	17.9	21.9	2.8	9.5	0.2	0	10.4	0	9.1	5.5	4.2	38909	7.6	5.5	7	7.7	345	422	23	1549	181	4	836	915	0	200	0	83	81	35	38909
864	1400000US06061021123	4.57244	Placer	0.5037	0.7313	0	0.2259	0.397	0.2975	0.4093	0.4416	0	0.0501	0.0466	0.1465	0.0571	0.5329	0.4747	22.9	17.4	0	8.4	0.1	0.4	20.3	0.4	0	1.8	0.5	40261	2.6	8.8	8.2	4.8	1799	1365	0	6336	658	9	2732	2796	31	1591	10	0	96	14	40261
865	1400000US06061021128	0.447674	Placer	0.8116	0.2089	0.4463	0.0606	0.6074	0.2486	0.5907	0	0.6685	0.227	0.1283	0.334	0.1391	0.4678	0.4137	28.1	8.8	1.4	5.3	0.5	0.3	35.8	0	10.5	5.6	1.4	30144	4.6	7.9	7.5	7.1	876	273	16	1185	165	17	1127	1148	8	1116	0	121	110	16	30144
866	1400000US06061021131	0.691673	Placer	0.4749	0.2576	0.3687	0.2259	0.4	0.4046	0.4571	0.4416	0.7721	0.3039	0.6856	0.2968	0.4791	0.65	0.4667	22.6	9.7	1	8.4	0.1	0.8	23.7	0.4	17.3	7.1	9.3	31548	12.7	10.8	8.1	8.9	1145	492	19	3134	419	6	1919	2077	38	1204	9	359	235	179	31548
867	1400000US06061021203	5.74891	Placer	0.5694	0.5054	0.5665	0.4018	0.5282	0.2661	0.2501	0.6489	0.3525	0.1088	0.091	0.3468	0.1085	0.2965	0.5404	23.9	13.7	2.2	10.8	0.3	0.3	10.9	3.1	1.4	3.2	1	29674	3.9	5.7	9	10.4	1578	908	51	9628	714	21	2315	2457	20	720	77	34	142	23	29674
868	1400000US06061021204	12.1192	Placer	0.2025	0.8103	0.4097	0.3197	0.7467	0	0.3583	0.5856	0	0.1666	0.2889	0.1393	0.5049	0.06	0.0598	18.1	19.1	1.2	9.7	1.6	0	17	1.7	0	4.4	3	40842	13.4	1.9	3	10.7	502	530	11	1742	265	43	911	948	0	470	16	0	92	27	40842
869	1400000US06061021304	77.783	Placer	0.2666	0.7566	0.7475	0.7886	0.5752	0.6699	0.3892	0.8245	0	0.4362	0.2593	0.309	0.5455	0.3257	0.6404	19.4	17.9	4.2	17.1	0.4	3.1	18.9	13.1	0	9.8	2.7	31052	14.6	6	10.4	16.9	1021	939	80	2153	895	23	1920	2265	157	995	296	0	384	52	31052
870	1400000US06061021502	2.84951	Placer	0.1605	0.785	0	0.5395	0.7107	0.5398	0.324	0.6489	0.24	0.1809	0.2691	0.2613	0.3462	0.4451	0.6208	17	18.5	0	12.7	1.2	1.6	14.9	3.1	0.3	4.7	2.8	33123	9.3	7.6	10.1	13.1	657	716	0	2972	491	46	1477	1575	60	575	49	5	133	41	33123
871	1400000US06061021604	36.3803	Placer	0.1844	0.8701	0.5355	0.4906	0.6675	0.4197	0.3179	0.6664	0	0.319	0.1186	0.13	0.407	0.5896	0.5557	17.7	20.9	2	12	0.9	0.9	14.5	3.7	0	7.4	1.3	41707	10.8	9.7	9.2	7.9	682	807	25	1270	458	33	1266	1391	32	560	51	0	214	16	41707
872	1400000US06061021901	16.3545	Placer	0.1169	0.8868	0.3183	0.8523	0.8789	0.5637	0.3473	0.7677	0.3503	0.3344	0.0741	0.3348	0.4029	0.1159	0.6883	15.4	21.6	0.8	18.8	4.1	1.8	16.3	9	1.4	7.7	0.8	30116	10.7	3.1	11.2	11	413	578	9	2195	502	109	1200	1329	47	435	120	18	155	10	30116
873	1400000US06061022002	25.2312	Placer	0.252	0.6997	0.5459	0.8423	0.4606	0.2335	0.2757	0.7324	0.4234	0.1809	0.279	0.3738	0.4493	0.2692	0.7314	19.2	16.8	2.1	18.5	0.2	0.2	12.2	6.8	2.5	4.7	2.9	28820	11.9	5.3	12	11.4	1371	1204	56	5226	1321	14	2725	2969	16	874	201	74	245	80	28820
874	1400000US06061022013	125.327	Placer	0.1048	0.8061	0.3407	0.8091	0.6444	0.2884	0.1611	0.6766	0	0.2007	0.169	0.3159	0.5619	0.0579	0.5172	14.9	19	0.9	17.6	0.7	0.4	6.8	4.1	0	5.1	1.8	30810	15.1	1.8	8.7	8.1	376	480	9	1300	444	18	1055	1577	9	172	64	0	98	19	30810
875	1400000US06061022014	122.843	Placer	0.0313	0.6574	0.6074	0.0873	0.8948	0.3339	0.1627	0.5721	0.5482	0	0.091	0.221	0.3916	0.034	0.5557	7	16.1	2.5	6	4.7	0.5	6.9	1.5	5.6	0	1	35184	10.4	1	9.2	12.7	80	185	13	5122	69	54	513	2901	6	79	44	163	0	5	35184
876	1400000US06061022300	10.4135	Placer	0.5308	0.5117	0.6647	0.4239	0.6806	0.3865	0.1391	0.6521	0.3397	0.3792	0.7637	0.1445	0.3877	0.3128	0.4834	23.3	13.8	3.1	11.1	0.9	0.7	6	3.2	1.2	8.6	12	40417	10.3	5.9	8.3	15.9	172	102	10	1103	82	7	324	1548	5	44	49	19	45	39	40417
877	1400000US06061022400	1.23726	Placer	0.7193	0.5444	0.4503	0.1152	0.5688	0.3878	0.5435	0	0.8337	0.0335	0.3088	0.1128	0.3633	0.2579	0.1819	26.2	14.3	1.4	6.6	0.4	0.7	31.1	0	23.4	1.3	3.2	43522	9.7	5.2	4.9	6.1	1125	613	24	3868	282	18	1663	1813	29	1336	0	425	37	54	43522
878	1400000US06061022600	1.17946	Placer	0.8128	0.1079	0.4153	0.0681	0.6449	0.5687	0.4599	0	0.8875	0.1518	0.4624	0.3091	0.3836	0.7934	0.4667	28.1	6.6	1.2	5.5	0.7	1.9	23.9	0	32	4.1	5	31051	10.2	14.2	8.1	15.6	1336	314	23	3443	262	34	1858	2059	84	1138	0	659	118	92	31051
879	1400000US06061022800	1.16069	Placer	0.7936	0.1836	0.2909	0.2978	0.4671	0.7471	0.5804	0	0.5299	0.028	0	0.1512	0.2498	0.3855	0.5782	27.6	8.3	0.6	9.4	0.2	4.8	34.7	0	5.1	1.1	0	39835	7.1	6.8	9.5	9.1	1080	326	9	5165	364	8	1397	1580	175	1354	0	80	27	0	39835
880	1400000US06061023400	6.58403	Placer	0.874	0.2576	0.6242	0.0542	0.4359	0	0.4495	0.5924	0	0.272	0.2691	0.3757	0.0395	0.5364	0.4921	29.9	9.7	2.7	5.1	0.2	0	23.1	1.8	0	6.5	2.8	28762	2	8.9	8.4	3.9	1296	421	39	5812	217	7	1454	1545	0	1002	28	0	173	41	28762
881	1400000US06065030200	1.96887	Riverside	0.2989	0.2688	0.7647	0.1987	0.6652	0.7035	0.713	0.4574	0.6937	0.5468	0.3739	0.3421	0.5554	0.5106	0.5635	20	9.9	4.5	8	0.8	3.7	52	0.5	11.9	12.5	3.9	29840	14.9	8.5	9.3	18.5	879	434	81	3010	352	37	1814	2043	153	2289	10	244	386	71	29840
882	1400000US06065030601	5.32711	Riverside	0.2299	0.5771	0.3021	0.1489	0.5998	0.5455	0.6234	0	0	0.1184	0.0646	0.0251	0.0395	0.0739	0.5172	18.7	14.8	0.7	7.2	0.5	1.7	39.5	0	0	3.4	0.7	66223	2	2.2	8.7	3.5	978	774	12	3233	378	27	1745	1874	86	2061	0	0	129	13	66223
883	1400000US06065031001	0.766256	Riverside	0.2782	0.8552	0.652	0.7314	0.8366	0.7407	0.7579	0	0.8778	0.4673	0.5819	0.5495	0.4647	0.6697	0.3949	19.6	20.4	3	15.9	2.9	4.6	59.8	0	30.2	10.5	6.9	23980	12.3	11.2	7.3	14.1	1116	1160	66	5128	891	166	2235	2371	243	3400	0	717	411	154	23980
884	1400000US06065031100	1.11876	Riverside	0.6522	0.4326	0.66	0.4906	0.8875	0.7404	0.6968	0	0.5194	0.5152	0.5476	0.4877	0.6275	0.463	0.8421	25.1	12.6	3	12	4.4	4.6	49.4	0	4.7	11.7	6.3	25537	17.3	7.8	14.9	16.3	1164	583	50	11818	535	204	1647	1771	195	2295	0	84	381	103	25537
885	1400000US06065031200	1.49211	Riverside	0.8392	0.5378	0.8834	0.4759	0.8505	0.6943	0.7334	0.509	0.4792	0.4755	0.2691	0.4787	0.5152	0.8021	0.4043	28.8	14.2	8.1	11.8	3.2	3.6	55.4	0.8	3.7	10.7	2.8	25761	13.7	14.5	7.4	16.5	1987	976	173	9022	785	223	2133	2242	229	3819	17	83	462	60	25761
886	1400000US06065031402	0.869696	Riverside	0.4607	0.627	0.8942	0.5526	0.8545	0.8482	0.7679	0	0.8963	0.792	0.829	0.5696	0.3462	0.4568	0.8449	22.4	15.6	8.7	12.9	3.3	8.9	61.6	0	33.9	21.6	15.6	23517	9.3	7.7	15	18.4	1555	1088	194	7191	875	232	2233	2375	581	4285	0	805	955	349	23517
887	1400000US06065031702	1.64181	Riverside	0.4014	0.3374	0.5602	0.2902	0.5868	0.7907	0.7226	0.5311	0	0.6441	0.2096	0.3721	0.0713	0.4728	0.6649	21.5	11.1	2.2	9.3	0.5	6.1	53.6	1	0	15.4	2.2	28870	3	8	10.8	21.6	546	282	16	2341	236	12	741	788	143	1359	8	0	261	16	28870
888	1400000US06065040302	2.22587	Riverside	0.3872	0.241	0.5539	0.5923	0.6362	0.7387	0.7444	0	0.3575	0.6503	0.2096	0.29	0.0877	0.6107	0.5557	21.3	9.4	2.1	13.5	0.7	4.5	57.3	0	1.4	15.6	2.2	31828	3.4	10.1	9.2	18.9	1654	728	44	3267	1049	52	2084	2143	331	4446	0	31	800	46	31828
889	1400000US06065040405	2.28139	Riverside	0.562	0.5117	0.8531	0.4463	0.7208	0.684	0.7026	0.509	0.6861	0.6758	0.6301	0.4396	0.1213	0.1883	0.8901	23.8	13.8	6.7	11.4	1.3	3.4	50.2	0.8	11.5	16.5	7.9	26835	4.2	4.2	16.9	21.7	1237	717	103	3767	590	67	1535	1685	169	2617	13	194	559	121	26835
890	1400000US06065040604	1.46029	Riverside	0.6769	0.2253	0.7363	0.4239	0.4716	0.8305	0.7665	0	0	0.6968	0.1585	0.5143	0.5554	0.4184	0.8327	25.4	9.1	4	11.1	0.2	7.9	61.4	0	0	17.3	1.7	24852	14.9	7.2	14.6	23.1	1440	514	58	3182	627	12	1453	1453	417	3473	0	0	614	25	24852
891	1400000US06065040607	8.24528	Riverside	0.8932	0.2576	0.7439	0.4092	0.5038	0.7956	0.8323	0.8809	0.6106	0.7624	0.4236	0.4378	0.2454	0.8427	0.8068	30.6	9.7	4.1	10.9	0.3	6.3	74.8	18.7	7.9	20.1	4.5	26884	7	15.9	13.8	13.3	2621	830	98	12157	930	23	2386	2583	505	6406	482	203	1033	107	26884
892	1400000US06065040701	1.35724	Riverside	0.4676	0.3374	0.5297	0.0873	0.562	0.4543	0.4954	0	0	0.2983	0.2989	0.2068	0.13	0.4231	0.4137	22.4	11.1	1.9	6	0.4	1	26.8	0	0	7	3.1	35961	4.4	7.3	7.5	7.9	506	251	13	5068	134	9	673	673	23	603	0	0	101	21	35961
893	1400000US06065040702	1.20426	Riverside	0.458	0.3938	0.7523	0.4165	0.4479	0.5467	0.5619	0	0	0.7039	0.4156	0.4664	0.2143	0.2047	0.7593	22.3	12	4.2	11	0.2	1.7	32.8	0	0	17.6	4.4	26101	6.3	4.5	12.6	15.2	629	337	39	3420	309	5	919	967	46	926	0	0	339	40	26101
894	1400000US06065040703	1.62918	Riverside	0.631	0.5246	0.8435	0.4092	0.7801	0.5887	0.538	0	0.5364	0.5866	0.4839	0.3337	0.2899	0.1766	0.607	24.7	14	6.4	10.9	2	2.1	30.6	0	5.2	13.6	5.3	30153	8	4.1	9.9	10	779	440	61	2042	342	62	959	972	61	964	0	51	292	51	30153
895	1400000US06065040806	1.04041	Riverside	0.7093	0.1742	0.5835	0.3268	0.4984	0.5403	0.6233	0	0	0.3088	0.3088	0.2337	0.0421	0.5438	0.1668	26	8.1	2.3	9.8	0.3	1.6	39.4	0	0	7.2	3.2	34503	2.1	9	4.7	5.3	703	219	19	1193	265	7	813	896	42	1067	0	0	128	26	34503
896	1400000US06065040807	0.778039	Riverside	0.5978	0.2576	0.66	0.4239	0.4517	0.7694	0.6956	0	0	0.4588	0.0646	0.1514	0.4194	0.619	0.593	24.2	9.7	3	11.1	0.2	5.4	49.2	0	0	10.3	0.7	39824	11.1	10.2	9.7	13.7	798	319	30	1261	366	6	988	1045	169	1620	0	0	221	7	39824
897	1400000US06065040812	1.32345	Riverside	0.8212	0.4531	0.6084	0.3871	0.4945	0.7434	0.523	0	0.534	0.629	0.504	0.5001	0.2321	0.3174	0.3675	28.3	12.9	2.5	10.6	0.3	4.7	29.3	0	5.2	14.9	5.6	25202	6.7	5.9	7	11.4	1012	462	27	4246	378	9	1062	1140	155	1045	0	59	345	59	25202
898	1400000US06065040813	4.84293	Riverside	0.7518	0.3316	0.6121	0.1659	0.3765	0.6814	0.7311	0.5721	0	0.629	0.4077	0.219	0.1916	0.182	0.4229	26.8	11	2.6	7.5	0.1	3.3	55	1.5	0	14.9	4.3	35289	5.8	4.1	7.6	6.9	1763	722	46	6463	495	6	1788	1901	205	3621	29	0	646	77	35289
899	1400000US06065040815	0.484387	Riverside	0.6788	0.2305	0.4421	0.1259	0.3216	0.7342	0.8464	0	0.7441	0.3596	0.091	0.4437	0.1001	0.1446	0.2243	25.5	9.2	1.4	6.8	0	4.4	77.6	0	15.1	8.2	1	26718	3.7	3.6	5.4	13.8	920	333	16	3433	245	1	1147	1239	154	2803	0	187	182	12	26718
900	1400000US06065040816	0.690669	Riverside	0.4443	0.104	0.8833	0.0428	0.5517	0.5976	0.7648	0	0.8533	0.0907	0.0548	0.3516	0.1961	0.5612	0.7958	22.1	6.5	8.1	4.7	0.4	2.2	61	0	26.1	2.8	0.6	29520	5.9	9.3	13.5	19.2	711	210	77	2111	150	12	950	950	65	1961	0	248	60	6	29520
901	1400000US06065041403	0.882988	Riverside	0.5873	0.5444	0.8828	0.5857	0.5414	0.7362	0.7943	0.5721	0.8355	0.6537	0.6387	0.2987	0.2941	0.2985	0.6707	24.1	14.3	8.1	13.4	0.3	4.5	66.7	1.5	23.7	15.7	8.1	31472	8.1	5.7	10.9	20.1	694	412	81	4543	385	10	1003	1123	118	1920	17	266	308	81	31472
902	1400000US06065041702	0.587533	Riverside	0.7866	0.2467	0.6826	0.2403	0.5183	0.7027	0.7838	0	0	0.8208	0.1382	0.711	0.453	0.185	0.3587	27.5	9.5	3.3	8.6	0.3	3.7	64.7	0	0	23.3	1.5	20134	12	4.2	6.9	20.2	1390	478	44	3707	433	15	1339	1339	176	3270	0	0	746	20	20134
903	1400000US06065041805	0.639407	Riverside	0.6876	0.0392	0.8805	0.0757	0.4765	0.7092	0.7317	0	0.8245	0.6677	0.1087	0.5142	0.3248	0.2825	0.4494	25.6	4.1	7.9	5.7	0.2	3.9	55.1	0	22.3	16.2	1.2	24854	8.8	5.5	7.9	17.8	1514	242	145	5865	335	13	1824	1970	211	3256	0	440	573	22	24854
904	1400000US06065041807	0.390221	Riverside	0.795	0.362	0.824	0.3124	0.651	0.6545	0.7196	0	0	0.6621	0.2096	0.6651	0.2143	0.3404	0.6826	27.7	11.5	5.8	9.6	0.7	2.9	53.1	0	0	16	2.2	21250	6.3	6.2	11.1	16.2	702	291	39	3139	244	19	675	675	69	1348	0	0	246	15	21250
905	1400000US06065041808	1.20751	Riverside	0.7636	0.3804	0.3536	0.1791	0.7756	0.7508	0.7356	0	0.6713	0.3547	0.5974	0.2565	0.2941	0.4573	0.6591	27	11.8	0.9	7.7	1.9	4.9	55.7	0	10.7	8.1	7.2	33350	8.1	7.8	10.7	8.1	1796	784	18	8015	502	127	1973	2049	305	3707	0	219	344	143	33350
906	1400000US06065041809	1.04741	Riverside	0.4845	0.4531	0.8759	0.2333	0.7066	0.8273	0.6914	0.8233	0.8441	0.4497	0.6786	0.5851	0.3462	0.32	0.7263	22.7	12.9	7.7	8.5	1.2	7.7	48.6	13	24.8	10.1	9.1	23149	9.3	6	11.9	14	1295	736	151	14271	478	66	1961	2144	422	2776	278	531	380	179	23149
907	1400000US06065041810	1.36672	Riverside	0.7578	0.1886	0.7489	0.0362	0.6154	0.6683	0.6846	0	0	0.2619	0.0466	0.2253	0.0604	0.4231	0.6135	26.9	8.4	4.2	4.4	0.6	3.1	47.6	0	0	6.3	0.5	34931	2.7	7.3	10	10.8	1586	497	65	5046	262	34	1552	1596	172	2809	0	0	227	7	34931
908	1400000US06065041812	0.5034	Riverside	0.532	0.5054	0.431	0.2473	0.3789	0.7243	0.7399	0	0	0.6322	0.6069	0.3895	0.3334	0.0431	0.7504	23.3	13.7	1.3	8.7	0.1	4.2	56.5	0	0	15	7.4	28309	9	1.3	12.4	8.1	747	439	14	2578	278	3	1054	1088	125	1810	0	0	320	78	28309
909	1400000US06065041909	3.34936	Riverside	0.4917	0.5639	0.8371	0.5657	0.4955	0.7701	0.7094	0.5924	0.3437	0.827	0.0548	0.5909	0.2321	0.5185	0.8632	22.8	14.6	6.2	13.1	0.3	5.5	51.4	1.8	1.3	23.7	0.6	23013	6.7	8.6	15.7	26.4	1257	806	88	5592	720	14	1429	1492	287	2837	27	19	883	9	23013
910	1400000US06065041911	27.126	Riverside	0.7347	0.362	0.3346	0.2051	0.4005	0.5611	0.711	0.5569	0.3041	0.272	0.1283	0.1652	0.1563	0.3629	0.6135	26.5	11.5	0.8	8.1	0.1	1.8	51.7	1.3	0.8	6.5	1.4	38728	5	6.5	10	9.9	3120	1359	30	5884	953	14	3640	3785	197	6096	51	31	496	52	38728
911	1400000US06065042003	4.45726	Riverside	0.6584	0.3938	0.7873	0.2827	0.7742	0.7594	0.6775	0.8825	0	0.5901	0.0741	0.3456	0.5965	0.5647	0.7884	25.2	12	4.9	9.2	1.9	5.1	46.6	18.9	0	13.7	0.8	29723	16.2	9.3	13.3	14.7	1598	763	82	3715	580	120	1674	1781	301	2959	336	0	538	13	29723
912	1400000US06065042004	2.17403	Riverside	0.2694	0.6148	0.7243	0.1987	0.7485	0.5355	0.5988	0	0	0.3843	0.1585	0.2572	0.2985	0.0944	0.7921	19.5	15.4	3.8	8	1.6	1.6	36.6	0	0	8.7	1.7	33312	8.2	2.7	13.4	16.5	669	531	40	2722	272	54	1048	1105	52	1260	0	0	220	18	33312
913	1400000US06065042005	3.79779	Riverside	0.6909	0.252	0.5661	0.034	0.577	0.6847	0.6998	0.5856	0	0.272	0.1479	0.1406	0.0753	0.0783	0.5172	25.7	9.6	2.2	4.3	0.4	3.4	49.8	1.7	0	6.5	1.6	40730	3.1	2.3	8.7	7.6	1394	522	32	6474	235	24	1454	1544	174	2704	26	0	222	23	40730
914	1400000US06065042008	16.9271	Riverside	0.3655	0.3435	0.4084	0.3871	0.617	0.5227	0.6493	0.6089	0	0.3139	0.279	0.2895	0.0713	0.266	0.8798	21	11.2	1.2	10.6	0.6	1.5	42.7	2.1	0	7.3	2.9	31856	3	5.3	16.4	8.4	1474	787	25	4731	740	41	2084	2294	98	2995	48	0	353	61	31856
915	1400000US06065042012	1.03752	Riverside	0.7494	0.2089	0.8036	0.3268	0.532	0.8127	0.7038	0.7425	0.8142	0.558	0.3824	0.5678	0.7538	0.7068	0.4747	26.7	8.8	5.3	9.8	0.3	7	50.5	7.4	21.1	12.8	4	23551	23	12	8.2	25.8	1806	594	101	3734	663	22	1923	2097	448	3409	156	443	486	77	23551
916	1400000US06065042013	1.14781	Riverside	0.8033	0.0801	0.2051	0.1724	0.3516	0.6537	0.7483	0.5569	0	0.3039	0	0.3438	0.1607	0.6016	0.6883	27.9	5.8	0.2	7.6	0.1	2.9	58	1.3	0	7.1	0	29782	5.1	9.9	11.2	10.9	2333	483	4	5151	640	5	2307	2411	219	4854	31	0	363	0	29782
917	1400000US06065042014	1.50032	Riverside	0.8585	0.1836	0	0.1259	0.4532	0.6938	0.737	0	0.4628	0.4181	0	0.2218	0.1648	0.8517	0.5557	29.4	8.3	0	6.8	0.2	3.5	56	0	3.3	9.4	0	35139	5.2	16.3	9.2	6.8	3030	859	0	8248	693	19	2783	2920	353	5767	0	97	578	0	35139
918	1400000US06065042206	1.08986	Riverside	0.1341	0.2355	0.6263	0.1791	0.5306	0.4822	0.7639	0	0.8802	0.1564	0.3739	0.4588	0.8202	0.698	0.839	16.2	9.3	2.7	7.7	0.3	1.2	60.9	0	30.6	4.2	3.9	26296	27.2	11.8	14.8	16.2	851	488	55	5094	405	17	2037	2765	59	3206	0	847	125	80	26296
919	1400000US06065042208	0.743061	Riverside	0.2247	0.8975	0.3895	0.3798	0.4579	0.183	0.4619	0	0	0.0699	0.0992	0.1245	0.13	0.0315	0.6765	18.6	22.1	1.1	10.5	0.2	0.1	24.1	0	0	2.3	1.1	42244	4.4	0.9	11	6.8	487	579	10	1595	275	5	911	932	2	630	0	0	45	10	42244
920	1400000US06065042213	1.10774	Riverside	0.0598	0.3435	0.6068	0.6355	0.5637	0.6933	0.7301	0	0.7547	0.3239	0.6635	0.5318	0.7199	0.2439	0.8861	11.5	11.2	2.5	14.2	0.4	3.5	54.8	0	15.9	7.5	8.7	24414	21.2	5	16.7	9.2	486	473	36	2931	600	17	1423	1590	145	2310	0	253	193	124	24414
921	1400000US06065042214	10.3692	Riverside	0.544	0.1886	0.5535	0.2403	0.3917	0.75	0.8014	0	0.2402	0.3843	0.0741	0.4592	0.5352	0.5646	0.5782	23.5	8.4	2.1	8.6	0.1	4.8	68.1	0	0.3	8.7	0.8	26286	14.3	9.3	9.5	15.9	1514	540	38	3417	556	7	1803	1864	293	4389	0	6	342	15	26286
922	1400000US06065042217	1.94446	Riverside	0.2528	0.3028	0.6623	0.1259	0.4949	0.6896	0.7008	0	0.608	0.0229	0.169	0.1515	0.3122	0.1315	0.2853	19.2	10.5	3.1	6.8	0.3	3.5	49.9	0	7.7	0.9	1.8	39813	8.5	3.4	6.1	9.3	1061	582	61	3589	377	14	1993	2117	185	2765	0	164	31	36	39813
923	1400000US06065042401	8.1527	Riverside	0.5672	0.5444	0	0.3495	0.7976	0.6398	0.7517	0	0	0.5468	0.1087	0.531	0.2544	0.2669	0.6208	23.8	14.3	0	10.1	2.2	2.7	58.6	0	0	12.5	1.2	24434	7.2	5.3	10.1	18.1	441	264	0	1452	184	41	567	605	48	1085	0	0	164	7	24434
924	1400000US06065042402	1.14477	Riverside	0.8156	0.1504	0.8907	0.2827	0.6505	0.8457	0.8208	0	0	0.7088	0	0.6062	0.7079	0.8285	0.8449	28.2	7.6	8.5	9.2	0.7	8.7	72.3	0	0	17.8	0	22654	20.6	15.4	15	19.5	1397	375	109	2807	458	37	1280	1289	411	3582	0	0	546	0	22654
925	1400000US06065042410	0.873157	Riverside	0.7254	0.194	0.7432	0.5657	0.3059	0.6914	0.8309	0	0.2853	0.6192	0.4236	0.5091	0.3955	0.8228	0.7997	26.3	8.5	4.1	13.1	0	3.5	74.5	0	0.7	14.6	4.5	24987	10.5	15.2	13.6	14.1	1420	457	55	6416	706	1	1343	1375	178	4024	0	9	490	60	24987
926	1400000US06065042411	0.517434	Riverside	0.3619	0.2688	0.7414	0.1659	0.7038	0.7147	0.8292	0.6717	0	0.4132	0.2397	0.4535	0.4718	0.5609	0.7997	20.9	9.9	4.1	7.5	1.1	4	74.1	3.9	0	9.3	2.5	26437	12.5	9.3	13.6	20.9	537	255	29	1728	193	29	713	764	95	1900	30	0	155	18	26437
927	1400000US06065042412	19.7866	Riverside	0.281	0.492	0.3261	0.5122	0.5658	0.7269	0.7079	0	0	0.4274	0	0.316	0.2143	0.0637	0.7361	19.7	13.5	0.8	12.3	0.4	4.2	51.2	0	0	9.6	0	30808	6.3	2	12.1	14	1054	721	12	3301	657	22	1528	1573	216	2742	0	0	361	0	30808
928	1400000US06065042622	1.92747	Riverside	0.7154	0.0507	0.5725	0.2403	0.4204	0.8276	0.8498	0	0.8668	0.5506	0.3739	0.6865	0.4567	0.5604	0.159	26.1	4.7	2.3	8.6	0.1	7.8	78.3	0	28.2	12.6	3.9	20729	12.1	9.3	4.6	22.3	1103	199	27	2602	362	6	1200	1324	300	3310	0	374	320	47	20729
929	1400000US06065042624	19.2782	Riverside	0.589	0.2355	0.8453	0.2051	0.3397	0.8462	0.8031	0	0	0.5688	0.0646	0.538	0.4902	0.8259	0.896	24.1	9.3	6.4	8.1	0	8.7	68.5	0	0	13.1	0.7	24259	13	15.3	17.2	15.1	1077	416	65	4228	363	2	1013	1069	365	3060	0	0	368	7	24259
930	1400000US06065042715	9.34419	Riverside	0.8976	0.2973	0.7604	0.0459	0.2962	0.7512	0.7598	0.5202	0.7599	0.4497	0.1996	0.4432	0.2852	0.4018	0.8327	30.8	10.4	4.4	4.8	0	4.9	60.1	0.9	16.3	10.1	2.1	26732	7.9	7	14.6	10.4	4359	1478	175	8676	673	1	3995	4515	646	8511	39	736	861	82	26732
931	1400000US06065042716	1.03856	Riverside	0.7082	0.4854	0.5759	0.1313	0.3317	0.5268	0.4563	0.4416	0.3586	0.3843	0.1087	0.3032	0.3417	0.4438	0.5709	26	13.4	2.3	6.9	0	1.5	23.6	0.4	1.5	8.7	1.2	31302	9.2	7.6	9.4	11.9	1429	736	40	2136	381	2	1758	2123	77	1301	9	31	312	21	31302
932	1400000US06065042732	3.13151	Riverside	0.892	0.1987	0.5571	0.1431	0.4171	0.6361	0.7148	0.6952	0	0.3994	0.3463	0.5628	0.0833	0.4971	0.7155	30.5	8.6	2.1	7.1	0.1	2.6	52.3	4.9	0	9	3.6	23665	3.3	8.3	11.7	16.6	1772	497	36	3732	411	8	1688	1724	139	3035	85	0	318	61	23665
933	1400000US06065042733	6.29334	Riverside	0.8995	0.1692	0.8154	0.305	0.4598	0.7064	0.6546	0.7712	0.3912	0.4316	0.0646	0.4338	0.2236	0.4139	0.6649	30.9	8	5.5	9.5	0.2	3.8	43.4	9.2	1.9	9.7	0.7	26993	6.5	7.2	10.8	8	1589	413	82	2974	490	10	1479	1706	176	2233	157	33	316	11	26993
934	1400000US06065042739	3.85935	Riverside	0.8879	0.1237	0.8013	0.3344	0.437	0.642	0.7429	0.5202	0	0.4673	0.0394	0.4964	0.2544	0.6718	0.814	30.4	7	5.2	9.9	0.2	2.7	57	0.9	0	10.5	0.3	25304	7.2	11.2	14	11.1	2426	557	100	2971	786	13	1924	2107	197	4553	19	0	495	6	25304
935	1400000US06065043007	6.38984	Riverside	0.7656	0.0655	0.709	0.0511	0.3496	0.7038	0.6408	0	0	0.4755	0.0826	0.3357	0.2277	0.5256	0.7551	27	5.3	3.6	5	0.1	3.7	41.6	0	0	10.7	0.9	30081	6.6	8.7	12.5	14	1893	371	75	3880	352	4	2078	2198	242	2911	0	0	471	18	30081
936	1400000US06065043211	0.989574	Riverside	0.7849	0.1457	0.4818	0.2473	0.3917	0.5836	0.6286	0	0	0.5506	0.4236	0.5274	0.3836	0.5721	0.8173	27.5	7.5	1.6	8.7	0.1	2	40.1	0	0	12.6	4.5	24529	10.2	9.4	14.1	14.4	1517	415	27	4149	480	6	1654	1699	106	2214	0	0	437	75	24529
937	1400000US06065043216	1.97782	Riverside	0.8533	0.0485	0.8539	0.1791	0.3202	0.7241	0.6718	0.4774	0.8108	0.4915	0.6992	0.6673	0.5587	0.8771	0.7155	29.2	4.6	6.7	7.7	0	4.2	45.7	0.6	20.8	11.1	9.7	21203	15	17.5	11.7	22.6	2185	342	166	16333	563	2	2463	2527	286	3415	15	525	465	238	21203
938	1400000US06065043217	1.26267	Riverside	0.8001	0.2858	0.4883	0.4384	0.5264	0.8131	0.7066	0	0	0.7115	0.1283	0.3872	0.0918	0.6989	0.5635	27.8	10.2	1.7	11.3	0.3	7	51	0	0	17.9	1.4	28390	3.5	11.8	9.3	11	977	357	17	3142	395	11	1017	1068	238	1791	0	0	398	14	28390
939	1400000US06065043222	3.376	Riverside	0.4252	0.4004	0	0.4092	0.5872	0.7114	0.5191	0	0.3219	0.3843	0.2593	0.2816	0.3287	0.2658	0.7676	21.9	12.1	0	10.9	0.5	3.9	28.9	0	1	8.7	2.7	32210	8.9	5.3	12.8	17.1	830	460	0	3734	409	18	1251	1379	144	1097	0	14	227	34	32210
940	1400000US06065043239	104.307	Riverside	0.2499	0.8752	0.6707	0.4542	0.7251	0.3446	0.518	0.8747	0	0.1473	0.2989	0.1993	0.2852	0.2296	0.2853	19.1	21.1	3.1	11.5	1.3	0.6	28.8	18	0	4	3.1	36421	7.9	4.8	6.1	15.1	1120	1237	67	3703	666	78	2127	2413	32	1687	434	0	172	65	36421
941	1400000US06065043244	1.8268	Riverside	0.7029	0.5444	0	0.0834	0.3457	0.6671	0.6875	0	0	0.128	0.1283	0.3324	0.0571	0.4633	0.7155	25.9	14.3	0	5.9	0.1	3.1	48.1	0	0	3.6	1.4	30193	2.6	7.8	11.7	12.2	1970	1086	0	4211	443	4	2514	2636	218	3660	0	0	171	35	30193
942	1400000US06065043264	1.03545	Riverside	0.8966	0.0934	0.5222	0.1545	0.3188	0.6437	0.6521	0	0	0.227	0.4469	0.304	0.2498	0.4922	0.2156	30.7	6.2	1.9	7.3	0	2.7	43	0	0	5.6	4.8	31265	7.1	8.2	5.3	9.4	2370	479	42	5279	560	2	2225	2373	196	3319	0	0	247	106	31265
943	1400000US06065043267	2.04372	Riverside	0.7647	0.7802	0.2601	0.4018	0.3638	0.5415	0.5401	0.7493	0	0.2366	0.3373	0.2345	0.1434	0.0723	0.7411	27	18.4	0.5	10.8	0.1	1.6	30.8	7.8	0	5.8	3.5	34459	4.7	2.2	12.2	8.4	1785	1214	12	2895	701	5	2276	2399	102	2034	186	0	252	79	34459
944	1400000US06065043270	1.19544	Riverside	0.7887	0.3804	0.5593	0.6767	0.5588	0.5163	0.6176	0.6418	0.6908	0.4876	0.7127	0.6055	0.2985	0.4545	0.8204	27.5	11.8	2.2	14.9	0.4	1.4	38.7	2.9	11.8	11	10.1	22669	8.2	7.7	14.2	14.4	1481	634	34	3347	795	21	1581	1672	73	2083	49	197	357	160	22669
945	1400000US06065043272	24.5506	Riverside	0.2022	0.7466	0.5043	0.4759	0.4738	0.5173	0.5221	0.5985	0	0.3344	0.1382	0.1253	0.1391	0.1178	0.8421	18.1	17.7	1.8	11.8	0.2	1.4	29.2	1.9	0	7.7	1.5	42161	4.6	3.1	14.9	7.4	925	904	29	2652	596	11	1637	2016	71	1490	38	0	282	24	42161
946	1400000US06065043315	0.674773	Riverside	0.6805	0.5639	0.4237	0.8322	0.4281	0.5285	0.5526	0	0	0.3139	0.1186	0.6759	0.407	0.2196	0.8478	25.5	14.6	1.3	18.2	0.2	1.5	32	0	0	7.3	1.3	20987	10.8	4.7	15.1	9.1	505	290	8	1266	360	3	622	697	28	633	0	0	91	8	20987
947	1400000US06065043802	2.44975	Riverside	0.4839	0.7973	0.73	0.5657	0.7148	0.5326	0.585	0.8891	0.4363	0.558	0.5819	0.5586	0.656	0.1531	0.7921	22.7	18.8	3.9	13.1	1.2	1.6	35.2	19.7	2.7	12.8	6.9	23767	18.4	3.7	13.4	16.8	1273	1058	84	3966	733	69	2154	2450	84	1974	483	67	490	148	23767
948	1400000US06065043807	1.98084	Riverside	0.8553	0.2467	0.7348	0.3344	0.7411	0.8333	0.7245	0.8701	0.564	0.7539	0.6211	0.539	0.6275	0.6226	0.4406	29.3	9.5	4	9.9	1.5	8	53.9	17.5	6.1	19.7	7.7	24241	17.3	10.3	7.8	12.4	1727	557	81	5288	574	88	2041	2067	445	3177	361	127	731	158	24241
949	1400000US06065043820	1.65654	Riverside	0.6731	0.7615	0.6346	0.4619	0.7174	0.4597	0.7827	0	0	0.1715	0.0992	0.4122	0.359	0.3976	0.8421	25.4	18	2.8	11.6	1.3	1.1	64.5	0	0	4.5	1.1	27596	9.6	7	14.9	11.9	1174	833	44	2184	531	58	1582	1759	45	2983	0	0	136	18	27596
950	1400000US06065043900	1.14358	Riverside	0.7113	0.2041	0.8563	0.4165	0.5165	0.7915	0.7215	0.5721	0.5348	0.7782	0.504	0.7626	0.6218	0.7404	0.8327	26	8.7	6.8	11	0.3	6.2	53.4	1.5	5.2	20.9	5.6	18798	17.1	12.8	14.6	25.6	1510	503	123	3212	638	17	1802	2096	339	3099	31	109	762	101	18798
951	1400000US06065044104	16.6562	Riverside	0.4757	0.466	0.7897	0.611	0.6857	0.6507	0.7101	0.5489	0	0.7423	0.5539	0.6061	0.7141	0.5184	0.8505	22.6	13.1	4.9	13.8	1	2.8	51.5	1.2	0	19.2	6.4	22655	20.9	8.6	15.2	20.1	683	398	50	2117	417	30	1011	1051	82	1560	13	0	386	65	22655
952	1400000US06065044518	7.47826	Riverside	0.6528	0.6334	0.8272	0.7369	0.522	0.7706	0.7169	0	0.4736	0.7378	0.6021	0.7637	0.7641	0.4525	0.7504	25.1	15.7	5.9	16	0.3	5.5	52.7	0	3.6	19	7.3	18765	23.6	7.7	12.4	22.2	1401	876	116	2679	895	17	1976	2413	286	2943	0	86	696	144	18765
953	1400000US06065044604	1.21101	Riverside	0.0992	0.889	0.719	0.6712	0.6733	0.8331	0.6834	0.7187	0.5586	0.7423	0.365	0.3104	0.5284	0.3416	0.7052	14.6	21.7	3.7	14.8	0.9	8	47.5	6.1	6	19.2	3.8	31006	14.1	6.2	11.5	28.2	717	1068	72	1577	727	44	1924	2149	386	2332	131	128	725	73	31006
954	1400000US06065044606	14.9296	Riverside	0.0424	0.8219	0.8142	0.6767	0.6118	0.7457	0.6179	0.627	0.7542	0.4755	0.6711	0.133	0.7035	0.0963	0.7762	9.2	19.4	5.5	14.9	0.6	4.7	38.8	2.5	15.9	10.7	8.9	41416	20.4	2.7	13	13.1	214	450	69	6364	337	13	1253	2356	108	897	59	374	213	112	41416
955	1400000US06065044904	13.1302	Riverside	0.6188	0.368	0.8226	0.4832	0.4891	0.6672	0.7819	0.495	0.6532	0.5427	0.6021	0.5509	0.4493	0.5473	0.5782	24.6	11.6	5.7	11.9	0.2	3.1	64.3	0.7	9.8	12.4	7.3	23947	11.9	9	9.5	21.3	1218	575	94	2787	588	12	1639	1831	146	3191	13	179	419	120	23947
956	1400000US06065044922	4.71971	Riverside	0.3665	0.7759	0.6952	0.2051	0.5588	0.6857	0.5609	0	0.7949	0.1473	0.6672	0.161	0.1258	0.298	0.2669	21	18.3	3.4	8.1	0.4	3.4	32.8	0	19.3	4	8.8	39056	4.3	5.7	5.9	4.3	1076	938	77	7118	412	20	2237	4428	166	1677	0	853	146	196	39056
957	1400000US06065044923	0.503155	Riverside	0.789	0.3435	0.5699	0.3871	0.7515	0.8405	0.7754	0	0	0.7423	0	0.5257	0.59	0.4368	0.8558	27.6	11.2	2.2	10.6	1.6	8.4	63.1	0	0	19.2	0	24562	16	7.5	15.4	24.6	1029	419	26	2107	396	60	1165	1212	295	2358	0	0	484	0	24562
958	1400000US06065045109	0.565721	Riverside	0.6487	0.2467	0.8052	0.4384	0.3694	0.5942	0.6925	0.4416	0	0.733	0.47	0.5152	0.4029	0.5507	0.525	25	9.5	5.3	11.3	0.1	2.1	48.8	0.4	0	18.8	5.1	24826	10.7	9.1	8.8	18.1	908	346	67	1419	412	3	1266	1693	73	1772	6	0	470	65	24826
959	1400000US06065045110	0.642923	Riverside	0.7661	0.2253	0.8522	0.5857	0.3339	0.799	0.7768	0	0.3525	0.7727	0.2196	0.6037	0.2676	0.4858	0.8775	27.1	9.1	6.7	13.4	0	6.5	63.4	0	1.4	20.6	2.3	22718	7.5	8.1	16.3	23.5	1408	474	115	1926	699	2	1721	2096	313	3302	0	29	644	39	22718
960	1400000US06065045119	0.740625	Riverside	0.5565	0.6148	0.7961	0.2545	0.5876	0.8202	0.6945	0.8378	0	0.4716	0.0741	0.24	0.3076	0.7359	0.4043	23.7	15.4	5.1	8.8	0.5	7.4	49.1	14.3	0	10.6	0.8	34180	8.4	12.7	7.4	16.5	648	421	57	6335	242	13	1122	1373	193	1343	197	0	198	9	34180
961	1400000US06065045120	1.48631	Riverside	0.8558	0.5577	0.7085	0.8556	0.3093	0.8115	0.7902	0	0.4981	0.6101	0.7189	0.6873	0.6275	0.743	0.3949	29.3	14.5	3.6	18.9	0	7	66	0	4.2	14.3	10.3	20708	17.3	12.8	7.3	22.5	1440	714	61	6892	927	1	1693	2715	308	3241	0	113	443	174	20708
962	1400000US06065045214	2.14473	Riverside	0.3246	0.8519	0.229	0.1098	0.5361	0.602	0.398	0	0.318	0.2619	0.1087	0.1123	0.2721	0.2974	0.6208	20.4	20.3	0.4	6.5	0.3	2.2	19.5	0	1	6.3	1.2	43591	7.6	5.7	10.1	7.9	1094	1091	8	5306	348	18	2046	2902	114	1046	0	28	249	24	43591
963	1400000US06065045215	2.17428	Riverside	0.8865	0.3497	0.4846	0.1545	0.6074	0.6758	0.6388	0.6689	0.3393	0.2669	0.47	0.2815	0.3165	0.7868	0.3209	30.3	11.3	1.7	7.3	0.5	3.2	41.3	3.8	1.2	6.4	5.1	32217	8.6	14	6.5	11.1	2840	1061	50	11210	687	51	3030	3685	284	3868	139	45	370	155	32217
964	1400000US06065045304	2.52098	Riverside	0.8971	0.2743	0.456	0.4092	0.4486	0.7945	0.8229	0	0	0.699	0.1796	0.3424	0.2721	0.3239	0.5404	30.8	10	1.5	10.9	0.2	6.3	72.7	0	0	17.4	1.9	29828	7.6	6	9	10	2760	897	39	3889	979	16	2642	2976	512	6523	0	0	982	50	29828
965	1400000US06065046103	3.03057	Riverside	0.4774	0.194	0.8108	0.5395	0.743	0.6219	0.7648	0.6548	0.4346	0.626	0.1283	0.2388	0.1783	0.629	0.3587	22.6	8.5	5.4	12.7	1.5	2.4	61	3.3	2.7	14.8	1.4	34242	5.5	10.4	6.9	8.7	656	246	59	3546	363	44	1087	1258	68	1772	42	34	301	15	34242
966	1400000US06065046404	4.1101	Riverside	0.8289	0.137	0.8946	0.305	0.4646	0.8207	0.7525	0.8816	0.4071	0.8159	0.3995	0.5664	0.6809	0.5749	0.5557	28.5	7.3	8.7	9.5	0.2	7.4	58.7	18.8	2.2	23	4.2	23587	19.4	9.5	9.2	21.5	1703	433	148	4135	565	12	1698	1866	414	3505	351	41	860	72	23587
967	1400000US06065046602	1.84847	Riverside	0.4094	0.6397	0.5144	0.6171	0.5473	0.7001	0.611	0	0	0.5111	0.0466	0.3768	0.4423	0.2549	0.7052	21.6	15.8	1.8	13.9	0.4	3.7	38	0	0	11.6	0.5	28729	11.7	5.1	11.5	13.1	839	612	20	5297	538	14	1090	1117	136	1473	0	0	299	5	28729
968	1400000US06065046800	0.757426	Riverside	0.8452	0.1549	0.8605	0.4239	0.6978	0.8583	0.8856	0.5648	0	0.8745	0.0417	0.8229	0.5455	0.7364	0.6135	29	7.7	7	11.1	1.1	9.5	85.5	1.4	0	27.2	0.4	17061	14.6	12.7	10	19.3	1826	483	99	3524	700	68	1413	1488	561	5380	21	0	959	5	17061
969	1400000US06065048200	0.7233	Riverside	0.7381	0.3435	0.7648	0.3495	0.4727	0.8465	0.7622	0	0	0.6411	0	0.3698	0.0571	0.5464	0.7155	26.5	11.2	4.5	10.1	0.2	8.8	60.5	0	0	15.3	0	28945	2.6	9	11.7	8.2	1241	525	55	2605	474	10	1231	1272	381	2833	0	0	479	0	28945
970	1400000US06065050400	1.5783	Riverside	0.8557	0.1079	0.6553	0.3574	0.3574	0.5559	0.7357	0	0.6184	0.5237	0.2096	0.4115	0.2766	0.6277	0.8327	29.3	6.6	3	10.2	0.1	1.8	55.8	0	8.2	11.9	2.2	27619	7.7	10.4	14.6	11.4	3030	685	91	6088	1049	7	3047	3214	170	5764	0	263	704	68	27619
971	1400000US06065050600	2.33659	Riverside	0.8277	0.5117	0	0.4384	0.6529	0.6	0.5348	0.6139	0.7867	0.2113	0.3278	0.3591	0.4647	0.706	0.7997	28.5	13.8	0	11.3	0.8	2.2	30.3	2.2	18.5	5.3	3.4	29292	12.3	11.9	13.6	14.8	2023	978	0	3890	799	54	2285	2369	144	2150	52	439	231	78	29292
972	1400000US06065050700	6.61991	Riverside	0.8874	0.0863	0.6096	0.1921	0.4837	0.6235	0.7448	0.4416	0.6689	0.227	0.0826	0.3413	0.0511	0.4414	0.432	30.4	6	2.6	7.9	0.2	2.4	57.3	0.4	10.6	5.6	0.9	29872	2.4	7.5	7.7	7.5	3521	697	82	7248	898	27	3213	3371	249	6648	14	356	392	29	29872
973	1400000US06067000100	0.750033	Sacramento	0.3451	0.7892	0.6191	0.3574	0.3891	0.3211	0.4059	0.4574	0.5434	0.0615	0.5654	0.0784	0.2365	0.3298	0.3675	20.7	18.6	2.6	10.2	0.1	0.5	20	0.5	5.5	2.1	6.6	48455	6.8	6.1	7	5.7	785	707	45	2445	385	4	1708	1770	17	760	9	97	61	113	48455
974	1400000US06067000200	0.5835	Sacramento	0.1994	0.5513	0.2409	0.2978	0.728	0.4927	0.457	0	0.2469	0.1908	0.2196	0.0626	0.054	0.1294	0.432	18	14.4	0.5	9.4	1.4	1.3	23.7	0	0.4	4.9	2.3	51627	2.5	3.3	7.7	7.2	676	538	8	2570	349	51	1775	1834	44	888	0	7	144	40	51627
975	1400000US06067000300	0.551094	Sacramento	0.1305	0.67	0	0.3648	0.4817	0.5564	0.4678	0.4774	0.419	0.1134	0.696	0.0502	0.2676	0.1467	0.4137	16	16.3	0	10.3	0.2	1.8	24.5	0.6	2.4	3.3	9.6	55062	7.5	3.6	7.5	4.7	489	499	0	3116	314	7	1525	1618	52	749	10	39	80	146	55062
976	1400000US06067000400	0.376681	Sacramento	0.0476	0.2858	0	0.2259	0.685	0.8022	0.6102	0	0.7426	0.3498	0.7827	0.154	0.4647	0.3647	0.0245	10	10.2	0	8.4	1	6.6	37.9	0	15	8	12.9	39610	12.3	6.5	1.8	17.9	396	403	0	2598	331	39	2189	2374	250	1503	0	356	258	282	39610
977	1400000US06067001300	0.306028	Sacramento	0.0224	0.0863	0.3368	0.4906	0.7435	0.4585	0.6095	0	0.8858	0.0866	0.8464	0.1399	0.7253	0.1771	0.8173	4.7	6	0.8	12	1.5	1.1	37.8	0	31.7	2.7	16.9	40782	21.5	4.1	14.1	22.5	146	185	17	9720	370	47	2038	2247	32	1170	0	712	73	344	40782
978	1400000US06067001500	0.674212	Sacramento	0.1461	0.7161	0.2913	0.4977	0.8613	0.4068	0.3786	0	0.7552	0.1233	0.5476	0.0678	0.2052	0.5151	0.4406	16.6	17.1	0.6	12.1	3.5	0.8	18.3	0	15.9	3.5	6.3	50479	6.1	8.6	7.8	8.9	759	783	15	9786	538	161	2324	2478	35	837	0	395	129	147	50479
979	1400000US06067001600	1.17718	Sacramento	0.1587	0.492	0.5182	0.0681	0.3713	0.2325	0.406	0	0.5854	0.0575	0.5706	0.0583	0.3374	0.19	0.3587	17	13.5	1.9	5.5	0.1	0.2	20	0	6.9	2	6.7	52672	9.1	4.3	6.9	5.7	1003	796	52	9040	328	5	2794	2794	13	1185	0	193	89	187	52672
980	1400000US06067001700	1.36126	Sacramento	0.0709	0.7566	0.261	0.7158	0.5577	0.7868	0.606	0	0.844	0.3645	0.8388	0.2675	0.8366	0.0795	0.628	12.6	17.9	0.5	15.6	0.4	6	37.4	0	24.7	8.3	16.3	32831	28.5	2.4	10.2	8.7	682	970	13	19279	839	21	2452	2692	308	2026	0	666	306	399	32831
981	1400000US06067001800	0.663172	Sacramento	0.1139	0.1987	0.6449	0.8356	0.8786	0.6596	0.7196	0	0.789	0.6068	0.8163	0.3451	0.8091	0.5399	0.8654	15.3	8.6	2.9	18.3	4.1	3	53.1	0	18.8	14.2	14.8	29739	26.4	8.9	15.8	16.2	784	439	64	5846	911	208	2219	2512	143	2720	0	471	542	328	29739
982	1400000US06067001900	0.426781	Sacramento	0.0581	0.104	0.5191	0.6478	0.4857	0.7801	0.6633	0	0.8428	0.4799	0.8888	0.301	0.6718	0.4494	0.3209	11.3	6.5	1.9	14.4	0.2	5.8	44.5	0	24.6	10.8	21.3	31384	19	7.6	6.5	22.1	336	193	32	4857	426	7	1714	1862	165	1320	0	458	251	365	31384
983	1400000US06067002600	0.361968	Sacramento	0.1875	0.3561	0	0.469	0.8057	0.7289	0.6271	0	0.7265	0.4915	0.766	0.1668	0.7217	0.535	0.5404	17.8	11.4	0	11.7	2.3	4.3	39.9	0	13.9	11.1	12.1	38610	21.3	8.9	9	8.7	477	305	0	1560	312	63	1265	1298	107	1072	0	181	218	153	38610
984	1400000US06067002900	0.894828	Sacramento	0.2314	0.4199	0.5295	0.611	0.3068	0.7929	0.6894	0.5489	0.4142	0.4837	0.5869	0.2014	0.6666	0.6703	0.4747	18.7	12.4	1.9	13.8	0	6.2	48.4	1.2	2.3	10.9	7	36291	18.8	11.2	8.2	13.7	987	654	45	6381	725	1	2331	2331	305	2546	28	54	438	164	36291
985	1400000US06067003000	0.996832	Sacramento	0.2058	0.3871	0.7787	0.7751	0.5912	0.7918	0.7259	0.5569	0.2518	0.626	0.47	0.164	0.5746	0.4563	0.7411	18.2	11.9	4.7	16.8	0.5	6.2	54.1	1.3	0.4	14.8	5.1	38820	15.5	7.7	12.2	9.1	1083	707	119	4227	999	29	2519	2861	349	3224	36	12	610	128	38820
986	1400000US06067003501	0.462499	Sacramento	0.1839	0.595	0.7803	0.8654	0.3334	0.7846	0.7238	0	0.525	0.6002	0.7637	0.4832	0.7386	0.22	0.814	17.7	15.1	4.8	19.2	0	5.9	53.8	0	4.9	14	12	25638	22.2	4.7	14	13.4	467	399	55	3621	507	1	1157	1282	147	1422	0	63	266	139	25638
987	1400000US06067003800	1.89122	Sacramento	0.8482	0.621	0.8516	0.813	0.641	0.896	0.8571	0	0.4822	0.8176	0.5476	0.7516	0.6787	0.7877	0.7593	29.1	15.5	6.7	17.7	0.7	12.6	79.8	0	3.8	23.1	6.3	19109	19.3	14.1	12.6	12.6	1638	872	117	3741	998	39	1757	1802	663	4490	0	68	828	111	19109
988	1400000US06067003900	0.84367	Sacramento	0.2239	0.8615	0.487	0.4832	0.7141	0.6391	0.7412	0	0.5884	0.2669	0.4839	0.1892	0.0961	0.7554	0.5091	18.6	20.6	1.7	11.9	1.2	2.7	56.7	0	7	6.4	5.3	37025	3.6	13.1	8.6	7.4	669	741	26	2882	422	44	1562	1714	89	2041	0	120	168	83	37025
989	1400000US06067004006	0.723438	Sacramento	0.3977	0.6017	0.2518	0.3723	0.5508	0.727	0.7914	0.4574	0.8156	0.1908	0.4624	0.2813	0.3836	0.5089	0.8608	21.5	15.2	0.5	10.4	0.4	4.3	66.2	0.5	21.3	4.9	5	32227	10.2	8.5	15.6	15.3	1042	737	11	2591	507	18	2221	2382	195	3212	12	507	161	111	32227
990	1400000US06067004008	0.610185	Sacramento	0.5383	0.5378	0.5072	0.1791	0.392	0.7568	0.7199	0	0.348	0.1564	0.1585	0.207	0.3417	0.7691	0.4229	23.4	14.2	1.8	7.7	0.1	5	53.2	0	1.3	4.2	1.7	35948	9.2	13.5	7.6	7	859	520	27	2308	281	4	1509	1581	174	1951	0	21	106	25	35948
991	1400000US06067004009	0.723519	Sacramento	0.2961	0.5577	0.2444	0.611	0.5725	0.617	0.791	0	0.7354	0.3239	0.6021	0.1989	0.117	0.8415	0.3856	19.9	14.5	0.5	13.8	0.4	2.4	66.1	0	14.5	7.5	7.3	36439	4.1	15.9	7.2	3.1	1022	741	10	4119	703	22	2149	2362	112	3390	0	343	281	157	36439
992	1400000US06067004011	0.423992	Sacramento	0.1911	0.6997	0.3242	0.6478	0.6614	0.7326	0.783	0	0.8031	0.1809	0.7849	0.0582	0.2321	0.1788	0.1085	17.8	16.8	0.8	14.4	0.8	4.4	64.6	0	20	4.7	13	52693	6.7	4.1	3.9	4.1	570	535	11	1732	461	26	1417	1448	134	2062	0	290	114	184	52693
993	1400000US06067004012	0.587873	Sacramento	0.1741	0.4265	0.2037	0.1545	0.3514	0.7092	0.7598	0.4774	0.5197	0.0744	0.0646	0.0541	0.117	0.4122	0.7314	17.4	12.5	0.1	7.3	0.1	3.9	60.1	0.6	4.8	2.4	0.7	53865	4.1	7.1	12	6.3	587	421	2	1297	247	2	1343	1409	124	2026	8	67	56	9	53865
994	1400000US06067005202	0.67919	Sacramento	0.1876	0.6817	0.2875	0.2403	0.3711	0.3948	0.5757	0	0.8196	0.1038	0.0992	0.3518	0.6787	0.2531	0.4575	17.8	16.5	0.6	8.6	0.1	0.8	34.2	0	21.7	3.1	1.1	29516	19.3	5.1	8	7.4	631	588	9	1252	304	3	1428	1541	26	1215	0	335	65	15	29516
995	1400000US06067005606	1.00485	Sacramento	0.2583	0.4462	0.5558	0.2403	0.5713	0.6022	0.5184	0	0.7335	0.2619	0.5819	0.0862	0.4113	0.1856	0.6883	19.3	12.8	2.1	8.6	0.4	2.2	28.8	0	14.4	6.3	6.9	47133	10.9	4.2	11.2	11.3	815	542	38	2652	364	18	1789	1967	88	1219	0	283	197	124	47133
996	1400000US06067005702	1.26871	Sacramento	0.8147	0.6455	0	0.4463	0.336	0.505	0.4381	0.4574	0	0.0826	0.3909	0.0637	0.0421	0.3687	0.432	28.2	15.9	0	11.4	0	1.4	22.3	0.5	0	2.6	4.1	51375	2.1	6.6	7.7	3.5	1390	787	0	3931	564	2	1869	1916	63	1103	9	0	85	76	51375
997	1400000US06067005801	1.01955	Sacramento	0.2921	0.7892	0.4394	0.6047	0.4529	0.5553	0.3763	0	0.4757	0.1564	0.5297	0.2467	0.1961	0.3928	0.5635	19.9	18.6	1.4	13.7	0.2	1.8	18.1	0	3.6	4.2	6	33852	5.9	6.9	9.3	6.6	1080	1012	32	6475	743	10	2320	2320	87	984	0	84	166	140	33852
998	1400000US06067005904	1.0065	Sacramento	0.6921	0.5639	0.4841	0.6296	0.6535	0.6749	0.4439	0.509	0.8138	0.4546	0.5819	0.3752	0.431	0.5521	0.7844	25.7	14.6	1.6	14.1	0.8	3.2	22.7	0.8	21.1	10.2	6.9	28782	11.4	9.1	13.2	11.2	1277	727	34	4060	699	38	2064	2216	144	1130	17	467	350	142	28782
999	1400000US06067006002	0.760699	Sacramento	0.1872	0.4854	0.6787	0.2902	0.65	0.6886	0.5687	0	0.835	0.4497	0.7926	0.4781	0.7331	0.4064	0.5404	17.8	13.4	3.2	9.3	0.7	3.5	33.5	0	23.6	10.1	13.4	25782	21.9	7.1	9	12.1	764	575	61	4878	401	32	1881	2226	143	1441	0	526	306	252	25782
1000	1400000US06067006004	0.500494	Sacramento	0.2183	0.8672	0.3652	0.5191	0.694	0.466	0.3998	0	0.5675	0.0615	0.4552	0.2189	0.446	0.2194	0.6942	18.5	20.8	1	12.4	1.1	1.1	19.6	0	6.3	2.1	4.9	35291	11.8	4.7	11.3	10.7	457	515	10	2260	307	26	1030	1103	26	485	0	69	40	50	35291
1001	1400000US06067007004	1.11054	Sacramento	0.686	0.0201	0.8855	0.1987	0.3621	0.8283	0.8612	0	0.8336	0.6068	0.4973	0.7442	0.8479	0.8986	0.8297	25.6	2.3	8.2	8	0.1	7.8	80.6	0	23.4	14.2	5.5	19303	29.4	18.7	14.5	24.7	1737	156	213	5477	545	5	2588	2864	491	5472	0	671	543	143	19303
1002	1400000US06067007105	0.762746	Sacramento	0.6121	0.1237	0.4269	0.0225	0.4468	0.8403	0.8167	0	0.3901	0.5934	0.1796	0.4861	0.532	0.5971	0.6883	24.5	7	1.3	3.6	0.2	8.4	71.4	0	1.9	13.8	1.9	25569	14.2	9.9	11.2	14.6	1668	476	29	3430	242	12	2223	2452	534	4870	0	47	657	43	25569
1003	1400000US06067007206	7.21977	Sacramento	0.7558	0.3143	0.8093	0.6478	0.5316	0.8134	0.5152	0.7033	0	0.6537	0.1382	0.6601	0.3754	0.6695	0.3949	26.8	10.7	5.4	14.4	0.3	7.1	28.5	5.3	0	15.7	1.5	21360	10	11.2	7.3	14.6	1158	462	68	2082	621	14	1261	1318	288	1230	70	0	431	19	21360
1004	1400000US06067007207	3.45795	Sacramento	0.7919	0.3938	0.8699	0.3723	0.6509	0.8214	0.4796	0.5856	0.2984	0.7765	0.4393	0.4681	0.2766	0.3703	0.8236	27.6	12	7.4	10.4	0.7	7.4	25.5	1.7	0.8	20.8	4.7	26057	7.7	6.6	14.3	13.2	1107	482	100	2164	417	30	1348	1440	280	1022	25	11	541	64	26057
1005	1400000US06067007208	2.92762	Sacramento	0.4754	0.3497	0.5957	0.469	0.4212	0.4426	0.5185	0.7284	0.3224	0.7238	0.3278	0.7191	0.7858	0.5374	0.814	22.6	11.3	2.4	11.7	0.1	1	28.8	6.6	1	18.4	3.4	19930	24.9	8.9	14	19.2	947	475	34	2970	492	6	1395	1470	39	1210	97	15	515	48	19930
1006	1400000US06067007402	1.10501	Sacramento	0.8025	0.4789	0.8329	0.6418	0.5159	0.8039	0.6684	0.4337	0.3291	0.6503	0.1996	0.819	0.7662	0.7215	0.5484	27.9	13.3	6	14.3	0.3	6.7	45.2	0.3	1.1	15.6	2.1	17203	23.7	12.3	9.1	18.1	1815	867	126	4576	933	19	2091	2097	410	2946	6	23	657	43	17203
1007	1400000US06067007414	0.555034	Sacramento	0.7913	0.1787	0.7545	0.2333	0.4885	0.8141	0.6563	0.4574	0.6301	0.7285	0.3555	0.8115	0.7428	0.6923	0.3587	27.6	8.2	4.3	8.5	0.2	7.1	43.6	0.5	8.7	18.6	3.7	17434	22.4	11.7	6.9	17.8	1146	339	61	3898	351	10	1424	1472	272	1809	7	128	455	52	17434
1008	1400000US06067007416	0.459031	Sacramento	0.3196	0.5177	0.88	0.526	0.4573	0.8372	0.5966	0.8378	0.305	0.5827	0.5105	0.6816	0.5085	0.7992	0.6826	20.3	13.9	7.9	12.5	0.2	8.2	36.4	14.3	0.8	13.5	5.7	20845	13.5	14.4	11.1	11.7	853	586	120	1687	523	8	1515	1571	321	1530	224	13	399	86	20845
1009	1400000US06067007417	0.949447	Sacramento	0.7323	0.194	0.8922	0.4311	0.4718	0.7935	0.5796	0.5569	0	0.5314	0.5764	0.5764	0.3248	0.5474	0.8068	26.4	8.5	8.6	11.2	0.2	6.2	34.6	1.3	0	12.1	6.8	23352	8.8	9	13.8	23.5	871	280	78	2416	371	7	908	933	196	1141	12	0	247	62	23352
1010	1400000US06067007421	1.7695	Sacramento	0.8362	0.0863	0.5358	0.1372	0.5082	0.7643	0.6113	0.5489	0	0.2062	0.2593	0.4175	0.2095	0.3581	0.5858	28.7	6	2	7	0.3	5.3	38	1.2	0	5.2	2.7	27445	6.2	6.5	9.6	9.4	2592	537	53	5404	633	25	2681	2681	443	3430	33	0	268	72	27445
1011	1400000US06067007424	0.55633	Sacramento	0.7081	0.1281	0.7439	0.3268	0.3469	0.8678	0.6697	0	0.7252	0.7953	0.7523	0.7795	0.868	0.8156	0.8822	26	7.1	4.1	9.8	0.1	10.2	45.4	0	13.9	21.8	11.5	18344	31.2	14.9	16.5	19.8	964	262	52	2981	365	2	1266	1400	343	1686	0	194	442	146	18344
1012	1400000US06067007428	0.503234	Sacramento	0.4983	0.2305	0.5777	0.5526	0.621	0.7505	0.6386	0	0.3617	0.4085	0.091	0.5164	0.5746	0.6967	0.8103	22.9	9.2	2.3	12.9	0.6	4.9	41.3	0	1.5	9.2	1	24792	15.5	11.8	13.9	15.8	838	336	30	1537	472	22	1310	1329	161	1513	0	20	222	13	24792
1013	1400000US06067007429	0.38579	Sacramento	0.8364	0.0604	0.7531	0.3648	0.4927	0.8515	0.6482	0	0.7486	0.6192	0.5869	0.7629	0.7808	0.6123	0.8478	28.8	5.1	4.3	10.3	0.2	9.1	42.5	0	15.4	14.6	7	18787	24.6	10.1	15.1	18.2	1502	264	75	2863	539	13	1761	1859	425	2222	0	287	457	124	18787
1014	1400000US06067007430	0.735624	Sacramento	0.8305	0.1504	0.8269	0.3871	0.4822	0.8728	0.6521	0	0.7192	0.3645	0.3278	0.7103	0.6615	0.8923	0.6942	28.6	7.6	5.9	10.6	0.2	10.5	43	0	13.5	8.3	3.4	20150	18.6	18.3	11.3	14.6	2234	592	140	4324	832	18	2389	2576	764	3363	0	347	395	81	20150
1015	1400000US06067007431	0.441013	Sacramento	0.6813	0.1457	0.7002	0.0757	0.5743	0.7901	0.6969	0.5403	0	0.1518	0	0.3429	0.1085	0.4953	0.5484	25.5	7.5	3.5	5.7	0.4	6.1	49.4	1.1	0	4.1	0	29812	3.9	8.3	9.1	13.1	823	243	36	3260	182	14	1028	1102	185	1594	12	0	84	0	29812
1016	1400000US06067007433	1.00718	Sacramento	0.8409	0.2089	0.8535	0.1856	0.3909	0.8617	0.7173	0	0.7505	0.319	0.3184	0.6071	0.3877	0.8039	0.7717	28.9	8.8	6.7	7.8	0.1	9.7	52.7	0	15.6	7.4	3.3	22630	10.3	14.5	12.9	21.8	2412	732	179	5125	653	9	2662	2721	756	4405	0	424	356	87	22630
1017	1400000US06067007503	0.705535	Sacramento	0.7682	0.1886	0.7563	0.4542	0.4929	0.8986	0.6755	0.509	0.7476	0.6677	0.5297	0.7399	0.8718	0.7115	0.6649	27.1	8.4	4.3	11.5	0.2	12.9	46.3	0.8	15.4	16.2	6	19415	31.6	12.1	10.8	22.7	1414	439	85	3525	599	13	1973	2174	618	2416	17	334	514	119	19415
1018	1400000US06067007701	0.947283	Sacramento	0.4266	0.5444	0.8585	0.7657	0.8895	0.6831	0.4655	0	0.8437	0.4229	0.6433	0.5016	0.8063	0.7101	0.7958	21.9	14.3	6.9	16.6	4.5	3.4	24.3	0	24.7	9.5	8.2	25168	26.2	12	13.5	11.2	1382	905	172	4132	1037	283	2485	2906	194	1538	0	718	406	204	25168
1019	1400000US06067007903	0.982864	Sacramento	0.6157	0.7415	0.4254	0.6355	0.6455	0.2288	0.5048	0	0.6363	0.272	0.7368	0.3427	0.5251	0.833	0.8726	24.5	17.6	1.3	14.2	0.7	0.2	27.6	0	9	6.5	10.9	29817	14	15.5	16.1	15.4	1159	834	24	8683	673	34	1853	1968	10	1304	0	177	207	202	29817
1020	1400000US06067007904	0.87363	Sacramento	0.634	0.5639	0.6262	0.5526	0.6831	0.72	0.3622	0	0.3354	0.2514	0.4236	0.3382	0.453	0.8514	0.4229	24.8	14.6	2.7	12.9	1	4.1	17.2	0	1.2	6.1	4.5	29996	12	16.3	7.6	7.6	1254	738	50	3492	645	49	1853	1965	196	871	0	23	211	83	29996
1021	1400000US06067007905	0.943239	Sacramento	0.3103	0.8615	0.5107	0.6047	0.7008	0.6028	0.4454	0	0.6892	0.2826	0.6301	0.2133	0.2899	0.5109	0.5709	20.2	20.6	1.8	13.7	1.1	2.2	22.9	0	11.7	6.7	7.9	35603	8	8.5	9.4	10.5	877	897	32	2262	596	48	1766	1840	91	994	0	215	206	139	35603
1022	1400000US06067007906	0.737863	Sacramento	0.1398	0.7365	0.5632	0.5395	0.6998	0.6349	0.4429	0.4574	0.7825	0.0656	0.5539	0.1745	0.2809	0.4625	0.3949	16.4	17.5	2.2	12.7	1.1	2.6	22.7	0.5	18.1	2.2	6.4	38031	7.8	7.8	7.3	9.8	582	623	34	3324	449	39	1559	1637	86	807	9	297	59	100	38031
1023	1400000US06067008005	2.14111	Sacramento	0.1932	0.8911	0	0.5122	0.7544	0.589	0.3247	0	0.2734	0.0501	0.4236	0.0875	0.2143	0.1019	0.3023	17.9	21.8	0	12.3	1.6	2.1	14.9	0	0.6	1.8	4.5	46941	6.3	2.8	6.3	7.6	808	986	0	2493	555	74	1773	1932	89	674	0	11	61	80	46941
1024	1400000US06067008008	1.16948	Sacramento	0.1955	0.8219	0.4833	0.6047	0.8851	0.329	0.424	0	0.5331	0.2514	0.365	0.1338	0.5251	0.1924	0.8654	18	19.4	1.6	13.7	4.3	0.5	21.3	0	5.2	6.1	3.8	41357	14	4.3	15.8	4.5	880	953	31	5720	655	211	1887	1922	24	1044	0	99	224	71	41357
1025	1400000US06067008009	1.67731	Sacramento	0.2874	0.6574	0.7283	0.2827	0.7506	0.4294	0.4002	0	0.7726	0.1666	0.2494	0.1256	0.4423	0.3047	0.7551	19.8	16.1	3.9	9.2	1.6	0.9	19.6	0	17.3	4.4	2.6	42128	11.7	5.8	12.5	9.2	905	738	74	3826	421	73	1909	2037	40	898	0	353	147	49	42128
1026	1400000US06067008010	1.92493	Sacramento	0.2486	0.6574	0.4063	0.3944	0.7895	0.7744	0.4229	0.4774	0.5343	0.3139	0.091	0.1869	0.5717	0.2226	0.8357	19.1	16.1	1.2	10.7	2.1	5.6	21.2	0.6	5.2	7.3	1	37183	15.4	4.7	14.7	13.4	947	800	24	4084	527	104	2020	2161	255	1053	13	112	272	21	37183
1027	1400000US06067008113	0.620616	Sacramento	0.507	0.2743	0.8573	0.7839	0.4539	0.7275	0.4759	0	0.7727	0.5901	0.2397	0.6212	0.5717	0.7115	0.8327	23	10	6.9	17	0.2	4.3	25.2	0	17.3	13.7	2.5	22301	15.4	12.1	14.6	20.7	868	377	98	2777	641	7	1426	1476	151	951	0	256	340	35	22301
1028	1400000US06067008119	0.928377	Sacramento	0.3466	0.6875	0.7606	0.6883	0.7127	0.5153	0.4891	0	0.4059	0.3693	0.4552	0.3853	0.4607	0.6045	0.6707	20.7	16.6	4.4	15.1	1.2	1.4	26.3	0	2.2	8.4	4.9	28448	12.2	10	10.9	10.1	1131	904	91	3781	825	66	2075	2252	74	1433	0	49	332	102	28448
1029	1400000US06067008120	0.761472	Sacramento	0.4255	0.3316	0.2186	0.7516	0.5125	0.5158	0.5303	0	0.833	0.319	0.3463	0.5015	0.4273	0.4482	0.8449	21.9	11	0.3	16.3	0.3	1.4	29.9	0	23.3	7.4	3.6	25171	11.3	7.6	15	16.1	997	503	6	3302	743	13	1875	2001	60	1365	0	467	227	67	25171
1030	1400000US06067008122	0.967099	Sacramento	0.3352	0.8351	0	0.3723	0.8158	0.7422	0.4883	0	0.5961	0.2164	0.3184	0.2322	0.2809	0.8237	0.3587	20.5	19.8	0	10.4	2.5	4.6	26.2	0	7.3	5.4	3.3	34577	7.8	15.2	6.9	11.3	735	707	0	4040	368	90	1459	1498	157	937	0	109	137	48	34577
1031	1400000US06067008124	0.939767	Sacramento	0.3317	0.595	0.4345	0.4165	0.7431	0.6432	0.3519	0.5202	0	0.2164	0.0417	0.3022	0.5422	0.2454	0.7997	20.5	15.1	1.3	11	1.5	2.7	16.6	0.9	0	5.4	0.4	31343	14.5	5	13.6	11.4	865	639	21	2206	465	64	1557	1632	112	699	15	0	167	7	31343
1032	1400000US06067008125	0.987724	Sacramento	0.1525	0.627	0.2646	0.5395	0.6967	0.7718	0.4629	0.7304	0.3699	0.2669	0.4312	0.3509	0.5685	0.364	0.8327	16.8	15.6	0.5	12.7	1.1	5.5	24.2	6.7	1.6	6.4	4.6	29545	15.3	6.5	14.6	15.5	876	815	11	2899	658	56	2023	2100	275	1262	141	34	258	94	29545
1033	1400000US06067008130	0.662756	Sacramento	0.7245	0.3255	0.2952	0.3798	0.3898	0.6485	0.5965	0.8692	0.4658	0.3994	0.1796	0.5443	0.7858	0.3528	0.4921	26.3	10.9	0.7	10.5	0.1	2.8	36.4	17.4	3.4	9	1.9	24103	24.9	6.4	8.4	12	989	410	9	3348	397	4	1363	1387	95	1371	241	47	219	26	24103
1034	1400000US06067008131	1.12603	Sacramento	0.3744	0.8285	0.6803	0.8285	0.5042	0.588	0.4756	0.8869	0.7282	0.6129	0.7498	0.4779	0.7098	0.618	0.7997	21.1	19.6	3.3	18.1	0.3	2.1	25.2	19.4	14	14.4	11.4	25788	20.7	10.2	13.6	16.4	1020	947	70	4366	874	13	2146	2450	91	1214	475	344	504	244	25788
1035	1400000US06067008133	0.34895	Sacramento	0.4451	0.4462	0.779	0.8687	0.4283	0.8179	0.4322	0.7615	0.8598	0.6002	0.8033	0.7561	0.8432	0.8619	0.8798	22.1	12.8	4.7	19.3	0.2	7.3	21.9	8.6	27.1	14	14	18982	29	16.8	16.4	10.5	583	336	55	2611	508	4	1163	1279	175	577	110	347	239	163	18982
1036	1400000US06067008134	0.629681	Sacramento	0.3684	0.3198	0.5369	0.7158	0.5116	0.596	0.5952	0	0.7922	0.1957	0.4156	0.4872	0.5811	0.6514	0.8675	21	10.8	2	15.6	0.3	2.1	36.3	0	19	5	4.4	25548	15.7	10.8	15.9	10.1	1040	532	38	3018	765	14	1915	2127	98	1793	0	405	152	85	25548
1037	1400000US06067008137	0.419864	Sacramento	0.6789	0.8701	0.7977	0.8797	0.5098	0.897	0.3415	0.4574	0.7793	0.4755	0.8163	0.5585	0.7199	0.4166	0.6404	25.5	20.9	5.1	19.7	0.3	12.7	15.9	0.5	17.9	10.7	14.8	23772	21.2	7.2	10.4	9.1	637	522	49	2678	488	7	958	973	287	398	5	174	178	142	23772
1038	1400000US06067008138	0.697852	Sacramento	0.1249	0.7664	0.7892	0.7264	0.8804	0.8554	0.5892	0	0.6963	0.7015	0.6387	0.3648	0.5387	0.2987	0.5858	15.8	18.1	4.9	15.8	4.1	9.3	35.6	0	12.1	17.5	8.1	29118	14.4	5.7	9.6	23.5	585	672	66	4489	561	153	1337	1421	326	1319	0	172	477	108	29118
1039	1400000US06067008139	0.51558	Sacramento	0.1115	0.5054	0.6994	0.8051	0.468	0.8412	0.5437	0	0.8809	0.5721	0.8163	0.5555	0.5619	0.5698	0.8755	15.2	13.7	3.5	17.5	0.2	8.5	31.1	0	30.8	13.2	14.8	23841	15.1	9.4	16.2	23.1	516	466	58	4995	589	7	1660	1821	269	1055	0	560	311	246	23841
1040	1400000US06067008143	0.928929	Sacramento	0.1802	0.2973	0.4937	0.611	0.6932	0.714	0.5464	0	0.8015	0.3397	0.365	0.5579	0.5524	0.72	0.8702	17.6	10.4	1.7	13.8	1	4	31.3	0	19.9	7.8	3.8	23788	14.8	12.3	16	14	691	407	28	2756	538	41	1640	1733	143	1232	0	345	200	62	23788
1041	1400000US06067008144	0.542674	Sacramento	0.6364	0.4982	0.334	0.5191	0.6497	0.6017	0.444	0.4337	0	0.3088	0.0992	0.32	0.13	0.5794	0.839	24.8	13.6	0.8	12.4	0.7	2.2	22.7	0.3	0	7.2	1.1	30656	4.4	9.6	14.8	10.3	670	366	8	1866	333	20	973	991	57	614	3	0	135	11	30656
1042	1400000US06067008145	1.30961	Sacramento	0.6766	0.3316	0.5484	0.526	0.5521	0.6399	0.3705	0	0.3426	0.3742	0.0992	0.3962	0.2589	0.7659	0.8173	25.4	11	2.1	12.5	0.4	2.7	17.8	0	1.3	8.5	1.1	28091	7.3	13.4	14.1	11.8	2037	877	55	3098	997	30	2652	2695	200	1422	0	34	442	29	28091
1043	1400000US06067008203	2.35373	Sacramento	0.2777	0.7365	0.405	0.7794	0.6922	0.7033	0.358	0.7226	0.4391	0.3693	0.4973	0.2732	0.5017	0.5181	0.7361	19.6	17.5	1.2	16.9	1	3.7	16.9	6.3	2.8	8.4	5.5	32593	13.3	8.6	12.1	13.4	965	862	21	3430	827	51	1779	1857	179	834	117	52	300	98	32593
1044	1400000US06067008204	1.00306	Sacramento	0.4464	0.6932	0.5753	0.5792	0.7145	0.4977	0.4594	0	0.6085	0.4449	0.5869	0.248	0.2676	0.4382	0.8103	22.2	16.7	2.3	13.3	1.2	1.3	23.9	0	7.8	10	7	33780	7.5	7.5	13.9	7.8	975	735	37	4515	584	54	1630	1789	54	1052	0	139	304	114	33780
1045	1400000US06067008206	1.08922	Sacramento	0.5691	0.362	0.7475	0.212	0.6599	0.2138	0.3193	0.6606	0.4475	0.3843	0.0646	0.406	0.2454	0.3548	0.593	23.9	11.5	4.2	8.2	0.8	0.2	14.6	3.5	3	8.7	0.7	27786	7	6.4	9.7	19.4	1303	629	89	4561	448	44	2137	2289	9	798	79	68	327	14	27786
1046	1400000US06067008207	1.34671	Sacramento	0.5269	0.4462	0.3119	0.4018	0.4127	0.2316	0.3098	0.4416	0.5181	0.2826	0.4839	0.2251	0.3754	0.6491	0.5091	23.3	12.8	0.7	10.8	0.1	0.2	14.1	0.4	4.7	6.7	5.3	34946	10	10.8	8.6	12.6	1053	581	13	3162	489	6	1792	1849	10	637	8	87	213	95	34946
1047	1400000US06067008208	1.36862	Sacramento	0.1797	0.5513	0.7185	0.6883	0.6815	0.4755	0.4039	0.7863	0.791	0.3645	0.6116	0.3523	0.4937	0.2497	0.6765	17.6	14.4	3.7	15.1	1	1.2	19.9	10.2	18.9	8.3	7.5	29497	13.1	5.1	11	10.8	754	616	70	3407	644	41	1875	1977	47	854	201	374	266	140	29497
1048	1400000US06067008209	1.34536	Sacramento	0.1214	0.7892	0.3617	0.4619	0.5358	0.2666	0.3743	0	0.6852	0.1184	0.3184	0.0617	0.1347	0.0226	0.6344	15.7	18.6	1	11.6	0.3	0.3	18	0	11.5	3.4	3.3	51870	4.5	0.4	10.3	5.3	608	723	17	2419	450	13	1783	1874	12	698	0	215	104	58	51870
1049	1400000US06067008211	2.97699	Sacramento	0.3496	0.6511	0	0.3419	0.8433	0.5588	0.3434	0	0.2996	0.0465	0	0.2499	0.054	0.5071	0.8478	20.8	16	0	10	3.1	1.8	16	0	0.8	1.7	0	33666	2.5	8.4	15.1	9.8	589	453	0	5184	280	87	948	1031	49	455	0	8	35	0	33666
1050	1400000US06067008403	1.14657	Sacramento	0.5128	0.4531	0.5937	0.2978	0.6511	0.6457	0.5773	0.5856	0.739	0.2164	0.6635	0.1749	0.2985	0.5611	0.2853	23.1	12.9	2.4	9.4	0.7	2.7	34.4	1.7	14.8	5.4	8.7	38007	8.2	9.3	6.1	5.6	1261	705	52	5563	510	41	2149	2271	140	1880	38	335	203	188	38007
1051	1400000US06067008404	1.05882	Sacramento	0.1699	0.7759	0.3539	0.3798	0.858	0.6327	0.4431	0.5489	0.5268	0.3447	0.536	0.249	0.3462	0.6354	0.6883	17.3	18.3	0.9	10.5	3.4	2.6	22.7	1.2	5	7.9	6.1	33718	9.3	10.5	11.2	21.1	474	501	12	6502	278	94	1313	1531	67	622	19	76	158	80	33718
1052	1400000US06067008504	2.2395	Sacramento	0.8723	0.0737	0.4809	0.0642	0.503	0.6091	0.4909	0	0.7415	0.028	0.0548	0.1127	0.0753	0.4326	0.3856	29.8	5.6	1.6	5.4	0.3	2.3	26.4	0	14.9	1.1	0.6	43533	3.1	7.4	7.2	4.7	1341	252	27	19161	243	12	1659	1710	92	1186	0	255	33	10	43533
1053	1400000US06067008510	1.53996	Sacramento	0.876	0.1742	0.2597	0.0914	0.463	0.4376	0.4763	0	0.4668	0.0744	0	0.0906	0.0128	0.1054	0.2156	30	8.1	0.5	6.1	0.2	1	25.2	0	3.4	2.4	0	46407	0.6	2.9	5.3	2.9	1356	367	8	6060	274	9	1522	1613	40	1141	0	55	69	0	46407
1054	1400000US06067008703	2.10683	Sacramento	0.5663	0.7759	0.596	0.6047	0.4652	0.7309	0.6245	0.6791	0.7229	0.1666	0.5167	0.0835	0.1648	0.5091	0.3306	23.8	18.3	2.4	13.7	0.2	4.3	39.6	4.2	13.7	4.4	5.8	47607	5.2	8.5	6.6	11.1	1178	903	51	11017	678	10	2090	2285	208	1959	95	313	160	122	47607
1055	1400000US06067008905	0.623283	Sacramento	0.5683	0.7415	0.6307	0.8322	0.8993	0.719	0.6304	0	0.6626	0.4837	0.5706	0.6001	0.5422	0.7632	0.8881	23.8	17.6	2.7	18.2	4.9	4.1	40.3	0	10.2	10.9	6.7	22800	14.5	13.3	16.8	15.9	1059	784	46	3571	787	218	1678	1778	167	1790	0	182	337	112	22800
1056	1400000US06067008910	0.6469	Sacramento	0.3107	0.4326	0.7779	0.3723	0.6333	0.8639	0.6652	0	0.6565	0.6381	0.5297	0.5858	0.718	0.8958	0.8327	20.2	12.6	4.7	10.4	0.7	9.9	44.8	0	9.9	15.2	6	23133	21.1	18.5	14.6	20.1	677	423	60	2335	350	22	1274	1409	312	1505	0	140	358	77	23133
1057	1400000US06067008912	0.679794	Sacramento	0.4001	0.466	0.3298	0.305	0.3823	0.6385	0.554	0	0.4873	0.1427	0.169	0.2023	0.3916	0.721	0.7052	21.5	13.1	0.8	9.5	0.1	2.6	32.1	0	3.9	3.9	1.8	36242	10.4	12.3	11.5	15.4	660	401	10	1702	291	3	1246	1360	76	985	0	53	86	22	36242
1058	1400000US06067008913	1.61212	Sacramento	0.6888	0.5378	0.5933	0.4165	0.5551	0.8863	0.5265	0	0.4624	0.4181	0.5706	0.5336	0.5746	0.5863	0.7593	25.6	14.2	2.4	11	0.4	11.7	29.6	0	3.3	9.4	6.7	24373	15.5	9.7	12.6	11.4	1142	634	38	5951	490	17	1573	1598	478	1318	0	53	275	106	24373
1059	1400000US06067009004	0.533268	Sacramento	0.674	0.4199	0.796	0.8654	0.6909	0.888	0.6054	0	0	0.5427	0.2196	0.6563	0.3462	0.8822	0.6942	25.4	12.4	5.1	19.2	1	11.8	37.4	0	0	12.4	2.3	21458	9.3	17.8	11.3	8.5	891	435	58	3814	669	36	1142	1322	399	1312	0	0	291	26	21458
1060	1400000US06067009005	6.0536	Sacramento	0.6516	0.252	0.8116	0.7369	0.7021	0.8604	0.6668	0.8184	0.8264	0.5968	0.696	0.6841	0.7538	0.8088	0.8421	25.1	9.6	5.5	16	1.1	9.7	45	12.6	22.5	13.9	9.6	20785	23	14.7	14.9	15.9	876	335	69	7652	553	39	1266	1291	314	1574	163	291	331	121	20785
1061	1400000US06067009106	0.609708	Sacramento	0.2378	0.5378	0.6484	0.2333	0.4244	0.5295	0.6168	0	0.7785	0.1564	0.2593	0.2592	0.6218	0.5503	0.5557	18.9	14.2	2.9	8.5	0.1	1.5	38.7	0	17.8	4.2	2.7	33211	17.1	9.1	9.2	10.1	769	580	55	2740	345	6	1884	1993	58	1575	0	355	122	50	33211
1062	1400000US06067009107	0.789808	Sacramento	0.1286	0.8019	0.3054	0.1259	0.5443	0.7157	0.5995	0	0.5561	0.272	0.4469	0.3047	0.5995	0.0519	0.7551	15.9	18.9	0.7	6.8	0.4	4	36.7	0	5.9	6.5	4.8	31237	16.3	1.6	12.5	9.8	495	587	9	1804	210	11	1287	1346	115	1141	0	79	145	62	31237
1063	1400000US06067009108	0.580109	Sacramento	0.4315	0.8219	0.36	0.7751	0.6273	0.8007	0.6454	0	0.5465	0.4588	0.504	0.3844	0.4607	0.3768	0.8632	21.9	19.4	0.9	16.8	0.6	6.5	42.2	0	5.6	10.3	5.6	28478	12.2	6.7	15.7	10.5	769	680	13	3039	587	22	1376	1454	216	1478	0	81	256	77	28478
1064	1400000US06067009109	0.678231	Sacramento	0.2566	0.3804	0.5839	0.4542	0.6295	0.7089	0.6767	0	0	0.3596	0.3909	0.4139	0.4869	0.4382	0.8068	19.2	11.8	2.3	11.5	0.6	3.9	46.5	0	0	8.2	4.1	27547	12.9	7.5	13.8	11.6	995	611	40	2035	595	33	1710	1776	189	2404	0	0	271	70	27547
1065	1400000US06067009111	0.567909	Sacramento	0.5488	0.2089	0.8808	0.3871	0.3738	0.7497	0.7309	0	0.8604	0.4876	0.3184	0.5943	0.5487	0.8602	0.8976	23.6	8.8	8	10.6	0.1	4.8	55	0	27.2	11	3.3	22926	14.7	16.7	17.3	14.3	1344	502	178	3797	603	5	2235	2325	260	3134	0	633	404	74	22926
1066	1400000US06067009112	1.15482	Sacramento	0.1476	0.2688	0.7339	0.5325	0.6358	0.8176	0.7206	0	0.712	0.3596	0.6515	0.5373	0.6488	0.4637	0.6942	16.6	9.9	4	12.6	0.7	7.2	53.3	0	13	8.2	8.4	24279	18.1	7.8	11.3	21.3	622	372	53	4400	471	25	1339	1421	263	1996	0	185	220	112	24279
1067	1400000US06067009307	0.999813	Sacramento	0.7096	0.4593	0.6865	0.4832	0.8046	0.6263	0.5749	0	0.3786	0.4181	0.0826	0.2546	0.5049	0.6264	0.6765	26	13	3.3	11.9	2.3	2.5	34.1	0	1.8	9.4	0.9	33432	13.4	10.4	11	7.1	1374	687	59	3339	614	123	1768	1883	126	1804	0	33	328	16	33432
1068	1400000US06067009309	0.809484	Sacramento	0.2747	0.8975	0.6805	0.8951	0.7146	0.676	0.5027	0.8682	0.3178	0.2317	0.169	0.3062	0.2766	0.6256	0.7593	19.6	22.1	3.3	20.3	1.2	3.2	27.4	17.3	1	5.7	1.8	31167	7.7	10.3	12.6	7.4	494	559	30	4694	510	31	919	934	79	692	162	9	104	17	31167
1069	1400000US06067009310	1.99924	Sacramento	0.6084	0.4265	0.7834	0.6938	0.6666	0.7574	0.5922	0	0.3724	0.5506	0.4624	0.4153	0.3836	0.311	0.7052	24.4	12.5	4.8	15.2	0.9	5.1	35.9	0	1.7	12.6	5	27511	10.2	5.8	11.5	9.7	1722	884	118	6328	1072	60	2448	2597	332	2537	0	43	603	123	27511
1070	1400000US06067009311	2.43316	Sacramento	0.8888	0.1118	0.8773	0.3871	0.7331	0.7522	0.7759	0	0	0.4546	0.0992	0.5225	0.5455	0.4371	0.7263	30.4	6.7	7.8	10.6	1.4	4.9	63.2	0	0	10.2	1.1	24639	14.6	7.5	11.9	10.8	2050	450	154	3365	711	95	1981	2009	305	4260	0	0	396	21	24639
1071	1400000US06067009312	0.817281	Sacramento	0.8733	0.083	0.5268	0.3344	0.5169	0.8609	0.8112	0	0	0.7492	0.0826	0.5645	0.6052	0.8958	0.4137	29.9	5.9	1.9	9.9	0.3	9.7	70.1	0	0	19.5	0.9	23627	16.5	18.5	7.5	10.2	1931	384	37	3689	640	19	1933	2100	575	4533	0	0	760	18	23627
1072	1400000US06067009317	1.05103	Sacramento	0.8144	0.1237	0.5219	0.2545	0.6548	0.7642	0.8244	0	0.2723	0.3139	0.2196	0.5751	0.4273	0.7151	0.5709	28.2	7	1.9	8.8	0.8	5.3	73	0	0.6	7.3	2.3	23383	11.3	12.1	9.4	11.4	1675	414	32	3613	524	46	1697	1778	290	4345	0	10	254	39	23383
1073	1400000US06067009321	0.688461	Sacramento	0.7853	0.2145	0.7442	0.5122	0.6367	0.8403	0.8467	0.7304	0	0.7467	0.1479	0.5777	0.4828	0.791	0.6707	27.5	8.9	4.1	12.3	0.7	8.4	77.7	6.7	0	19.4	1.6	23322	12.8	14.1	10.9	8.4	1674	540	68	2012	749	41	1654	1706	481	4734	115	0	727	26	23322
1074	1400000US06067009324	4.70927	Sacramento	0.6941	0.466	0.3764	0.5857	0.6358	0.6411	0.637	0.4774	0.2559	0.2983	0.1479	0.0559	0.0753	0.098	0.5326	25.7	13.1	1	13.4	0.7	2.7	41.1	0.6	0.4	7	1.6	53366	3.1	2.7	8.9	6.1	733	372	9	1953	381	19	874	894	73	1170	5	4	133	14	53366
1075	1400000US06067009326	5.26403	Sacramento	0.8305	0.2355	0.2134	0.1987	0.4186	0.6846	0.7303	0	0	0.2461	0.0646	0.2053	0.1391	0.136	0.7314	28.6	9.3	0.3	8	0.1	3.4	54.8	0	0	6	0.7	36043	4.6	3.4	12	6.4	1431	465	4	1459	400	7	1427	1496	155	2745	0	0	200	10	36043
1076	1400000US06067009328	1.23292	Sacramento	0.8972	0.0683	0.401	0.0681	0.4699	0.7516	0.7795	0	0	0.1809	0.0646	0.3093	0.2321	0.7927	0.746	30.8	5.4	1.2	5.5	0.2	4.9	63.9	0	0	4.7	0.7	31040	6.7	14.2	12.3	9.7	1471	257	16	2102	261	10	1381	1432	222	3057	0	0	131	10	31040
1077	1400000US06067009330	2.28787	Sacramento	0.8431	0.1595	0	0.2679	0.6277	0.7475	0.7639	0.495	0	0.6349	0	0.3832	0.2852	0.282	0.5404	28.9	7.8	0	9	0.6	4.8	60.9	0.7	0	15.1	0	28518	7.9	5.5	9	18.5	1103	299	0	2194	343	24	1132	1143	176	2320	8	0	367	0	28518
1078	1400000US06067009403	32.7473	Sacramento	0.6736	0.4138	0.8291	0.3944	0.7518	0.8192	0.5747	0.7458	0.404	0.5427	0.2196	0.3437	0.6163	0.2712	0.7637	25.4	12.3	5.9	10.7	1.6	7.3	34.1	7.6	2.1	12.4	2.3	29783	16.9	5.3	12.7	17.1	536	259	41	1048	225	34	692	746	141	720	57	16	166	16	29783
1079	1400000US06067009406	59.8513	Sacramento	0.416	0.7161	0.6058	0.6883	0.8199	0.4009	0.459	0.8577	0	0.6621	0.0741	0.1928	0.117	0.2091	0.2243	21.7	17.1	2.5	15.1	2.6	0.8	23.9	16.2	0	16	0.8	36808	4.1	4.5	5.4	10.8	487	383	19	1529	338	58	753	795	17	535	129	0	253	6	36808
1080	1400000US06067009407	2.89409	Sacramento	0.8973	0.2467	0.7601	0.305	0.4415	0.8693	0.708	0	0.3981	0.7088	0.169	0.5617	0.6384	0.6989	0.7155	30.8	9.5	4.4	9.5	0.2	10.3	51.2	0	2.1	17.8	1.8	23691	17.7	11.8	11.7	12	3093	958	135	8215	953	17	3085	3170	964	5145	0	65	1115	55	23691
1081	1400000US06067009408	6.21439	Sacramento	0.7175	0.5378	0.5817	0.5395	0.8865	0.8075	0.6673	0	0	0.4405	0	0.1515	0.2766	0.3654	0.3949	26.1	14.2	2.3	12.7	4.4	6.8	45.1	0	0	9.9	0	39807	7.7	6.5	7.3	11.8	456	248	11	974	220	76	474	540	116	786	0	0	112	0	39807
1082	1400000US06067009614	0.857431	Sacramento	0.7622	0.0801	0.5661	0.2609	0.3824	0.7439	0.8071	0	0.5817	0.4316	0.0466	0.5409	0.6412	0.6744	0.8327	27	5.8	2.2	8.9	0.1	4.7	69.3	0	6.8	9.7	0.5	24186	17.8	11.3	14.6	14.7	1929	418	48	2534	632	7	2181	2246	316	4956	0	152	444	11	24186
1083	1400000US06067009615	1.07774	Sacramento	0.824	0.2743	0.8156	0.469	0.3891	0.7601	0.8136	0.4574	0.5961	0.3596	0.3995	0.4867	0.6052	0.6747	0.7806	28.4	10	5.5	11.7	0.1	5.1	70.7	0.5	7.3	8.2	4.2	25557	16.5	11.3	13.1	10.4	2424	856	150	6586	997	9	2703	2845	409	6033	15	207	445	113	25557
1084	1400000US06067009616	0.836711	Sacramento	0.7936	0.137	0.637	0.3723	0.7851	0.5625	0.7064	0	0.3588	0.2007	0.4312	0.3329	0.3714	0.3627	0.5484	27.6	7.3	2.8	10.4	2	1.8	50.9	0	1.5	5.1	4.6	30178	9.9	6.5	9.1	7.3	1547	408	53	3960	583	114	1890	2052	96	2850	0	30	178	87	30178
1085	1400000US06067009618	5.17971	Sacramento	0.7819	0.1987	0.859	0.4977	0.6079	0.8651	0.7791	0	0.5153	0.629	0.0466	0.4441	0.4273	0.7118	0.4834	27.4	8.6	6.9	12.1	0.5	10	63.9	0	4.6	14.9	0.5	26707	11.3	12.1	8.3	9.4	1303	407	107	3894	573	26	1541	1578	434	3038	0	73	442	8	26707
1086	1400000US06067009619	1.19239	Sacramento	0.7321	0.1642	0.2526	0.4311	0.3751	0.7288	0.7928	0	0.7726	0.2565	0.4469	0.2342	0.3836	0.6554	0.7314	26.4	7.9	0.5	11.2	0.1	4.3	66.4	0	17.3	6.2	4.8	34478	10.2	10.9	12	9.3	2071	618	14	4304	881	7	2809	2891	314	5209	0	501	310	134	34478
1087	1400000US06067009622	1.15958	Sacramento	0.8424	0.3804	0.4932	0.1856	0.3567	0.6843	0.7665	0	0.6036	0.2514	0.2295	0.1476	0.0793	0.7379	0.3399	28.9	11.8	1.7	7.8	0.1	3.4	61.4	0	7.6	6.1	2.4	40162	3.2	12.7	6.7	6.2	2165	886	46	3895	584	5	2700	2775	233	4596	0	210	292	64	40162
1088	1400000US06067009637	0.839204	Sacramento	0.8105	0.3255	0.6303	0.5051	0.5323	0.8437	0.8203	0	0	0.2062	0.0466	0.5339	0.0511	0.3914	0.3306	28.1	10.9	2.7	12.2	0.3	8.6	72.2	0	0	5.2	0.5	24366	2.4	6.9	6.6	6.1	1893	734	43	7582	821	22	1570	1607	538	4869	0	0	210	8	24366
1089	1400000US06067009900	98.0735	Sacramento	0.6053	0.6932	0.8026	0.7314	0.8932	0.8673	0.7104	0.7662	0	0.7515	0	0.3368	0.5049	0.2805	0.8357	24.4	16.7	5.2	15.9	4.6	10.1	51.6	8.9	0	19.6	0	30051	13.4	5.5	14.7	12.7	981	674	69	4092	638	186	1319	1611	380	2078	144	0	531	0	30051
1090	1400000US06069000100	152.419	San Benito	0.625	0.3497	0.8037	0.2333	0.7893	0.8125	0.6957	0.8358	0.4046	0.7539	0.2196	0.323	0.407	0.5315	0.7921	24.7	11.3	5.3	8.5	2.1	7	49.2	14.1	2.2	19.7	2.3	30545	10.8	8.8	13.4	17.5	1342	617	83	7374	460	114	1580	1718	364	2681	243	37	706	37	30545
1091	1400000US06069000501	0.969096	San Benito	0.7579	0.1742	0.7738	0.0573	0.354	0.7646	0.7079	0.5489	0	0.6968	0	0.2913	0.0643	0.4551	0.5635	26.9	8.1	4.6	5.2	0.1	5.3	51.1	1.2	0	17.3	0	31780	2.8	7.7	9.3	8.6	1275	383	69	3454	244	3	1489	1598	232	2425	19	0	511	0	31780
1092	1400000US06069000702	4.96537	San Benito	0.7338	0.252	0.8414	0.3648	0.5581	0.894	0.782	0.5202	0.7068	0.7856	0.4973	0.3438	0.1916	0.3278	0.6765	26.4	9.6	6.3	10.3	0.4	12.4	64.4	0.9	12.7	21.3	5.5	29777	5.8	6.1	11	15	1359	496	107	8584	528	20	1698	1760	591	3308	15	224	694	93	29777
1093	1400000US06069000802	1153.53	San Benito	0.6106	0.492	0.6927	0.2978	0.7113	0.813	0.6679	0.7945	0	0.5468	0.3088	0.2598	0.2277	0.0984	0.4921	24.4	13.5	3.4	9.4	1.2	7	45.2	10.8	0	12.5	3.2	33186	6.6	2.8	8.4	13.9	633	351	31	1702	243	31	909	1052	171	1170	114	0	223	29	33186
1094	1400000US06071000105	2.2291	San Bernardino	0.6778	0.1281	0.4642	0.0606	0.7936	0.7958	0.824	0.4574	0.6785	0.3742	0.091	0.0955	0.1477	0.2557	0.2761	25.5	7.1	1.5	5.3	2.2	6.3	73	0.5	11.1	8.5	1	45699	4.8	5.1	6	6.4	1717	477	29	9192	352	145	1905	1975	402	4920	10	219	367	19	45699
1095	1400000US06071000205	0.62617	San Bernardino	0.7664	0.3871	0.8512	0.4759	0.6587	0.8383	0.8408	0	0.6546	0.8143	0.6821	0.7999	0.7217	0.8353	0.8449	27.1	11.9	6.6	11.8	0.8	8.3	76.5	0	9.8	22.9	9.2	17771	21.3	15.6	15	21.8	1356	596	99	4477	590	40	1491	1637	390	3833	0	161	699	137	17771
1096	1400000US06071000401	2.31968	San Bernardino	0.5017	0.2801	0.5732	0.3871	0.6846	0.7291	0.8125	0	0.3735	0.7088	0.0548	0.3453	0.2454	0.3181	0.5404	22.9	10.1	2.3	10.6	1	4.3	70.4	0	1.7	17.8	0.6	29736	7	5.9	9	15.2	1426	627	41	12930	658	61	1818	1912	245	4382	0	32	733	11	29736
1097	1400000US06071000403	1.3216	San Bernardino	0.7424	0.3561	0.8067	0.4832	0.6294	0.7609	0.8063	0.8692	0.3928	0.5391	0.4312	0.4738	0.3836	0.5353	0.6344	26.6	11.4	5.3	11.9	0.6	5.1	69.1	17.4	2	12.3	4.6	25907	10.2	8.9	10.3	12.4	1168	502	71	3104	519	28	1332	1378	212	3036	240	27	348	61	25907
1098	1400000US06071000501	1.00266	San Bernardino	0.7322	0.1787	0.8407	0.1856	0.5858	0.8442	0.8539	0	0.6304	0.8073	0.1087	0.4807	0.3462	0.7557	0.814	26.4	8.2	6.3	7.8	0.5	8.6	79.1	0	8.7	22.5	1.2	25707	9.3	13.1	14	16.1	1858	579	119	5148	546	33	1896	1918	576	5567	0	167	987	22	25707
1099	1400000US06071000504	4.1895	San Bernardino	0.6418	0.2688	0.7033	0.2978	0.5696	0.7519	0.7783	0	0	0.6787	0.0992	0.499	0.4791	0.6248	0.6344	24.9	9.9	3.5	9.4	0.4	4.9	63.7	0	0	16.6	1.1	25232	12.7	10.3	10.3	10.4	1242	492	47	25101	471	21	1327	1412	231	3177	0	0	526	15	25232
1100	1400000US06071000603	0.869938	San Bernardino	0.8769	0.2089	0.8446	0.2752	0.7081	0.7772	0.8355	0.5311	0.7815	0.6469	0.2295	0.65	0.4902	0.8006	0.6344	30	8.8	6.4	9.1	1.2	5.7	75.4	1	18	15.5	2.4	21603	13	14.4	10.3	20.1	1593	465	97	5635	480	62	1517	1640	267	4004	16	296	481	37	21603
1101	1400000US06071000804	1.37621	San Bernardino	0.2337	0.8419	0.6206	0.1921	0.6392	0.5947	0.5679	0	0	0.272	0.3909	0.0451	0.0604	0.167	0.1435	18.8	20	2.6	7.9	0.7	2.1	33.4	0	0	6.5	4.1	56646	2.7	3.9	4.4	9.9	550	585	29	1478	231	20	1095	1243	60	978	0	0	139	45	56646
1102	1400000US06071000808	0.986269	San Bernardino	0.4233	0.5311	0.6556	0.4092	0.606	0.8208	0.7609	0.7959	0.4788	0.5827	0.4236	0.4951	0.6248	0.4315	0.6591	21.8	14.1	3	10.9	0.5	7.4	60.2	10.9	3.7	13.5	4.5	25337	17.2	7.4	10.7	11.6	1377	891	61	5031	686	34	2041	2138	431	3800	232	79	594	92	25337
1103	1400000US06071000812	1.08017	San Bernardino	0.657	0.3804	0.6132	0.0962	0.5896	0.6322	0.6859	0.4774	0	0.5152	0.0646	0.3378	0.1517	0.498	0.207	25.1	11.8	2.6	6.2	0.5	2.6	47.8	0.6	0	11.7	0.7	30013	4.9	8.3	5.2	14.4	939	439	32	3810	230	18	1240	1342	88	1787	8	0	285	9	30013
1104	1400000US06071000814	1.07054	San Bernardino	0.1538	0.8319	0	0.1545	0.3451	0.5925	0.5352	0.5403	0	0.2317	0.1796	0.0961	0.1258	0.2557	0.5484	16.8	19.7	0	7.3	0.1	2.1	30.3	1.1	0	5.7	1.9	45610	4.3	5.1	9.1	7.4	649	761	0	2374	283	2	1341	1394	80	1171	15	0	162	25	45610
1105	1400000US06071000817	1.5256	San Bernardino	0.4134	0.6017	0.5486	0.2545	0.4211	0.6181	0.6922	0.7458	0.4554	0.0615	0.3088	0.222	0.4152	0.5284	0.1819	21.7	15.2	2.1	8.8	0.1	2.4	48.8	7.6	3.1	2.1	3.2	35126	11	8.7	4.9	9.4	760	533	28	5191	310	5	1349	1398	77	1708	106	44	53	43	35126
1106	1400000US06071000818	1.10198	San Bernardino	0.3208	0.8219	0.7175	0.5325	0.6631	0.4924	0.6186	0	0.2488	0.3397	0.1796	0.2801	0.4567	0.7774	0.6942	20.3	19.4	3.7	12.6	0.8	1.3	38.9	0	0.4	7.8	1.9	32281	12.1	13.8	11.3	10.2	1033	987	69	6259	638	42	1854	2017	63	1975	0	8	280	36	32281
1107	1400000US06071000819	1.27559	San Bernardino	0.3821	0.7892	0.4649	0.1659	0.418	0.81	0.6616	0.6993	0.2433	0.329	0.0826	0.1388	0.1434	0.2449	0.4043	21.2	18.6	1.5	7.5	0.1	6.9	44.3	5.1	0.4	7.6	0.9	40894	4.7	5	7.4	11.4	1070	936	29	3208	376	7	1899	1991	333	2233	102	7	278	18	40894
1108	1400000US06071000820	1.73338	San Bernardino	0.3929	0.5639	0	0.4759	0.622	0.5055	0.5885	0.509	0	0.0826	0	0.1068	0.3203	0.2439	0.4043	21.4	14.6	0	11.8	0.6	1.4	35.5	0.8	0	2.6	0	44280	8.7	5	7.4	3.8	814	554	0	1914	445	23	1383	1417	50	1352	11	0	69	0	44280
1109	1400000US06071001104	0.692049	San Bernardino	0.5813	0.3938	0.7922	0.4239	0.5959	0.8425	0.8076	0	0.7035	0.6649	0.6856	0.6226	0.5152	0.5917	0.593	24	12	5	11.1	0.5	8.5	69.4	0	12.5	16.1	9.3	22262	13.7	9.8	9.7	12.6	1290	646	86	4679	597	27	1722	1750	423	3727	0	219	554	160	22262
1110	1400000US06071001312	1.01711	San Bernardino	0.8943	0.1457	0.6215	0.3268	0.3073	0.8716	0.8735	0.8378	0.3948	0.7727	0.0466	0.7282	0.5187	0.7883	0.3767	30.6	7.5	2.7	9.8	0	10.4	83	14.3	2	20.6	0.5	19712	13.8	14.1	7.1	17.8	1591	388	37	2329	511	1	1393	1456	503	4311	208	29	663	7	19712
1111	1400000US06071001702	0.96504	San Bernardino	0.4318	0.4723	0.8688	0.4463	0.7908	0.8331	0.7951	0	0.7392	0.7703	0.5869	0.6084	0.5587	0.7111	0.8297	22	13.2	7.4	11.4	2.1	8	66.9	0	14.8	20.5	7	22597	15	12.1	14.5	13.5	1028	618	113	4016	528	99	1535	1734	355	3132	0	256	624	107	22597
1112	1400000US06071001703	0.739515	San Bernardino	0.7835	0.252	0.8353	0.2902	0.5783	0.8202	0.8275	0.841	0.3995	0.792	0.3278	0.5554	0.5455	0.691	0.7213	27.4	9.6	6.1	9.3	0.4	7.4	73.7	14.6	2.1	21.6	3.4	23843	14.6	11.6	11.8	17.4	1660	582	108	2851	564	27	1771	1835	410	4460	267	38	816	61	23843
1113	1400000US06071001806	0.564061	San Bernardino	0.8178	0.1195	0.8209	0.4384	0.4764	0.7732	0.8399	0.7012	0	0.626	0.3278	0.7696	0.3754	0.7925	0.5404	28.2	6.9	5.7	11.3	0.2	5.5	76.3	5.2	0	14.8	3.4	18607	10	14.2	9	15.2	1413	346	75	3280	564	11	1318	1318	271	3817	68	0	419	45	18607
1114	1400000US06071001808	0.43641	San Bernardino	0.3534	0.1549	0.8122	0.6047	0.3724	0.8489	0.8654	0.6089	0	0.8874	0.1283	0.6503	0.0793	0.4166	0.1668	20.8	7.7	5.5	13.7	0.1	8.9	81.6	2.1	0	28.4	1.4	21597	3.2	7.2	4.7	18.9	970	358	66	1937	637	4	1208	1252	399	3803	26	0	870	17	21597
1115	1400000US06071001901	0.749665	San Bernardino	0.7184	0.3938	0	0.2259	0.379	0.7508	0.8316	0	0.4494	0.5792	0.0992	0.2848	0.1391	0.2006	0.4921	26.2	12	0	8.4	0.1	4.9	74.6	0	3	13.4	1.1	32053	4.6	4.4	8.4	9.2	1393	641	0	3933	446	5	1499	1560	239	3973	0	47	450	16	32053
1116	1400000US06071001905	5.65228	San Bernardino	0.8189	0.0737	0.6867	0.0573	0.3557	0.7017	0.7908	0	0.5373	0.626	0.2593	0.3838	0.3714	0.6816	0.5782	28.3	5.6	3.3	5.2	0.1	3.7	66.1	0	5.3	14.8	2.7	28496	9.9	11.4	9.5	11.2	1734	342	62	3733	318	4	1857	1972	209	4054	0	104	536	50	28496
1117	1400000US06071002010	2.84487	San Bernardino	0.8604	0.0296	0.4797	0.1098	0.3423	0.6587	0.7987	0	0	0.3645	0.091	0.2792	0.1085	0.6235	0.5404	29.5	3.4	1.6	6.5	0	2.9	67.6	0	0	8.3	1	32327	3.9	10.3	9	13.5	3048	356	41	5130	673	5	2533	2637	283	6993	0	0	512	26	32327
1118	1400000US06071002011	1.47783	San Bernardino	0.3082	0.6082	0	0.469	0.5591	0.7955	0.6167	0	0	0.0826	0.6165	0.1541	0.1828	0.0264	0.3306	20.1	15.3	0	11.7	0.4	6.3	38.6	0	0	2.6	7.6	39607	5.6	0.6	6.6	9.9	822	623	0	2904	476	16	1282	1302	254	1578	0	0	72	98	39607
1119	1400000US06071002013	0.787727	San Bernardino	0.29	0.5117	0.5706	0.1921	0.6629	0.7179	0.5952	0	0.8541	0.3792	0.5706	0.2909	0.4387	0.4806	0.8976	19.8	13.8	2.2	7.9	0.8	4	36.3	0	26.2	8.6	6.7	31795	11.6	8.1	17.3	13.4	938	652	38	3348	371	39	1699	1725	178	1716	0	452	277	113	31795
1120	1400000US06071002014	1.37434	San Bernardino	0.4178	0.6817	0	0.1204	0.427	0.687	0.6322	0.5311	0	0.1666	0	0.1762	0.117	0.0256	0.3587	21.8	16.5	0	6.7	0.2	3.4	40.5	1	0	4.4	0	37923	4.1	0.6	6.9	9.9	1013	770	0	2379	310	7	1515	1553	152	1886	16	0	142	0	37923
1121	1400000US06071002015	0.787193	San Bernardino	0.4922	0.4199	0.657	0.2609	0.7155	0.7288	0.7058	0	0	0.3792	0.0417	0.5174	0.5524	0.6751	0.7504	22.8	12.4	3	8.9	1.2	4.3	50.8	0	0	8.6	0.4	24763	14.8	11.3	12.4	14	1143	624	46	6076	443	62	1532	1592	204	2549	0	0	277	6	24763
1122	1400000US06071002016	0.701336	San Bernardino	0.5552	0.3198	0.7259	0.3495	0.6667	0.5208	0.6698	0	0.4694	0.3596	0.5418	0.4566	0.4273	0.5493	0.6997	23.7	10.8	3.8	10.1	0.9	1.5	45.4	0	3.5	8.2	6.2	26359	11.3	9.1	11.4	18.1	1029	470	50	3060	441	37	1302	1327	61	1976	0	46	242	81	26359
1123	1400000US06071002017	2.37574	San Bernardino	0.3248	0.4326	0.2566	0.16	0.3476	0.7222	0.6883	0	0	0.2619	0.1186	0.113	0.1563	0.1955	0.6591	20.4	12.6	0.5	7.4	0.1	4.1	48.2	0	0	6.3	1.3	43507	5	4.3	10.7	7.5	1115	690	9	2387	405	3	1754	1815	219	2636	0	0	237	22	43507
1124	1400000US06071002018	1.00503	San Bernardino	0.6763	0.1642	0.7558	0.2403	0.3044	0.6546	0.7289	0	0.4483	0.2933	0.1895	0.2398	0.3076	0.301	0.6883	25.4	7.9	4.3	8.6	0	2.9	54.6	0	3	6.9	2	34187	8.4	5.7	11.2	6.3	1443	447	73	4254	489	1	1697	1741	155	3099	0	52	246	34	34187
1125	1400000US06071002028	0.80765	San Bernardino	0.799	0.137	0.6869	0.4018	0.4609	0.6453	0.7578	0	0.5303	0.5314	0.2196	0.2931	0.0753	0.6148	0.5404	27.8	7.3	3.3	10.8	0.2	2.7	59.7	0	5.1	12.1	2.3	31694	3.1	10.1	9	11.9	1416	371	54	5099	553	10	1616	1616	131	3047	0	82	401	37	31694
1126	1400000US06071002029	0.764511	San Bernardino	0.2873	0.241	0.2663	0.16	0.358	0.7298	0.7356	0	0	0.1377	0.2295	0.2537	0.2899	0.1513	0.6942	19.8	9.4	0.6	7.4	0.1	4.3	55.7	0	0	3.8	2.4	33474	8	3.7	11.3	4.5	1158	551	10	3109	431	4	1817	1923	231	3263	0	0	158	43	33474
1127	1400000US06071002034	2.8131	San Bernardino	0.8425	0.0737	0.2504	0.0511	0.4136	0.7926	0.7945	0	0.8106	0.2461	0.0394	0.2202	0.0264	0.7741	0.5709	28.9	5.6	0.5	5	0.1	6.2	66.7	0	20.8	6	0.3	35219	1.5	13.7	9.4	10.5	4324	844	24	18054	743	20	4897	4983	844	9980	0	1034	559	15	35219
1128	1400000US06071002035	0.832397	San Bernardino	0.5699	0.2253	0.5916	0.16	0.3523	0.6814	0.7722	0.4416	0.6313	0.2461	0.5167	0.1877	0.0643	0.2179	0.7052	23.9	9.1	2.4	7.4	0.1	3.3	62.5	0.4	8.8	6	5.8	37109	2.8	4.6	11.5	10.5	1571	600	57	4963	484	4	2372	2454	205	4113	10	215	269	138	37109
1129	1400000US06071002037	1.78013	San Bernardino	0.8375	0.0334	0.4885	0.1791	0.3627	0.7954	0.8233	0	0	0.4716	0.0548	0.4723	0.3032	0.8025	0.8608	28.8	3.7	1.7	7.7	0.1	6.3	72.8	0	0	10.6	0.6	25943	8.3	14.5	15.6	11.4	2322	298	36	4172	620	6	2152	2152	476	5872	0	0	476	12	25943
1130	1400000US06071002107	0.557158	San Bernardino	0.3771	0.1457	0.7775	0.4384	0.3691	0.8091	0.7825	0.804	0.628	0.5468	0.3088	0.6495	0.7294	0.4673	0.6765	21.2	7.5	4.7	11.3	0.1	6.9	64.5	11.5	8.6	12.5	3.2	21615	21.7	7.9	11	28.1	1030	364	90	3780	549	4	1914	1966	317	3135	226	169	398	62	21615
1131	1400000US06071002206	0.76615	San Bernardino	0.7571	0.0898	0.6628	0.1431	0.4883	0.7779	0.849	0	0.5979	0.6503	0.0741	0.424	0.1648	0.3091	0.5782	26.9	6.1	3.1	7.1	0.2	5.7	78.2	0	7.3	15.6	0.8	27261	5.2	5.8	9.5	18.7	1789	407	59	4254	471	16	1925	2069	352	5204	0	152	634	16	27261
1132	1400000US06071002304	3.79036	San Bernardino	0.8862	0.0507	0.5256	0.0914	0.4032	0.7215	0.8431	0	0	0.329	0.0646	0.39	0.0312	0.6329	0.3587	30.3	4.7	1.9	6.1	0.1	4.1	76.9	0	0	7.6	0.7	28296	1.7	10.5	6.9	18.4	5975	919	93	12811	1200	24	4875	4959	757	15154	0	0	883	34	28296
1133	1400000US06071002705	1.09007	San Bernardino	0.8951	0.3739	0.8962	0.4311	0.438	0.8853	0.8925	0.7584	0	0.7879	0.0548	0.6945	0.1648	0.4611	0.746	30.7	11.7	8.8	11.2	0.2	11.6	86.7	8.4	0	21.4	0.6	20532	5.2	7.8	12.3	19	1680	639	123	4153	614	9	1396	1516	583	4750	127	0	686	9	20532
1134	1400000US06071004503	4.81096	San Bernardino	0.5945	0.1642	0.4143	0.0542	0.3701	0.6944	0.7586	0	0	0.2366	0.1186	0.2789	0.0793	0.296	0.3856	24.2	7.9	1.2	5.1	0.1	3.6	59.9	0	0	5.8	1.3	32339	3.2	5.7	7.2	10.2	872	286	12	3602	183	3	973	1016	118	2157	0	0	134	13	32339
1135	1400000US06071004601	1.4881	San Bernardino	0.7816	0.0898	0.7915	0.2902	0.4346	0.7741	0.792	0	0.8098	0.6036	0.1996	0.6095	0.5387	0.858	0.3675	27.4	6.1	5	9.3	0.2	5.6	66.3	0	20.7	14.1	2.1	22574	14.4	16.6	7	9.7	1712	379	106	4366	579	10	2128	2376	329	4144	0	491	506	45	22574
1136	1400000US06071004603	1.64711	San Bernardino	0.6243	0.2912	0.8508	0.5191	0.5262	0.7135	0.8207	0	0.7963	0.6813	0.6021	0.6988	0.7253	0.6596	0.8755	24.6	10.3	6.6	12.4	0.3	4	72.3	0	19.4	16.7	7.3	20436	21.5	11	16.2	14.1	1418	592	143	4640	712	18	2158	2273	209	4158	0	441	567	158	20436
1137	1400000US06071005100	1.94099	San Bernardino	0.696	0.3143	0.8519	0.5325	0.5643	0.756	0.7799	0.5569	0.6372	0.7062	0.4973	0.6938	0.6437	0.8564	0.7263	25.8	10.7	6.7	12.6	0.4	5	64	1.3	9	17.7	5.5	20552	17.9	16.5	11.9	21.5	2225	922	177	6654	1090	35	2653	2877	401	5529	37	260	969	145	20552
1138	1400000US06071007104	1.668	San Bernardino	0.5003	0.5893	0.3802	0.1053	0.6477	0.5813	0.7397	0	0.3892	0.4041	0.1895	0.1707	0.0604	0.4386	0.4494	22.9	15	1.1	6.4	0.7	2	56.4	0	1.9	9.1	2	38294	2.7	7.5	7.9	4.3	971	638	16	2890	270	31	1522	1522	79	2394	0	29	264	31	38294
1139	1400000US06071007106	1.08588	San Bernardino	0.5707	0.4593	0.6011	0.5792	0.5569	0.7295	0.7501	0	0.7172	0.5352	0.6992	0.4826	0.4937	0.6063	0.7717	23.9	13	2.5	13.3	0.4	4.3	58.3	0	13.3	12.2	9.7	25655	13.1	10	12.9	13.3	1050	571	36	3086	587	17	1449	1506	181	2565	0	201	347	141	25655
1140	1400000US06071007110	0.95786	San Bernardino	0.7792	0.2041	0.8914	0.16	0.6571	0.8512	0.8344	0	0	0.629	0.3184	0.5456	0.4349	0.7546	0.129	27.3	8.7	8.6	7.4	0.8	9.1	75.2	0	0	14.9	3.3	24073	11.5	13.1	4.2	20.8	1595	507	126	4934	429	46	1473	1501	492	4387	0	0	563	49	24073
1141	1400000US06071007306	1.28232	San Bernardino	0.617	0.3143	0.4138	0.1659	0.8493	0.8149	0.8154	0.5403	0.8543	0.5427	0.7095	0.2283	0.1739	0.6619	0.3587	24.5	10.7	1.2	7.5	3.2	7.1	71.1	1.1	26.2	12.4	10	34780	5.4	11	6.9	9.3	1348	587	27	5547	404	176	2194	2321	361	3909	26	609	479	219	34780
1142	1400000US06071007403	1.50838	San Bernardino	0.7451	0.5378	0.8343	0.7886	0.6852	0.5989	0.8187	0.7131	0.7133	0.6705	0.4312	0.6228	0.4349	0.6078	0.8068	26.7	14.2	6.1	17.1	1	2.2	71.8	5.8	13.1	16.3	4.6	22256	11.5	10	13.8	16	1973	1052	141	12363	1263	73	2323	2459	149	5318	142	322	771	108	22256
1143	1400000US06071007409	0.882068	San Bernardino	0.879	0.1642	0.665	0.4018	0.631	0.8346	0.7965	0	0.6242	0.8634	0.4156	0.749	0.4828	0.7164	0.7762	30.1	7.9	3.1	10.8	0.6	8.1	67.2	0	8.4	26.3	4.4	19174	12.8	12.2	13	10	1957	515	51	3886	702	42	1651	1754	487	4370	0	148	1003	72	19174
1144	1400000US06071007901	4.6204	San Bernardino	0.6267	0.3143	0.4932	0.1921	0.3589	0.6177	0.6766	0	0	0.0784	0.0466	0.1729	0.1783	0.174	0.3122	24.7	10.7	1.7	7.9	0.1	2.4	46.5	0	0	2.5	0.5	38138	5.5	4	6.4	6.8	2126	920	44	4041	682	6	2582	2639	197	4004	0	0	135	14	38138
1145	1400000US06071007903	0.92545	San Bernardino	0.4681	0.3871	0.729	0.305	0.5625	0.6549	0.7054	0	0	0.4588	0.0826	0.3568	0.0833	0.4481	0.5709	22.5	11.9	3.9	9.5	0.4	2.9	50.7	0	0	10.3	0.9	29367	3.3	7.6	9.4	11.2	1066	566	54	3947	452	19	1390	1445	132	2409	0	0	321	13	29367
1146	1400000US06071008001	1.88824	San Bernardino	0.7922	0.3028	0.8934	0.2609	0.4331	0.8112	0.8095	0.6307	0.5441	0.7262	0.47	0.6406	0.6052	0.693	0.5782	27.6	10.5	8.6	8.9	0.2	7	69.8	2.6	5.5	18.5	5.1	21832	16.5	11.7	9.5	16.8	1921	731	171	3613	615	11	1978	2129	441	4854	56	117	806	101	21832
1147	1400000US06071008200	0.912247	San Bernardino	0.5132	0.6082	0.5816	0.4311	0.759	0.3584	0.4954	0	0.8653	0.3039	0.6893	0.2029	0.3633	0.4819	0.2326	23.1	15.3	2.3	11.2	1.7	0.6	26.8	0	28	7.1	9.4	36215	9.7	8.1	5.5	13.5	1362	903	60	6283	656	100	2586	2684	33	1580	0	752	302	242	36215
1148	1400000US06071008403	2.03262	San Bernardino	0.2761	0.7313	0	0.4619	0.8702	0.374	0.5397	0.509	0.402	0.2113	0.0646	0.1043	0.1872	0.453	0.3675	19.6	17.4	0	11.6	3.8	0.7	30.8	0.8	2.1	5.3	0.7	44597	5.7	7.7	7	4.5	1158	1029	0	7164	674	224	2079	2132	38	1820	17	45	226	14	44597
1149	1400000US06071008500	10.3642	San Bernardino	0.7105	0.8701	0.3633	0.2978	0.3633	0.2133	0.4695	0	0	0.0699	0.169	0.0574	0.2191	0.2462	0.2156	26	20.9	1	9.4	0.1	0.2	24.7	0	0	2.3	1.8	52953	6.4	5	5.3	3.8	2076	1670	27	6775	749	6	2809	3190	14	1969	0	0	128	50	52953
1150	1400000US06071008601	1.98459	San Bernardino	0.7222	0.1412	0.8943	0.3798	0.7386	0.6005	0.6477	0.4774	0.5783	0.4497	0.2494	0.6634	0.3714	0.634	0.5635	26.2	7.4	8.7	10.5	1.5	2.2	42.5	0.6	6.6	10.1	2.6	21287	9.9	10.5	9.3	14	1643	465	165	7002	657	92	1898	2110	131	2661	13	140	385	49	21287
1151	1400000US06071008703	23.2659	San Bernardino	0.3331	0.8138	0.3213	0.2827	0.6951	0.3872	0.4925	0.7791	0	0.0656	0.091	0.1428	0.0753	0.3997	0.5005	20.5	19.2	0.8	9.2	1.1	0.7	26.5	9.7	0	2.2	1	40554	3.1	7	8.5	4.8	1509	1416	21	4550	670	78	2751	2888	51	1952	279	0	116	27	40554
1152	1400000US06071008705	1.7775	San Bernardino	0.862	0.362	0.8574	0.825	0.8446	0.7599	0.6817	0.7187	0.6916	0.79	0.6893	0.7503	0.6854	0.8221	0.6997	29.5	11.5	6.9	18	3.1	5.1	47.2	6.1	11.8	21.5	9.4	19142	19.6	15.2	11.4	16.1	1410	549	102	3513	861	148	1484	1742	226	2255	107	206	634	140	19142
1153	1400000US06071008706	7.27221	San Bernardino	0.586	0.5639	0.8454	0.2051	0.6636	0.5056	0.594	0.8442	0.2438	0.3693	0.169	0.3114	0.2766	0.1845	0.8357	24.1	14.6	6.4	8.1	0.8	1.4	36.1	14.9	0.4	8.4	1.8	30970	7.7	4.2	14.7	14.3	3079	1865	266	14020	1026	106	4144	4513	165	4620	671	16	704	76	30970
1154	1400000US06071009202	164.874	San Bernardino	0.2962	0.664	0.7441	0.5395	0.4907	0.6865	0.537	0.6932	0	0.2414	0.6348	0.2994	0.2985	0.6027	0.8103	19.9	16.2	4.1	12.7	0.2	3.4	30.5	4.8	0	5.9	8	31443	8.2	9.9	13.9	13.9	488	397	38	1359	311	6	925	1209	80	747	58	0	104	74	31443
1155	1400000US06071009708	83.9522	San Bernardino	0.4295	0.5771	0.7226	0.6047	0.468	0.4604	0.4863	0.84	0.3034	0.6381	0.2397	0.5722	0.7727	0.2683	0.7314	21.9	14.8	3.8	13.7	0.2	1.1	26	14.5	0.8	15.2	2.5	23457	24.1	5.3	12	15.9	1062	715	65	2003	664	10	1714	2333	49	1261	338	19	522	42	23457
1156	1400000US06071009711	5.21882	San Bernardino	0.6936	0.721	0.7342	0.6826	0.4788	0.5143	0.6172	0	0.4457	0.2007	0.3088	0.3541	0.3287	0.4797	0.628	25.7	17.2	4	15	0.2	1.4	38.7	0	2.9	5.1	3.2	29445	8.9	8.1	10.2	9.3	2412	1608	122	7285	1405	21	3080	3442	127	3629	0	101	310	99	29445
1157	1400000US06071009713	7.74101	San Bernardino	0.7478	0.3497	0.5479	0.5792	0.382	0.317	0.6661	0.6089	0	0.5968	0.3278	0.6878	0.5524	0.5525	0.8449	26.7	11.3	2.1	13.3	0.1	0.5	44.9	2.1	0	13.9	3.4	20695	14.8	9.1	15	14.8	1919	813	47	6462	955	7	2271	2466	31	3229	51	0	602	77	20695
1158	1400000US06071009715	5.5309	San Bernardino	0.1653	0.8672	0.4155	0.7516	0.663	0.319	0.5477	0.5202	0.3357	0.3239	0.2989	0.1744	0.3714	0.3622	0.7263	17.2	20.8	1.2	16.3	0.8	0.5	31.5	0.9	1.2	7.5	3.1	38041	9.9	6.5	11.9	8.8	1456	1763	36	3542	1375	70	2906	3151	38	2671	29	37	458	91	38041
1159	1400000US06071009717	2.82652	San Bernardino	0.8251	0.5177	0.6998	0.4018	0.4244	0.4883	0.603	0	0.5054	0.3239	0.3373	0.4058	0.4423	0.355	0.593	28.4	13.9	3.5	10.8	0.1	1.2	37.1	0	4.4	7.5	3.5	27789	11.7	6.4	9.7	9.7	1352	662	48	3071	505	7	1372	1445	56	1766	0	63	225	48	27789
1160	1400000US06071009906	0.948187	San Bernardino	0.8498	0.1325	0.7976	0.1724	0.3118	0.5967	0.8594	0	0	0.7088	0.5974	0.7236	0.6332	0.7772	0.8702	29.1	7.2	5.1	7.6	0	2.1	80.2	0	0	17.8	7.2	19817	17.5	13.7	16	18.3	1348	331	61	2105	349	1	1193	1500	92	3711	0	0	436	86	19817
1161	1400000US06071010004	2.59798	San Bernardino	0.7863	0.5444	0.2391	0.4463	0.5935	0.1931	0.5232	0.6228	0.3189	0.1957	0.47	0.4701	0.3334	0.5068	0.5782	27.5	14.3	0.4	11.4	0.5	0.1	29.3	2.4	1	5	5.1	26003	9	8.4	9.5	10	2168	1125	12	11476	899	39	2703	3168	9	2308	75	31	253	139	26003
1162	1400000US06071010013	6.12904	San Bernardino	0.8188	0.2801	0.8697	0.6047	0.4243	0.7787	0.7634	0.627	0.3004	0.878	0.5974	0.8579	0.7678	0.682	0.8702	28.3	10.1	7.4	13.7	0.1	5.7	60.8	2.5	0.8	27.5	7.2	15911	23.8	11.4	16	20.4	2306	822	181	8792	1115	12	2442	2556	425	4959	65	20	1378	175	15911
1163	1400000US06071010017	28.8385	San Bernardino	0.8547	0.1004	0.7225	0.2752	0.3355	0.7282	0.7583	0.684	0	0.6503	0.2989	0.5719	0.5152	0.4938	0.8449	29.3	6.4	3.8	9.1	0	4.3	59.8	4.4	0	15.6	3.1	23464	13.7	8.2	15	16.9	4405	962	153	12005	1368	6	4037	4466	589	8997	196	0	1367	125	23464
1164	1400000US06071010024	38.2656	San Bernardino	0.8304	0.4462	0.7717	0.3344	0.3607	0.4965	0.5716	0	0	0.5901	0.4552	0.5639	0.7199	0.5672	0.7155	28.6	12.8	4.6	9.9	0.1	1.3	33.8	0	0	13.7	4.9	23639	21.2	9.4	11.7	21	1585	708	80	4005	551	4	1742	1793	66	1873	0	0	466	85	23639
1165	1400000US06071010412	10.6809	San Bernardino	0.6953	0.7261	0.3538	0.5857	0.7388	0.3448	0.4488	0.5403	0.3697	0.4992	0.5167	0.6087	0.6902	0.5474	0.607	25.8	17.3	0.9	13.4	1.5	0.6	23.1	1.1	1.6	11.3	5.8	22592	19.8	9	9.9	14.1	1908	1284	26	6544	972	109	2846	3217	39	1710	34	52	582	165	22592
1166	1400000US06071010413	22.3476	San Bernardino	0.7201	0.7466	0.7741	0.893	0.7719	0.2786	0.4934	0.8464	0.2573	0.7492	0.7498	0.7276	0.7013	0.721	0.8755	26.2	17.7	4.6	20.2	1.9	0.3	26.6	15.1	0.5	19.5	11.4	19725	20.3	12.3	16.2	19.7	1776	1199	113	6153	1345	126	2435	2828	22	1804	426	13	853	277	19725
1167	1400000US06071010420	37.5997	San Bernardino	0.4412	0.5771	0.6178	0.8213	0.6704	0	0.5042	0.7552	0.4335	0.4755	0.5764	0.6489	0.5619	0.628	0.8236	22.1	14.8	2.6	17.9	0.9	0	27.5	8.2	2.7	10.7	6.8	21628	15.1	10.4	14.3	17.2	884	594	46	2172	698	35	1754	2278	0	1102	187	61	300	120	21628
1168	1400000US06071010804	2.54434	San Bernardino	0.8901	0.6017	0.79	0.3944	0.7248	0.8368	0.5792	0.6383	0.4014	0.6036	0.2494	0.6352	0.8241	0.8955	0.3675	30.5	15.2	5	10.7	1.3	8.2	34.6	2.8	2.1	14.1	2.6	21959	27.5	18.5	7	21.6	964	481	61	2428	339	42	1232	1950	245	1093	54	41	288	32	21959
1169	1400000US06071010901	5.07314	San Bernardino	0.875	0.5117	0.7723	0.2679	0.3092	0.5583	0.4663	0.5569	0.3988	0.5152	0.4393	0.3299	0.4828	0.5829	0.6467	29.9	13.8	4.6	9	0	1.8	24.4	1.3	2.1	11.7	4.7	30294	12.8	9.6	10.5	10.1	1474	680	80	3861	444	1	1738	4513	80	1202	58	93	378	82	30294
1170	1400000US06071010902	33.2126	San Bernardino	0.6496	0.8419	0.6702	0.3574	0.5787	0.4474	0.4828	0.5202	0.2792	0.1518	0	0.2375	0.2191	0.3008	0.1085	25	20	3.1	10.2	0.4	1	25.7	0.9	0.6	4.1	0	34309	6.4	5.7	3.9	8	839	670	38	5004	339	15	1208	3945	33	863	35	24	97	0	34309
1171	1400000US06071011001	3.41358	San Bernardino	0.6939	0.6511	0.8773	0.2679	0.7088	0.8165	0.6362	0.6182	0.2765	0.7163	0.5476	0.6507	0.7446	0.3007	0.8919	25.7	16	7.8	9	1.2	7.2	41	2.3	0.6	18.1	6.3	21588	22.5	5.7	17	31.5	570	354	64	2744	199	26	823	2543	145	908	59	15	261	52	21588
1172	1400000US06071011101	31.5444	San Bernardino	0.2042	0.5771	0.8218	0.2752	0.66	0.6235	0.4167	0.5403	0.4135	0.2514	0.365	0.2599	0.3714	0.0748	0.653	18.2	14.8	5.7	9.1	0.8	2.4	20.8	1.1	2.3	6.1	3.8	33177	9.9	2.3	10.6	18.4	631	513	76	3825	316	28	1330	2651	82	723	28	61	155	50	33177
1173	1400000US06071011102	79.4013	San Bernardino	0.7734	0.492	0	0.3268	0.3409	0.4148	0.4577	0.429	0.3802	0.1908	0.5764	0.6001	0.5841	0.1631	0.525	27.2	13.5	0	9.8	0	0.8	23.8	0.1	1.8	4.9	6.8	22801	15.8	3.9	8.8	6.4	585	290	0	851	211	1	878	2540	16	511	2	45	70	60	22801
1174	1400000US06071011204	1.54445	San Bernardino	0.7176	0.6511	0	0.6171	0.3666	0.4137	0.2527	0.5403	0	0.128	0.3373	0.2081	0.4718	0.8629	0.6002	26.1	16	0	13.9	0.1	0.8	11	1.1	0	3.6	3.5	35888	12.5	16.8	9.8	25.4	330	202	0	557	175	1	565	3041	10	139	33	0	32	20	35888
1175	1400000US06071011600	1363.95	San Bernardino	0.5503	0.7892	0.516	0.6883	0.2985	0.4189	0.4902	0.7344	0.4308	0.4405	0	0.4947	0.4937	0.1543	0.593	23.6	18.6	1.8	15.1	0	0.9	26.3	6.9	2.6	9.9	0	25348	13.1	3.7	9.7	9.2	1764	1389	48	4411	1121	1	2599	3533	60	1969	244	93	514	0	25348
1176	1400000US06071011800	59.1017	San Bernardino	0.7904	0.2912	0.849	0.5191	0.6655	0.6949	0.7632	0.821	0.4761	0.7581	0.4077	0.7003	0.6854	0.4734	0.8297	27.6	10.3	6.5	12.4	0.8	3.6	60.7	12.8	3.6	19.9	4.3	20397	19.6	8	14.5	10.9	1799	669	138	6430	797	55	2108	2728	219	3963	348	99	824	91	20397
1177	1400000US06071012001	5.34353	San Bernardino	0.8531	0.2688	0.7771	0.4239	0.7559	0.605	0.7945	0.7324	0.5735	0.6002	0.5167	0.5459	0.5746	0.6273	0.7637	29.2	9.9	4.7	11.1	1.7	2.2	66.7	6.8	6.5	14	5.8	24068	15.5	10.4	12.7	13.4	1816	617	91	4179	672	103	1939	2151	131	4144	147	139	537	113	24068
1178	1400000US06071012002	5.12423	San Bernardino	0.772	0.466	0.8794	0.8523	0.7008	0.7375	0.7846	0.8835	0.46	0.7399	0.8274	0.7068	0.7727	0.6771	0.8861	27.2	13.1	7.9	18.8	1.1	4.5	64.8	19	3.3	19.1	15.5	20234	24.1	11.3	16.7	9.9	1451	702	144	5300	969	59	1827	2153	220	3462	409	70	618	284	20234
1179	1400000US06071012101	39.6436	San Bernardino	0.4799	0.721	0.6299	0.7264	0.835	0.5288	0.6919	0.7187	0.5039	0.463	0.1382	0.434	0.1085	0.4942	0.3306	22.6	17.2	2.7	15.8	2.9	1.5	48.7	6.1	4.3	10.4	1.5	26988	3.9	8.3	6.6	9.3	1232	937	54	5582	845	157	1975	2223	79	2652	135	96	396	30	26988
1180	1400000US06073000202	0.504253	San Diego	0.0795	0.3871	0.5973	0.0283	0.7364	0.5007	0.4382	0	0.8072	0.0953	0.2196	0.0566	0.1434	0.0391	0.1153	13.3	11.9	2.5	4	1.4	1.3	22.4	0	20.4	2.9	2.3	53176	4.7	1.2	4	16.1	600	535	54	2942	178	65	2203	2400	56	1005	0	489	106	51	53176
1181	1400000US06073000500	0.45959	San Diego	0.0399	0.3435	0	0.0681	0.4461	0.6548	0.5239	0	0.8005	0.0953	0.2989	0.1051	0.359	0.2745	0.4137	8.8	11.2	0	5.5	0.2	2.9	29.3	0	19.8	2.9	3.1	44486	9.6	5.4	7.5	11.6	252	319	0	1437	154	5	1597	1700	79	837	0	337	69	50	44486
1182	1400000US06073001000	0.333943	San Diego	0.0503	0.053	0.2221	0.0873	0.7449	0.3212	0.5539	0	0.843	0.0699	0.6821	0.188	0.5487	0.5423	0.4494	10.4	4.8	0.3	6	1.5	0.5	32.1	0	24.6	2.3	9.2	37094	14.7	9	7.9	17.4	550	253	9	3027	313	81	2590	2672	24	1696	0	658	106	237	37094
1183	1400000US06073001100	0.361374	San Diego	0.1579	0.104	0.8123	0.3871	0.5145	0.7958	0.6524	0	0.8363	0.4876	0.7252	0.3358	0.5685	0.2258	0.3856	16.9	6.5	5.5	10.6	0.3	6.3	43.1	0	23.8	11	10.5	30079	15.3	4.7	7.2	21.2	587	224	91	7331	365	10	1665	1795	204	1492	0	427	291	174	30079
1184	1400000US06073001200	0.265409	San Diego	0.0629	0.1118	0.5064	0.1313	0.5582	0.7882	0.7458	0	0.8745	0.3139	0.7887	0.2916	0.6163	0.5533	0.4043	11.9	6.7	1.8	6.9	0.4	6.1	57.5	0	29.6	7.3	13.2	31762	16.9	9.1	7.4	24.2	701	393	52	3304	404	23	2914	3105	350	3398	0	920	318	384	31762
1185	1400000US06073001300	0.303219	San Diego	0.0964	0.083	0.7077	0.3648	0.4043	0.8467	0.7519	0	0.8985	0.4588	0.8388	0.4375	0.6079	0.5201	0.3399	14.4	5.9	3.6	10.3	0.1	8.8	58.7	0	34.5	10.3	16.3	26892	16.6	8.6	6.7	24.4	938	382	117	3609	657	8	3256	3515	541	3814	0	1211	497	531	26892
1186	1400000US06073001400	0.28816	San Diego	0.068	0.2305	0.5332	0.305	0.5446	0.4913	0.5791	0.4416	0.6215	0.1184	0.5595	0.0846	0.4423	0.4166	0.3122	12.4	9.2	2	9.5	0.4	1.3	34.5	0.4	8.3	3.4	6.5	47425	11.7	7.2	6.4	17.5	383	284	31	3403	286	11	1583	1647	37	1071	7	137	86	103	47425
1187	1400000US06073001500	0.306463	San Diego	0.1572	0.1787	0.6428	0.1372	0.5592	0.7758	0.7285	0	0.6506	0.5827	0.722	0.2286	0.5934	0.3407	0.4747	16.9	8.2	2.9	7	0.4	5.6	54.6	0	9.6	13.5	10.4	34759	16.1	6.2	8.2	21.5	648	314	52	1825	268	15	1815	1991	204	2089	0	192	397	189	34759
1188	1400000US06073001700	0.244306	San Diego	0.1749	0.0578	0.7926	0.2473	0.3402	0.8282	0.7452	0	0.886	0.5616	0.5974	0.4577	0.5685	0.3207	0.6997	17.4	5	5	8.7	0	7.8	57.4	0	31.7	12.9	7.2	26329	15.3	6	11.4	20	767	222	108	1645	383	2	2159	2300	323	2526	0	730	417	155	26329
1189	1400000US06073001900	0.689809	San Diego	0.0531	0.3198	0.4047	0.2609	0.6211	0.5251	0.498	0	0.5976	0.1615	0.2295	0.0842	0.5017	0.0927	0.432	10.8	10.8	1.2	8.9	0.6	1.5	27	0	7.3	4.3	2.4	47489	13.3	2.6	7.7	17.3	323	324	17	1078	266	18	1442	1527	44	808	0	112	108	35	47489
1190	1400000US06073002100	0.344139	San Diego	0.0607	0.0968	0.4022	0.3723	0.5918	0.832	0.757	0.4574	0.6593	0.6411	0.7449	0.3402	0.8215	0.5522	0.7102	11.6	6.3	1.2	10.4	0.5	8	59.6	0.5	10.1	15.3	11.2	29914	27.3	9.1	11.6	20	571	308	28	2798	509	24	2404	2610	376	2925	12	263	587	269	29914
1191	1400000US06073002502	0.731024	San Diego	0.6896	0.1742	0.8917	0.2609	0.3267	0.8538	0.839	0	0.6469	0.6813	0.4624	0.687	0.7624	0.6213	0.7504	25.7	8.1	8.6	8.9	0	9.2	76.1	0	9.5	16.7	5	20714	23.5	10.3	12.4	19.6	1613	511	171	2859	553	2	1997	2100	548	4786	0	199	638	99	20714
1192	1400000US06073002902	0.616767	San Diego	0.5249	0.2467	0.8582	0.559	0.7281	0.7938	0.7151	0	0.8835	0.5314	0.7313	0.5931	0.7013	0.6746	0.6002	23.2	9.5	6.9	13	1.4	6.3	52.4	0	31.2	12.1	10.7	22957	20.3	11.3	9.8	17.4	1466	598	161	3718	821	86	2331	2436	366	3307	0	761	495	250	22957
1193	1400000US06073002903	0.543421	San Diego	0.7009	0.3561	0.8636	0.611	0.4855	0.8582	0.7798	0	0.6599	0.7262	0.7637	0.5862	0.6052	0.3939	0.6649	25.8	11.4	7.1	13.8	0.2	9.5	64	0	10.1	18.5	12	23123	16.5	6.9	10.8	14.2	1095	485	97	2657	584	10	1361	1425	379	2711	0	144	488	164	23123
1194	1400000US06073003003	1.26414	San Diego	0.685	0.2629	0.8871	0.4977	0.4934	0.7889	0.8288	0	0	0.7604	0.4839	0.6817	0.7058	0.7883	0.8861	25.6	9.8	8.3	12.1	0.3	6.1	74	0	0	20	5.3	20844	20.5	14.1	16.7	23.8	1432	549	127	2959	669	14	1528	1614	303	4141	0	0	711	81	20844
1195	1400000US06073003107	0.607015	San Diego	0.553	0.595	0.8252	0.4759	0.7563	0.8324	0.8942	0.4416	0.4686	0.6441	0.3555	0.6987	0.4828	0.5808	0.7361	23.6	15.1	5.8	11.8	1.7	8	87	0.4	3.5	15.4	3.7	20438	12.8	9.6	12.1	12.4	1479	944	94	2912	732	104	1618	1651	464	5449	7	57	619	60	20438
1196	1400000US06073003108	0.418521	San Diego	0.7794	0.1742	0.8634	0.3574	0.4396	0.7893	0.83	0	0.571	0.8019	0.279	0.7442	0.5487	0.5944	0.8103	27.3	8.1	7.1	10.2	0.2	6.1	74.3	0	6.4	22.2	2.9	19304	14.7	9.8	13.9	19.4	985	293	69	1866	363	6	969	1004	205	2677	0	64	495	28	19304
1197	1400000US06073003115	0.591843	San Diego	0.6422	0.5378	0.8735	0.3871	0.662	0.8888	0.8972	0.5569	0.6838	0.8143	0.7943	0.8019	0.6924	0.8382	0.8726	24.9	14.2	7.6	10.6	0.8	11.9	87.6	1.3	11.4	22.9	13.5	17714	19.9	15.7	16.1	14.5	1705	975	136	3020	718	56	1792	1817	767	5998	24	207	1006	242	17714
1198	1400000US06073003204	1.18837	San Diego	0.4799	0.67	0.8811	0.3344	0.605	0.7754	0.8123	0	0	0.4799	0.3995	0.4439	0.6218	0.071	0.6883	22.6	16.3	8	9.9	0.5	5.6	70.4	0	0	10.8	4.2	26711	17.1	2.2	11.2	16.1	803	580	81	4523	351	19	1015	1098	191	2498	0	0	246	43	26711
1199	1400000US06073003207	2.00717	San Diego	0.3642	0.6017	0.7645	0.0511	0.5499	0.7914	0.8217	0	0.7852	0.6968	0.2196	0.3286	0.6615	0.563	0.6467	21	15.2	4.5	5	0.4	6.2	72.5	0	18.4	17.3	2.3	30335	18.6	9.3	10.5	25.7	1482	1075	97	2514	352	26	2174	2256	411	5119	0	415	779	50	30335
1200	1400000US06073003211	0.331174	San Diego	0.366	0.5513	0.8549	0.5923	0.5705	0.8508	0.8743	0.6089	0.4962	0.8073	0.6069	0.6719	0.3287	0.4884	0.5326	21	14.4	6.8	13.5	0.4	9	83.2	2.1	4.1	22.5	7.4	21082	8.9	8.2	8.9	14.9	694	475	58	1383	446	14	856	900	284	2749	19	37	518	63	21082
1201	1400000US06073003214	0.479601	San Diego	0.6962	0.2576	0.756	0.2609	0.6141	0.7653	0.8782	0.7012	0.6928	0.5827	0.2096	0.5801	0.3877	0.6782	0.3399	25.8	9.7	4.3	8.9	0.6	5.3	84	5.2	11.9	13.5	2.2	23265	10.3	11.4	6.7	17.7	1307	490	66	1782	448	29	1533	1581	249	4262	83	188	429	34	23265
1202	1400000US06073003401	1.08303	San Diego	0.3057	0.6455	0.8871	0.6047	0.7625	0.8298	0.8501	0.7959	0.6744	0.7782	0.5706	0.6385	0.4349	0.4284	0.7921	20.1	15.9	8.3	13.7	1.7	7.9	78.4	10.9	10.9	20.9	6.7	21883	11.5	7.4	13.4	21.3	1272	1009	174	4134	824	110	2094	2143	467	4963	233	233	872	141	21883
1203	1400000US06073004100	0.584863	San Diego	0.2607	0.0485	0.8734	0.4542	0.8897	0.8896	0.8138	0	0.8695	0.7039	0.7498	0.5883	0.8293	0.4779	0.432	19.3	4.6	7.6	11.5	4.5	12	70.8	0	28.8	17.6	11.4	23071	27.9	8	7.7	32.9	1295	308	206	4196	753	301	2716	2872	751	4746	0	826	838	310	23071
1204	1400000US06073004200	0.962574	San Diego	0.0932	0.3561	0	0.1987	0.7861	0.6851	0.5245	0	0.3766	0.1715	0.4077	0.1343	0.3916	0.0609	0.0961	14.2	11.4	0	8	2	3.4	29.4	0	1.7	4.5	4.3	41301	10.4	1.9	3.7	15.4	862	690	0	3570	473	124	2333	2498	194	1778	0	43	202	101	41301
1205	1400000US06073004300	0.393158	San Diego	0.11	0.1787	0.4058	0.0834	0.7027	0.5249	0.572	0	0.6077	0.3139	0.3909	0.0674	0.2498	0.0827	0.2326	15.1	8.2	1.2	5.9	1.1	1.5	33.8	0	7.7	7.3	4.1	50579	7.1	2.4	5.5	8.9	568	306	20	1955	216	42	1687	1848	53	1269	0	143	217	70	50579
1206	1400000US06073004400	0.363803	San Diego	0.1062	0.252	0.7212	0.3871	0.7644	0.6128	0.6432	0.4337	0.4277	0.3498	0.5234	0.1632	0.4791	0.097	0.198	15	9.6	3.8	10.6	1.8	2.3	41.9	0.3	2.6	8	5.9	38875	12.7	2.7	5.1	18.5	586	377	65	2894	414	69	1724	1864	87	1641	5	48	253	102	38875
1207	1400000US06073006900	0.702316	San Diego	0.419	0.5378	0.7388	0.0914	0.3051	0.2861	0.5016	0	0.7028	0.0575	0.169	0.093	0.512	0.4385	0.1819	21.8	14.2	4	6.1	0	0.4	27.3	0	12.5	2	1.8	46051	13.6	7.5	4.9	11	1205	786	85	5089	326	1	2110	2261	19	1511	0	282	67	37	46051
1208	1400000US06073007302	0.322371	San Diego	0.1445	0.7973	0.554	0.2545	0.3414	0.2586	0.1696	0	0	0.0165	0.0466	0.048	0.3203	0.0329	0.1223	16.5	18.8	2.1	8.8	0	0.3	7.2	0	0	0.6	0.5	55616	8.7	0.9	4.1	3.5	350	399	18	1735	184	1	852	896	6	152	0	0	10	4	55616
1209	1400000US06073007502	0.259695	San Diego	0.0309	0.1281	0.7203	0.1431	0.4207	0.3317	0.4179	0	0.7859	0.0699	0.6069	0.1189	0.4152	0.1004	0.2404	6.9	7.1	3.8	7.1	0.1	0.5	20.9	0	18.5	2.3	7.4	42818	11	2.8	5.6	17.5	193	199	58	3008	195	4	1543	1826	14	586	0	337	53	114	42818
1210	1400000US06073007600	3.2568	San Diego	0.02	0.7261	0.2768	0.2679	0.6254	0.3141	0.2008	0.7187	0.6481	0.0307	0.7342	0.0434	0.771	0.022	0.198	3.9	17.3	0.6	9	0.6	0.5	8.5	6.1	9.5	1.2	10.8	57230	24	0.3	5.1	12.2	165	725	14	12558	376	26	2374	3767	19	357	230	359	35	256	57230
1211	1400000US06073007800	0.775632	San Diego	0.1192	0.0737	0.6744	0.0406	0.329	0.8106	0.5561	0	0.8768	0.3039	0.6474	0.3467	0.4937	0.1244	0.3399	15.6	5.6	3.2	4.6	0	6.9	32.3	0	30	7.1	8.3	29675	13.1	3.2	6.7	22.4	922	329	79	5488	262	2	2475	2700	389	1914	0	811	279	206	29675
1212	1400000US06073007905	0.220589	San Diego	0.013	0.1154	0.2414	0.0152	0.4464	0.1755	0.2501	0	0.8771	0.0615	0.3278	0.2208	0.8581	0	0.6997	1.2	6.8	0.5	2.8	0.2	0	10.9	0	30.1	2.1	3.4	35191	30.3	0	11.4	14.4	28	156	5	3343	61	4	1104	1607	1	248	0	484	31	38	35191
1213	1400000US06073007907	0.181391	San Diego	0.0183	0.0321	0.5462	0.1545	0.4806	0.4559	0.3578	0	0.8791	0.128	0.5764	0.1344	0.7274	0.0228	0.207	3.3	3.6	2.1	7.3	0.2	1.1	16.9	0	30.4	3.6	6.8	41298	21.6	0.4	5.2	17.4	101	112	30	1754	223	7	1458	1716	32	522	0	522	81	99	41298
1214	1400000US06073007910	0.260185	San Diego	0.02	0.0708	0.3563	0.0128	0.5353	0.1804	0.2619	0.5202	0.8854	0.0165	0.5869	0.1059	0.5587	0	0.4229	3.9	5.5	0.9	2.4	0.3	0.1	11.5	0.9	31.6	0.6	7	44387	15	0	7.6	10	118	164	15	4097	70	10	1620	1714	2	344	16	542	14	114	44387
1215	1400000US06073008101	0.449301	San Diego	0.0906	0.8419	0.4412	0.0511	0.7011	0.4807	0.3057	0	0.69	0.0361	0.6596	0.0405	0.4607	0.2308	0.5326	14.1	20	1.4	5	1.1	1.2	13.9	0	11.7	1.4	8.6	58342	12.2	4.8	8.9	8.9	522	741	26	4511	182	41	1871	2284	42	513	0	268	44	160	58342
1216	1400000US06073008102	0.530267	San Diego	0.5194	0.6997	0	0.0606	0.4749	0.2164	0.3762	0	0.7603	0.0123	0.4393	0.0162	0.0753	0.0825	0.0419	23.1	16.8	0	5.3	0.2	0.2	18.1	0	16.3	0.3	4.7	74101	3.1	2.4	2.5	4.1	746	543	0	2023	170	7	1318	1525	6	583	0	249	7	62	74101
1217	1400000US06073008327	2.41616	San Diego	0.7237	0.3739	0	0.0202	0.5448	0.6855	0.5505	0	0.5472	0.1184	0.365	0.0288	0.1213	0.5114	0.2404	26.3	11.7	0	3.4	0.4	3.4	31.8	0	5.6	3.4	3.8	64070	4.2	8.5	5.6	4.6	1552	689	0	7495	198	21	2353	2470	184	1878	0	138	138	90	64070
1218	1400000US41017000700	54.2267	Deschutes	0.6841	0.6932	0	0.7969	0.5225	0.2738	0.2944	0.8682	0.2401	0.3139	0.279	0.4228	0.4387	0.4092	0.8976	25.6	16.7	0	17.3	0.3	0.3	13.2	17.3	0.3	7.3	2.9	27293	11.6	7.1	17.3	16.6	2010	1316	0	4840	1362	24	3039	3436	25	1039	594	11	414	88	27293
1219	1400000US41017001002	30.3853	Deschutes	0.6266	0.5893	0.4228	0.5923	0.4854	0.3128	0.3919	0.8999	0	0.2565	0.1186	0.5577	0.6135	0.1987	0.4229	24.7	15	1.3	13.5	0.2	0.5	19.1	21.1	0	6.2	1.3	23793	16.8	4.4	7.6	17.5	628	381	12	903	344	6	937	1104	11	486	233	0	110	12	23793
1220	1400000US41017001100	20.8874	Deschutes	0.6691	0.6875	0.2199	0.3419	0.8193	0.1862	0.1413	0.6418	0.2334	0.2877	0.2397	0.2195	0.2095	0.2656	0.2853	25.3	16.6	0.3	10	2.6	0.1	6.1	2.9	0.2	6.8	2.5	35254	6.2	5.3	6.1	9.5	2606	1711	13	16224	1012	265	3926	4190	9	623	120	10	504	100	35254
1221	1400000US41017001200	99.1256	Deschutes	0.4454	0.5893	0	0.3944	0.6031	0.2447	0.2607	0.8306	0.2464	0.2933	0.2494	0.4138	0.3877	0.0829	0.5484	22.1	15	0	10.7	0.5	0.3	11.4	13.6	0.4	6.9	2.6	27552	10.3	2.4	9.1	11.9	1508	1025	0	4422	727	36	2710	2909	17	778	395	11	343	71	27552
1222	1400000US41017001300	6.97714	Deschutes	0.4707	0.368	0.2194	0.1313	0.5925	0.2801	0.2698	0.5489	0.5332	0.0996	0.4312	0.093	0.446	0.0839	0.4043	22.5	11.6	0.3	6.9	0.5	0.4	11.9	1.2	5.2	3	4.6	46058	11.8	2.5	7.4	15.3	2608	1341	15	11394	802	57	4602	5275	39	1377	64	272	250	210	46058
1223	1400000US41017001400	4.92493	Deschutes	0.2864	0.6932	0.4266	0.2545	0.4893	0.2906	0.245	0.5924	0.4529	0.0335	0.0646	0.0481	0.1961	0.2249	0.4575	19.8	16.7	1.3	8.8	0.2	0.4	10.6	1.8	3.1	1.3	0.7	55575	5.9	4.7	8	12.8	1060	895	30	8937	470	13	2303	2910	20	570	53	90	52	16	55575
1224	1400000US41017001600	1.8939	Deschutes	0.3141	0.5771	0.4672	0.7046	0.7925	0.4679	0.3995	0	0.8322	0.3742	0.8083	0.6744	0.7199	0.7003	0.5709	20.2	14.8	1.5	15.4	2.1	1.1	19.6	0	23.2	8.5	14.3	21019	21.2	11.8	9.4	17.3	1070	781	37	12579	809	113	2401	2710	55	1036	0	630	287	344	21019
1225	1400000US41017001700	1.82182	Deschutes	0.4518	0.4069	0.244	0.526	0.6767	0.2469	0.2495	0.509	0.4957	0.2062	0.6211	0.6915	0.6969	0.7904	0.8173	22.2	12.2	0.5	12.5	0.9	0.3	10.9	0.8	4.1	5.2	7.7	20604	20.1	14.1	14.1	22.6	1812	993	15	6488	1017	75	3235	3340	20	885	26	137	296	249	20604
1226	1400000US41017001800	2.48736	Deschutes	0.0961	0.8954	0.2149	0.6938	0.7933	0	0.2853	0.7381	0.8216	0.2826	0.6893	0.5726	0.7503	0.7147	0.5484	14.4	22	0.3	15.2	2.1	0	12.7	7.1	22	6.7	9.4	23444	22.8	12.1	9.1	20.4	1014	1547	10	10609	1059	151	3421	3882	0	893	276	853	325	320	23444
1227	1400000US41017001902	8.53394	Deschutes	0.6529	0.6334	0.6943	0.469	0.523	0.4986	0.3671	0.6886	0.6402	0.1857	0.5476	0.4673	0.3374	0.4548	0.3122	25.1	15.7	3.4	11.7	0.3	1.3	17.6	4.6	9.2	4.8	6.3	26075	9.1	7.7	6.4	12.3	2374	1487	120	5077	1103	29	3498	3767	116	1663	175	346	312	222	26075
1228	1400000US41017002000	4.99348	Deschutes	0.6817	0.5177	0.6632	0.1987	0.4242	0.7078	0.276	0.7476	0.2244	0.2366	0.4769	0.444	0.2365	0.6088	0.3949	25.5	13.9	3.1	8	0.1	3.8	12.2	7.7	0.1	5.8	5.2	26708	6.8	10	7.3	25.4	1911	1039	84	5103	597	11	2737	3066	267	915	236	3	290	141	26708
1229	1400000US41017002100	5.50551	Deschutes	0.6996	0.5054	0.6975	0.5051	0.347	0.6087	0.2937	0.7998	0.6119	0.3039	0.4469	0.3453	0.5284	0.5332	0.3306	25.8	13.7	3.5	12.2	0.1	2.3	13.2	11.2	7.9	7.1	4.8	29735	14.1	8.8	6.6	19.6	2872	1526	155	6790	1357	6	4464	4859	240	1465	545	385	539	216	29735
1230	1400000US41019120000	16.0407	Douglas	0.4795	0.67	0.5261	0.8389	0.7991	0.4433	0.2355	0.8637	0.6375	0.4876	0.8067	0.7628	0.815	0.8312	0.8976	22.6	16.3	1.9	18.4	2.2	1	10.2	16.8	9.1	11	14.2	18791	26.8	15.5	17.3	17.3	1787	1285	68	10836	1445	177	3559	3856	72	803	649	349	584	504	18791
1231	1400000US41019140000	7.28643	Douglas	0.4778	0.8672	0.3919	0.6536	0.836	0.3307	0.296	0.6489	0.6841	0.4588	0.5764	0.5801	0.6691	0.5585	0.7263	22.6	20.8	1.1	14.5	2.9	0.5	13.3	3.1	11.4	10.3	6.8	23265	18.9	9.2	11.9	7.9	1252	1155	26	5280	790	161	2344	2735	26	737	85	312	401	159	23265
1232	1400000US41019180000	135.006	Douglas	0.1312	0.8454	0.7646	0.7213	0.3757	0	0.3326	0.8169	0.4116	0.6381	0.4624	0.6138	0.7253	0.6686	0.6765	16	20.1	4.5	15.7	0.1	0	15.4	12.5	2.3	15.2	5	22481	21.5	11.2	11	13.1	712	894	78	3617	695	4	1747	1980	0	684	247	45	483	88	22481
1233	1400000US41027950200	25.9428	Hood River	0.5122	0.721	0.3107	0.2679	0.7824	0.6774	0.3609	0.7834	0.5375	0.4876	0.3373	0.2608	0.4029	0.3784	0.1223	23	17.2	0.7	9	2	3.2	17.1	10	5.3	11	3.5	33142	10.7	6.7	4.1	12.4	1568	1172	19	5441	608	136	2638	2822	209	1165	282	149	547	92	33142
1234	1400000US41027950300	2.18376	Hood River	0.7011	0.3804	0.8842	0.2679	0.6991	0.7256	0.5638	0.6039	0.7179	0.6677	0.4552	0.4962	0.7858	0.7061	0.102	25.9	11.8	8.2	9	1.1	4.2	33	2	13.4	16.2	4.9	25310	24.9	11.9	3.8	18.8	1471	672	196	7483	511	62	2402	2743	222	1880	55	367	567	117	25310
1235	1400000US41029000203	0.547994	Jackson	0.6833	0.1504	0.6622	0.3871	0.6311	0.6918	0.4991	0.6521	0	0.6917	0.6926	0.8175	0.636	0.7349	0.8421	25.6	7.6	3.1	10.6	0.6	3.5	27.1	3.2	0	17.1	9.5	17257	17.6	12.6	14.9	26.9	1068	319	46	5846	444	27	1504	1522	133	1131	49	0	432	143	17257
1236	1400000US41029000403	1.21946	Jackson	0.6914	0.8583	0.4961	0.5122	0.6686	0.248	0.1857	0.4574	0.5726	0.2007	0.091	0.3505	0.2676	0.4798	0.7213	25.7	20.5	1.7	12.3	0.9	0.3	7.9	0.5	6.4	5.1	1	29556	7.5	8.1	11.8	10.3	1012	808	25	3163	486	34	1453	1618	10	310	8	104	134	15	29556
1237	1400000US41029000404	1.1178	Jackson	0.3118	0.8285	0.2603	0.5122	0.6277	0.2863	0.1582	0	0.25	0.1327	0.1895	0.3153	0.3334	0.2388	0.3122	20.2	19.6	0.5	12.3	0.6	0.4	6.7	0	0.4	3.7	2	30834	9	4.9	6.4	9.4	962	932	9	1938	587	30	1706	1733	17	319	0	7	123	34	30834
1238	1400000US41029000501	0.750601	Jackson	0.4612	0.362	0.7452	0.6418	0.6204	0.6876	0.3391	0.6139	0.5487	0.2669	0.6257	0.6439	0.8709	0.7034	0.7263	22.4	11.5	4.1	14.3	0.6	3.4	15.8	2.2	5.6	6.4	7.8	21747	31.5	11.9	11.9	23	635	328	51	3362	405	17	1236	1401	87	448	31	79	114	96	21747
1239	1400000US41029000700	5.4912	Jackson	0.7506	0.6511	0.5291	0.7421	0.6117	0.652	0.4458	0.8157	0	0.5468	0.2397	0.6369	0.7408	0.8181	0.746	26.8	16	1.9	16.1	0.6	2.8	22.9	12.4	0	12.5	2.5	21922	22.3	15	12.3	14.6	2479	1484	66	5402	1492	52	3424	3712	244	2120	460	0	783	85	21922
1240	1400000US41029000900	11.4872	Jackson	0.7119	0.8061	0.6361	0.6171	0.5464	0.663	0.4005	0.7131	0.5172	0.5506	0.2691	0.4667	0.4273	0.4944	0.6997	26	19	2.8	13.9	0.4	3	19.7	5.8	4.7	12.6	2.8	26092	11.3	8.3	11.4	10.4	2248	1643	88	6245	1200	31	3149	3546	244	1697	207	166	718	89	26092
1241	1400000US41029001001	1.20269	Jackson	0.7639	0.8253	0.3742	0.8457	0.6566	0	0.1336	0.8105	0.4321	0.6441	0.6257	0.6803	0.5587	0.7687	0.3122	27	19.5	1	18.6	0.8	0	5.8	12	2.7	15.4	7.8	20878	15	13.5	6.4	10.8	1753	1266	27	4103	1206	51	2650	2899	0	374	348	77	674	206	20878
1242	1400000US41029001200	7.25744	Jackson	0.3043	0.3316	0.7953	0.6229	0.8582	0.4953	0.4376	0	0.462	0.4497	0	0.5938	0.6488	0.4861	0.6135	20.1	11	5.1	14	3.4	1.3	22.3	0	3.3	10.1	0	22941	18.1	8.1	10	14.7	765	419	74	11309	534	131	1462	1603	46	851	0	53	254	0	22941
1243	1400000US41029001602	11.769	Jackson	0.6806	0.7566	0.7398	0.8213	0.5466	0.6039	0.515	0.8835	0.5283	0.6101	0.279	0.7071	0.6052	0.5439	0.8421	25.5	17.9	4	17.9	0.4	2.2	28.5	19	5	14.3	2.9	20228	16.5	9	14.9	24.4	1774	1243	113	4599	1243	25	2795	2974	146	1982	566	149	690	81	20228
1244	1400000US41029002000	0.43164	Jackson	0.0633	0.5311	0	0.5122	0.6552	0	0.1537	0	0.5113	0.0907	0.6433	0.3177	0.5685	0.0499	0.7102	11.9	14.1	0	12.3	0.8	0	6.5	0	4.5	2.8	8.2	30735	15.3	1.6	11.6	15.3	261	310	0	4245	269	17	1091	1239	0	143	0	56	43	90	30735
1245	1400000US41029002100	4.7038	Jackson	0.2084	0.8846	0.2352	0.4239	0.8074	0	0.2975	0	0.6105	0.0465	0.5167	0.1685	0.5995	0.6482	0.4494	18.2	21.5	0.4	11.1	2.4	0	13.4	0	7.9	1.7	5.8	38467	16.3	10.8	7.9	20.2	639	754	7	2520	381	83	1646	1821	0	469	0	143	44	95	38467
1246	1400000US41029002200	4.19172	Jackson	0.3082	0.8935	0	0.1791	0.4159	0.459	0.1817	0.4574	0.6559	0.0656	0.3824	0.2082	0.636	0.5514	0.3675	20.1	21.9	0	7.7	0.1	1.1	7.7	0.5	9.9	2.2	4	35885	17.6	9.1	7	10.3	884	964	0	1724	338	6	2078	2362	46	338	12	234	73	84	35885
1247	1400000US41031960202	17.1449	Jefferson	0.6394	0.7161	0.3585	0.8171	0.7635	0.511	0.5771	0.7747	0.4773	0.6322	0.47	0.3896	0.6969	0.7795	0.628	24.9	17.1	0.9	17.8	1.7	1.4	34.4	9.4	3.7	15	5.1	28308	20.1	13.8	10.2	16.6	1295	890	19	5810	917	91	2027	2186	67	1789	206	80	499	103	28308
1248	1400000US41031960302	491.681	Jefferson	0.6505	0.7615	0.6876	0.7607	0.4654	0.666	0.4869	0.8859	0.2276	0.6411	0.169	0.6077	0.7446	0.5291	0.8449	25	18	3.4	16.5	0.2	3.1	26.1	19.3	0.1	15.3	1.8	22616	22.5	8.8	15	17.9	1113	801	57	3965	732	9	1701	2671	126	1159	515	4	476	31	22616
1249	1400000US41033360100	348.995	Josephine	0.3862	0.8384	0.8746	0.8171	0.6414	0.2754	0.2228	0.8939	0	0.5427	0.1283	0.6648	0.7331	0.7375	0.5484	21.3	19.9	7.6	17.8	0.7	0.3	9.5	20.3	0	12.4	1.4	21260	21.9	12.7	9.1	13.6	582	544	74	1432	487	19	969	1077	9	261	219	0	246	14	21260
1250	1400000US41033360701	1.31453	Josephine	0.4606	0.4789	0.7274	0.8457	0.7145	0	0.3748	0.5311	0.4511	0.6227	0.7476	0.8769	0.8165	0.8161	0.6997	22.4	13.3	3.9	18.6	1.2	0	18	1	3.1	14.7	11.3	15214	26.9	14.9	11.4	24.5	893	530	61	5416	741	49	1579	1767	0	719	18	54	401	178	15214
1251	1400000US41033361300	43.0513	Josephine	0.1529	0.8384	0.6388	0.5461	0.5272	0	0.142	0.804	0.268	0.4274	0.365	0.424	0.4423	0.135	0.8103	16.8	19.9	2.8	12.8	0.3	0	6.1	11.5	0.5	9.6	3.8	27261	11.7	3.4	13.9	14.1	1226	1451	81	4265	934	23	2869	3204	0	444	368	17	522	110	27261
1252	1400000US41035970800	34.89	Klamath	0.6865	0.6397	0.3927	0.6296	0.57	0.1749	0.1806	0.8656	0.3672	0.3596	0.47	0.6252	0.4791	0.5833	0.3767	25.6	15.8	1.1	14.1	0.4	0	7.6	17	1.6	8.2	5.1	22196	12.7	9.6	7.1	10.1	667	412	11	3906	364	11	988	1012	1	199	172	16	142	50	22196
1253	1400000US41035970900	57.6414	Klamath	0.1995	0.6817	0.5549	0.8741	0.5754	0.1721	0.2783	0.7695	0.6029	0.4362	0.504	0.404	0.6135	0.6788	0.593	18	16.5	2.1	19.5	0.4	0	12.3	9.1	7.5	9.8	5.6	27844	16.8	11.4	9.7	13.7	701	640	36	3687	752	17	1699	2319	1	479	212	175	286	95	27844
1254	1400000US41035971000	83.6941	Klamath	0.2195	0.8419	0.3323	0.5724	0.645	0.238	0.1327	0.8245	0	0.3039	0	0.2603	0.3992	0.2598	0.1896	18.5	20	0.8	13.2	0.7	0.2	5.7	13.1	0	7.1	0	33162	10.6	5.2	5	4.4	465	502	8	962	332	18	982	1066	6	144	140	0	133	0	33162
1255	1400000US41035971100	14.1686	Klamath	0.7219	0.6763	0.731	0.6229	0.8472	0.5736	0.4096	0.7284	0.2886	0.227	0.3463	0.589	0.5251	0.5612	0.6344	26.2	16.4	3.9	14	3.2	1.9	20.3	6.6	0.7	5.6	3.6	23057	14	9.3	10.3	8.7	1456	913	79	3339	756	175	2019	2198	95	1128	145	15	191	72	23057
1256	1400000US41035971300	2.07569	Klamath	0.5923	0.664	0.6688	0.8654	0.6221	0.4988	0.3457	0.8783	0.383	0.3498	0.2691	0.6449	0.4647	0.7105	0.7361	24.2	16.2	3.1	19.2	0.6	1.3	16.2	18.4	1.8	8	2.8	21723	12.3	12	12.1	15.1	1398	936	71	4380	1103	35	2267	2373	72	935	436	43	318	63	21723
1257	1400000US41039000200	199.043	Lane	0.2792	0.8103	0.7234	0.5792	0.553	0.2235	0.1916	0.8454	0	0.2826	0.0992	0.2489	0.5619	0.1339	0.6135	19.6	19.1	3.8	13.3	0.4	0.2	8.1	15	0	6.7	1.1	33720	15.1	3.4	10	11.8	1042	1014	76	2862	706	20	1998	2112	11	431	317	0	264	22	33720
1258	1400000US41039000403	14.4681	Lane	0.5691	0.7313	0.3891	0.7421	0.738	0.2084	0.0873	0.8577	0.4768	0.4497	0.2889	0.6361	0.5152	0.5364	0.8068	23.9	17.4	1.1	16.1	1.5	0.2	4.1	16.2	3.6	10.1	3	21934	13.7	8.9	13.8	13.3	1174	857	21	4752	786	72	1916	2056	8	201	334	75	345	58	21934
1259	1400000US41039000404	30.1678	Lane	0.4378	0.8138	0.4394	0.5122	0.7548	0.6793	0.352	0.7863	0.6617	0.6503	0.7156	0.6998	0.7035	0.7003	0.7593	22	19.2	1.4	12.3	1.6	3.3	16.6	10.2	10.2	15.6	10.2	20410	20.4	11.8	12.6	22.4	817	711	19	2273	449	61	1378	1413	115	614	144	144	399	140	20410
1260	1400000US41039000903	14.5373	Lane	0.5714	0.7664	0.3341	0.4542	0.456	0.5532	0.3113	0.7945	0.3426	0.4546	0.4624	0.4983	0.5422	0.7607	0.8204	23.9	18.1	0.8	11.5	0.2	1.7	14.2	10.8	1.3	10.2	5	25251	14.5	13.3	14.2	13.7	1266	962	16	2481	607	10	1945	1980	85	751	214	25	368	97	25251
1261	1400000US41039001002	46.914	Lane	0.162	0.7566	0.2741	0.5395	0.3415	0	0.3436	0.7695	0.4233	0.1377	0.4156	0.2372	0.4791	0.525	0.3767	17.1	17.9	0.6	12.7	0	0	16	9.1	2.5	3.8	4.4	34323	12.7	8.7	7.1	9.6	722	758	10	3253	536	2	1724	1806	0	679	164	45	115	76	34323
1262	1400000US41039001101	38.5311	Lane	0.6205	0.7466	0	0.5051	0.5149	0.3019	0.2524	0.8637	0	0.2514	0.1186	0.288	0.2277	0.2718	0.3209	24.6	17.7	0	12.2	0.3	0.4	11	16.8	0	6.1	1.3	31920	6.6	5.4	6.5	7.5	1443	1038	0	3591	717	17	2241	2399	23	646	404	0	253	29	31920
1263	1400000US41039001102	33.6379	Lane	0.3815	0.8701	0.4763	0.8285	0.7641	0.1793	0.2203	0.8842	0.5122	0.4405	0.3184	0.6518	0.3836	0.3887	0.8919	21.2	20.9	1.6	18.1	1.8	0.1	9.4	19.1	4.5	9.9	3.3	21561	10.2	6.8	17	7.6	725	714	21	2140	610	60	1316	1474	2	322	281	67	237	44	21561
1264	1400000US41039001201	39.0495	Lane	0.3517	0.785	0.7719	0.8878	0.5962	0.7516	0.4056	0.8924	0.3362	0.6227	0.504	0.5897	0.5187	0.1838	0.6883	20.8	18.5	4.6	20	0.5	4.9	20	20.1	1.2	14.7	5.6	23041	13.8	4.2	11.2	17.9	784	699	75	2237	752	19	1632	1780	174	755	358	21	402	91	23041
1265	1400000US41039001202	18.7067	Lane	0.2379	0.8419	0.2758	0.8171	0.6677	0.5959	0.3251	0.691	0.6677	0.5616	0.7943	0.7009	0.6412	0.469	0.6942	18.9	20	0.6	17.8	0.9	2.1	15	4.7	10.5	12.9	13.5	20381	17.8	7.9	11.3	10.1	771	816	10	3489	726	35	1706	1790	84	611	85	188	389	230	20381
1266	1400000US41039001801	8.93302	Lane	0.7988	0.3435	0.7749	0.5191	0.7852	0.4601	0.3528	0.7442	0.2438	0.3039	0.0992	0.5228	0.3548	0.4642	0.6997	27.8	11.2	4.7	12.4	2	1.1	16.6	7.5	0.4	7.1	1.1	24633	9.5	7.9	11.4	9.8	1567	630	86	2352	700	115	1847	1970	55	938	147	7	253	21	24633
1267	1400000US41039001803	2.75054	Lane	0.3983	0.4199	0.6597	0.7046	0.6755	0	0.2787	0.8233	0.5359	0.2669	0.3995	0.6628	0.4718	0.5138	0.8357	21.5	12.4	3	15.4	0.9	0	12.4	13	5.2	6.4	4.2	21298	12.5	8.5	14.7	20.8	920	533	49	4862	656	39	1616	1644	0	529	213	86	185	68	21298
1268	1400000US41039001804	2.55095	Lane	0.6043	0.4723	0.5983	0.5325	0.4754	0.2519	0.1557	0.7208	0	0.2877	0.3184	0.5229	0.4791	0.3463	0.6467	24.3	13.2	2.5	12.6	0.2	0.3	6.6	6.2	0	6.8	3.3	24630	12.7	6.3	10.5	5.8	893	486	32	1981	461	8	1301	1342	10	242	83	0	160	43	24630
1269	1400000US41039001903	1.31072	Lane	0.7169	0.2355	0.7544	0.7101	0.474	0.466	0.3189	0.6717	0.5455	0.6381	0.4312	0.8545	0.8256	0.7692	0.7676	26.1	9.3	4.3	15.5	0.2	1.1	14.6	3.9	5.5	15.2	4.6	16035	27.6	13.5	12.8	15.5	727	258	44	2921	430	6	1028	1174	28	406	46	65	258	47	16035
1270	1400000US41039002001	2.01202	Lane	0.8668	0.8419	0.7074	0.5857	0.5159	0.6654	0.3799	0.797	0.5523	0.3742	0.1895	0.6407	0.6105	0.4573	0.593	29.7	20	3.6	13.4	0.3	3	18.3	11	5.7	8.5	2	21826	16.7	7.8	9.7	10.6	1120	756	50	2553	505	11	1393	1393	105	692	153	80	213	28	21826
1271	1400000US41039002002	1.1539	Lane	0.276	0.7802	0.652	0.7794	0.4566	0.4356	0.3494	0	0.4634	0.2214	0.4907	0.4394	0.5487	0.7357	0.4921	19.6	18.4	3	16.9	0.2	0.9	16.4	0	3.3	5.5	5.4	26844	14.7	12.6	8.4	15.1	930	875	60	3690	801	9	2032	2098	43	779	0	70	181	109	26844
1272	1400000US41039002101	2.01303	Lane	0.407	0.7973	0.7466	0.8951	0.4534	0.5183	0.3596	0.7695	0.5909	0.6192	0.4839	0.6819	0.7662	0.7585	0.8421	21.6	18.8	4.2	20.3	0.2	1.4	17.1	9.1	7.1	14.6	5.3	20834	23.7	13.2	14.9	21.8	585	510	44	5546	549	5	1060	1156	37	462	105	82	278	56	20834
1273	1400000US41039002202	3.56716	Lane	0.4713	0.7101	0.5805	0.6478	0.3714	0.3161	0.2692	0.7442	0.546	0.1088	0.2691	0.2431	0.5152	0.5679	0.4229	22.5	17	2.3	14.4	0.1	0.5	11.9	7.5	5.6	3.2	2.8	34024	13.7	9.4	7.6	12.1	1329	1005	56	7342	850	5	2423	2485	26	700	187	138	128	67	34024
1274	1400000US41039002401	2.3414	Lane	0.3792	0.6997	0.5158	0.4542	0.7224	0	0.2899	0.5311	0	0.3949	0.3463	0.3413	0.5187	0.2815	0.4747	21.2	16.8	1.8	11.5	1.3	0	12.9	1	0	8.9	3.6	29873	13.8	5.5	8.2	12.8	847	672	28	2829	460	52	1517	1550	0	517	15	0	254	55	29873
1275	1400000US41039002403	1.87862	Lane	0.3313	0.8179	0.5371	0.2679	0.5654	0.3139	0.2927	0.6489	0	0.3447	0.2691	0.3293	0.2277	0.3194	0.2761	20.5	19.3	2	9	0.4	0.5	13.1	3.1	0	7.9	2.8	30311	6.6	6	6	11.2	852	804	33	4457	374	17	1662	1671	18	545	51	0	235	46	30311
1276	1400000US41039002404	0.815034	Lane	0.7929	0.6875	0.7094	0.6478	0.4802	0.6691	0.4052	0.5311	0.5891	0.5034	0.4393	0.5362	0.4869	0.8724	0.6997	27.6	16.6	3.6	14.4	0.2	3.1	20	1	7	11.4	4.7	24307	12.9	17.2	11.4	16.4	1220	734	61	3051	636	10	1687	1708	131	883	17	120	337	79	24307
1277	1400000US41039002501	3.58371	Lane	0.7123	0.2355	0.7832	0.8389	0.5133	0.4422	0.4069	0.7226	0	0.5034	0.4624	0.6716	0.7237	0.8065	0.6002	26	9.3	4.8	18.4	0.3	1	20.1	6.3	0	11.4	5	21091	21.4	14.6	9.8	15.9	1272	455	84	3133	899	14	1745	1807	45	982	113	0	362	88	21091
1278	1400000US41039002600	1.63726	Lane	0.3917	0.5177	0	0.6883	0.7385	0.6013	0.359	0.7344	0.757	0.4799	0.5706	0.6997	0.5652	0.6465	0.4043	21.4	13.9	0	15.1	1.5	2.2	17	6.9	16.1	10.8	6.7	20414	15.2	10.7	7.4	10.2	1253	814	0	6601	867	86	2481	2552	123	997	177	410	427	166	20414
1279	1400000US41039002800	1.15175	Lane	0.3831	0.6017	0.7711	0.6995	0.4755	0.6995	0.3576	0.5489	0.5713	0.5427	0.5476	0.5969	0.453	0.7991	0.4043	21.3	15.2	4.6	15.3	0.2	3.7	16.9	1.2	6.4	12.4	6.3	22875	12	14.4	7.4	15.8	877	626	79	4357	630	9	1724	1802	139	698	22	115	373	108	22875
1280	1400000US41039002902	0.735081	Lane	0.3699	0.8752	0.702	0.6171	0.6551	0.3424	0.3464	0	0.8065	0.1327	0.8146	0.4954	0.6163	0.4232	0.432	21.1	21.1	3.5	13.9	0.8	0.6	16.2	0	20.3	3.7	14.7	25330	16.9	7.3	7.7	11	815	817	61	4931	539	30	1730	1840	20	627	0	374	100	255	25330
1281	1400000US41039002903	0.573911	Lane	0.4039	0.6574	0.5193	0.3124	0.4833	0	0.3387	0	0.4989	0.0826	0.0741	0.2761	0.2236	0.3872	0.4921	21.6	16.1	1.9	9.6	0.2	0	15.8	0	4.2	2.6	0.8	32462	6.5	6.8	8.4	9.8	557	415	20	1040	248	6	1070	1195	0	407	0	50	47	9	32462
1282	1400000US41039003101	1.13751	Lane	0.5874	0.8615	0.6974	0.8008	0.8253	0.5759	0.3634	0.6606	0.6948	0.2773	0.7849	0.3703	0.712	0.8396	0.3949	24.1	20.6	3.5	17.4	2.7	1.9	17.3	3.5	12	6.6	13	28929	20.8	15.8	7.3	10.2	1416	1211	87	4048	1019	158	2507	2584	106	1016	90	310	263	327	28929
1283	1400000US41039003202	0.913505	Lane	0.1767	0.4723	0.4481	0.469	0.6346	0.4776	0.3121	0	0.8178	0.3239	0.6856	0.5552	0.7013	0.6879	0.525	17.5	13.2	1.4	11.7	0.7	1.2	14.2	0	21.5	7.5	9.3	23846	20.3	11.6	8.8	21.8	634	477	24	1932	425	24	1678	1787	41	515	0	385	191	156	23846
1284	1400000US41039003400	1.28212	Lane	0.2319	0.2305	0.7026	0.7421	0.6275	0.7855	0.4856	0.6383	0.7343	0.673	0.6433	0.7276	0.6765	0.5466	0.6765	18.8	9.2	3.5	16.1	0.6	6	26	2.8	14.4	16.4	8.2	19723	19.2	9	11	22.1	895	437	67	5291	769	30	1896	2008	265	1239	57	290	519	156	19723
1285	1400000US41039003500	5.71096	Lane	0.3956	0.5246	0.5644	0.7264	0.6242	0.2957	0.2883	0.8095	0.4072	0.4132	0.4077	0.4851	0.2454	0.405	0.7637	21.4	14	2.2	15.8	0.6	0.4	12.9	11.9	2.2	9.3	4.3	25592	7	7.1	12.7	15.5	907	594	36	4122	670	26	1645	1729	16	544	205	38	267	71	25592
1286	1400000US41039004100	1.09184	Lane	0.2246	0.4265	0	0.3419	0.6673	0.2462	0.3159	0.6345	0	0.1038	0.279	0.5283	0.5619	0.4541	0.7411	18.6	12.5	0	10	0.9	0.3	14.4	2.7	0	3.1	2.9	24504	15.1	7.7	12.2	14	719	482	0	2192	387	33	1608	1691	10	557	45	0	87	47	24504
1287	1400000US41039004401	1.19873	Lane	0.5024	0.466	0.4829	0.756	0.6968	0.506	0.4749	0.6139	0.7419	0.2514	0.7546	0.574	0.6924	0.4629	0.8421	22.9	13.1	1.6	16.4	1.1	1.4	25.1	2.2	14.9	6.1	11.6	23404	19.9	7.8	14.9	13.8	1261	723	40	6089	895	59	2439	2542	70	1381	55	380	222	284	23404
1288	1400000US41039004405	2.51483	Lane	0.4323	0.5705	0	0.1489	0.7953	0.2332	0.316	0	0.4148	0.0656	0.1479	0.1323	0.2454	0.1149	0.2578	22	14.7	0	7.2	2.2	0.2	14.4	0	2.3	2.2	1.6	41485	7	3.1	5.8	7.8	1058	709	0	1755	341	105	1828	1934	11	695	0	45	76	29	41485
1289	1400000US41039004501	0.456777	Lane	0.0961	0.4593	0.6134	0.4832	0.707	0.5231	0.4082	0	0.8685	0.2164	0.8213	0.5431	0.8407	0.2093	0.1223	14.4	13	2.6	11.9	1.2	1.5	20.2	0	28.6	5.4	15.1	24134	28.8	4.5	4.1	23.5	398	359	36	3693	327	32	1394	1483	38	558	0	424	90	210	24134
1290	1400000US41039004600	0.601269	Lane	0.1766	0.4265	0.3133	0.2545	0.5133	0	0.3149	0	0	0.0866	0.4469	0.4447	0.5085	0.6471	0.2326	17.5	12.5	0.7	8.8	0.3	0	14.4	0	0	2.7	4.8	26688	13.5	10.7	5.5	15.4	488	349	9	1695	246	8	1230	1276	0	401	0	0	49	59	26688
1291	1400000US41039004700	0.628125	Lane	0.0867	0.4854	0.2632	0.3495	0.5103	0.2325	0.2951	0.4574	0.761	0.272	0.7764	0.2932	0.8699	0.4635	0.3306	13.9	13.4	0.5	10.1	0.3	0.2	13.3	0.5	16.4	6.5	12.6	31692	31.4	7.8	6.6	14.5	543	525	9	3966	396	11	1671	1715	9	519	8	281	163	210	31692
1292	1400000US41039004900	1.0856	Lane	0.1233	0.4723	0.5604	0.0573	0.8988	0.1814	0.3918	0	0.6272	0.0361	0.5924	0.2413	0.8559	0.281	0.1153	15.7	13.2	2.2	5.2	4.9	0.1	19.1	0	8.6	1.4	7.1	34125	30.1	5.5	4	5.5	679	569	34	2557	225	211	1574	1787	3	824	0	153	31	111	34125
1293	1400000US41039005000	1.83904	Lane	0.1082	0.492	0.4417	0.3268	0.5143	0.5006	0.3625	0	0.4559	0.0465	0.2691	0.235	0.5995	0.3037	0.5709	15.1	13.5	1.4	9.8	0.3	1.3	17.2	0	3.2	1.7	2.8	34436	16.3	5.8	9.4	12.2	731	654	31	2829	476	14	2226	2276	62	837	0	72	61	63	34436
1294	1400000US41039005100	0.602123	Lane	0.1486	0.5117	0	0.2827	0.7239	0.6222	0.3795	0	0.656	0.1857	0.6672	0.6326	0.7808	0.4579	0.525	16.6	13.8	0	9.2	1.3	2.4	18.3	0	9.9	4.8	8.8	22022	24.6	7.8	8.8	17.8	568	472	0	2097	310	45	1468	1544	81	625	0	153	109	129	22022
1295	1400000US41039005200	0.576922	Lane	0.1202	0.8752	0	0.5051	0.4309	0.2474	0.3149	0	0.6998	0.0699	0.6069	0.1754	0.2636	0.1605	0.2404	15.6	21.1	0	12.2	0.2	0.3	14.4	0	12.3	2.3	7.4	37982	7.4	3.8	5.6	5.1	302	408	0	781	236	3	913	1033	5	278	0	127	36	68	37982
1296	1400000US41039005300	0.666958	Lane	0.2461	0.8138	0	0.4619	0.72	0.2606	0.374	0	0	0.0575	0.0417	0.2909	0.3122	0.5322	0.653	19	19.2	0	11.6	1.3	0.3	18	0	0	2	0.4	31793	8.5	8.8	10.6	13	461	465	0	1490	278	31	999	1084	7	435	0	0	36	4	31793
1297	1400000US41039005400	3.27053	Lane	0.3896	0.7759	0.554	0.305	0.58	0.3066	0.3175	0	0.5542	0.0114	0.3373	0.1564	0.1783	0.7768	0.3856	21.3	18.3	2.1	9.5	0.5	0.4	14.5	0	5.8	0.1	3.5	39415	5.5	13.7	7.2	6.9	1182	1011	48	3163	526	25	2272	2291	23	803	0	133	3	79	39415
1298	1400000US41041950400	3.75075	Lincoln	0.7275	0.621	0.876	0.7421	0.5889	0.3829	0.4409	0.8131	0.7317	0.5468	0.7887	0.783	0.7695	0.523	0.5635	26.3	15.5	7.7	16.1	0.5	0.7	22.5	12.2	14.3	12.5	13.2	18260	23.9	8.7	9.3	21.4	1098	646	144	4538	673	20	1868	2606	27	940	319	372	350	247	18260
1299	1400000US41041950900	5.25649	Lincoln	0.5303	0.7101	0.4037	0.3268	0.6082	0.6281	0.5051	0.7568	0.5817	0.4546	0.2691	0.4901	0.4937	0.5694	0.3493	23.3	17	1.2	9.8	0.5	2.5	27.6	8.3	6.8	10.2	2.8	25472	13.1	9.4	6.8	18.7	808	590	17	5475	337	19	1448	1611	81	957	134	109	243	41	25472
1300	1400000US41043020100	57.5598	Linn	0.5654	0.4593	0.6752	0.6418	0.3951	0.4816	0.4187	0.7984	0.2855	0.3596	0.1479	0.5495	0.6902	0.3705	0.4229	23.8	13	3.2	14.3	0.1	1.2	20.9	11.1	0.7	8.2	1.6	23980	19.8	6.6	7.6	15.3	2322	1270	112	8084	1392	11	3497	3662	111	2041	406	24	535	55	23980
1301	1400000US41043020300	2.39736	Linn	0.3016	0.4396	0.658	0.4906	0.7489	0.4982	0.3406	0.4337	0.5106	0.3742	0.6596	0.3554	0.2899	0.1455	0.8268	20	12.7	3	12	1.6	1.3	15.9	0.3	4.5	8.5	8.6	29407	8	3.6	14.4	9.5	1474	934	84	7739	869	116	2789	3063	92	1168	10	138	429	241	29407
1302	1400000US41043020600	2.21207	Linn	0.4309	0.8519	0.5158	0.8356	0.7205	0.516	0.3733	0.7093	0.5396	0.4085	0.768	0.5517	0.4567	0.6497	0.607	21.9	20.3	1.8	18.3	1.3	1.4	17.9	5.6	5.3	9.2	12.2	23927	12.1	10.8	9.9	10.8	1879	1736	63	5731	1549	110	3414	3664	114	1535	205	196	547	417	23927
1303	1400000US41043030200	340.855	Linn	0.4386	0.7664	0.5611	0.6355	0.4507	0.301	0.243	0.8245	0	0.5616	0.0992	0.554	0.3916	0.3586	0.6135	22	18.1	2.2	14.2	0.2	0.4	10.5	13.1	0	12.9	1.1	23875	10.4	6.5	10	12.9	1463	1204	54	4819	941	12	2493	2784	26	698	366	0	583	27	23875
1304	1400000US41043030401	33.4197	Linn	0.6805	0.771	0.8235	0.8091	0.653	0.242	0.2039	0.8825	0.3619	0.5653	0.4624	0.7655	0.7876	0.5328	0.8068	25.5	18.2	5.8	17.6	0.8	0.3	8.6	18.9	1.5	13	5	18720	25	8.8	13.8	15.3	1607	1147	143	4484	1106	48	2483	2652	15	545	500	40	539	123	18720
1305	1400000US41043030600	148.957	Linn	0.7581	0.2196	0.759	0.4832	0.613	0.3927	0.2304	0.7984	0.2448	0.2983	0.1895	0.6888	0.522	0.254	0.5005	26.9	9	4.4	11.9	0.6	0.7	9.9	11.1	0.4	7	2	20670	13.9	5.1	8.5	12.7	1804	604	96	7581	797	38	2205	2477	47	665	276	9	306	45	20670
1306	1400000US41043030800	28.7607	Linn	0.3576	0.8061	0.5627	0.8826	0.8063	0.1913	0.22	0.5792	0.6696	0.3596	0.4624	0.7211	0.7141	0.7673	0.6649	20.9	19	2.2	19.8	2.4	0.1	9.4	1.6	10.6	8.2	5	19877	20.9	13.5	10.8	14	1543	1405	64	7576	1448	174	2940	3481	8	696	55	369	436	146	19877
1307	1400000US41043030902	64.4302	Linn	0.6115	0.7664	0.7039	0.7421	0.4898	0.4351	0.2016	0.8378	0.2768	0.3994	0.1186	0.6193	0.4423	0.3209	0.5484	24.4	18.1	3.6	16.1	0.2	0.9	8.5	14.3	0.6	9	1.3	22348	11.7	6	9.1	10.8	1910	1414	95	4914	1258	19	2676	2874	68	668	411	17	474	34	22348
1308	1400000US41043030903	2.25829	Linn	0.5159	0.7973	0.6319	0.6536	0.5937	0.2422	0.2033	0.8294	0.5932	0.4181	0.6786	0.7685	0.7742	0.5387	0.8268	23.1	18.8	2.8	14.5	0.5	0.3	8.6	13.5	7.2	9.4	9.1	18640	24.2	8.9	14.4	17.3	1445	1175	72	5960	905	31	2616	2692	15	540	364	193	405	237	18640
1309	1400000US41045970300	7.09748	Malheur	0.6969	0.7759	0.6603	0.893	0.8791	0.5188	0.5577	0.7226	0.6926	0.6942	0.8808	0.6996	0.8504	0.7077	0.628	25.8	18.3	3	20.2	4.1	1.5	32.5	6.3	11.9	17.2	20.3	20416	29.6	12	10.2	15.4	1079	766	51	6135	841	171	1678	1785	55	1359	113	212	446	341	20416
1310	1400000US41045970700	119.632	Malheur	0.4942	0.8752	0.3298	0.5724	0.5554	0.611	0.3591	0.8721	0.2265	0.558	0.3088	0.4105	0.3877	0.0336	0.3023	22.8	21.1	0.8	13.2	0.4	2.3	17	17.7	0.1	12.8	3.2	27650	10.3	1	6.3	17.3	358	331	5	892	207	6	623	759	34	267	134	1	140	20	27650
1311	1400000US41047000600	0.807416	Marion	0.4875	0.5311	0.3225	0.8171	0.6717	0.6112	0.418	0.509	0.7119	0.319	0.5234	0.6159	0.5524	0.6387	0.7213	22.7	14.1	0.8	17.8	0.9	2.3	20.9	0.8	13	7.4	5.9	22432	14.8	10.6	11.8	7.2	1079	671	16	7741	845	42	2081	2205	98	991	18	287	246	122	22432
1312	1400000US41047001100	0.890577	Marion	0.3762	0.6817	0.2458	0.7264	0.6818	0.3352	0.3872	0	0.7623	0.2773	0.7615	0.5216	0.4683	0.5414	0.7411	21.2	16.5	0.5	15.8	1	0.5	18.8	0	16.5	6.6	11.9	24661	12.4	8.9	12.2	12.2	972	757	9	4132	722	44	1912	2124	23	863	0	350	213	227	24661
1313	1400000US41047001200	0.874225	Marion	0.0977	0.6397	0.3331	0.756	0.733	0.4345	0.3045	0.627	0.8006	0.3139	0.6301	0.3226	0.7572	0.2078	0.4575	14.5	15.8	0.8	16.4	1.4	0.9	13.8	2.5	19.8	7.3	7.9	30556	23.2	4.5	8	13.4	504	549	14	6711	569	49	1711	1831	31	479	45	363	181	135	30556
1314	1400000US41047001300	2.64538	Marion	0.3436	0.4265	0.5197	0.2902	0.3163	0.38	0.3315	0.4574	0.8401	0.1666	0.5924	0.1355	0.359	0.4897	0.2156	20.7	12.5	1.9	9.3	0	0.7	15.3	0.5	24.3	4.4	7.1	41214	9.6	8.2	5.3	11.6	850	513	37	3235	381	1	1977	2015	27	631	11	489	126	141	41214
1315	1400000US41047001401	3.09375	Marion	0.3905	0.8775	0.5083	0.7213	0.6377	0.486	0.3896	0.852	0.4465	0.4041	0.1996	0.4123	0.6192	0.7999	0.607	21.4	21.2	1.8	15.7	0.7	1.2	18.9	15.6	3	9.1	2.1	27594	17	14.4	9.9	11.4	1262	1250	45	5410	928	40	2505	2505	68	1119	390	74	380	53	27594
1316	1400000US41047001402	0.993242	Marion	0.5479	0.4982	0.8764	0.5792	0.727	0.7844	0.5416	0.5569	0.648	0.4716	0.3739	0.5058	0.2899	0.824	0.3767	23.6	13.6	7.7	13.3	1.4	5.9	30.9	1.3	9.5	10.6	3.9	25068	8	15.2	7.1	19.3	1377	793	165	3025	779	79	2134	2215	320	1809	29	211	418	84	25068
1317	1400000US41047001501	1.17323	Marion	0.6854	0.7415	0.7167	0.5395	0.7285	0.5475	0.4606	0.7244	0.5954	0.2317	0.47	0.4221	0.4647	0.8775	0.6208	25.6	17.6	3.7	12.7	1.4	1.7	24	6.4	7.3	5.7	5.1	27310	12.3	17.5	10.1	7.1	1161	797	65	5395	571	62	1752	1765	68	1089	113	128	169	89	27310
1318	1400000US41047001502	1.11242	Marion	0.8702	0.3082	0.8145	0.8423	0.6208	0.7424	0.6294	0.7112	0.6901	0.6942	0.3278	0.7256	0.712	0.8482	0.432	29.8	10.6	5.5	18.5	0.6	4.6	40.2	5.7	11.7	17.2	3.4	19769	20.8	16.2	7.7	14	1589	564	98	3632	984	32	1776	1823	233	2144	103	214	556	61	19769
1319	1400000US41047001503	0.889267	Marion	0.7811	0.3804	0.7503	0.8903	0.7224	0.8595	0.5745	0.5648	0.7198	0.809	0.8607	0.8433	0.7428	0.8237	0.8268	27.4	11.8	4.2	20.1	1.3	9.6	34.1	1.4	13.5	22.6	18.1	16406	22.4	15.2	14.4	23.8	1325	573	75	4525	960	63	1781	1924	434	1649	27	260	651	322	16406
1320	1400000US41047001601	1.5501	Marion	0.8	0.6017	0.4298	0.7516	0.682	0.6843	0.639	0.7776	0.5142	0.4546	0.4469	0.5862	0.6192	0.3891	0.746	27.8	15.2	1.3	16.3	1	3.4	41.3	9.6	4.6	10.2	4.8	23123	17	6.8	12.3	16.3	1941	1064	33	4539	1132	67	2498	2763	219	2887	266	127	459	120	23123
1321	1400000US41047001604	1.31246	Marion	0.8152	0.3143	0.634	0.813	0.6608	0.879	0.6987	0.8637	0.6951	0.7604	0.8305	0.8159	0.7944	0.6796	0.7593	28.2	10.7	2.8	17.7	0.8	11	49.7	16.8	12	20	15.7	17306	25.4	11.4	12.6	21.3	2296	869	79	10075	1441	66	2848	2962	805	4049	497	356	1017	448	17306
1322	1400000US41047002000	2.46926	Marion	0.8221	0.5177	0.4369	0.3124	0.6614	0.6888	0.4038	0.8131	0.7639	0.2983	0.6165	0.3491	0.2985	0.77	0.653	28.4	13.9	1.4	9.6	0.8	3.5	19.9	12.2	16.6	7	7.6	29607	8.2	13.5	10.6	13.6	2716	1333	50	6171	911	78	3669	3772	297	1905	461	627	435	279	29607
1323	1400000US41047002101	0.403215	Marion	0.3347	0.8583	0.617	0.8741	0.5777	0.7522	0.3767	0	0.8817	0.1715	0.7943	0.5193	0.6615	0.7826	0.4229	20.5	20.5	2.6	19.5	0.4	4.9	18.1	0	30.9	4.5	13.5	24711	18.6	13.9	7.6	13.7	462	461	29	2348	438	10	1109	1181	105	408	0	365	72	150	24711
1324	1400000US41047002102	1.18804	Marion	0.4565	0.6763	0.8074	0.6536	0.8113	0.6393	0.5046	0.7408	0.7772	0.3447	0.3909	0.5594	0.3076	0.5193	0.6404	22.3	16.4	5.3	14.5	2.4	2.7	27.6	7.3	17.7	7.9	4.1	23748	8.4	8.6	10.4	14.4	1418	1041	137	5023	912	155	2564	2564	160	1753	187	454	337	104	23748
1325	1400000US41047002201	0.526843	Marion	0.7671	0.7973	0.6741	0.4384	0.5297	0.1865	0.2825	0.674	0.4462	0.0538	0.1479	0.3439	0.522	0.631	0.8505	27.1	18.8	3.2	11.3	0.3	0.1	12.6	4	2.9	1.9	1.6	29775	13.9	10.4	15.2	6.1	591	410	26	1632	247	7	815	882	2	274	35	26	29	13	29775
1326	1400000US41047002202	1.55362	Marion	0.7106	0.4531	0.3238	0.4619	0.6839	0.2898	0.3696	0.4574	0.5629	0.0866	0.2691	0.3991	0.4757	0.441	0.5635	26	12.9	0.8	11.6	1	0.4	17.7	0.5	6.1	2.7	2.8	28002	12.6	7.5	9.3	15.7	1681	833	18	5741	745	63	2326	2538	23	1144	13	155	113	64	28002
1327	1400000US41047002301	1.4043	Marion	0.7123	0.2858	0.4582	0.2051	0.606	0	0.3217	0.495	0.2737	0.2565	0.1796	0.4432	0.3165	0.3747	0.7717	26	10.2	1.5	8.1	0.5	0	14.8	0.7	0.6	6.2	1.9	26732	8.6	6.7	12.9	11.4	773	304	17	2243	240	16	1141	1226	0	438	9	7	120	22	26732
1328	1400000US41047002303	1.35572	Marion	0.5287	0.4138	0	0.6655	0.6328	0.3763	0.3383	0.5311	0.6668	0.2983	0.3739	0.3279	0.4194	0.5803	0.7263	23.3	12.3	0	14.7	0.7	0.7	15.7	1	10.4	7	3.9	30369	11.1	9.6	11.9	9	1638	866	0	3655	1030	46	2862	2862	43	1107	28	299	353	113	30369
1329	1400000US41047002304	2.14081	Marion	0.4752	0.721	0.2459	0.4092	0.6947	0.5217	0.2979	0.6521	0.6278	0.1857	0.1087	0.1784	0.1739	0.7	0.6135	22.6	17.2	0.5	10.9	1.1	1.5	13.4	3.2	8.6	4.8	1.2	37781	5.4	11.8	10	7	1216	927	11	2107	586	57	2335	2434	75	723	78	209	182	28	37781
1330	1400000US41047002501	1.97586	Marion	0.845	0.5311	0.6873	0.5461	0.6266	0.5429	0.31	0.6932	0.686	0.1233	0.4077	0.4119	0.3877	0.5564	0.5404	29	14.1	3.3	12.8	0.6	1.6	14.1	4.8	11.5	3.5	4.3	27603	10.3	9.2	9	8.3	2598	1260	112	3964	1144	56	3346	3572	137	1261	172	411	200	144	27603
1331	1400000US41047002600	36.4088	Marion	0.7067	0.7566	0.6228	0.4092	0.707	0.372	0.2708	0.8567	0	0.3596	0.0826	0.4555	0.4718	0.1262	0.1896	25.9	17.9	2.7	10.9	1.2	0.7	11.9	16.1	0	8.2	0.9	26388	12.5	3.3	5	5.3	515	355	18	1535	216	23	674	731	12	237	118	0	102	6	26388
1332	1400000US41047002700	39.8462	Marion	0.2731	0.8911	0.5739	0.7468	0.8017	0	0.3014	0.7984	0.3213	0.3693	0.3555	0.2882	0.2095	0.2349	0.7052	19.5	21.8	2.3	16.2	2.3	0	13.6	11.1	1	8.4	3.7	31913	6.2	4.9	11.5	7.5	1686	1878	72	4670	1401	197	3184	3372	0	1174	374	34	531	117	31913
1333	1400000US41047010100	49.0962	Marion	0.5588	0.7759	0.7367	0.5395	0.8907	0.8623	0.4167	0.7791	0	0.6787	0.2494	0.5167	0.4567	0.0451	0.8582	23.7	18.3	4	12.7	4.5	9.8	20.8	9.7	0	16.6	2.6	24783	12.1	1.4	15.5	18.8	367	283	20	1728	197	70	500	544	143	322	53	0	175	13	24783
1334	1400000US41047010501	152.73	Marion	0.4584	0.6455	0	0.4165	0.4982	0.2222	0.2607	0.8783	0.4877	0.5866	0.2691	0.4971	0.2365	0.5896	0.7676	22.3	15.9	0	11	0.3	0.2	11.4	18.4	3.9	13.6	2.8	25288	6.8	9.7	12.8	17	1210	860	0	2862	594	14	1904	2150	11	619	395	84	497	53	25288
1335	1400000US41047010502	1.9199	Marion	0.8675	0.3198	0.7942	0.5857	0.5874	0.6113	0.263	0.6689	0.4881	0.3397	0.504	0.5943	0.5422	0.4569	0.746	29.7	10.8	5	13.4	0.5	2.3	11.5	3.8	3.9	7.8	5.6	22926	14.5	7.7	12.3	10.4	2002	728	117	3332	900	32	2323	2503	142	777	94	98	319	131	22926
1336	1400000US41047010503	39.0304	Marion	0.6826	0.7466	0.8193	0.5395	0.7457	0.6781	0.2755	0.7904	0.3586	0.6596	0.4469	0.5657	0.512	0.3555	0.5404	25.5	17.7	5.7	12.7	1.5	3.3	12.2	10.5	1.5	15.9	4.8	23601	13.6	6.4	9	11.9	978	676	81	6951	484	59	1433	1507	117	467	158	22	425	69	23601
1337	1400000US41047010701	5.58987	Marion	0.8259	0.3374	0.7841	0.6767	0.4329	0.6268	0.4582	0.6952	0.6592	0.6787	0.7283	0.7657	0.7161	0.7387	0.8919	28.5	11.1	4.8	14.9	0.2	2.5	23.8	4.9	10.1	16.6	10.6	18715	21	12.7	17	14.3	2341	915	147	9997	1225	13	3042	3237	192	1959	160	326	842	321	18715
1338	1400000US41047010702	75.0508	Marion	0.5404	0.8552	0.5707	0.8622	0.8302	0.4829	0.2923	0.8674	0.6425	0.3742	0.7342	0.5396	0.4029	0.6137	0.4494	23.4	20.4	2.2	19.1	2.8	1.2	13.1	17.2	9.3	8.5	10.8	24226	10.7	10.1	7.9	12.4	1555	1352	55	3954	1237	185	2458	2617	74	868	451	243	391	265	24226
1339	1400000US41047010801	43.6148	Marion	0.6911	0.5444	0.4702	0.6938	0.3997	0.5552	0.2957	0.797	0.2939	0.4316	0.1585	0.5806	0.5717	0.7244	0.6883	25.7	14.3	1.6	15.2	0.1	1.8	13.3	11	0.7	9.7	1.7	23255	15.4	12.4	11.2	7.9	1525	848	33	4635	905	7	2119	2213	99	789	243	16	372	36	23255
1340	1400000US41047010802	41.8695	Marion	0.6347	0.4789	0.8802	0.7886	0.3658	0.6211	0.4146	0.8692	0.3284	0.6537	0.3088	0.581	0.578	0.6424	0.5404	24.8	13.3	7.9	17.1	0.1	2.4	20.7	17.4	1.1	15.7	3.2	23245	15.6	10.6	9	17.1	1585	847	166	3415	1092	5	2094	2299	144	1321	400	25	667	66	23245
1341	1400000US41051000100	1.3709	Multnomah	0.2828	0.3871	0.2451	0.6229	0.3854	0	0.2438	0.4416	0.7481	0.0229	0.6786	0.1435	0.3417	0.1669	0.0961	19.7	11.9	0.5	14	0.1	0	10.6	0.4	15.4	0.9	9.1	40493	9.2	3.9	3.7	6.1	1168	707	13	6544	828	6	2777	2916	0	626	12	449	43	252	40493
1342	1400000US41051000200	0.907017	Multnomah	0.2764	0.4854	0.2544	0.5395	0.3561	0.6211	0.3946	0.6139	0.8521	0.3344	0.7868	0.2022	0.5284	0.262	0.3306	19.6	13.4	0.5	12.7	0.1	2.4	19.3	2.2	25.9	7.7	13.1	36249	14.1	5.2	6.6	10.6	1191	814	15	3421	775	4	2969	3011	134	1171	65	780	366	390	36249
1343	1400000US41051000302	1.23388	Multnomah	0.4173	0.6334	0.2716	0.2333	0.6556	0.2994	0.2523	0.5311	0	0.0307	0.3824	0.068	0.2676	0.4311	0.1668	21.8	15.7	0.6	8.5	0.8	0.4	11	1	0	1.2	4	50443	7.5	7.4	4.7	3.9	1479	1067	15	4472	578	53	2625	2702	26	748	27	0	63	105	50443
1344	1400000US41051000401	0.523806	Multnomah	0.3636	0.3028	0	0.4018	0.6946	0.4898	0.2489	0	0.2575	0.2933	0.6635	0.293	0.3032	0.2882	0.3767	21	10.5	0	10.8	1.1	1.3	10.8	0	0.5	6.9	8.7	31698	8.3	5.6	7.1	10.4	754	379	0	2486	386	38	1511	1518	42	389	0	7	191	131	31698
1345	1400000US41051000402	0.452007	Multnomah	0.1705	0.137	0	0.212	0.6788	0.6048	0.3291	0	0.3053	0.3547	0.6672	0.3789	0.3754	0.1142	0.1085	17.3	7.3	0	8.2	0.9	2.2	15.2	0	0.8	8.1	8.8	28656	10	3.1	3.9	13.9	555	234	0	1873	263	30	1377	1563	67	488	0	13	198	121	28656
1346	1400000US41051000501	0.435619	Multnomah	0.1816	0.1886	0.4771	0.6418	0.46	0.7065	0.3876	0	0.4826	0.2826	0.7523	0.5774	0.4423	0.4019	0.6997	17.6	8.4	1.6	14.3	0.2	3.8	18.8	0	3.8	6.7	11.5	23327	11.7	7	11.4	15.6	634	302	24	2108	515	7	1498	1613	127	677	0	61	178	173	23327
1347	1400000US41051000502	0.554792	Multnomah	0.172	0.2858	0.5497	0.8712	0.6262	0.8099	0.443	0.495	0.6802	0.8019	0.8347	0.5978	0.6332	0.5242	0.5484	17.3	10.2	2.1	19.4	0.6	6.9	22.7	0.7	11.2	22.2	16	22853	17.5	8.7	9.1	19.7	835	490	41	3456	932	30	1968	1984	311	1092	13	222	835	314	22853
1348	1400000US41051000601	0.785068	Multnomah	0.6855	0.1237	0.8207	0.6536	0.4669	0.8844	0.6721	0	0.3908	0.7215	0.722	0.739	0.7141	0.8188	0.6649	25.6	7	5.7	14.5	0.2	11.5	45.7	0	1.9	18.3	10.4	19437	20.9	15	10.8	18.5	1376	379	110	3595	782	11	1935	2023	563	2460	0	39	658	201	19437
1349	1400000US41051000701	0.549949	Multnomah	0.1315	0.4723	0.7022	0.3723	0.6169	0.8289	0.4954	0	0.7669	0.558	0.6672	0.4129	0.6275	0.5072	0.7213	16.1	13.2	3.5	10.4	0.6	7.8	26.8	0	16.9	12.8	8.8	27577	17.3	8.4	11.8	13	771	632	69	2113	499	28	1955	2011	361	1285	0	339	460	173	27577
1350	1400000US41051000702	0.54377	Multnomah	0.2252	0.252	0.5699	0.7158	0.7062	0.7454	0.5607	0	0.5668	0.4085	0.8132	0.451	0.5995	0.566	0.5709	18.6	9.6	2.2	15.6	1.2	4.7	32.7	0	6.2	9.2	14.6	26510	16.3	9.3	9.4	20.4	841	433	43	2240	704	52	1927	2086	200	1478	0	130	314	281	26510
1351	1400000US41051000801	0.601953	Multnomah	0.0856	0.241	0.3917	0.3798	0.6989	0.7162	0.332	0.5489	0.5313	0.1957	0.6257	0.2494	0.4828	0.4014	0.2497	13.8	9.4	1.1	10.5	1.1	4	15.4	1.2	5.1	5	7.8	33698	12.8	7	5.7	15.7	634	433	22	4438	482	50	1985	2057	177	707	24	105	189	155	33698
1352	1400000US41051000802	0.514049	Multnomah	0.0998	0.137	0.6109	0.4619	0.5805	0.6531	0.4784	0	0.8219	0.3596	0.8305	0.375	0.6691	0.157	0.6765	14.6	7.3	2.6	11.6	0.5	2.9	25.4	0	22	8.2	15.7	28787	18.9	3.8	11	17.7	678	339	55	3434	538	21	2145	2145	126	1177	0	472	289	337	28787
1353	1400000US41051000901	0.435223	Multnomah	0.0789	0.1987	0.2417	0.2609	0.7246	0.691	0.3561	0	0.6647	0.2461	0.7701	0.1453	0.6052	0.0832	0.2156	13.3	8.6	0.5	8.9	1.3	3.5	16.8	0	10.3	6	12.3	40354	16.5	2.4	5.3	11.8	522	337	8	3966	344	52	1762	1837	133	660	0	190	187	217	40354
1354	1400000US41051001102	0.320362	Multnomah	0.1551	0.0628	0	0.1372	0.7088	0	0.4141	0.5311	0.6939	0.0206	0.8425	0.215	0.5811	0.2894	0.0691	16.9	5.2	0	7	1.2	0	20.6	1	12	0.8	16.6	35498	15.7	5.6	3.2	15.7	273	84	0	4259	113	19	664	711	0	334	7	85	9	110	35498
1355	1400000US41051001202	0.360627	Multnomah	0.1	0.2743	0	0.1856	0.4471	0.5094	0.3462	0	0.7839	0.0656	0.7026	0.0797	0.2408	0.2829	0.3023	14.6	10	0	7.8	0.2	1.4	16.2	0	18.3	2.2	9.8	48241	6.9	5.5	6.3	10	498	341	0	3007	265	6	1567	1567	46	551	0	286	61	154	48241
1356	1400000US41051001301	0.287612	Multnomah	0.058	0.2089	0.3984	0.2473	0.8766	0.3092	0.4206	0	0.8265	0.0615	0.8974	0.2042	0.5717	0.1932	0.4494	11.3	8.8	1.1	8.7	4	0.4	21.1	0	22.6	2.1	22.5	36111	15.4	4.3	7.9	16.6	451	349	21	4077	333	159	1836	1946	17	839	0	439	68	414	36111
1357	1400000US41051001302	0.292664	Multnomah	0.1683	0.3143	0	0.1053	0.719	0.4311	0.2783	0.5202	0.5197	0.0229	0.7189	0.1514	0.2191	0.1494	0.4406	17.2	10.7	0	6.4	1.3	0.9	12.3	0.9	4.8	0.9	10.3	39815	6.4	3.7	7.8	9.7	530	330	0	1521	194	39	1259	1283	26	379	12	61	21	130	39815
1358	1400000US41051001400	0.469319	Multnomah	0.1582	0.1457	0.5669	0.1545	0.5977	0.5164	0.42	0.495	0.5994	0.1184	0.8196	0.2039	0.4152	0.2504	0.3767	17	7.5	2.2	7.3	0.5	1.4	21	0.7	7.4	3.4	15	36144	11	5.1	7.1	11.7	832	369	50	3736	356	25	2266	2339	65	1032	16	173	124	339	36144
1359	1400000US41051001500	0.378728	Multnomah	0.3292	0.3435	0	0.0542	0.6477	0	0.1987	0	0.5501	0.0429	0.7342	0.1099	0.1783	0.1826	0.1223	20.5	11.2	0	5.1	0.7	0	8.4	0	5.7	1.6	10.8	43891	5.5	4.1	4.1	5.7	644	353	0	1925	159	23	1326	1408	0	265	0	80	38	143	43891
1360	1400000US41051001602	0.643339	Multnomah	0.2311	0.3255	0.6323	0.5657	0.6701	0.8961	0.6723	0.6307	0.4094	0.6649	0.7868	0.6774	0.7331	0.4646	0.7213	18.7	10.9	2.8	13.1	0.9	12.6	45.8	2.6	2.2	16.1	13.1	20951	21.9	7.9	11.8	22.8	881	514	47	3667	615	41	1706	1744	577	2151	45	39	568	224	20951
1361	1400000US41051001701	0.781848	Multnomah	0.155	0.2041	0.4767	0.2403	0.6877	0.7962	0.5475	0	0.59	0.2366	0.6116	0.4052	0.7013	0.6065	0.5782	16.9	8.7	1.6	8.6	1	6.4	31.5	0	7.1	5.8	7.5	27808	20.3	10	9.5	18.9	1090	565	46	4686	556	65	2877	3004	388	2035	0	212	293	217	27808
1362	1400000US41051001801	0.451286	Multnomah	0.0884	0.4138	0.4724	0.1987	0.8807	0.612	0.4827	0	0.8982	0.2983	0.8464	0.3407	0.6513	0.4156	0.6942	14	12.3	1.6	8	4.1	2.3	25.7	0	34.4	7	16.9	29895	18.2	7.2	11.3	20.1	627	550	33	8255	344	186	2100	2100	98	1155	0	722	253	354	29895
1363	1400000US41051001802	0.418124	Multnomah	0.0762	0.5705	0.2956	0.526	0.7105	0.385	0.2676	0	0.836	0.2164	0.5539	0.2192	0.4718	0.2861	0.3122	13	14.7	0.7	12.5	1.2	0.7	11.8	0	23.8	5.4	6.4	35279	12.5	5.5	6.4	10.1	471	530	11	3134	448	43	1663	1663	25	425	0	395	149	107	35279
1364	1400000US41051001900	0.687972	Multnomah	0.7385	0.595	0.2568	0.1659	0.6959	0.2973	0.2291	0	0.3916	0.0538	0.5539	0.0447	0.1347	0.2556	0.3949	26.5	15.1	0.5	7.5	1.1	0.4	9.9	0	1.9	1.9	6.4	56781	4.5	5.1	7.3	3.9	1270	725	10	3734	358	51	1944	1958	18	472	0	38	66	125	56781
1365	1400000US41051002000	0.561775	Multnomah	0.0479	0.0863	0.3451	0.1489	0.8071	0.2084	0.2948	0	0.8922	0.028	0.8961	0.2806	0.7483	0.4985	0.6344	10	6	0.9	7.2	2.4	0.2	13.2	0	33	1.1	22.3	32260	22.7	8.3	10.3	19.6	603	358	27	7706	429	142	3091	3244	10	795	0	1070	54	689	32260
1366	1400000US41051002203	0.544755	Multnomah	0.1037	0.1692	0.3984	0.5724	0.8779	0.5506	0.5997	0	0.8393	0.2826	0.8855	0.3445	0.857	0.5236	0.4575	14.8	8	1.1	13.2	4	1.7	36.8	0	24.2	6.7	20.9	29761	30.2	8.7	8	19.5	474	256	17	9536	421	129	1486	1530	51	1175	0	370	169	310	29761
1367	1400000US41051002501	0.516772	Multnomah	0.7092	0.3938	0	0.0606	0.3927	0.5019	0.2491	0.4574	0	0.028	0.3373	0.0573	0.1477	0.7975	0.159	26	12	0	5.3	0.1	1.3	10.8	0.5	0	1.1	3.5	52961	4.8	14.3	4.6	3.5	1185	549	0	3198	240	5	1709	1756	57	494	9	0	33	59	52961
1368	1400000US41051002600	0.393139	Multnomah	0.6756	0.2912	0	0.1152	0.3294	0.4132	0.2089	0	0	0.0996	0.2989	0.0663	0.2191	0.4373	0.1223	25.4	10.3	0	6.6	0	0.8	8.9	0	0	3	3.1	50800	6.4	7.5	4.1	4.4	746	301	0	3721	195	1	1097	1116	23	261	0	0	62	34	50800
1369	1400000US41051002801	0.354088	Multnomah	0.2446	0.3028	0	0.0642	0.4736	0.698	0.4118	0	0.3286	0.1715	0.3909	0.1491	0.2498	0.5602	0.3399	19	10.5	0	5.4	0.2	3.6	20.5	0	1.1	4.5	4.1	40040	7.1	9.2	6.7	4.5	530	294	0	1751	152	6	1222	1285	95	571	0	14	94	50	40040
1370	1400000US41051002901	0.593121	Multnomah	0.1622	0.3871	0.2832	0.3268	0.3783	0.7573	0.3216	0	0.4709	0.2113	0.536	0.2846	0.2095	0.3495	0.4667	17.1	11.9	0.6	9.8	0.1	5.1	14.8	0	3.5	5.3	6.1	32064	6.2	6.3	8.1	10.3	735	511	12	3075	423	4	1955	2087	203	635	0	73	178	120	32064
1371	1400000US41051002902	0.972275	Multnomah	0.1225	0.2041	0.2258	0.1791	0.3325	0.6101	0.4346	0.5403	0.7348	0.1134	0.6926	0.3172	0.4113	0.5265	0.6765	15.7	8.7	0.4	7.7	0	2.3	22.1	1.1	14.5	3.3	9.5	30760	10.9	8.7	11	13.1	847	469	9	5768	417	2	2419	2569	116	1192	28	372	137	229	30760
1372	1400000US41051002903	1.12522	Multnomah	0.3212	0.4265	0.7029	0.4239	0.8964	0.797	0.6046	0	0.6939	0.463	0.6992	0.4285	0.699	0.8006	0.3023	20.3	12.5	3.5	11.1	4.8	6.4	37.3	0	12	10.4	9.7	27139	20.2	14.4	6.3	6.2	1099	678	74	3925	595	258	2092	2183	318	2017	0	261	388	203	27139
1373	1400000US41051003000	0.630274	Multnomah	0.2278	0.3198	0.2715	0.2902	0.5651	0.4592	0.3884	0	0.4451	0.0501	0.4156	0.1049	0.2721	0.3201	0.2853	18.7	10.8	0.6	9.3	0.4	1.1	18.9	0	2.9	1.8	4.4	44513	7.6	6	6.1	7.1	825	475	11	3396	409	18	1927	1984	44	833	0	58	60	85	44513
1374	1400000US41051003100	0.496153	Multnomah	0.2248	0.1457	0.2582	0.0962	0.6583	0	0.3408	0.4416	0.3616	0.0907	0.5706	0.115	0.3916	0.2254	0.5091	18.6	7.5	0.5	6.2	0.8	0	15.9	0.4	1.5	2.8	6.7	43215	10.4	4.7	8.6	10.3	889	360	10	2290	297	38	1920	1931	0	758	7	29	100	128	43215
1375	1400000US41051003301	0.286237	Multnomah	0.1385	0.0441	0.4177	0.3871	0.7809	0.6864	0.6292	0.5489	0.7608	0.2062	0.8196	0.3968	0.6878	0.5823	0.2937	16.3	4.4	1.3	10.6	2	3.4	40.2	1.2	16.4	5.2	15	28073	19.7	9.6	6.2	13.1	536	145	15	2157	346	65	1198	1301	106	1319	16	213	131	180	28073
1376	1400000US41051003401	0.368478	Multnomah	0.4128	0.0409	0.3223	0.3871	0.5726	0	0.6478	0.495	0.759	0.3693	0.7593	0.4534	0.8957	0.8954	0.628	21.7	4.2	0.8	10.6	0.4	0	42.5	0.7	16.2	8.4	11.8	26438	34.1	18.5	10.2	22.4	758	148	11	3276	371	15	1432	1485	0	1485	11	241	196	169	26438
1377	1400000US41051003402	0.298567	Multnomah	0.1372	0.0708	0.6586	0.16	0.572	0.7307	0.6223	0	0.8663	0.2514	0.8777	0.4068	0.5619	0.4565	0.1819	16.3	5.5	3	7.4	0.4	4.3	39.3	0	28.2	6.1	19.9	27763	15.1	7.7	4.9	24.8	609	205	46	2089	278	16	1524	1552	153	1471	0	437	165	303	27763
1378	1400000US41051003501	0.496357	Multnomah	0.0962	0.2041	0.5101	0.5191	0.6761	0.5984	0.5125	0	0.7451	0.3693	0.7887	0.2997	0.7098	0.214	0.5091	14.4	8.7	1.8	12.4	0.9	2.2	28.3	0	15.2	8.4	13.2	31432	20.7	4.6	8.6	15	504	305	28	3913	434	32	1549	1628	72	988	0	247	239	205	31432
1379	1400000US41051003502	0.468028	Multnomah	0.0994	0.2089	0.2468	0.0962	0.6974	0.4354	0.3689	0	0.3716	0.0826	0.4552	0.1795	0.6218	0.1231	0.2578	14.6	8.8	0.5	6.2	1.1	0.9	17.6	0	1.6	2.6	4.9	37704	17.1	3.2	5.8	18.1	312	187	4	2043	133	23	842	912	19	377	0	15	44	41	37704
1380	1400000US41051003601	0.630752	Multnomah	0.1339	0.1195	0.5014	0.5461	0.5523	0.3042	0.6121	0.6182	0.3739	0.0996	0.8033	0.2722	0.6332	0.6529	0.6344	16.1	6.9	1.8	12.8	0.4	0.4	38.1	2.3	1.7	3	14	32636	17.5	10.8	10.3	14.2	732	314	33	4047	581	17	1882	1965	18	1729	46	33	105	263	32636
1381	1400000US41051003603	0.355718	Multnomah	0.157	0.5117	0	0.2609	0.7939	0.7503	0.5516	0	0.3465	0.2877	0.3995	0.2011	0.2852	0.6437	0.6135	16.9	13.8	0	8.9	2.2	4.9	31.9	0	1.3	6.8	4.2	36313	7.9	10.7	10	9.9	259	211	0	1180	133	33	637	688	71	488	0	9	82	27	36313
1382	1400000US41051003701	0.56995	Multnomah	0.2539	0.4593	0	0.6767	0.8556	0.3821	0.6891	0	0.7034	0.4588	0.8347	0.5197	0.6052	0.6436	0.6942	19.2	13	0	14.9	3.4	0.7	48.3	0	12.5	10.3	16	24700	16.5	10.7	11.3	17.3	776	525	0	2508	586	136	1677	1862	26	1954	0	233	304	268	24700
1383	1400000US41051003702	0.327851	Multnomah	0.2167	0.2041	0	0.5122	0.7304	0	0.5043	0	0.6843	0.2214	0.7959	0.2308	0.6135	0.524	0.5091	18.4	8.7	0	12.3	1.4	0	27.5	0	11.4	5.5	13.6	34646	16.8	8.7	8.6	15.7	519	245	0	8339	341	39	990	990	0	775	0	113	119	135	34646
1384	1400000US41051003801	0.47777	Multnomah	0.1892	0.3028	0	0.6536	0.3872	0.6307	0.4528	0.5569	0.6814	0.3547	0.6557	0.442	0.6052	0.4291	0.4747	17.8	10.5	0	14.5	0.1	2.5	23.4	1.3	11.3	8.1	8.5	26767	16.5	7.4	8.2	12.9	517	305	0	2391	421	3	1263	1349	69	679	18	152	183	107	26767
1385	1400000US41051003803	0.475388	Multnomah	0.2727	0.137	0	0.4759	0.4395	0.563	0.5315	0.509	0.5924	0.3645	0.7615	0.3497	0.6745	0.6564	0.5782	19.5	7.3	0	11.8	0.2	1.8	30	0.8	7.1	8.3	11.9	29583	19.1	10.9	9.5	13.4	821	306	0	2352	495	7	1640	1778	69	1263	14	127	268	195	29583
1386	1400000US41051003901	0.973476	Multnomah	0.3873	0.077	0.7376	0.4092	0.3783	0.8007	0.6371	0.6089	0.5751	0.5756	0.6165	0.5746	0.6305	0.4404	0.6765	21.3	5.7	4	10.9	0.1	6.5	41.1	2.1	6.5	13.3	7.6	23394	17.4	7.5	11	16.5	1604	432	112	3904	821	7	2794	2877	453	3093	61	188	694	213	23394
1387	1400000US41051003902	0.436874	Multnomah	0.2978	0.252	0	0.3344	0.6932	0.6394	0.4299	0.5202	0.3653	0.2826	0.5476	0.3266	0.3032	0.1469	0.1223	20	9.6	0	9.9	1	2.7	21.7	0.9	1.6	6.7	6.3	30412	8.3	3.6	4.1	11.8	593	286	0	1822	294	31	1247	1352	74	646	12	21	149	79	30412
1388	1400000US41051004200	0.744063	Multnomah	0.2184	0.1281	0.3858	0.5051	0.4025	0.7015	0.4974	0	0.8642	0.2826	0.863	0.4184	0.6412	0.5379	0.4834	18.5	7.1	1.1	12.2	0.1	3.7	26.9	0	27.8	6.7	18.3	27413	17.8	8.9	8.3	11.9	610	233	17	3145	404	4	1574	1696	112	889	0	472	157	288	27413
1389	1400000US41051004300	9.61073	Multnomah	0.1659	0.4789	0	0.5122	0.595	0	0.2812	0.5202	0.3449	0	0.3995	0.0619	0.2236	0.4946	0.3767	17.2	13.3	0	12.3	0.5	0	12.5	0.9	1.3	0	4.2	51802	6.5	8.3	7.1	8.6	172	133	0	10479	123	5	448	466	0	125	4	6	0	19	51802
1390	1400000US41051004602	0.547037	Multnomah	0.7268	0.6455	0.285	0.1791	0.7551	0.2257	0.2672	0	0.5506	0.0656	0.2295	0.0045	0.2498	0.2617	0.4494	26.3	15.9	0.6	7.7	1.6	0.2	11.7	0	5.7	2.2	2.4	99500	7.1	5.2	7.9	3.9	511	309	5	1515	149	32	805	878	4	228	0	50	30	19	99500
1391	1400000US41051005800	1.46749	Multnomah	0.0943	0.6932	0.6265	0.1987	0.6625	0.4675	0.4196	0	0.883	0.0206	0.7449	0.0259	0.4236	0.0737	0.3306	14.3	16.7	2.7	8	0.8	1.1	21	0	31.1	0.8	11.2	65683	11.2	2.2	6.6	9.8	801	937	69	24178	449	46	2555	2713	60	1175	0	845	34	287	65683
1392	1400000US41051006001	0.701822	Multnomah	0.0868	0.4789	0	0.1009	0.5381	0.3455	0.3525	0.6307	0.8042	0.0394	0.7368	0.0379	0.7035	0.3362	0.4229	13.9	13.3	0	6.3	0.3	0.6	16.6	2.6	20.1	1.5	10.9	59293	20.4	6.2	7.6	8.7	204	196	0	875	93	5	697	730	8	244	19	147	16	76	59293
1393	1400000US41051006100	0.629482	Multnomah	0.5314	0.5117	0.612	0.16	0.639	0.2291	0.2179	0.627	0.5701	0.0184	0.2691	0.0539	0.1961	0.2021	0.6135	23.3	13.8	2.6	7.4	0.7	0.2	9.3	2.5	6.3	0.7	2.8	53904	5.9	4.4	10	5.5	547	323	25	2011	173	16	972	1041	5	219	26	66	11	27	53904
1394	1400000US41051006200	0.684128	Multnomah	0.1492	0.2801	0	0.3344	0.6706	0	0.2963	0.5721	0.3262	0.0229	0.0992	0.1135	0.4607	0.2766	0.7717	16.7	10.1	0	9.9	0.9	0	13.3	1.5	1.1	0.9	1.1	43458	12.2	5.4	12.9	7.2	514	312	0	1982	305	27	1294	1317	0	411	20	14	22	14	43458
1395	1400000US41051006402	2.23927	Multnomah	0.4233	0.3938	0	0.0873	0.625	0.4	0.2063	0	0.467	0.0184	0.0646	0.0691	0.0713	0.1126	0.4043	21.8	12	0	6	0.6	0.8	8.8	0	3.4	0.7	0.7	50189	3	3	7.4	3.9	1236	678	0	3224	338	35	2121	2284	43	497	0	78	29	14	50189
1396	1400000US41051006403	0.732217	Multnomah	0.2793	0.3028	0.6829	0.1724	0.4748	0.6526	0.523	0.509	0.7848	0.1564	0.7368	0.2945	0.59	0.302	0.628	19.6	10.5	3.3	7.6	0.2	2.8	29.3	0.8	18.4	4.2	10.9	31640	16	5.7	10.2	15.1	814	437	54	4143	317	9	1641	1727	110	1213	14	317	114	179	31640
1397	1400000US41051006501	1.40272	Multnomah	0.3407	0.492	0	0.1659	0.3568	0.5187	0.2628	0.5403	0.3256	0.0699	0.2096	0.1203	0.3248	0.3678	0.4747	20.6	13.5	0	7.5	0.1	1.5	11.5	1.1	1.1	2.3	2.2	42665	8.8	6.6	8.2	8.3	1233	804	0	2198	451	4	2390	2463	81	688	28	26	100	53	42665
1398	1400000US41051006601	0.608203	Multnomah	0.2337	0.8868	0	0.7158	0.8679	0	0.1824	0	0.73	0.0744	0.7977	0.1115	0.1517	0.1533	0.3306	18.8	21.6	0	15.6	3.7	0	7.7	0	14.2	2.4	13.7	43711	4.9	3.7	6.6	5.8	482	554	0	1844	385	95	1103	1116	0	198	0	158	48	151	43711
1399	1400000US41051006701	0.714551	Multnomah	0.4318	0.8384	0.5737	0.5051	0.8851	0.2522	0.2802	0.4574	0.8224	0.1615	0.8584	0.2489	0.3374	0.4715	0.4494	22	19.9	2.3	12.2	4.3	0.3	12.4	0.5	22.1	4.3	17.9	33722	9.1	7.9	7.9	5.6	724	656	31	1948	386	142	1372	1401	9	410	7	309	102	245	33722
1400	1400000US41051006702	0.535377	Multnomah	0.2221	0.5054	0	0.2609	0.8396	0.207	0.3452	0	0.7723	0.1184	0.6749	0.1643	0.3462	0.4891	0.7717	18.6	13.7	0	8.9	3	0.2	16.1	0	17.3	3.4	9	38805	9.3	8.2	12.9	16.3	590	434	0	1813	275	95	1417	1450	5	513	0	251	80	127	38805
1401	1400000US41051006801	0.548859	Multnomah	0.416	0.7101	0.5384	0.4832	0.6511	0.3806	0.4205	0	0.8218	0.3949	0.8562	0.0713	0.4493	0.5085	0.8327	21.7	17	2	11.9	0.7	0.7	21.1	0	22	8.9	17.7	49734	11.9	8.5	14.6	8.2	522	409	21	1247	285	18	1052	1091	16	506	0	240	156	186	49734
1402	1400000US41051006802	0.859649	Multnomah	0.4763	0.4531	0	0.1009	0.5724	0.3644	0.3368	0	0.6208	0.1088	0.3739	0.0359	0.2852	0.5607	0.4137	22.6	12.9	0	6.3	0.4	0.6	15.6	0	8.3	3.2	3.9	60142	7.9	9.3	7.5	6.6	790	450	0	1995	222	15	1448	1472	21	547	0	122	81	56	60142
1403	1400000US41051006900	1.82818	Multnomah	0.4891	0.6763	0	0.0382	0.4564	0.2505	0.3019	0	0.3925	0.0307	0	0.0075	0.1001	0.2392	0.3587	22.7	16.4	0	4.5	0.2	0.3	13.6	0	2	1.2	0	89427	3.7	4.9	6.9	2.4	601	432	0	2920	119	5	1035	1178	7	360	0	23	23	0	89427
1404	1400000US41051007100	50.5137	Multnomah	0.0859	0.7466	0	0.6418	0.8119	0	0.1678	0.8026	0	0.2514	0.4469	0.0769	0.1828	0.1695	0.3306	13.8	17.7	0	14.3	2.4	0	7.1	11.4	0	6.1	4.8	48726	5.6	4	6.6	8	350	448	0	1480	363	62	1136	1232	0	180	140	0	128	54	48726
1405	1400000US41051007700	0.42459	Multnomah	0.3401	0.1886	0.5797	0.469	0.6106	0.729	0.5732	0.7344	0.3737	0.5756	0.5234	0.7419	0.6412	0.7102	0.525	20.6	8.4	2.3	11.7	0.6	4.3	33.9	6.9	1.7	13.3	5.9	19361	17.8	12	8.8	18.8	407	166	18	1579	230	11	781	835	80	670	58	14	195	46	19361
1406	1400000US41051007800	0.432377	Multnomah	0.3993	0.362	0.8578	0.7839	0.3472	0.7698	0.5778	0	0.5629	0.5427	0.7313	0.4195	0.6902	0.4234	0.7263	21.5	11.5	6.9	17	0.1	5.4	34.4	0	6.1	12.4	10.7	27387	19.8	7.3	11.9	19	397	213	52	1253	314	1	755	786	96	636	0	48	169	81	27387
1407	1400000US41051007900	0.778428	Multnomah	0.5051	0.1595	0.5481	0.3344	0.7388	0.8379	0.6635	0.495	0.7789	0.6227	0.6992	0.6062	0.683	0.7436	0.8755	23	7.8	2.1	9.9	1.5	8.3	44.6	0.7	17.8	14.7	9.7	22654	19.5	12.8	16.2	26.8	1015	343	36	4871	439	65	1738	1805	341	1971	13	322	444	168	22654
1408	1400000US41051008001	0.554768	Multnomah	0.164	0.7365	0.6886	0.7314	0.6935	0.7837	0.5937	0	0.8642	0.6349	0.7926	0.6415	0.5487	0.5416	0.2156	17.1	17.5	3.4	15.9	1	5.9	36.1	0	27.8	15.1	13.4	21806	14.7	8.9	5.3	16.3	622	635	47	1992	573	38	1397	1448	202	1312	0	403	374	187	21806
1409	1400000US41051008002	0.513181	Multnomah	0.401	0.492	0.5292	0.5724	0.8072	0.8983	0.5951	0	0.7346	0.6349	0.4469	0.6208	0.2589	0.4867	0.6467	21.5	13.5	1.9	13.2	2.4	12.8	36.3	0	14.5	15.1	4.8	22308	7.3	8.2	10.5	20.8	709	446	22	2280	427	78	1141	1168	395	1195	0	169	341	55	22308
1410	1400000US41051008500	0.848352	Multnomah	0.7832	0.4069	0.7708	0.7314	0.8866	0.8349	0.556	0	0.3817	0.7624	0.5418	0.7769	0.8215	0.791	0.7806	27.4	12.2	4.6	15.9	4.4	8.1	32.3	0	1.8	20.1	6.2	18411	27.3	14.1	13.1	21.6	1120	497	65	2228	637	178	1421	1504	311	1319	0	27	545	88	18411
1411	1400000US41051008600	0.495041	Multnomah	0.5745	0.1836	0.8369	0.825	0.7438	0.8462	0.6821	0.797	0.5736	0.699	0.768	0.8151	0.857	0.8822	0.8204	23.9	8.3	6.2	18	1.5	8.7	47.3	11	6.5	17.4	12.2	17328	30.2	17.8	14.2	16	1022	353	99	2604	770	65	1609	1686	357	2019	185	109	481	196	17328
1412	1400000US41051008700	0.648581	Multnomah	0.3708	0.1742	0.4913	0.5657	0.7107	0.8351	0.5468	0.509	0	0.4958	0.4839	0.5205	0.6332	0.5284	0.653	21.1	8.1	1.7	13.1	1.2	8.1	31.4	0.8	0	11.2	5.3	24683	17.5	8.7	10.6	19.1	938	360	29	2539	582	53	1715	1840	339	1397	14	0	359	91	24683
1413	1400000US41051008800	0.636604	Multnomah	0.4938	0.1886	0.7136	0.7794	0.6732	0.6505	0.4697	0.4416	0.27	0.4229	0.5105	0.6007	0.6275	0.6211	0.8421	22.8	8.4	3.7	16.9	0.9	2.8	24.7	0.4	0.5	9.5	5.7	22786	17.3	10.3	14.9	20.8	1045	384	59	3375	775	41	1608	1650	120	1131	6	9	309	92	22786
1414	1400000US41051008901	3.73828	Multnomah	0.8044	0.3316	0.7708	0.5987	0.79	0.857	0.6435	0.6817	0.3408	0.6129	0.2397	0.4285	0.7035	0.7052	0.653	27.9	11	4.6	13.6	2.1	9.4	41.9	4.3	1.2	14.4	2.5	27140	20.4	11.9	10.6	14.8	2692	1064	138	5217	1301	203	3017	3147	858	4046	135	39	893	75	27140
1415	1400000US41051008902	1.15334	Multnomah	0.7073	0.3028	0.2664	0.6767	0.8171	0.7525	0.5687	0.6548	0.7915	0.7539	0.7252	0.7108	0.7944	0.799	0.4494	26	10.5	0.6	14.9	2.5	4.9	33.5	3.3	19	19.7	10.5	20138	25.4	14.4	7.9	14.4	993	401	8	1775	564	97	1453	1555	172	1281	52	295	504	153	20138
1416	1400000US41051009501	0.722907	Multnomah	0.6523	0.6932	0.7303	0.5461	0.5418	0.8071	0.6639	0.6548	0.7243	0.5827	0.7498	0.5259	0.7973	0.776	0.8558	25.1	16.7	3.9	12.8	0.3	6.8	44.7	3.3	13.8	13.5	11.4	24559	25.6	13.7	15.4	14.6	1151	766	74	1768	588	16	1896	2059	284	2051	68	284	424	216	24559
1417	1400000US41051009502	0.6332	Multnomah	0.53	0.664	0.7998	0.469	0.7226	0.7974	0.6633	0	0.787	0.3088	0.6165	0.4537	0.7892	0.2817	0.6765	23.3	16.2	5.2	11.7	1.3	6.4	44.5	0	18.6	7.2	7.6	26430	25.1	5.5	11	8.6	983	682	83	2538	490	55	1608	1697	252	1880	0	315	205	122	26430
1418	1400000US41051009603	0.675047	Multnomah	0.8492	0.3143	0.8658	0.5657	0.7201	0.8533	0.6039	0.5985	0.6295	0.673	0.365	0.7133	0.5524	0.6545	0.5635	29.1	10.7	7.2	13.1	1.3	9.2	37.2	1.9	8.7	16.4	3.8	20073	14.8	10.9	9.3	14.3	1160	427	85	3217	520	51	1177	1270	325	1483	24	110	405	45	20073
1419	1400000US41051009605	1.02339	Multnomah	0.2208	0.6017	0.6019	0.7369	0.8042	0.8612	0.6391	0	0.8555	0.7307	0.6021	0.6502	0.7876	0.4778	0.7762	18.5	15.2	2.5	16	2.3	9.7	41.4	0	26.4	18.7	7.3	21599	25	8	13	14.4	1006	827	54	5692	863	126	2168	2346	498	2246	0	620	728	159	21599
1420	1400000US41051009803	1.2558	Multnomah	0.6237	0.7566	0.7359	0.8091	0.8671	0.8663	0.6437	0.6453	0.7753	0.7647	0.8305	0.7658	0.8432	0.8241	0.8558	24.6	17.9	4	17.6	3.7	10.1	42	3	17.6	20.2	15.7	18714	29	15.2	15.4	17.8	1862	1356	107	7374	1302	278	2685	2769	705	3172	84	486	1027	422	18714
1421	1400000US41051009804	0.448578	Multnomah	0.6247	0.4982	0.3336	0.8423	0.7511	0.8241	0.5172	0	0.6861	0.673	0.7061	0.7351	0.7892	0.8889	0.2243	24.6	13.6	0.8	18.5	1.6	7.6	28.7	0	11.5	16.4	9.9	19532	25.1	18.1	5.4	19.5	754	416	9	2068	566	49	1097	1190	217	878	0	137	333	109	19532
1422	1400000US41051009903	2.82111	Multnomah	0.6642	0.368	0.4951	0.1856	0.6887	0.7454	0.3635	0	0	0.1809	0.0646	0.3279	0.0312	0.1722	0.2669	25.2	11.6	1.7	7.8	1	4.7	17.3	0	0	4.7	0.7	30369	1.7	4	5.9	10.4	1473	676	33	3705	452	59	1924	2070	255	1010	0	0	186	14	30369
1423	1400000US41051009904	0.499385	Multnomah	0.6628	0.2145	0.4718	0.6938	0.6953	0.76	0.4536	0.495	0.8253	0.5901	0.5539	0.3967	0.7217	0.5143	0.7637	25.2	8.9	1.6	15.2	1.1	5.1	23.4	0.7	22.4	13.7	6.4	28077	21.3	8.5	12.7	17.2	808	286	20	1916	488	34	1275	1383	152	751	9	310	297	82	28077
1424	1400000US41051009906	1.83341	Multnomah	0.5704	0.4531	0.53	0.4092	0.6469	0.3856	0.2332	0	0.4831	0.2669	0.3278	0.2378	0.2985	0.5813	0.4921	23.9	12.9	1.9	10.9	0.7	0.7	10	0	3.8	6.4	3.4	34292	8.2	9.6	8.4	7.5	756	407	23	2011	346	23	1189	1292	22	318	0	49	138	41	34292
1425	1400000US41051010002	0.746632	Multnomah	0.4529	0.368	0.4391	0.6171	0.6719	0.5054	0.4531	0	0.7146	0.5152	0.5167	0.5036	0.5284	0.4662	0.7411	22.2	11.6	1.4	13.9	0.9	1.4	23.4	0	13.2	11.7	5.8	25118	14.1	7.9	12.2	16.9	1131	588	25	2052	707	45	1816	2002	64	1190	0	264	415	106	25118
1426	1400000US41051010305	1.18374	Multnomah	0.554	0.1836	0.5872	0.7314	0.598	0.2691	0.2567	0.8083	0.4769	0.2414	0.504	0.4651	0.5187	0.5873	0.6591	23.6	8.3	2.4	15.9	0.5	0.3	11.2	11.8	3.7	5.9	5.6	26137	13.8	9.7	10.7	7.4	925	325	34	2796	622	20	1436	1534	12	439	181	56	154	80	26137
1427	1400000US41051010402	13.6226	Multnomah	0.5151	0.3255	0.7011	0.2679	0.6652	0.5215	0.3131	0.5403	0	0.2164	0.091	0.3864	0.2236	0.3605	0.593	23.1	10.9	3.5	9	0.8	1.5	14.3	1.1	0	5.4	1	28412	6.5	6.5	9.7	8.9	1427	672	77	6675	555	52	2191	2274	88	882	25	0	222	23	28412
1428	1400000US41051010405	0.821456	Multnomah	0.4784	0.3374	0.8895	0.4977	0.43	0.8459	0.536	0	0.7318	0.6129	0.5654	0.5665	0.5085	0.8257	0.8505	22.6	11.1	8.4	12.1	0.2	8.7	30.4	0	14.3	14.4	6.6	23585	13.5	15.3	15.2	17.9	1321	649	182	4748	710	9	2158	2303	480	1778	0	329	560	142	23585
1429	1400000US41051010407	1.64125	Multnomah	0.8179	0.492	0.6697	0.4832	0.84	0.761	0.5062	0	0.6517	0.6917	0.4907	0.4706	0.6878	0.6508	0.2404	28.2	13.5	3.1	11.9	3	5.1	27.7	0	9.7	17.1	5.4	25988	19.7	10.8	5.6	12.8	1650	789	59	7747	679	175	1879	1958	276	1617	0	190	637	101	25988
1430	1400000US41053005201	2.62027	Polk	0.8044	0.5117	0.7619	0.5724	0.3567	0.4709	0.4564	0.5202	0.8099	0.1715	0.4769	0.4431	0.2052	0.2222	0.7504	27.9	13.8	4.4	13.2	0.1	1.1	23.7	0.9	20.7	4.5	5.2	26733	6.1	4.7	12.4	8.1	2508	1242	139	5722	1171	6	3152	3524	95	2127	31	729	248	165	26733
1431	1400000US41053005202	3.11252	Polk	0.4572	0.6148	0.5763	0.611	0.5579	0.5521	0.4289	0.5792	0.7327	0.1327	0.5234	0.3705	0.2408	0.5245	0.4229	22.3	15.4	2.3	13.8	0.4	1.7	21.7	1.6	14.3	3.7	5.9	28923	6.9	8.7	7.6	10.7	2123	1467	82	5695	1311	37	3600	3884	155	2063	61	557	240	211	28923
1432	1400000US41053020202	14.8489	Polk	0.664	0.8775	0.2883	0.859	0.7196	0	0.1333	0.8131	0.6429	0.3843	0.3555	0.5626	0.6192	0.8294	0.5635	25.2	21.2	0.6	19	1.3	0	5.7	12.2	9.3	8.7	3.7	23669	17	15.4	9.3	11	1405	1181	15	4717	1056	71	2367	2527	0	320	309	235	335	87	23669
1433	1400000US41053020204	23.5375	Polk	0.6806	0.8103	0.5242	0.7839	0.6646	0.2699	0.3246	0.7834	0	0.2877	0.2593	0.5276	0.4113	0.3486	0.6997	25.5	19.1	1.9	17	0.8	0.3	14.9	10	0	6.8	2.7	24522	10.9	6.3	11.4	11.6	1311	984	33	2658	872	43	1737	1820	16	767	182	0	234	47	24522
1434	1400000US41053020302	89.0624	Polk	0.8203	0.3082	0.8644	0.4463	0.6564	0.8199	0.6128	0.7849	0.5817	0.7163	0.3995	0.7873	0.8121	0.8173	0.896	28.3	10.6	7.2	11.4	0.8	7.3	38.2	10.1	6.8	18.1	4.2	18138	26.6	15	17.2	10.8	2741	1028	234	7707	1095	76	3269	3458	647	3699	349	234	1005	138	18138
1435	1400000US41053020304	2.17699	Polk	0.4791	0.3316	0.2165	0.526	0.7405	0.3298	0.3369	0.6383	0.6594	0.4132	0.5764	0.7334	0.7876	0.3993	0.6467	22.6	11	0.3	12.5	1.5	0.5	15.6	2.8	10.1	9.3	6.8	19574	25	7	10.5	16.3	1581	772	8	8004	868	104	2624	2838	34	1093	80	286	364	178	19574
1436	1400000US41053020500	97.5068	Polk	0.558	0.8823	0.4995	0.7969	0.8298	0.3462	0.1912	0.7695	0.6061	0.3498	0.6165	0.484	0.5455	0.2113	0.6942	23.7	21.4	1.7	17.3	2.8	0.6	8.1	9.1	7.7	8	7.6	25620	14.6	4.5	11.3	10.3	1516	1366	41	4737	1099	178	2355	2605	34	518	238	200	348	178	25620
1437	1400000US41057960500	12.807	Tillamook	0.3746	0.6017	0.697	0.6767	0.4109	0.6266	0.4483	0.6952	0.5141	0.7539	0.7283	0.7226	0.8353	0.1792	0.5172	21.1	15.2	3.5	14.9	0.1	2.5	23.1	4.9	4.6	19.7	10.6	19843	28.4	4.1	8.7	18.8	486	349	33	2707	341	3	952	1132	55	530	55	52	311	101	19843
1438	1400000US41057960700	253.921	Tillamook	0.35	0.889	0.4278	0.5857	0.4708	0	0.0346	0.84	0	0.3139	0.2494	0.5312	0.2899	0.8069	0.7102	20.8	21.7	1.3	13.4	0.2	0	2.1	14.5	0	7.3	2.6	24429	8	14.6	11.6	9.6	493	514	12	2050	319	5	916	1900	0	50	275	0	125	24	24429
1439	1400000US41059940000	249.181	Umatilla	0.7934	0.7261	0.8046	0.8654	0.7431	0.3385	0.6945	0.8809	0.5084	0.4588	0.6926	0.6339	0.6718	0.7064	0.607	27.6	17.3	5.3	19.2	1.5	0.5	49.1	18.7	4.4	10.3	9.5	21992	19	12	9.9	21.6	784	491	53	4490	542	43	1004	1126	14	1392	210	50	197	95	21992
1440	1400000US41059950300	195.467	Umatilla	0.5792	0.8019	0.3425	0.8322	0.5329	0.5744	0.1823	0.854	0.2969	0.4673	0.2989	0.5315	0.5352	0.7113	0.1819	24	18.9	0.9	18.2	0.3	1.9	7.7	15.8	0.8	10.5	3.1	24421	14.3	12.1	4.9	12.7	659	519	9	1795	499	9	1045	1200	51	212	190	9	190	32	24421
1441	1400000US41059950500	414.389	Umatilla	0.4376	0.8615	0.3476	0.6995	0.862	0.3594	0.2681	0.84	0.6638	0.2933	0.6433	0.5387	0.453	0.5426	0.6467	22	20.6	0.9	15.3	3.5	0.6	11.8	14.5	10.3	6.9	8.2	24247	12	9	10.5	10	1017	952	16	2905	686	163	1808	1893	27	544	274	195	224	148	24247
1442	1400000US41059950600	20.7982	Umatilla	0.5738	0.5311	0.819	0.7213	0.7677	0.2823	0.419	0.5985	0.6751	0.3645	0.768	0.4985	0.5619	0.6915	0.3587	23.9	14.1	5.6	15.7	1.8	0.4	20.9	1.9	10.9	8.3	12.2	25245	15.1	11.6	6.9	12	1406	830	142	8173	914	106	2517	2722	20	1231	53	297	330	308	25245
1443	1400000US41059950700	1.91613	Umatilla	0.6979	0.2973	0.8455	0.7932	0.7042	0.4404	0.378	0.8628	0.481	0.3742	0.3995	0.6218	0.6488	0.6621	0.7806	25.8	10.4	6.4	17.2	1.1	1	18.2	16.7	3.7	8.5	4.2	22286	18.1	11	13.1	10.9	637	258	64	1876	420	28	997	1123	22	450	187	42	134	42	22286
1444	1400000US41059951100	20.9918	Umatilla	0.7121	0.6082	0.6959	0.7369	0.7891	0.8069	0.5079	0.7984	0.6721	0.7062	0.7026	0.6324	0.5251	0.8527	0.2937	26	15.3	3.5	16	2.1	6.8	27.8	11.1	10.7	17.7	9.8	22027	14	16.3	6.2	16.6	1545	905	76	6863	933	124	2202	2253	357	1652	249	242	673	215	22027
1445	1400000US41059951300	87.5046	Umatilla	0.5868	0.5117	0.6833	0.7213	0.3651	0.7186	0.4921	0.8876	0.4924	0.558	0.1996	0.6142	0.453	0.6376	0.593	24.1	13.8	3.3	15.7	0.1	4.1	26.5	19.5	4	12.8	2.1	22471	12	10.5	9.7	17.8	934	535	45	2492	610	3	1365	1493	145	1027	291	60	333	28	22471
1446	1400000US41059951400	1327.17	Umatilla	0.526	0.621	0.4471	0.7657	0.7292	0.2614	0.2475	0.8257	0.2902	0.176	0.3373	0.5815	0.3504	0.6039	0.7593	23.2	15.5	1.4	16.6	1.4	0.3	10.7	13.2	0.7	4.6	3.5	23231	9.4	10	12.6	10.5	558	372	13	1723	399	33	913	1296	7	258	171	9	74	32	23231
1447	1400000US41061970400	42.0062	Union	0.5069	0.7049	0.5042	0.7369	0.6994	0.6374	0.2854	0.8144	0.4169	0.5196	0.1895	0.5743	0.5187	0.0662	0.3587	23	16.9	1.8	16	1.1	2.6	12.7	12.3	2.4	11.8	2	23399	13.8	2	6.9	12.4	673	496	20	3435	467	32	1129	1226	73	372	151	29	237	23	23399
1448	1400000US41061970500	59.7724	Union	0.6831	0.3804	0.7673	0.5792	0.7586	0.2487	0.1777	0.7834	0.6704	0.463	0.4839	0.7789	0.7808	0.6477	0.7361	25.5	11.8	4.5	13.3	1.7	0.3	7.5	10	10.6	10.4	5.3	18358	24.6	10.7	12.1	22.4	908	418	60	1674	465	60	1331	1485	9	267	148	158	232	71	18358
1449	1400000US41061970600	679.721	Union	0.1683	0.67	0	0.5395	0.8745	0.1773	0.2605	0.6791	0.5204	0.2214	0.4839	0.3044	0.5841	0.3032	0.3306	17.2	16.3	0	12.7	3.9	0.1	11.4	4.2	4.8	5.5	5.3	31248	15.8	5.7	6.6	6	668	631	0	4908	476	152	1567	1738	2	442	73	83	145	83	31248
1450	1400000US41065970200	0.759296	Wasco	0.7547	0.241	0.4144	0.4092	0.3283	0.8004	0.4011	0.4416	0.576	0.6787	0.768	0.7632	0.5152	0.6948	0.5484	26.8	9.4	1.2	10.9	0	6.5	19.7	0.4	6.6	16.6	12.2	18777	13.7	11.7	9.1	23.6	810	283	14	6397	329	1	1135	1280	188	595	5	84	323	139	18777
1451	1400000US41065970600	76.092	Wasco	0.2091	0.7566	0.2077	0.6826	0.8804	0.6825	0.3834	0.8835	0.5318	0.6129	0.5595	0.5287	0.6666	0.0783	0.8675	18.3	17.9	0.2	15	4.1	3.3	18.6	19	5.1	14.4	6.5	24495	18.8	2.3	15.9	13.3	429	421	2	1242	352	97	940	1250	75	436	237	64	246	61	24495
1452	1400000US41067030200	1.82543	Washington	0.3418	0.492	0.5069	0.4977	0.7334	0.494	0.4001	0	0.7264	0.0953	0.4156	0.0947	0.2143	0.3106	0.4575	20.6	13.5	1.8	12.1	1.4	1.3	19.6	0	13.9	2.9	4.4	45793	6.3	5.8	8	9.3	1460	954	49	8488	850	100	2741	2741	86	1388	0	382	151	120	45793
[truncated: 8,826 more rows]
[truncated: 90 more columns]

## Sheet: 2015
	AFFGEOID	AREA_SQMI	COUNTY	EPL_AGE17	EPL_AGE65	EPL_CROWD	EPL_DISABL	EPL_GROUPQ	EPL_LIMENG	EPL_MINRTY	EPL_MOBILE	EPL_MUNIT	EPL_NOHSDP	EPL_NOVEH	EPL_PCI	EPL_POV	EPL_SNGPNT	EPL_UNEMP	EP_AGE17	EP_AGE65	EP_CROWD	EP_DISABL	EP_GROUPQ	EP_LIMENG	EP_MINRTY	EP_MOBILE	EP_MUNIT	EP_NOHSDP	EP_NOVEH	EP_PCI	EP_POV	EP_SNGPNT	EP_UNEMP	EP_UNINSUR	E_AGE17	E_AGE65	E_CROWD	E_DAYPOP	E_DISABL	E_GROUPQ	E_HH	E_HU	E_LIMENG	E_MINRTY	E_MOBILE	E_MUNIT	E_NOHSDP	E_NOVEH	E_PCI
[truncated: 10,279 more rows]
[truncated: 90 more columns]
