# Supplementary material for: Social vulnerability of the people exposed to wildfires in U.S. West Coast states
Source: Sci Adv. 2023 Sep 20;9(38):eadh4615. doi: 10.1126/sciadv.adh4615 (PMC10511185; doi:10.1126/sciadv.adh4615)
Supplement: Supplementary file 2 — Data S1 to S11 [file sciadv.adh4615_data_s1_to_s11.zip › adh4615_Data_S9.xlsx]

## Sheet: Data description
This dataset provides census tract-level information on the background vulnerability of the population, proportion of residents that are classified as urban, and the number of people exposed to wildfire
Other information such as the surface area and perimeter of the census tracts are also provided
Wildfires are categorized as SM (size <= 40 ha / 0.4 sq.km), ME (40 ha < size <= 400 ha / 40 sq.km) and LA (400 ha < size)
Fires are categorized into three classes based on size and exposure to fires is estimated based on the fire size category. Total exposed population is the sum of the three categories
Wildland surface areas (not built-up areas) and wildland fire surface areas are provided in sq.km
For each census tract, there are two counts of total population, one provided by the CDC SVI data and one estimated from the WorldPop gridded population data
Each sheet provides data for one year
Description for all columns except for the last 13 columns can be found in the US CDC Social Vulnerability dcumentation: https://www.atsdr.cdc.gov/placeandhealth/svi/documentation/pdf/SVI2016Documentation_01192022.pdf
Description of column names that directly relate to this study (i.e., overall SVI, its dimensions, and its subdimensions) are provided in the table below
Note that the values in the columns associated with vulnerability level range between 0 and 1. Unavailable data are shown with -999
Description of the coulmns added by this work is below:
SUM_population_SM	Population exposed to SM fires (size <= 40 ha)
Wildland_Area_km2_SM	Wildland surface area in sq.km			This is the same as Wildland_Area_km2_ME & Wildland_Area_km2_LA
WildlandFire_Area_km2_SM	SM fire burned area in sq.km
SUM_population_ME	Population exposed to ME fires (40 ha < size <= 400 ha)
Wildland_Area_km2_ME	Wildland surface area in sq.km			This is the same as Wildland_Area_km2_SM & Wildland_Area_km2_LA
WildlandFire_Area_km2_ME	ME fire burned area in sq.km
SUM_population_LA	Population exposed to LA fires (400 ha < size)
Wildland_Area_km2_LA	Wildland surface area in sq.km			This is the same as Wildland_Area_km2_ME & Wildland_Area_km2_SM
WildlandFire_Area_km2_LA	LA fire burned area in sq.km
Year	Year
SUM_population_T	Total population in the tract, estimated from WorlPop gridded dataset
COUNTY_code	County code
Urban_ratio	Proportion of urban resident in the tract (urban:total)
NOTE THAT ALL COLUMNS PROVIDE TRACT-LEVEL INFORMATION
If a fire, for example, impacted multiple tracts, the size provided in each row is associated with the burned area in this tract not the total burned area associated with this fire

## Sheet: 2016
	AREA_SQMI	COUNTY	EPL_AGE17	EPL_AGE65	EPL_CROWD	EPL_DISABL	EPL_GROUPQ	EPL_LIMENG	EPL_MINRTY	EPL_MOBILE	EPL_MUNIT	EPL_NOHSDP	EPL_NOVEH	EPL_PCI	EPL_POV	EPL_SNGPNT	EPL_UNEMP	EP_AGE17	EP_AGE65	EP_CROWD	EP_DISABL	EP_GROUPQ	EP_LIMENG	EP_MINRTY	EP_MOBILE	EP_MUNIT	EP_NOHSDP	EP_NOVEH	EP_PCI	EP_POV	EP_SNGPNT	EP_UNEMP	EP_UNINSUR	E_AGE17	E_AGE65	E_CROWD	E_DAYPOP	E_DISABL	E_GROUPQ	E_HH	E_HU	E_LIMENG	E_MINRTY	E_MOBILE	E_MUNIT	E_NOHSDP	E_NOVEH	E_PCI	E_POV
0	0.57491	Los Angeles	0.999	0.2495	0.9844	0.7095	0.986	0.9635	0.9614	0.4317	0.9067	0.9893	0.9111	0.9784	0.9356	0.5421	0.1288	47.1	10.3	22.8	15.8	39.6	22.6	97	0.4	36.8	50.9	24.6	10581	38.6	8.8	3.3	9.9	981	214	104	29782	212	824	456	456	448	2019	2	168	409	112	10581	484
1	0.0832683	Los Angeles	0.8298	0.328	0.9963	0.3521	0.9237	0.9961	0.9399	0	0.9889	0.9799	0.9815	0.9755	0.9745	0.9588	0.7708	28.1	11.7	34.6	10.5	6.5	39.4	94.5	0	87.6	45.3	54.5	10822	47.8	23.3	10.5	38.9	1142	474	498	3114	400	264	1440	1564	1483	3837	0	1370	1164	785	10822	1820
2	0.0578493	Los Angeles	0.263	0.7556	0.9997	0.1315	0.9696	0.9967	0.92	0	0.9767	0.9836	0.9668	0.9259	0.9104	0.9665	0.8823	19.1	18.8	54.9	7.3	19.7	40.8	91.7	0	73.3	47.2	43.1	13805	35	24.3	13.7	35.3	517	508	388	1566	169	533	707	778	1041	2481	0	570	898	305	13805	808
3	0.0903355	Los Angeles	0.3824	0.1415	0.9987	0.1857	0.9086	0.9933	0.9289	0	0.957	0.9858	0.9391	0.9551	0.968	0.9329	0.913	21	8.1	41.3	8.2	5.4	35.2	93.1	0	57.1	48.6	31.1	12265	45.7	20.6	15.2	35.4	568	219	317	1493	221	145	768	806	908	2522	0	460	868	239	12265	1216
4	0.138483	Los Angeles	0.5389	0.2875	0.9977	0.3674	0.9443	0.9792	0.9361	0	0.9584	0.9783	0.9577	0.9563	0.9684	0.9249	0.9453	23.1	11	38.2	10.7	9.3	27.3	94.1	0	58.3	44.5	38.1	12199	45.8	19.9	17.6	22.3	556	265	280	3888	258	225	733	800	619	2266	0	466	624	279	12199	1013
5	0.277579	Los Angeles	0.8339	0.1461	0.999	0.3521	0.9218	0.9936	0.9582	0	0.9381	0.9939	0.9117	0.9718	0.9606	0.9781	0.585	28.3	8.2	43.2	10.5	6.3	35.6	96.7	0	47.1	55.3	24.7	11133	43.7	26.5	7.7	27.6	903	261	339	6068	321	202	785	847	1068	3089	0	399	1018	194	11133	1324
6	1.34509	San Bernardino	0.7778	0.9417	0.9675	0.9207	0.9403	0.9513	0.9093	0.6801	0.9464	0.9758	0.969	0.9907	0.9922	0.7611	0.9373	26.9	26.1	17	21.8	8.6	20	90	4.2	51.1	43.4	44.6	8747	58.9	13	16.9	19.9	563	547	148	16692	456	181	872	931	382	1883	39	476	595	389	8747	1217
7	1.1362	Yakima	0.3081	0.1788	0.955	0.9586	0.9838	0.9177	0.7966	0	0.9532	0.9806	0.9473	0.9772	0.9715	0.9218	0.943	19.9	8.9	14.5	24.4	35.3	14.7	68.4	0	54.9	45.6	33.8	10699	46.7	19.7	17.4	25.1	621	279	124	21435	503	1105	853	1038	427	2138	0	570	906	288	10699	941
8	0.331452	Alameda	0.0199	0.5339	0.9128	0.8193	0.9673	0.8607	0.7933	0	0.97	0.6976	0.9554	0.3104	0.8882	0.0954	0.8937	5.5	15	9.9	18.2	18	9.5	67.6	0	66.9	16.5	37.2	32350	32.3	2.8	14.2	24.1	218	596	168	12331	669	716	1705	1809	371	2689	0	1211	582	634	32350	1185
9	0.58175	Alameda	0.3088	0.5401	0.9794	0.549	0.9155	0.7364	0.8524	0	0.9825	0.3425	0.9052	0.2513	0.4404	0.2466	0.7286	19.9	15.1	20.6	13.2	5.8	4.4	79.5	0	80.3	7.5	23.6	34998	11.4	5	9.7	5.9	1254	954	485	13284	787	369	2360	2442	253	5021	0	1960	357	556	34998	681
10	0.0476427	San Francisco	0.0097	0.2875	0.9261	0.2847	0.9638	0.8425	0.7323	0	0.9948	0.5738	0.9976	0.1426	0.6038	0.0197	0.3825	2.1	11	11	9.6	16.1	8.4	56.5	0	94	12.6	81.7	42452	16.1	0.6	5.7	14.8	84	430	235	4755	374	630	2133	2296	324	2209	0	2159	356	1743	42452	527
11	0.10531	Los Angeles	0.0163	0.8048	0.9454	0.7551	0.983	0.9656	0.6675	0	0.9689	0.8424	0.9558	0.4228	0.6642	0.1498	0.3825	4.4	19.9	13.2	16.7	34.1	23.1	46.5	0	65.8	23.7	37.4	28417	18.3	3.7	5.7	39.3	155	703	151	2557	552	1203	1147	1223	800	1642	0	805	723	429	28417	603
12	0.220958	Los Angeles	0.0411	0.8876	0.9733	0.6925	0.9725	0.9277	0.7294	0.4931	0.9576	0.7453	0.9432	0.6305	0.8155	0.3913	0.585	9.8	22.6	18.4	15.5	21.7	16	56.1	0.7	57.6	18.4	32.3	22915	26.1	6.8	7.7	20.9	426	984	319	12587	649	947	1733	1814	685	2446	13	1045	668	559	22915	1016
13	0.120007	Los Angeles	0.0064	0.007	0.9584	0.0102	0.9498	0.6313	0.6972	0	0.988	0	0.9285	0.7921	0.995	0	0.271	1	0.8	15.1	3.4	10.6	2.6	50.9	0	86.6	0	28.2	18755	63.4	0	4.7	6.1	39	31	263	6228	140	431	1742	1984	104	2072	0	1719	0	491	18755	2306
14	0.0358391	San Francisco	0.0129	0.3526	0.9699	0.8757	0.9548	0.9662	0.779	0	0.995	0.8209	0.9991	0.3954	0.8813	0.0257	0.6182	3.3	12.1	17.5	19.9	12.2	23.3	65	0	94.4	22.3	86.4	29266	31.6	0.9	8.1	14.5	109	397	274	1542	652	398	1563	1700	761	2127	0	1604	656	1350	29266	1035
15	0.13392	Alameda	0.0262	0.4069	0.95	0.8344	0.9767	0.9519	0.828	0	0.9788	0.8548	0.9319	0.2422	0.924	0.0709	0.491	7.1	13	13.8	18.6	25.4	20.1	74.7	0	75.9	24.5	29.1	35472	36.8	2.2	6.7	7.1	122	223	98	12956	265	437	712	723	337	1285	0	549	361	207	35472	521
16	0.134401	Alameda	0.0115	0.0149	0.9084	0.0807	0.989	0.3663	0.6852	0.6146	0.9596	0.0423	0.9677	0.8938	0.9783	0.1408	0.9093	2.8	2.7	9.5	6.3	47.3	0.7	49.1	2.2	59.2	1.7	43.8	15194	49.3	3.5	15	6.7	135	133	97	2104	308	2317	1019	1176	32	2401	26	696	21	446	15194	1281
17	0.0896247	Los Angeles	0.8715	0.5083	0.9859	0.6097	0.9235	0.8939	0.8856	0.5298	0.9519	0.9421	0.9092	0.883	0.8065	0.943	0.6019	29.3	14.6	23.6	14.1	6.5	12.2	85.9	1	54.1	34.4	24.3	15622	25.5	21.5	7.9	13.3	903	450	199	1796	405	199	842	939	345	2644	9	508	652	205	15622	725
18	0.189267	Los Angeles	0.4587	0.1692	0.9966	0.1548	0.9242	0.9915	0.8962	0	0.9576	0.9322	0.9104	0.8242	0.8926	0.8094	0.5312	22	8.7	35.2	7.7	6.5	33.4	87.8	0	57.7	32.7	24.5	17750	32.8	14.3	7.1	28	1025	405	530	4113	360	305	1507	1580	1445	4092	0	911	1002	369	17750	1523
19	0.0788664	Los Angeles	0.0127	0.0149	0.9035	0.0644	0.934	0.6697	0.8054	0	0.9622	0.1245	0.9213	0.9572	0.994	0	0.8842	3.3	2.7	9.2	5.9	7.7	3.1	70.1	0	61	3.5	26.6	12147	61.6	0	13.8	10.5	95	78	89	961	171	224	969	1048	91	2041	0	639	42	258	12147	1654
20	0.158201	Los Angeles	0.0481	0.1079	0.9512	0.061	0.9845	0.8264	0.8463	0	0.9613	0.8689	0.9531	0.9823	0.9967	0.4637	0.8037	10.7	7.3	14	5.8	36.2	7.6	78.3	0	60.3	25.6	36.3	10149	67.2	7.7	11.2	7.1	380	257	120	2495	204	1284	860	944	257	2773	0	569	273	312	10149	1519
21	0.15775	Alameda	0.0125	0.0064	0.9164	0.0378	0.9928	0.4156	0.7993	0.4228	0.9726	0.0892	0.9827	0.9552	0.9907	0.0175	0.9473	3.2	0.6	10.2	5.1	66.6	0.9	68.9	0.3	69.3	2.8	55.7	12255	57.2	0.5	17.8	5.2	275	49	141	5113	440	5759	1389	1520	75	5955	4	1054	40	774	12255	1705
22	0.125171	Los Angeles	0.0345	0.7877	0.9663	0.5136	0.9605	0.9659	0.7602	0	0.9806	0.7674	0.9538	0.5481	0.9519	0.409	0.9537	8.7	19.5	16.7	12.7	14.4	23.2	61.5	0	78.1	19.4	36.5	24997	41.7	7	18.5	13.6	231	517	225	4205	336	383	1346	1495	598	1631	0	1168	357	491	24997	1106
23	0.205527	Los Angeles	0.2235	0.6336	0.9239	0.4195	0.9394	0.9582	0.9226	0	0.9281	0.9148	0.9277	0.8336	0.8599	0.6872	0.6632	18.4	16.6	10.8	11.4	8.5	21.4	92.1	0	43.4	30.2	28	17433	29.6	11.2	8.7	27	503	456	100	1467	296	233	925	966	555	2524	0	419	587	259	17433	748
24	0.3156	Los Angeles	0.008	0	0.9778	0.0016	0.9951	0.3421	0.7355	0	0.9898	0	0.9395	0.9954	0.9996	0	0.9931	1.5	0	19.9	1.3	88.2	0.6	57	0	88.8	0	31.2	6855	88.5	0	29.7	2.2	62	0	28	19704	52	3579	141	169	23	2312	0	150	0	44	6855	422
25	0.245491	Los Angeles	0.0094	0.006	0.9867	0.0031	0.9913	0.4399	0.7114	0	0.9829	0.3736	0.9378	0.9956	0.9993	0.0813	0.9592	2	0.5	24.1	2.1	56.6	1	53.2	0	80.9	8.1	30.7	6532	83.6	2.5	19.2	5	131	35	235	6239	139	3705	974	1123	65	3479	0	908	64	299	6532	2410
26	0.500774	Fresno	0.7941	0.041	0.9347	0.3138	0.9451	0.7902	0.8247	0	0.9086	0.8424	0.9253	0.9792	0.9888	0.9578	0.9702	27.3	5	11.9	10	9.5	6	74	0	37.3	23.7	27.5	10492	55.6	23.1	21	16.4	1163	215	165	6219	428	406	1384	1639	235	3159	0	612	410	381	10492	2144
27	0.333189	Los Angeles	0.0074	0.1371	0.9284	0.9919	0.9951	0.9572	0.8828	0	0.9572	0.9092	0.9599	0.7788	0.9775	0.8178	0.838	1.3	8	11.2	30.9	87.5	21.1	85.3	0	57.3	29.5	39.3	19136	48.9	14.6	12.1	0.7	14	85	10	162429	43	931	89	89	225	908	0	51	273	35	19136	68
28	0.0615018	Los Angeles	0.2889	0.1557	0.9997	0.2128	0.9431	0.9996	0.9422	0	0.9983	0.9992	0.9848	0.9627	0.9375	0.8541	0.5499	19.5	8.4	56.3	8.6	9.1	53.7	94.8	0	97.6	66.9	58.2	11785	38.9	16	7.3	50.1	841	362	659	2707	348	392	1171	1217	2198	4078	0	1188	1866	681	11785	1582
29	0.209387	Los Angeles	0.7635	0.8447	0.9436	0.6027	0.9434	0.9483	0.9336	0	0.9654	0.9163	0.9513	0.8585	0.9414	0.9473	0.7859	26.6	21	12.9	14	9.2	19.4	93.7	0	62.9	30.4	35.4	16578	39.6	21.9	10.8	20.6	919	726	162	3136	444	316	1253	1378	597	3237	0	867	694	443	16578	1247
30	0.414977	Los Angeles	0.649	0.1122	0.9577	0.9427	0.9873	0.3765	0.8626	0	0.975	0.7773	0.9371	0.9866	0.9892	0.9978	0.9958	24.6	7.4	15	23.1	42.4	0.7	81.5	0	71.9	19.9	30.5	9532	55.9	38.5	32.5	17.2	261	78	28	3692	245	449	187	210	7	863	0	151	109	57	9532	561
31	0.0236592	San Francisco	0.0175	0.9705	0.9531	0.9984	0.9347	0.9929	0.8579	0.5202	0.9954	0.9611	0.9996	0.8912	0.9661	0	0.8801	4.8	30.9	14.2	38.9	7.8	34.9	80.7	0.9	94.7	38.8	89.5	15302	45.2	0	13.6	7.1	172	1107	313	2102	1339	279	2201	2263	1226	2892	21	2144	1266	1970	15302	1552
32	1.40746	Santa Clara	0.7312	0.2234	0.9835	0.6638	0	0.9609	0.9123	0.9137	0.9506	0.9311	0.9092	0.8592	0.8486	0.7593	0.942	26	9.8	22.4	15	0	22	90.5	22.8	53.4	32.5	24.3	16551	28.7	12.9	17.3	15.1	786	296	258	13683	453	0	1154	1213	627	2735	276	648	630	280	16551	867
33	623.65	Adams	0.6018	0.7648	0.1939	0.5064	0.8794	0.5445	0.2469	0.6552	0.5335	0.448	0.4411	0.5295	0.3058	0.3842	0.0888	23.9	19	0.3	12.6	4	1.7	11.5	3.3	5.4	9.6	4.7	25462	8.3	6.7	2.8	7.3	585	464	3	1995	296	98	990	1145	37	282	38	62	168	47	25462	193
34	1.53127	Asotin	0.5732	0.2932	0.6451	0.8815	0.7931	0.1801	0.2191	0.7371	0.6637	0.7844	0.7929	0.8451	0.7789	0.7407	0.8306	23.6	11.1	3	20.1	2.1	0.1	10.1	7	10.5	20.3	13.3	17070	23.8	12.5	11.9	13.4	805	381	47	6642	672	72	1580	1635	3	346	115	172	470	210	17070	795
35	1.89209	Asotin	0.5017	0.7742	0.5723	0.6867	0.5978	0.3451	0.1052	0.8298	0	0.4287	0.2256	0.6217	0.5265	0.4907	0.5215	22.6	19.2	2.4	15.4	0.5	0.6	5.2	13.4	0	9.2	2.4	23147	13.7	8	7	13.3	824	702	34	2698	561	18	1443	1481	20	191	199	0	226	35	23147	489
36	2.43643	Benton	0.2885	0.8201	0	0.2698	0.6731	0.1973	0.2666	0.5298	0.5552	0.0144	0.1413	0.0907	0.075	0.1241	0.338	19.5	20.3	0	9.4	0.9	0.2	12.6	1	6.1	0.8	1.6	48576	3.3	3.3	5.3	3.5	900	937	0	12877	431	40	1810	1887	7	581	19	115	29	29	48576	150
37	16.8024	Benton	0.7156	0.6162	0.5931	0.478	0.5857	0.3133	0.3105	0.7236	0	0.054	0.2871	0.1954	0.2688	0.6604	0.6019	25.7	16.3	2.5	12.2	0.5	0.5	15.1	6.3	0	2	3	38182	7.5	10.7	7.9	6.1	1308	828	47	7011	621	23	1866	1962	22	768	123	0	69	56	38182	382
38	2.21201	Benton	0.7325	0.5964	0.6215	0.8073	0.4198	0.3442	0.3727	0.6048	0.7759	0.394	0.1728	0.484	0.4442	0.7437	0.7167	26	16	2.8	17.9	0.1	0.6	18.9	2	17.8	8.5	1.9	26698	11.5	12.5	9.5	8.1	1540	946	61	2499	1062	7	2210	2389	33	1118	47	425	313	42	26698	673
39	3.00206	Benton	0.7066	0.4131	0.6639	0.5829	0.7414	0.1655	0.518	0	0.6396	0.1837	0.1523	0.4451	0.4788	0.5219	0.2594	25.6	13.1	3.2	13.7	1.5	0	30.1	0	9.3	4.6	1.7	27774	12.4	8.5	4.6	10	1081	555	54	6749	573	62	1709	1810	1	1274	0	169	120	29	27774	515
40	2.84878	Benton	0.8602	0.2707	0.3229	0.2128	0.4754	0.2239	0.1676	0	0	0.0799	0.0299	0.222	0.075	0.1017	0.3048	29	10.7	0.9	8.6	0.2	0.2	7.7	0	0	2.6	0.4	36534	3.3	2.9	5	3	1477	545	15	2281	438	10	1739	1739	11	393	0	0	87	7	36534	168
41	1.47874	Benton	0.4811	0.377	0.2627	0.5214	0.3933	0.6347	0.3874	0.8251	0.7614	0.4333	0.5327	0.2814	0.3771	0.4777	0.3825	22.3	12.5	0.6	12.8	0.1	2.6	19.9	13	16.6	9.3	6	33586	9.9	7.9	5.7	12.4	1387	780	15	8813	797	5	2442	2675	154	1239	347	445	383	147	33586	610
42	7.89785	Benton	0.706	0.5709	0.3377	0.3521	0.3805	0.4121	0.3254	0.7637	0.6604	0.1455	0.2455	0.2416	0.0958	0.2669	0.2054	25.6	15.6	0.9	10.5	0	0.9	16	8.6	10.4	3.9	2.6	35506	3.8	5.2	4.1	6.2	3073	1882	42	8750	1255	5	4504	4610	97	1924	396	478	309	119	35506	457
43	1.67527	Benton	0.4526	0.5273	0.6763	0.7744	0.6612	0.4198	0.5583	0.708	0.8229	0.5547	0.6143	0.5592	0.5696	0.6422	0.1552	21.9	14.9	3.3	17.1	0.8	0.9	33.9	5.5	22.5	12.1	7.5	24706	15	10.4	3.6	7.9	1105	754	67	3050	861	40	2033	2154	41	1710	119	485	422	152	24706	756
44	1.14404	Benton	0.8212	0.3103	0.7159	0.823	0.4622	0.7362	0.5589	0.6778	0.7944	0.6272	0.6239	0.7948	0.851	0.8846	0.7606	27.9	11.4	3.8	18.3	0.2	4.4	33.9	4.1	19.5	14.1	7.7	18681	28.9	17.4	10.3	15.3	1264	515	67	5001	827	8	1774	1941	178	1537	79	378	384	136	18681	1304
45	1.995	Benton	0.653	0.3215	0.8114	0.3816	0.658	0.707	0.5467	0.744	0.3688	0.4839	0.3818	0.6135	0.4906	0.5899	0.4598	24.7	11.6	5.5	10.9	0.8	3.8	32.8	7.4	1.7	10.4	4	23346	12.7	9.5	6.4	16.6	1757	823	144	5387	770	55	2618	2659	250	2330	198	46	464	104	23346	897
46	2.82356	Benton	0.5473	0.5273	0.3785	0.7145	0.5745	0.6925	0.4407	0.7217	0.3092	0.2433	0.1299	0.4121	0.3243	0.605	0.5764	23.2	14.9	1.1	15.9	0.4	3.5	23.7	6.2	1	5.7	1.5	28755	8.7	9.8	7.6	6.6	1282	826	21	3496	879	23	1835	1875	184	1310	117	18	215	28	28755	481
47	32.7048	Benton	0.8641	0.7602	0.5461	0.4561	0.7111	0.5886	0.3477	0.81	0.5256	0.2433	0.5327	0.2471	0.1466	0.4978	0.1372	29.1	18.9	2.2	11.9	1.2	2.1	17.3	11.8	5.2	5.7	6	35204	4.9	8.1	3.4	7.6	2860	1860	76	6037	1160	115	3513	3777	190	1704	445	195	365	211	35204	476
48	175.525	Chelan	0.4635	0.783	0.5878	0.1259	0.7696	0.8406	0.5746	0.81	0.5872	0.6065	0.4328	0.5198	0.5082	0.1321	0.8037	22	19.4	2.5	7.2	1.8	8.3	35.5	11.8	7.2	13.5	4.6	25716	13.2	3.4	11.2	14.2	1462	1287	65	6356	471	119	2625	4514	529	2354	533	325	635	120	25716	868
49	3.50676	Chelan	0.7952	0.7198	0.6071	0.478	0.8001	0.7866	0.5353	0.746	0.6997	0.7792	0.7378	0.6616	0.5365	0.5631	0.4271	27.3	18.1	2.6	12.2	2.2	5.9	31.7	7.5	12.5	20	10.9	22163	14	9.1	6.1	13.8	1162	773	40	5713	508	94	1518	1728	231	1351	130	216	561	166	22163	585
50	52.9152	Chelan	0.4795	0.7694	0.4029	0.549	0.5756	0.3241	0.2018	0.8226	0	0.2932	0.1728	0.1644	0.1466	0.0783	0.2382	22.3	19.1	1.3	13.2	0.4	0.5	9.3	12.8	0	6.6	1.9	40449	4.9	2.4	4.4	10.1	849	727	18	8542	504	16	1412	1481	18	353	189	0	177	27	40449	185
51	2.70954	Chelan	0.3978	0.8413	0.8651	0.4919	0.4904	0.7758	0.4821	0.8049	0.8425	0.6494	0.6917	0.5763	0.7243	0.598	0.2823	21.2	20.9	7.2	12.4	0.2	5.5	27	11.4	24.9	14.8	9.4	24276	20.9	9.6	4.8	13.4	1633	1612	215	16260	960	17	2977	3185	395	2080	362	793	750	279	24276	1614
52	121.804	Chelan	0.7892	0.4821	0.8228	0.4195	0.7439	0.6825	0.5301	0.8944	0.4317	0.7111	0.1413	0.4696	0.4483	0.3406	0.2157	27.1	14.2	5.8	11.4	1.5	3.3	31.2	20.2	2.8	17	1.6	27083	11.6	6.1	4.2	16.3	1271	665	89	2350	534	70	1531	1776	149	1463	358	50	521	24	27083	544
53	6.45242	Chelan	0.5529	0.8756	0.293	0.6227	0.7123	0.6428	0.4961	0.4931	0.5952	0.6848	0.3359	0.1289	0.0795	0.3468	0.0363	23.3	22.1	0.7	14.3	1.2	2.7	28.2	0.7	7.5	16	3.5	43766	3.4	6.2	1.9	3.9	315	299	4	538	193	16	547	573	36	382	4	43	161	19	43766	46
54	10.5431	Chelan	0.526	0.7252	0.3794	0.8035	0.7404	0.7719	0.4862	0.6458	0.7584	0.5225	0.5569	0.3902	0.1942	0.646	0.4053	22.9	18.2	1.1	17.8	1.5	5.4	27.3	3	16.4	11.3	6.4	29425	5.9	10.4	5.9	8.1	1855	1472	33	7823	1436	118	2871	3123	412	2213	93	512	608	185	29425	476
55	0.894694	Clallam	0.1961	0.6929	0.2058	0.7696	0.6974	0	0.3019	0.4503	0.7579	0.1299	0.834	0.5499	0.5829	0.7079	0.6182	17.8	17.6	0.4	17	1.1	0	14.6	0.5	16.4	3.6	15.8	24946	15.4	11.7	8.1	11.1	472	467	5	3807	448	28	1299	1510	0	388	7	247	71	205	24946	409
56	4.27409	Clallam	0.4882	0.8277	0.3517	0.8484	0.5161	0.3154	0.4044	0.5561	0.6483	0.3317	0.7084	0.4771	0.8155	0.8152	0.2382	22.4	20.5	1	19	0.3	0.5	21.1	1.3	9.8	7.3	9.9	26880	26.1	14.5	4.4	10.9	746	682	14	3041	633	9	1391	1432	15	702	19	140	157	138	26880	869
57	22.8093	Clark	0.2954	0.4953	0.205	0.4708	0.4431	0.3718	0.2105	0.8558	0	0.19	0.0271	0.2321	0.1706	0.3134	0.6632	19.6	14.4	0.4	12.1	0.1	0.7	9.7	15.8	0	4.7	0.2	35982	5.4	5.8	8.7	7.4	1051	770	8	2978	649	8	2102	2291	35	518	363	0	186	5	35982	291
58	10.9548	Clark	0.4721	0.7252	0.6912	0.2773	0.5297	0.3952	0.3943	0.8263	0	0.0847	0.6696	0.2059	0.2782	0.3525	0.6098	22.2	18.2	3.5	9.5	0.3	0.8	20.4	13.1	0	2.7	8.8	37513	7.7	6.3	8	10.4	370	304	21	505	155	5	605	633	12	340	83	0	33	53	37513	128
59	22.6128	Clark	0.8497	0.3405	0.2809	0.179	0.4591	0.6538	0.2537	0.6237	0	0.151	0.0435	0.1838	0.128	0.5333	0.0323	28.7	11.9	0.7	8.1	0.2	2.9	11.9	2.4	0	4	0.6	38969	4.5	8.6	1.8	4.8	2169	902	17	6428	609	13	2487	2592	208	899	61	0	202	15	38969	339
60	7.84297	Clark	0.6725	0.5339	0.4103	0.4487	0.7611	0	0.1648	0.773	0.2632	0.0502	0.4997	0.1589	0.2458	0.0615	0.5678	25	15	1.3	11.8	1.7	0	7.6	9.2	0.6	1.9	5.5	40943	7	2	7.5	2.6	916	549	15	1892	432	62	1142	1241	0	278	114	7	45	63	40943	255
61	0.791237	Clark	0.2102	0.5022	0.3915	0.4417	0.705	0.319	0.2146	0.4729	0.8687	0.1145	0.2969	0.2346	0.2823	0.5009	0.4053	18.1	14.5	1.2	11.7	1.1	0.5	9.9	0.6	28.9	3.3	3.1	35854	7.8	8.2	5.9	6.4	389	312	12	4863	251	24	990	1016	10	213	6	294	49	31	35854	167
62	1.51933	Clark	0.5892	0.6986	0.3872	0.0998	0.5114	0.4695	0.31	0	0.5862	0.1047	0	0.2102	0.1754	0.3016	0.0815	23.8	17.7	1.2	6.7	0.3	1.2	15.1	0	7.2	3.1	0	37261	5.5	5.7	2.7	3.9	1099	818	21	2773	310	12	1767	1814	50	697	0	130	97	0	37261	251
63	2.5335	Clark	0.8065	0.2546	0.5136	0.3446	0.5787	0.7886	0.2342	0.4317	0.7532	0.3041	0.5735	0.7126	0.5532	0.4144	0.7104	27.5	10.4	1.9	10.4	0.4	6	10.9	0.4	16	6.8	6.7	20910	14.5	7.1	9.4	9.7	769	289	19	1850	291	12	978	1123	154	305	5	180	113	66	20910	403
64	15.4432	Clark	0.7028	0.7039	0.6861	0.4344	0.6426	0.3096	0.1309	0.746	0.3711	0.3098	0.1299	0.2218	0.0711	0.2452	0.5936	25.5	17.8	3.4	11.6	0.7	0.5	6.2	7.5	1.8	6.9	1.5	36543	3.2	4.9	7.8	4.7	1526	1066	67	4787	694	41	1964	2036	26	373	152	36	288	29	36543	189
65	2.48133	Clark	0.7969	0.5523	0.4202	0.3893	0.464	0.3686	0.2335	0.4729	0.3313	0.2597	0.0637	0.2985	0.0873	0.4552	0.4379	27.3	15.3	1.4	11	0.2	0.7	10.9	0.6	1.2	6	0.8	32845	3.6	7.6	6.2	6.8	1828	1027	31	4555	734	12	2261	2394	41	728	14	29	266	19	32845	239
66	33.2647	Clark	0.8257	0.419	0.4215	0.2331	0.575	0.236	0.2762	0.8537	0	0.353	0.2149	0.1658	0.2411	0.056	0.0678	28	13.2	1.4	8.9	0.4	0.3	13.2	15.6	0	7.7	2.3	40343	6.9	1.9	2.5	2	671	316	11	638	214	10	798	818	6	315	128	0	121	18	40343	166
67	21.4533	Clark	0.3436	0.5647	0.5408	0.5136	0.5289	0.4139	0.2314	0.8074	0.246	0.3156	0.2149	0.2342	0.2554	0.1181	0.3825	20.4	15.5	2.1	12.7	0.3	0.9	10.8	11.6	0.5	7	2.3	35871	7.2	3.2	5.7	9.6	959	728	35	1300	596	14	1646	1760	39	506	205	8	235	38	35871	334
68	8.53291	Clark	0.8751	0.3215	0.6017	0.3966	0.4859	0.7018	0.4659	0.7179	0	0.4656	0.1835	0.5361	0.6436	0.6853	0.7656	29.5	11.6	2.6	11.1	0.2	3.7	25.6	6	0	10	2	25296	17.5	11.2	10.4	11	1795	707	46	3805	678	13	1777	1904	208	1562	115	0	371	36	25296	1052
69	1.86955	Clark	0.4089	0.5835	0.4181	0.5962	0.6481	0.5303	0.2958	0.7103	0	0.348	0.2256	0.5349	0.4716	0.5528	0.6976	21.3	15.8	1.4	13.9	0.7	1.6	14.2	5.6	0	7.6	2.4	25325	12.2	8.9	9.2	10.7	1283	950	30	6055	837	43	2206	2279	90	857	127	0	330	52	25325	735
70	0.730198	Clark	0.6989	0.174	0.7625	0.556	0.5038	0.7883	0.2714	0.8525	0.7778	0.6494	0.4569	0.736	0.4202	0.3499	0.7345	25.4	8.8	4.5	13.3	0.2	6	12.9	15.5	17.9	14.8	4.9	20307	10.9	6.3	9.8	14.2	935	324	58	3425	488	9	1295	1410	205	473	219	253	350	64	20307	399
71	0.647209	Clark	0.5543	0.062	0.6557	0.5286	0.6845	0.6267	0.2101	0.5727	0.2573	0.5547	0.3264	0.5404	0.1371	0.3339	0.3714	23.3	5.9	3.1	12.9	0.9	2.5	9.7	1.5	0.5	12.1	3.4	25185	4.7	6.1	5.6	9	711	181	33	3265	393	29	1073	1137	70	295	17	6	244	36	25185	142
72	10.7214	Clark	0.8798	0.4696	0.7914	0.4561	0.6099	0.5198	0.3982	0.8251	0.7226	0.1399	0.7176	0.4288	0.0481	0.1974	0.1461	29.6	14	5	11.9	0.5	1.5	20.6	13	13.9	3.8	10.2	28252	2.6	4.3	3.5	9.6	1711	809	99	3065	687	31	1967	2096	80	1192	272	291	134	201	28252	147
73	1.45622	Clark	0.7823	0.328	0.7265	0.1669	0.5092	0.7468	0.4325	0.5561	0.4966	0.394	0.0637	0.2044	0.2646	0.2797	0.3268	27	11.7	3.9	7.9	0.3	4.7	23.1	1.3	4.3	8.5	0.8	37610	7.4	5.4	5.2	10	1481	644	75	4029	434	14	1913	1913	238	1266	25	83	308	16	37610	406
74	4.94018	Clark	0.7975	0.5773	0.5043	0.5628	0.5899	0.585	0.2758	0.6281	0.5229	0.3317	0.5069	0.2375	0.4283	0.586	0.3268	27.3	15.7	1.9	13.4	0.5	2	13.1	2.5	5.1	7.3	5.6	35705	11.1	9.5	5.2	4.6	1760	1011	44	3731	860	30	2338	2421	119	846	60	123	314	130	35705	716
75	1.34942	Clark	0.6938	0.3343	0.708	0.3599	0.653	0.6603	0.2873	0.4729	0	0.3784	0.1623	0.5089	0.2411	0.335	0.3825	25.4	11.8	3.7	10.6	0.7	3	13.8	0.6	0	8.2	1.8	26022	6.9	6.1	5.7	10.9	1294	603	58	2605	541	38	1581	1617	145	703	9	0	268	28	26022	350
76	0.882486	Clark	0.8857	0.2234	0.7708	0.179	0.4807	0.726	0.5939	0.7162	0.785	0.5102	0.1195	0.5322	0.452	0.5665	0.338	29.8	9.8	4.6	8.1	0.2	4.2	37.5	5.9	18.6	11	1.4	25390	11.7	9.1	5.3	10.9	1891	622	99	2837	511	13	2144	2253	246	2382	133	419	436	31	25390	738
77	1.62973	Clark	0.5	0.3526	0.4673	0.4635	0.4704	0.4562	0.3852	0.6357	0.7418	0.5587	0.514	0.4256	0.6906	0.839	0.6182	22.5	12.1	1.6	12	0.2	1.1	19.7	2.7	15.2	12.2	5.7	28344	19.4	15.4	8.1	8.8	1435	768	41	3737	766	12	2494	2534	65	1257	69	385	509	142	28344	1222
78	2.1016	Clark	0.7972	0.457	0	0.3371	0.5932	0	0.313	0.4503	0	0.0104	0	0.0746	0.1132	0.1808	0.0286	27.3	13.8	0	10.3	0.5	0	15.2	0.5	0	0.6	0	51393	4.2	4.1	1.7	3.2	1429	724	0	2178	538	25	1779	1807	0	797	9	0	22	0	51393	221
79	1.69298	Clark	0.7509	0.6572	0.2638	0.1259	0.4901	0.5022	0.3991	0	0.2752	0.337	0.0299	0.2883	0.1848	0.632	0.7167	26.4	17	0.6	7.2	0.2	1.4	20.7	0	0.6	7.4	0.4	33281	5.7	10.2	9.5	6.1	1798	1156	14	5105	491	15	2263	2320	90	1411	0	15	342	9	33281	381
80	1.62872	Clark	0.2559	0.7877	0	0.5425	0.514	0.3773	0.1689	0.5801	0.6208	0.0892	0.4718	0.1655	0.0408	0.087	0.4492	19	19.5	0	13.1	0.3	0.7	7.8	1.6	8.5	2.8	5.1	40361	2.4	2.6	6.3	2.8	929	956	0	3322	640	13	2087	2266	34	381	36	193	103	106	40361	118
81	2.68656	Clark	0.8728	0.3526	0.2431	0.2773	0.5618	0.493	0.2247	0.8548	0	0.1047	0.1939	0.2476	0.1517	0.319	0.3268	29.4	12.1	0.5	9.5	0.4	1.3	10.4	15.7	0	3.1	2.1	35180	5	5.9	5.2	5.5	1321	545	8	6647	425	17	1480	1480	55	468	233	0	88	31	35180	222
82	1.32638	Clark	0.522	0.7508	0.6597	0.4487	0.8453	0.2327	0.2363	0.4931	0.6919	0.178	0.1835	0.2394	0.4751	0.3479	0.1461	22.8	18.7	3.1	11.8	3.1	0.2	11	0.7	12	4.5	2	35608	12.3	6.2	3.5	6.6	888	727	49	2142	450	119	1573	1652	9	429	11	199	126	31	35608	467
83	0.994799	Clark	0.5173	0.7602	0.2957	0.5136	0.5463	0.1653	0.3661	0.4503	0.2772	0.1729	0.0637	0.2371	0.1003	0.3475	0.7104	22.8	18.9	0.7	12.7	0.3	0	18.5	0.5	0.7	4.4	0.8	35721	3.9	6.2	9.4	6.8	945	786	11	2530	528	14	1478	1517	1	766	7	10	133	12	35721	161
84	1.37634	Clark	0.2385	0.5523	0.262	0.6463	0.425	0.467	0.392	0.8459	0.7988	0.64	0.4718	0.6724	0.5696	0.2892	0.5215	18.6	15.3	0.6	14.7	0.1	1.1	20.2	14.9	20	14.5	5.1	21906	15	5.5	7	13.1	743	611	10	4083	584	5	1635	1747	43	805	261	349	406	84	21906	596
85	1.48896	Clark	0.4366	0.6572	0.3996	0.4195	0.6168	0.4012	0.3826	0.5995	0.5165	0.4241	0.1085	0.4133	0.1706	0.2516	0.0457	21.7	17	1.3	11.4	0.6	0.8	19.6	1.9	4.9	9.1	1.3	28720	5.4	5	2.1	12	653	511	15	1891	343	17	1195	1223	22	589	23	60	198	15	28720	163
86	1.77781	Clark	0.6152	0.6515	0.3599	0.5962	0.5587	0.7122	0.4246	0.702	0.4898	0.4039	0.2564	0.4539	0.3058	0.4911	0.4379	24.1	16.9	1	13.9	0.4	3.9	22.5	5.2	4.1	8.7	2.7	27532	8.3	8	6.2	7.3	1306	914	22	3916	745	20	2100	2171	195	1217	113	90	330	56	27532	446
87	0.784531	Clark	0.5734	0.6757	0.4013	0.6407	0.4974	0.7536	0.3017	0	0	0.282	0.1085	0.3383	0.1322	0.3381	0.271	23.6	17.3	1.3	14.6	0.2	4.9	14.6	0	0	6.4	1.3	31252	4.6	6.1	4.7	8.2	607	447	12	1833	375	6	949	1033	116	376	0	0	115	12	31252	119
88	1.1922	Clark	0.63	0.0826	0.7765	0.576	0.5939	0.7238	0.3756	0	0.557	0.2875	0.3455	0.4474	0.4677	0.5916	0.8156	24.4	6.6	4.7	13.6	0.5	4.1	19.1	0	6.2	6.5	3.6	27708	12.1	9.5	11.5	9.6	1724	470	112	2894	965	34	2370	2470	269	1350	0	152	303	86	27708	849
89	0.871203	Clark	0.7024	0.6399	0.4437	0.6867	0.4086	0.8575	0.475	0	0.8629	0.6307	0.4786	0.6096	0.5568	0.6369	0.2054	25.5	16.7	1.5	15.4	0.1	9.3	26.4	0	27.9	14.2	5.2	23448	14.6	10.3	4.1	9.5	1480	967	36	3012	890	6	2392	2409	506	1533	0	672	540	124	23448	846
90	1.59794	Clark	0.3996	0.5647	0.726	0.5286	0.6265	0.5648	0.4995	0.5801	0.8014	0.2597	0.2564	0.3769	0.4945	0.7207	0.6976	21.2	15.5	3.9	12.9	0.6	1.9	28.5	1.6	20.2	6	2.7	29853	12.8	12	9.2	8.5	1331	971	107	2949	808	38	2734	2999	109	1790	48	606	258	74	29853	795
91	1.50826	Clark	0.6492	0.5208	0.5459	0.4847	0.5409	0.5952	0.4052	0.4317	0.6698	0.1047	0.3545	0.5431	0.4827	0.3508	0.6558	24.6	14.8	2.2	12.3	0.3	2.2	21.1	0.4	10.8	3.1	3.7	25115	12.5	6.3	8.6	8.6	1214	730	39	4275	604	16	1804	1892	100	1040	7	205	100	67	25115	616
92	0.948684	Clark	0.23	0.7252	0.8133	0.704	0.8771	0.8429	0.4404	0.5642	0.7971	0.6528	0.6143	0.5403	0.592	0.6685	0.7043	18.5	18.2	5.5	15.7	3.9	8.4	23.7	1.4	19.8	14.9	7.5	25190	15.7	10.9	9.3	16.1	880	866	104	8315	722	188	1876	2079	373	1127	29	411	498	140	25190	714
93	1.1979	Clark	0.3013	0.489	0.5699	0.6867	0.6709	0.3532	0.4451	0	0.4875	0.3835	0.4244	0.3791	0.1754	0.2368	0.7286	19.7	14.3	2.3	15.4	0.9	0.6	24	0	4.1	8.3	4.5	29780	5.5	4.8	9.7	10.7	993	718	47	3459	768	43	2011	2055	29	1207	0	84	314	90	29780	274
94	1.13187	Clark	0.4953	0.5902	0.7017	0.4042	0.7874	0.8096	0.523	0	0.7197	0.5056	0.5627	0.3982	0.452	0.8433	0.6705	22.5	15.9	3.6	11.2	2	6.8	30.6	0	13.7	10.9	6.5	29181	11.7	15.5	8.8	15.8	1213	856	69	2492	597	109	1920	1920	335	1652	0	263	394	124	29181	622
95	0.705371	Clark	0.7893	0.1079	0.838	0.5425	0.7836	0.8252	0.527	0	0.8988	0.7752	0.5386	0.7119	0.6973	0.7122	0.2823	27.1	7.3	6.2	13.1	2	7.5	31	0	35	19.8	6.1	20925	19.7	11.8	4.8	22.5	676	183	56	3795	327	49	898	1052	165	771	0	368	313	55	20925	487
96	1.1354	Clark	0.4076	0.3466	0.7193	0.5962	0.654	0.5938	0.4729	0.4317	0.8966	0.5311	0.7205	0.4973	0.4945	0.8781	0.6907	21.3	12	3.8	13.9	0.8	2.1	26.2	0.4	34.5	11.5	10.3	26340	12.8	17	9.1	11.7	937	526	73	5924	612	33	1908	2089	87	1154	9	720	335	196	26340	561
97	1.25601	Clark	0.5356	0.4632	0.5009	0.4708	0.5999	0.6323	0.4282	0.6048	0	0.3989	0.2969	0.251	0.5301	0.7435	0.7225	23	13.9	1.9	12.1	0.5	2.6	22.7	2	0	8.6	3.1	35014	13.8	12.5	9.6	8.9	1337	805	40	5949	700	29	2147	2147	145	1319	44	0	339	66	35014	799
98	0.843811	Clark	0.3837	0.3585	0.8597	0.6525	0.5705	0.8129	0.591	0	0.8876	0.4656	0.783	0.6054	0.3991	0.5248	0.5312	21	12.2	7	14.8	0.4	6.9	37.2	0	32.7	10	12.8	23552	10.4	8.5	7.1	15.4	985	575	133	8086	697	19	1901	2006	303	1748	0	655	295	244	23552	486
99	0.801887	Clark	0.4506	0.5585	0.5475	0.8035	0.8483	0.7073	0.4383	0.7541	0.7205	0.4241	0.4928	0.5496	0.5117	0.5886	0.7455	21.9	15.4	2.2	17.8	3.1	3.8	23.5	8	13.7	9.1	5.4	24952	13.3	9.5	10	7.4	1237	872	49	5687	988	177	2255	2285	205	1330	182	314	366	121	24952	741
100	0.709658	Clark	0.7723	0.0863	0.7758	0.3521	0.6972	0.8189	0.4348	0.6614	0	0.6465	0.1299	0.5792	0.2323	0.0353	0.5764	26.8	6.7	4.7	10.5	1.1	7.2	23.3	3.5	0	14.7	1.5	24208	6.7	1.3	7.6	18.9	1121	281	67	1500	439	44	1422	1518	281	973	53	0	403	22	24208	279
101	0.610091	Clark	0.7999	0.2234	0.7135	0.3893	0.5043	0.8066	0.5502	0.4729	0	0.62	0	0.4876	0.616	0.8857	0.4598	27.4	9.8	3.7	11	0.2	6.7	33.1	0.6	0	13.9	0	26595	16.5	17.4	6.4	19.8	1112	399	49	1434	445	10	1309	1314	240	1345	8	0	347	0	26595	669
102	0.564612	Clark	0.7097	0.1557	0.7377	0.2698	0.6315	0.5301	0.4039	0.5867	0	0.4039	0.0637	0.538	0.2688	0.5623	0.7606	25.6	8.4	4.1	9.4	0.6	1.6	21	1.7	0	8.7	0.8	25252	7.5	9.1	10.3	10.6	817	267	44	1687	299	20	1080	1080	48	671	18	0	179	9	25252	240
103	1.38985	Clark	0.3915	0.4011	0.6297	0.549	0.7979	0.455	0.2494	0	0.5746	0.5738	0.6658	0.4485	0.3864	0.678	0.5017	21.1	12.9	2.8	13.2	2.2	1.1	11.7	0	6.8	12.6	8.7	27681	10.1	11.1	6.8	9	591	361	30	3481	362	61	1058	1125	29	327	0	76	266	92	27681	276
104	1.07127	Clark	0.7097	0.188	0.683	0.7831	0.5919	0.8747	0.5538	0.6866	0.8512	0.7005	0.8243	0.7819	0.8048	0.8786	0.8156	25.6	9.1	3.4	17.3	0.5	10.6	33.5	4.5	26.1	16.6	15.1	19048	25.4	17.1	11.5	22.7	920	328	51	11690	622	17	1512	1550	360	1202	69	405	412	228	19048	912
105	0.579158	Clark	0.6562	0.188	0.8363	0.8513	0.5774	0.6369	0.5694	0.7043	0.4742	0.7977	0.4997	0.6984	0.6858	0.8011	0.6632	24.8	9.1	6.2	19.1	0.4	2.7	35	5.3	3.7	21	5.5	21247	19.2	14.1	8.7	14.9	931	344	98	1843	717	16	1584	1710	93	1315	91	64	548	87	21247	722
106	0.45417	Clark	0.0935	0.8806	0.1849	0.8545	0.8578	0.5635	0.3183	0	0.759	0.3683	0.8298	0.3378	0.519	0.2625	0.4159	14.3	22.3	0.2	19.2	3.4	1.8	15.5	0	16.4	8	15.5	31269	13.5	5.2	6	6.5	285	445	2	3608	370	67	968	1028	35	310	0	169	127	150	31269	260
107	0.361896	Clark	0.0459	0.2601	0.2152	0.823	0.6054	0.5312	0.2963	0	0.8911	0.1399	0.7766	0.1933	0.6518	0.0731	0.7225	10.5	10.5	0.4	18.3	0.5	1.6	14.3	0	33.3	3.8	12.5	38300	17.8	2.3	9.6	16.4	121	121	3	6157	212	6	697	720	18	165	0	240	35	87	38300	205
108	0.947919	Clark	0.1959	0.6873	0.7589	0.5286	0.6307	0.6416	0.4659	0	0.5585	0.3632	0.1413	0.1934	0.6465	0.0967	0.6411	17.8	17.5	4.4	12.9	0.6	2.7	25.6	0	6.2	7.9	1.6	38289	17.6	2.8	8.4	12.4	541	533	54	3350	393	19	1222	1258	76	781	0	78	177	19	38289	535
109	0.623248	Clark	0.7775	0.8806	0.7886	0.861	0.6689	0.7543	0.4889	0.5298	0.5858	0.4381	0.6658	0.4149	0.7614	0.4184	0.6098	26.9	22.3	5	19.4	0.8	4.9	27.6	1	7.2	9.4	8.7	28666	22.8	7.1	8	5.1	447	371	28	2506	322	14	563	615	78	458	6	44	109	49	28666	376
110	0.507933	Clark	0.4157	0.6929	0.701	0.5354	0.7558	0.7806	0.4181	0	0.2394	0.5884	0.3066	0.5077	0.4117	0.6394	0.1552	21.4	17.6	3.6	13	1.6	5.7	22	0	0.4	13	3.2	26053	10.7	10.3	3.6	11.9	368	302	25	891	222	28	697	735	92	378	0	3	158	22	26053	184
111	1.16252	Clark	0.3888	0.7648	0.6819	0.72	0.6507	0.719	0.3751	0	0.5497	0.4883	0.5505	0.1978	0.4202	0.545	0.6558	21	19	3.4	16	0.7	4	19	0	5.9	10.5	6.3	38022	10.9	8.8	8.6	9.6	923	833	53	1741	701	32	1577	1723	166	835	0	102	332	100	38022	478
112	1.1502	Cowlitz	0.4819	0.6929	0	0.8916	0.6322	0.2014	0.2392	0	0.3067	0.4839	0.2668	0.5251	0.3991	0.5805	0.1288	22.3	17.6	0	20.5	0.6	0.2	11.2	0	0.9	10.4	2.8	25578	10.4	9.4	3.3	6.2	672	530	0	1991	617	19	1132	1175	5	337	0	11	220	32	25578	312
113	2.55961	Cowlitz	0.6241	0.5902	0.2829	0.556	0.4951	0.5628	0.4084	0.7476	0.7846	0.5509	0.1728	0.7541	0.7444	0.8668	0.8116	24.3	15.9	0.7	13.3	0.2	1.8	21.3	7.6	18.6	12	1.9	19827	21.9	16.5	11.4	12.6	1801	1179	20	5452	985	17	2893	3091	130	1582	235	574	571	54	19827	1623
114	6.18187	Cowlitz	0.2801	0.883	0.1896	0.8416	0.5528	0.1901	0.1479	0.5933	0.4158	0.2597	0.0989	0.2758	0.1706	0.2516	0.6488	19.4	22.4	0.3	18.8	0.4	0.1	6.9	1.8	2.5	6	1.2	33839	5.4	5	8.5	4.3	1318	1525	7	3559	1277	24	2669	2772	9	471	49	70	304	33	33839	363
115	5.25593	Cowlitz	0.7297	0.5585	0.6126	0.8344	0.6818	0.4633	0.3241	0.7909	0.4615	0.4931	0.52	0.4264	0.3555	0.5876	0.2823	26	15.4	2.7	18.6	0.9	1.1	15.9	10.4	3.5	10.6	5.8	28321	9.4	9.5	4.8	6.9	1817	1079	68	3719	1287	65	2533	2804	74	1113	293	97	493	148	28321	634
116	27.7976	Cowlitz	0.8733	0.438	0.7762	0.4042	0.7463	0.8051	0.3486	0.8179	0.4256	0.5738	0.4411	0.479	0.4788	0.6439	0.2054	29.4	13.5	4.7	11.2	1.5	6.6	17.4	12.4	2.7	12.6	4.7	26833	12.4	10.4	4.1	10.5	2242	1032	117	10223	840	116	2479	2922	459	1326	362	79	586	116	26833	935
117	112.998	Cowlitz	0.529	0.7877	0.3626	0.831	0.4928	0.2687	0.163	0.8699	0	0.4972	0.2356	0.3856	0.4404	0.0956	0.7507	22.9	19.5	1.1	18.5	0.2	0.3	7.5	17.3	0	10.7	2.5	29564	11.4	2.8	10.1	12.6	1123	954	20	1676	904	11	1884	2046	16	368	353	0	377	47	29564	555
118	72.8437	Cowlitz	0.3966	0.7648	0.2924	0.7095	0.6353	0.2692	0.2419	0.8537	0.3633	0.4931	0.1728	0.4549	0.2823	0.3755	0.5017	21.2	19	0.7	15.8	0.6	0.3	11.3	15.6	1.6	10.6	1.9	27504	7.8	6.6	6.8	8.6	1375	1237	19	3737	1026	42	2607	2732	21	735	427	45	497	50	27504	503
119	905.554	Douglas	0.7601	0.6276	0.7711	0.8344	0.6476	0.3259	0.2359	0.8598	0	0.4039	0.4786	0.6503	0.6274	0.186	0.338	26.5	16.5	4.6	18.6	0.7	0.5	11	16.2	0	8.7	5.2	22445	16.9	4.2	5.3	9.3	783	488	51	1904	544	21	1103	1324	14	325	215	0	175	57	22445	494
120	4.13434	Douglas	0.6847	0.7358	0.7148	0.478	0.4794	0.6746	0.4157	0.7838	0.6383	0.5311	0.5447	0.4252	0.2823	0.4839	0.195	25.2	18.4	3.8	12.2	0.2	3.2	21.8	9.9	9.3	11.5	6.2	28355	7.8	8	4	7.5	1866	1364	97	3213	899	15	2578	2782	221	1615	275	258	563	160	28355	579
121	0.906384	Douglas	0.6044	0.7602	0.8697	0.8967	0.5371	0.7034	0.5502	0.751	0.6128	0.7085	0.7176	0.6702	0.547	0.6433	0.4271	24	18.9	7.4	20.7	0.3	3.7	33.1	7.8	8.2	16.9	10.2	21961	14.3	10.4	6.1	8.9	759	598	99	5910	656	10	1337	1454	109	1048	114	119	362	137	21961	453
122	2.28798	Douglas	0.6148	0.6162	0	0.5286	0.6932	0.5251	0.4494	0.6801	0.3071	0.6373	0.1299	0.3654	0.2604	0.3317	0.195	24.1	16.3	0	12.9	1	1.5	24.3	4.2	0.9	14.4	1.5	30266	7.3	6	4	7.9	1043	703	0	3127	557	44	1509	1596	63	1051	67	15	417	23	30266	315
123	4.25554	Franklin	0.7019	0.3526	0.2199	0.3893	0.4814	0.6666	0.6022	0.7179	0.6032	0.4287	0.2356	0.4828	0.2323	0.3815	0.3159	25.5	12.1	0.4	11	0.2	3.1	38.4	6	7.8	9.2	2.5	26732	6.7	6.6	5.1	7.1	2474	1170	15	5960	1071	20	3334	3434	273	3730	206	268	575	83	26732	650
124	710.835	Garfield	0.6199	0.8852	0.2939	0.8729	0.7206	0.2689	0.1684	0.8727	0	0.1299	0.1835	0.6147	0.4361	0.1963	0.2382	24.2	22.5	0.7	19.8	1.3	0.3	7.8	17.6	0	3.6	2	23313	11.3	4.3	4.4	9.2	540	501	7	2107	436	28	952	1210	7	173	213	0	59	19	23313	250
125	31.8025	Grant	0.8403	0.4632	0.7756	0.6097	0.7825	0.7933	0.5081	0.8074	0.6543	0.7497	0.514	0.7074	0.592	0.5309	0.5405	28.4	13.9	4.7	14.1	2	6.1	29.2	11.6	10.1	18.6	5.7	21042	15.7	8.6	7.2	11.2	2311	1127	128	10471	1128	159	2718	2950	466	2378	343	297	967	154	21042	1249
126	3.24869	Grant	0.8846	0.2601	0.5786	0.4993	0.5446	0.7225	0.5548	0.7759	0.6169	0.7362	0.7807	0.5855	0.7091	0.604	0.7656	29.8	10.5	2.4	12.5	0.3	4.1	33.6	9.4	8.3	18	12.7	24046	20.2	9.7	10.4	11.1	2057	722	66	9974	865	23	2742	3296	254	2319	311	275	751	348	24046	1392
127	250.677	Grays Harbor	0.3608	0.7694	0	0.5425	0.8309	0.5286	0.3253	0.746	0.5409	0.4521	0.2969	0.2137	0.1182	0.7427	0.8914	20.7	19.1	0	13.1	2.7	1.6	16	7.5	5.6	9.7	3.1	37033	4.3	12.5	14.1	6.6	1311	1215	0	7457	812	174	2549	2875	97	1015	217	162	441	80	37033	267
128	32.3669	Grays Harbor	0.5359	0.8726	0.7489	0.8672	0.6341	0.4298	0.3054	0.8674	0	0.2765	0.6143	0.5437	0.6858	0.6225	0.4379	23	22	4.2	19.6	0.6	0.9	14.8	17	0	6.3	7.5	25103	19.2	10	6.2	10.1	936	892	71	2629	794	26	1673	1698	36	602	288	0	186	125	25103	775
129	2.25	Grays Harbor	0.2424	0.8647	0.1989	0.5894	0.867	0.5866	0.3271	0.4503	0.6576	0.4611	0.589	0.3377	0.4975	0.1995	0.5115	18.7	21.7	0.3	13.8	3.6	2.1	16.1	0.5	10.2	9.9	7	31271	12.9	4.4	6.9	8.2	790	915	6	3408	567	152	1747	1964	80	679	9	201	308	122	31271	529
130	5.48152	Island	0.8358	0.419	0.5638	0.7875	0.4112	0.6335	0.6441	0.8626	0.5549	0.4563	0.6239	0.4811	0.5982	0.6404	0.6411	28.3	13.2	2.3	17.4	0.1	2.6	43.4	16.5	6.1	9.8	7.7	26785	15.9	10.3	8.4	10.7	1853	864	55	5639	1054	7	2397	2514	158	2844	414	153	384	185	26785	1033
131	0.763223	Island	0.4477	0.7877	0	0.5829	0.7613	0.4835	0.4808	0.6193	0.6923	0.2875	0.7323	0.5327	0.6073	0.746	0.5678	21.8	19.5	0	13.7	1.7	1.2	26.8	2.3	12.1	6.5	10.7	25378	16.2	12.6	7.5	6.6	696	622	0	5049	400	54	1486	1616	36	855	37	195	128	159	25378	505
132	0.79225	Island	0.1329	0.3831	0.5049	0.8757	0.7218	0.6136	0.5359	0	0.7972	0.4521	0.888	0.6461	0.63	0.613	0.7656	16	12.6	1.9	19.9	1.3	2.4	31.8	0	19.8	9.7	20.9	22539	17	9.9	10.4	12.1	341	269	21	5880	380	27	1113	1213	48	677	0	240	143	233	22539	358
133	13.4993	Island	0.3564	0.8647	0.6213	0.5894	0.872	0.3318	0.3877	0.8008	0.479	0.1672	0.3359	0.3258	0.4677	0.5297	0.7759	20.6	21.7	2.8	13.8	3.8	0.5	19.9	11.1	3.9	4.3	3.5	31732	12.1	8.6	10.6	13.2	1085	1146	61	5683	688	198	2211	2404	26	1050	267	93	171	77	31732	609
134	8.02572	Island	0.3738	0.8159	0.7068	0.675	0.4187	0.3063	0.1757	0.8344	0	0.1399	0.1299	0.389	0.1942	0.227	0.6839	20.8	20.2	3.7	15.2	0.1	0.4	8.1	13.8	0	3.8	1.5	29460	5.9	4.7	9	8.1	892	863	59	1610	650	5	1615	1860	18	345	256	0	114	24	29460	252
135	4.33376	Jefferson	0.3019	0.8806	0.6697	0.5894	0.5223	0.6301	0.2982	0.708	0.3126	0.1954	0.5569	0.3964	0.5796	0.2708	0.0457	19.8	22.3	3.2	13.8	0.3	2.6	14.4	5.5	1	4.8	6.4	29236	15.3	5.3	2.1	8.3	628	708	44	2187	439	9	1366	1503	77	457	83	15	116	88	29236	487
136	0.467576	King	0.3409	0.4069	0.3874	0.556	0.608	0.6083	0.4434	0	0.6342	0.4287	0.3545	0.1706	0.61	0.6118	0.1122	20.4	13	1.2	13.3	0.5	2.3	23.9	0	9.1	9.2	3.7	39964	16.3	9.9	3.1	14.3	576	369	14	1584	376	15	1176	1189	62	676	0	108	196	43	39964	461
137	1.1131	King	0.3119	0.8726	0	0.1259	0.6558	0.511	0.3126	0	0	0.0385	0.1085	0.0323	0.1417	0.3222	0.1552	19.9	22	0	7.2	0.8	1.4	15.2	0	0	1.6	1.3	65168	4.8	5.9	3.6	3.2	628	695	0	780	227	24	1251	1365	43	480	0	0	38	16	65168	152
138	1.46091	King	0.2253	0.3831	0.7427	0.2622	0.6752	0.7477	0.5835	0.6614	0.898	0.2986	0.589	0.3173	0.5532	0.5594	0.338	18.4	12.6	4.1	9.3	0.9	4.7	36.4	3.5	34.8	6.7	7	32069	14.5	9	5.3	10.8	1479	1015	142	9196	745	71	3423	3559	355	2929	123	1238	385	241	32069	1163
139	0.440769	King	0.2852	0.6276	0	0.0685	0.8441	0.2357	0.3256	0	0.558	0.0706	0.2356	0.0835	0.2782	0.3339	0.271	19.5	16.5	0	6	3	0.3	16	0	6.2	2.4	2.5	49749	7.7	6.1	4.7	3.2	482	408	0	1038	145	75	1040	1115	6	396	0	69	45	26	49749	186
140	0.389334	King	0.1199	0.8618	0.2554	0.0902	0.7427	0.5538	0.4273	0.5085	0.3549	0.0847	0.2564	0.0188	0.128	0.0608	0.3268	15.5	21.6	0.6	6.5	1.5	1.8	22.7	0.8	1.5	2.7	2.7	74949	4.5	2	5.2	2.7	283	394	5	582	117	27	850	921	31	413	7	14	40	23	74949	81
141	0.368518	King	0.6877	0.1788	0	0.1548	0.7268	0.7228	0.5868	0	0.8053	0.0664	0.5569	0.1929	0.5265	0.6261	0.6488	25.3	8.9	0	7.7	1.3	4.1	36.8	0	20.6	2.3	6.4	38333	13.7	10.1	8.5	4	497	176	0	3317	151	26	762	806	75	724	0	166	31	49	38333	269
142	0.457108	King	0.0591	0.3161	0.7338	0.6287	0.4168	0.7514	0.6209	0.4228	0.8934	0.3156	0.8275	0.1279	0.4323	0.0263	0.2594	11.9	11.5	4	14.4	0.1	4.8	40.5	0.3	33.8	7	15.3	43867	11.2	0.9	4.6	7	518	500	87	2927	617	5	2166	2340	199	1769	7	791	239	332	43867	488
143	0.825214	King	0.2209	0.2495	0.3061	0.2847	0.6546	0.2827	0.4404	0	0.7872	0.3211	0.7766	0.2082	0.4323	0.448	0.1848	18.3	10.3	0.8	9.6	0.8	0.4	23.7	0	18.8	7.1	12.5	37373	11.2	7.5	3.9	10.1	1044	588	18	2631	548	43	2289	2383	20	1350	0	448	291	285	37373	641
144	0.788044	King	0.3787	0.6757	0.2176	0.2847	0.6616	0.2301	0.3547	0	0.6203	0.0144	0.416	0.0496	0.2228	0.144	0.2487	20.9	17.3	0.4	9.6	0.8	0.2	17.8	0	8.5	0.8	4.4	57765	6.5	3.6	4.5	6	920	761	8	3100	422	35	1816	1883	10	781	0	160	25	80	57765	286
145	0.494296	King	0.0634	0.328	0.6516	0.5286	0.8516	0.5272	0.4703	0.4194	0.8314	0.0754	0.7984	0.1742	0.3901	0.1162	0.3714	12.3	11.7	3	12.9	3.2	1.6	26	0.2	23.5	2.5	13.6	39693	10.2	3.1	5.6	4.4	551	526	65	2258	566	144	2143	2239	66	1170	5	527	90	292	39693	443
146	0.364117	King	0.0607	0.0341	0.8402	0.0728	0.4709	0.6161	0.5391	0	0.6768	0.3887	0.5069	0.1777	0.5265	0.0986	0.3159	12	4.6	6.3	6.1	0.2	2.4	32.1	0	11.2	8.4	5.6	39411	13.7	2.8	5.1	13.1	635	242	141	1663	317	10	2236	2337	117	1693	0	262	318	126	39411	722
147	0.425995	King	0.1261	0.3047	0	0.2549	0.626	0.532	0.3075	0	0.8291	0.0664	0.6953	0.0654	0.3243	0.3058	0.2157	15.8	11.3	0	9.2	0.6	1.6	14.9	0	23.3	2.3	9.5	53368	8.7	5.7	4.2	8	575	413	0	1717	334	22	1593	1681	54	545	0	391	66	151	53368	319
148	0.527209	King	0.2195	0.3466	0.2223	0.1669	0.6847	0.6257	0.4598	0.6755	0.7011	0.0847	0.4496	0.0659	0.2782	0.0897	0.2382	18.3	12	0.5	7.9	1	2.5	25.1	4	12.6	2.7	4.8	53261	7.7	2.6	4.4	6.8	750	492	8	2312	321	39	1740	1844	97	1031	73	232	85	84	53261	316
149	1.06872	King	0.4821	0.6399	0	0.0409	0.6886	0.3033	0.4292	0	0.663	0.0059	0.3636	0.0287	0.0481	0.2038	0.2487	22.3	16.7	0	5.2	1	0.4	22.8	0	10.5	0.3	3.8	67130	2.6	4.4	4.5	1.6	1253	941	0	2083	289	55	2202	2358	23	1281	0	247	13	84	67130	146
150	0.469742	King	0.302	0.2336	0.2246	0.0378	0.4354	0.3678	0.3888	0.5642	0.7195	0	0.3906	0.1134	0.4202	0.1561	0.2272	19.8	10	0.5	5.1	0.1	0.7	20	1.4	13.7	0	4.1	45464	10.9	3.8	4.3	8.1	990	501	9	3780	254	7	1919	2054	31	1002	28	281	1	78	45464	545
151	0.61672	King	0.123	0.2495	0.2318	0.1154	0.3938	0.6327	0.43	0	0.6272	0.0944	0.416	0.0411	0.2275	0.0843	0.0171	15.6	10.3	0.5	7	0.1	2.6	22.9	0	8.8	2.9	4.4	61067	6.6	2.5	1.3	3.5	961	631	12	3810	432	5	2410	2451	146	1404	0	215	131	106	61067	402
152	0.378327	King	0.2549	0.1079	0.6971	0.0187	0.5325	0.3974	0.2493	0	0.7635	0.0217	0.6882	0.0722	0.3512	0.0993	0.0557	19	7.3	3.5	4.1	0.3	0.8	11.7	0	16.8	1.1	9.3	51852	9.3	2.8	2.3	5.2	930	359	75	2115	199	15	2119	2280	35	572	0	383	39	197	51852	457
153	0.380777	King	0.3598	0.1788	0	0.0311	0.4523	0.2965	0.2435	0.5642	0.6461	0.0217	0.4857	0.0764	0.109	0.1607	0.1848	20.6	8.9	0	4.8	0.2	0.4	11.4	1.4	9.7	1.1	5.3	51015	4.1	3.8	3.9	6.3	892	383	0	2915	209	7	1884	1965	17	492	27	190	37	99	51015	179
154	0.576546	King	0.4871	0.1601	0.26	0.2622	0.4713	0.4007	0.3219	0	0.414	0.0502	0.4496	0.1004	0.2085	0.3687	0.0962	22.4	8.5	0.6	9.3	0.2	0.8	15.8	0	2.5	1.9	4.8	47141	6.2	6.5	2.9	4.4	1296	490	15	3080	537	11	2485	2566	43	913	0	64	79	119	47141	356
155	0.862112	King	0.4823	0.328	0.2287	0.054	0.5252	0.2891	0.2772	0.4503	0.4709	0.1299	0.4074	0.0681	0.2131	0.2683	0.2487	22.3	11.7	0.5	5.6	0.3	0.4	13.2	0.5	3.7	3.6	4.3	52709	6.3	5.2	4.5	4.2	1386	728	13	2665	348	18	2673	2782	23	821	14	102	167	115	52709	393
156	0.500531	King	0.133	0.1079	0.3624	0.0378	0.3912	0.6009	0.3204	0.4729	0.7768	0.0502	0.7019	0.0576	0.0916	0.125	0.338	16	7.3	1.1	5.1	0.1	2.2	15.7	0.6	17.9	1.9	9.7	55437	3.7	3.3	5.3	5	1049	477	34	4644	331	5	3205	3330	135	1028	19	595	98	310	55437	241
157	0.496048	King	0.1671	0.438	0	0.1489	0.7581	0.4494	0.3824	0	0.8252	0.0191	0.7054	0.0762	0.2964	0.0806	0.1208	17	13.5	0	7.6	1.7	1	19.6	0	22.8	1	9.8	51067	8.1	2.5	3.2	4	680	539	0	2612	298	66	1876	1948	40	781	0	444	31	183	51067	318
158	0.241162	King	0.4338	0.5022	0	0.3064	0.7214	0.6077	0.4502	0.4317	0.7265	0.0706	0.5991	0.07	0.2604	0.1662	0.1043	21.7	14.5	0	9.9	1.3	2.3	24.4	0.4	14.1	2.4	7.2	52300	7.3	3.9	3	5.4	463	310	0	2250	210	27	847	926	45	521	4	131	34	61	52300	154
159	1.25906	King	0.6679	0.5339	0.2186	0.0851	0.5616	0.6053	0.3331	0.5867	0.5924	0.0423	0.3906	0.0141	0.2458	0.1739	0.1552	24.9	15	0.4	6.4	0.4	2.3	16.4	1.7	7.4	1.7	4.1	81036	7	4	3.6	3.4	1980	1190	13	11775	510	30	2919	3112	170	1306	52	230	92	121	81036	557
160	0.951361	King	0.4822	0.5022	0.2132	0.0409	0.412	0.4592	0.3494	0	0.6021	0.0385	0.2871	0.0437	0.1942	0.1446	0.0746	22.3	14.5	0.4	5.2	0.1	1.1	17.4	0	7.8	1.6	3	59943	5.9	3.6	2.6	1.1	1859	1207	14	4589	430	9	3317	3365	85	1453	0	261	94	98	59943	489
161	0.378132	King	0.2013	0.3343	0.2306	0.1857	0.6923	0.415	0.4795	0.5801	0.8257	0.0754	0.8592	0.1179	0.7387	0.1231	0.4379	17.9	11.8	0.5	8.2	1	0.9	26.7	1.6	22.8	2.5	17.8	44951	21.6	3.2	6.2	2.8	656	433	7	4047	301	37	1418	1523	30	981	24	348	57	253	44951	785
162	0.259074	King	0.0848	0.041	0.2842	0.0356	0.6449	0.2622	0.3944	0.5085	0.4379	0.0144	0.2149	0.1281	0.6217	0.073	0.2382	13.8	5	0.7	5	0.7	0.3	20.4	0.8	2.9	0.8	2.3	43841	16.7	2.3	4.4	5.2	415	149	7	1387	151	21	1004	1054	9	613	8	31	16	23	43841	497
163	0.463043	King	0.0451	0.0863	0.5947	0.0131	0.7261	0	0.3995	0	0.8853	0.0088	0.5447	0.0389	0.2688	0.1137	0.0611	10.4	6.7	2.5	3.7	1.3	0	20.7	0	32.2	0.5	6.2	61962	7.5	3.1	2.4	2.7	561	360	73	6987	200	71	2884	2991	0	1120	0	963	23	179	61962	403
164	1.17102	King	0.3934	0.7964	0	0.2128	0.4101	0.4082	0.2783	0	0	0.0754	0.2668	0.0165	0.0311	0.0893	0.3607	21.1	19.7	0	8.6	0.1	0.8	13.3	0	0	2.5	2.8	77548	2.1	2.6	5.5	0.3	1398	1307	0	2336	572	7	2617	2729	53	880	0	0	124	72	77548	141
165	0.520942	King	0.0861	0.4315	0.2581	0.11	0.8487	0.2955	0.3629	0	0.8618	0.0276	0.4644	0.0184	0.2688	0.0605	0.0962	13.9	13.4	0.6	6.9	3.1	0.4	18.3	0	27.7	1.3	5	75383	7.5	2	2.9	1.2	777	751	15	5502	381	176	2510	2757	22	1023	0	765	52	126	75383	404
166	0.460221	King	0.0381	0.3405	0.2267	0.0503	0.4305	0.3856	0.3774	0	0.8899	0.0217	0.6045	0.0193	0.128	0.0743	0.01	9.3	11.9	0.5	5.5	0.1	0.7	19.2	0	33.1	1.1	7.3	74323	4.5	2.3	0.9	3.7	490	628	14	5172	288	7	2922	3113	38	1014	0	1029	45	212	74323	238
167	1.05334	King	0.271	0.5523	0.373	0.0066	0.6692	0.3015	0.365	0.4729	0.5339	0.0246	0.3167	0.0162	0.128	0.1617	0.0746	19.2	15.3	1.1	2.9	0.8	0.4	18.4	0.6	5.4	1.2	3.3	78243	4.5	3.8	2.6	2.7	820	653	18	2236	123	36	1615	1623	17	784	9	88	39	54	78243	190
168	0.348901	King	0.5381	0.2765	0	0.0503	0.6435	0.1866	0.2931	0	0.6113	0.0166	0.5447	0.0113	0.1322	0.266	0.2272	23.1	10.8	0	5.5	0.7	0.1	14.1	0	8.1	0.9	6.2	85359	4.6	5.2	4.3	1	803	375	0	2987	193	24	1344	1353	4	490	0	110	24	83	85359	161
169	0.443098	King	0.0652	0.3103	0.276	0.0807	0.505	0.4286	0.3338	0	0.8852	0.0122	0.8425	0.0069	0.0375	0.0208	0.271	12.4	11.4	0.7	6.3	0.2	0.9	16.5	0	32.2	0.7	16.4	95341	2.3	0.7	4.7	7.7	552	507	16	1939	279	11	2408	2530	39	733	0	814	25	394	95341	101
170	0.348607	King	0.1137	0.3707	0	0.1548	0.5506	0	0.2748	0	0.8232	0.1047	0.5505	0.0233	0.1322	0.0603	0.0363	15.3	12.4	0	7.7	0.3	0	13.1	0	22.5	3.1	6.3	70850	4.6	2	1.9	2.8	703	571	0	2143	353	16	2215	2315	0	601	0	522	115	140	70850	210
171	0.408621	King	0.1335	0.0826	0.3248	0.0252	0.5872	0	0.495	0.5085	0.7667	0.0051	0.6696	0.0344	0.2275	0.4214	0.3048	16	6.6	0.9	4.5	0.5	0	28.1	0.8	17	0.1	8.8	63991	6.6	7.1	5	8.3	806	331	20	2342	223	23	2297	2423	0	1414	20	413	3	203	63991	332
172	0.816446	King	0.4572	0.4315	0.2893	0.054	0.6243	0.3119	0.5155	0	0.5992	0.0664	0.2149	0.0049	0.1942	0.3443	0.0504	22	13.4	0.7	5.6	0.6	0.5	29.9	0	7.7	2.3	2.3	101568	5.9	6.2	2.2	4.7	1253	767	16	5552	319	34	2232	2311	25	1706	0	177	93	51	101568	337
173	0.282775	King	0.0666	0.0475	0.8076	0.3064	0.8506	0.708	0.6514	0	0.848	0.4611	0.8789	0.2288	0.6465	0.3715	0.4598	12.6	5.3	5.4	9.9	3.2	3.8	44.4	0	25.6	9.9	19.8	36150	17.6	6.5	6.4	14.1	556	234	97	2455	435	141	1797	1946	163	1967	0	499	306	355	36150	768
174	0.366249	King	0.2435	0.1245	0.4256	0.1548	0.7472	0.5013	0.6149	0.4317	0.6318	0.4194	0.7967	0.1668	0.5532	0.1607	0.2272	18.7	7.7	1.4	7.7	1.5	1.4	39.9	0.4	9	9	13.5	40257	14.5	3.8	4.3	7.4	771	317	22	3387	315	63	1570	1651	52	1642	6	148	270	212	40257	590
175	0.49433	King	0.1508	0.5143	0.4702	0.5286	0.855	0.5422	0.6866	0	0.8066	0.394	0.806	0.0557	0.3289	0.4936	0.1208	16.6	14.7	1.7	12.9	3.3	1.7	49.2	0	20.7	8.5	14	55942	8.8	8.1	3.2	2.7	889	787	37	3748	673	176	2227	2393	86	2641	0	496	333	311	55942	462
176	1.00234	King	0.2868	0.4253	0.5527	0.4487	0.6074	0.6753	0.5991	0.5642	0.7281	0.448	0.7557	0.0514	0.487	0.5836	0.3268	19.5	13.3	2.2	11.8	0.5	3.2	38.1	1.4	14.3	9.6	11.6	57297	12.6	9.4	5.2	6.1	1258	859	58	6473	758	34	2624	2747	201	2455	39	392	452	305	57297	813
177	0.747752	King	0.1218	0.6816	0.2258	0.2059	0.8071	0.4477	0.401	0.5642	0.8894	0.2007	0.2769	0.0467	0.1987	0.1103	0.2823	15.6	17.4	0.5	8.5	2.3	1	20.8	1.4	33	4.9	2.9	58799	6	3	4.8	8.1	879	982	13	2563	467	131	2740	3109	56	1173	45	1025	220	80	58799	330
178	0.717372	King	0.1273	0.5902	0.5062	0.4344	0.5768	0	0.3585	0	0.8729	0.054	0.3545	0.0295	0.1132	0.2473	0.1649	15.8	15.9	1.9	11.6	0.4	0	18	0	29.7	2	3.7	66695	4.2	5	3.7	4.5	970	978	58	2543	712	26	3060	3121	0	1104	0	928	97	114	66695	254
179	0.856786	King	0.5813	0.3896	0	0.1857	0.6363	0.2726	0.3207	0	0.5174	0.1092	0.3264	0.0973	0.1132	0.2636	0.0557	23.7	12.7	0	8.2	0.7	0.3	15.7	0	4.9	3.2	3.4	47558	4.2	5.2	2.3	4.3	1381	743	0	3506	478	38	2338	2375	19	916	0	117	138	80	47558	246
180	0.745423	King	0.3699	0.3526	0	0.2194	0.6433	0.4436	0.3755	0	0.7736	0.0385	0.7084	0.1039	0.2782	0.4097	0.1372	20.8	12.1	0	8.7	0.7	1	19.1	0	17.6	1.6	9.9	46639	7.7	7	3.4	3.9	1479	864	0	6306	617	49	3046	3149	69	1357	0	554	85	303	46639	548
181	0.968951	King	0.2921	0.476	0.8021	0.5064	0.794	0.7505	0.7698	0.5642	0.833	0.5695	0.834	0.2052	0.6689	0.3115	0.626	19.6	14.1	5.3	12.6	2.1	4.8	63.2	1.4	23.7	12.5	15.8	37559	18.5	5.8	8.2	5.5	1460	1051	155	4138	919	158	2940	3088	333	4707	44	733	702	465	37559	1351
182	1.07463	King	0.3715	0.4632	0.5336	0.1428	0.6077	0.718	0.5824	0.6048	0.4968	0.3041	0.4644	0.0664	0.128	0.1657	0.338	20.8	13.9	2.1	7.5	0.5	4	36.3	2	4.3	6.8	5	53128	4.5	3.9	5.3	3.3	945	631	40	1860	339	24	1928	2025	169	1650	41	88	231	97	53128	205
183	0.641028	King	0.2822	0.1557	0.5048	0.2407	0.8063	0.821	0.7438	0	0.8016	0.4839	0.7457	0.3823	0.6906	0.423	0.6337	19.4	8.4	1.9	9	2.3	7.3	58.5	0	20.2	10.4	11.2	29674	19.4	7.2	8.3	12.9	1243	536	49	5788	569	148	2598	2742	429	3742	0	555	497	290	29674	1220
184	1.00166	King	0.2294	0.419	0.3402	0.2698	0.4228	0.2986	0.444	0	0.8313	0.1245	0.6731	0.0826	0.2458	0.2261	0.2054	18.5	13.2	0.9	9.4	0.1	0.4	23.9	0	23.5	3.5	8.9	49913	7	4.7	4.1	8	1507	1073	34	3413	762	10	3599	3773	32	1951	0	888	221	321	49913	565
185	1.58058	King	0.4799	0.2388	0.62	0.2698	0.625	0.6193	0.6916	0.4503	0.5071	0.1455	0.6619	0.2717	0.4975	0.4682	0.5215	22.3	10.1	2.7	9.4	0.6	2.4	50	0.5	4.6	3.9	8.6	34031	12.9	7.7	7	7.6	1079	487	49	6082	450	29	1784	1811	109	2424	9	84	129	153	34031	614
186	1.84933	King	0.0235	0.0648	0.1818	0.7551	0.7214	0.2804	0.4602	0	0.785	0.2539	0.8734	0.2611	0.4562	0.0531	0.271	6.5	6	0.2	16.7	1.3	0.4	25.2	0	18.6	5.9	19.2	34511	11.8	1.8	4.7	7.8	72	67	1	20052	185	14	610	683	4	279	0	127	53	117	34511	130
187	1.21915	King	0.4116	0.5464	0.2242	0.6809	0.5493	0.8135	0.7067	0	0.8812	0.6239	0.8475	0.4028	0.2367	0.6371	0.1288	21.4	15.2	0.5	15.3	0.3	6.9	52.5	0	31.4	14	16.8	29031	6.8	10.3	3.3	7.1	1489	1061	14	4378	1064	24	2994	2994	458	3657	0	939	699	502	29031	470
188	1.20074	King	0.2718	0.5464	0.3318	0.1607	0.7157	0.2051	0.2918	0	0.607	0.0385	0.6416	0.0319	0.1801	0.1884	0.0557	19.3	15.2	0.9	7.8	1.2	0.2	14	0	8	1.6	8.1	65487	5.6	4.2	2.3	2	1348	1064	28	2633	538	85	3095	3166	12	981	0	252	85	252	65487	387
189	1.22758	King	0.5966	0.377	0.8019	0.412	0.6652	0.8664	0.8454	0.6048	0.4573	0.6032	0.1195	0.4563	0.7019	0.7374	0.338	23.9	12.5	5.3	11.3	0.8	9.9	78.1	2	3.4	13.4	1.4	27468	19.9	12.4	5.3	8.1	1812	950	137	2755	854	62	2600	2643	719	5929	52	89	712	36	27468	1503
190	0.664596	King	0.2303	0.8783	0	0.3446	0.6303	0.3248	0.4194	0	0.5352	0.046	0.1728	0.0391	0.0311	0.2881	0.0323	18.5	22.2	0	10.4	0.6	0.5	22.1	0	5.5	1.8	1.9	61888	2.1	5.5	1.8	0.8	505	606	0	774	282	17	1202	1264	13	603	0	69	38	23	61888	56
191	0.893576	King	0.3024	0.3343	0.6065	0.4195	0.82	0.7309	0.5007	0	0.6927	0.337	0.1523	0.3192	0.3014	0.3211	0.5591	19.8	11.8	2.6	11.4	2.5	4.3	28.6	0	12.1	7.4	1.7	32004	8.2	5.9	7.4	10.5	729	436	37	3796	419	94	1406	1481	150	1055	0	179	202	24	32004	303
192	1.07569	King	0.4626	0.5964	0.8509	0.3294	0.6436	0.6088	0.4795	0.5477	0.6929	0.5183	0.6416	0.2279	0.1371	0.2154	0.3714	22	16	6.7	10.2	0.7	2.3	26.7	1.2	12.1	11.2	8.1	36210	4.7	4.6	5.6	10.1	1245	904	145	2718	577	39	2175	2290	118	1511	28	277	453	176	36210	266
193	1.05099	King	0.2036	0.5964	0.386	0.3521	0.8083	0.6442	0.5653	0.4729	0.8149	0.2714	0.7704	0.3073	0.3148	0.3015	0.6772	17.9	16	1.2	10.5	2.3	2.8	34.6	0.6	21.6	6.2	12.2	32486	8.5	5.7	8.9	7.6	1118	995	32	3500	646	146	2704	2770	164	2154	17	599	298	331	32486	521
194	0.762447	King	0.5193	0.4253	0.6395	0.4635	0.7987	0.8145	0.5653	0.5933	0.4405	0.3989	0.2769	0.2757	0.4034	0.1844	0.4808	22.8	13.3	2.9	12	2.2	7	34.6	1.8	3	8.6	2.9	33840	10.5	4.2	6.6	6.1	813	475	38	1653	429	78	1300	1335	228	1232	24	40	219	38	33840	372
195	0.660695	King	0.3311	0.6696	0.7409	0.8757	0.8256	0.8457	0.6679	0	0.891	0.7497	0.8196	0.4008	0.5858	0.6454	0.2938	20.2	17.2	4.1	19.9	2.6	8.6	46.6	0	33.3	18.6	14.8	29097	15.5	10.4	4.9	9.7	756	644	62	4863	745	99	1504	1537	309	1742	0	512	503	223	29097	580
196	1.22015	King	0.2367	0.8201	0.4839	0.179	0.7717	0.6549	0.3581	0	0.7934	0.1729	0.416	0.0835	0.128	0.2822	0.6098	18.6	20.3	1.7	8.1	1.8	2.9	18	0	19.4	4.4	4.4	49747	4.5	5.4	8	5.3	809	884	31	1745	351	79	1772	1778	121	781	0	345	143	78	49747	194
197	1.84295	King	0.084	0.8475	0.1851	0.3294	0.8674	0.6842	0.5153	0.4729	0.8262	0.3989	0.5788	0.1171	0.3945	0.2915	0.5405	13.8	21.1	0.2	10.2	3.6	3.4	29.9	0.6	22.9	8.6	6.8	45042	10.3	5.5	7.2	12	491	755	3	10152	354	129	1428	1484	117	1067	9	340	247	97	45042	358
198	1.01752	King	0.1707	0.6032	0.6343	0.5136	0.7958	0.7093	0.6506	0	0.5824	0.3835	0.589	0.285	0.3816	0.1444	0.2157	17.1	16.1	2.9	12.7	2.1	3.8	44.3	0	7	8.3	7	33436	10	3.6	4.2	7.1	989	931	61	3447	725	124	2120	2233	208	2559	0	157	364	148	33436	578
199	0.699552	King	0.2551	0.6336	0.6783	0.322	0.8574	0.7191	0.5175	0	0.8623	0.1092	0.7146	0.1113	0.2131	0.344	0.271	19	16.6	3.3	10.1	3.3	4	30.1	0	27.8	3.2	10.1	45698	6.3	6.2	4.7	9.2	765	669	58	2431	398	135	1748	1783	155	1214	0	496	96	177	45698	246
200	1.21778	King	0.3222	0.6635	0	0.3138	0.7074	0.3717	0.3734	0.4729	0	0.2875	0	0.1009	0.2085	0.3421	0.7167	20.1	17.1	0	10	1.1	0.7	18.9	0.6	0	6.5	0	47080	6.2	6.2	9.5	4	777	661	0	2232	386	44	1413	1486	25	733	9	0	182	0	47080	240
201	1.35232	King	0.2006	0.8122	0.282	0.3966	0.7277	0.3049	0.3593	0.5085	0.3623	0.0276	0.0725	0.061	0.1047	0.0812	0.3607	17.9	20.1	0.7	11.1	1.3	0.4	18	0.8	1.6	1.3	0.9	54510	4	2.5	5.5	3.2	807	909	12	1625	500	60	1746	1775	19	815	15	29	44	16	54510	181
202	1.1089	King	0.4025	0.5523	0.2924	0.2407	0.6665	0.6802	0.473	0.6048	0.6955	0.1837	0.2769	0.1612	0.2131	0.3851	0.2157	21.2	15.3	0.7	9	0.8	3.3	26.2	2	12.2	4.6	2.9	40731	6.3	6.7	4.2	4.9	1054	758	13	2800	448	41	1783	1822	152	1303	36	223	167	52	40731	312
203	1.26669	King	0.4772	0.5709	0.6806	0.4344	0.6784	0.7008	0.4938	0	0.84	0.0998	0.4328	0.1754	0.3642	0.4579	0.4379	22.2	15.6	3.3	11.6	0.9	3.7	28	0	24.6	3	4.6	39592	9.6	7.6	6.2	7.4	1104	773	66	8396	574	45	1974	2051	171	1391	0	504	107	90	39592	475
204	1.209	King	0.3675	0.5647	0.5577	0.3521	0.8255	0.5925	0.4824	0.4729	0.8981	0.1299	0.589	0.1972	0.3014	0.3557	0.2157	20.7	15.5	2.2	10.5	2.6	2.1	27	0.6	34.8	3.6	7	38060	8.2	6.3	4.2	4.9	1223	911	54	12191	616	156	2404	2666	116	1591	15	929	149	169	38060	480
205	1.31452	King	0.6161	0.3103	0.5325	0.2059	0.7207	0.8699	0.6242	0	0.6534	0.4039	0.5991	0.1322	0.3335	0.1364	0.1461	24.1	11.4	2.1	8.5	1.3	10.2	40.9	0	10	8.7	7.2	43410	8.9	3.5	3.5	7.7	1230	581	37	4438	434	64	1789	1826	476	2085	0	183	300	128	43410	454
206	1.03924	King	0.2436	0.377	0.1863	0.3064	0.723	0.7984	0.4826	0.7541	0.7016	0.2986	0.0533	0.1417	0.2458	0.5978	0.4707	18.7	12.5	0.2	9.9	1.3	6.3	27	8	12.6	6.7	0.7	42541	7	9.6	6.5	11.2	1024	684	5	3948	537	70	2210	2244	328	1476	180	283	278	16	42541	380
207	1.47892	King	0.6753	0.1461	0.4592	0.0356	0.6756	0.6868	0.5468	0.4931	0.8297	0.1351	0.3818	0.1632	0.3687	0.8411	0.6182	25.1	8.2	1.6	5	0.9	3.4	32.8	0.7	23.3	3.7	4	40558	9.7	15.4	8.1	9.5	1019	335	25	4273	201	36	1568	1663	123	1333	11	388	101	63	40558	392
208	1.70525	King	0.3256	0.8535	0.5125	0.6638	0.7166	0.6552	0.4429	0.6552	0.8971	0.1299	0.8814	0.0772	0.0594	0.5828	0.1372	20.1	21.3	1.9	15	1.2	2.9	23.8	3.3	34.6	3.6	20.1	50885	2.9	9.4	3.4	4.5	1022	1083	42	3198	755	62	2170	2396	140	1211	78	829	134	436	50885	147
209	0.895176	King	0.2337	0.282	0.3553	0.3893	0.8366	0.2464	0.4319	0	0.6618	0.1672	0.2149	0.1635	0.1801	0.113	0.4707	18.5	10.9	1	11	2.9	0.3	23	0	10.4	4.3	2.3	40535	5.6	3.1	6.5	5.3	921	543	20	2774	548	142	1951	1976	13	1143	0	206	156	45	40535	276
210	0.935397	King	0.191	0.1833	0.3206	0.0252	0.4078	0.536	0.589	0	0.7839	0.1455	0.5267	0.129	0.1608	0.0688	0.0363	17.6	9	0.9	4.5	0.1	1.6	37	0	18.5	3.9	5.9	43762	5.2	2.2	1.9	7.5	861	437	19	6594	222	5	2229	2285	72	1808	0	423	148	132	43762	251
211	0.543981	King	0.4501	0.6873	0.7626	0.1924	0.8704	0.8684	0.5321	0	0.7939	0.2765	0.5682	0.1329	0.4202	0.4684	0.394	21.9	17.5	4.5	8.3	3.7	10.1	31.4	0	19.4	6.3	6.6	43359	10.9	7.7	5.8	7.6	868	696	77	2098	317	147	1719	1791	371	1247	0	348	185	114	43359	416
212	1.39801	King	0.3661	0.6757	0.4126	0.3138	0.6853	0.3478	0.3494	0.5933	0.6612	0.0144	0.2969	0.0773	0.3771	0.2436	0.4271	20.7	17.3	1.3	10	1	0.6	17.4	1.8	10.4	0.8	3.1	50874	9.9	4.9	6.1	3.8	975	813	24	1902	465	45	1810	1913	26	820	34	199	27	56	50874	460
213	1.80423	King	0.8625	0.1415	0	0.0468	0.5308	0.6072	0.5229	0.4503	0.6915	0.1351	0.1195	0.1583	0.0916	0.3494	0.491	29.1	8.1	0	5.4	0.3	2.3	30.6	0.5	12	3.7	1.4	41005	3.7	6.3	6.7	7.5	1830	512	0	4209	338	19	2288	2422	131	1927	13	291	157	31	41005	235
214	0.884319	King	0.3939	0.2875	0.2256	0.1992	0.6762	0.6227	0.3624	0	0.6518	0.151	0.3264	0.1813	0.1466	0.3178	0.2157	21.1	11	0.5	8.4	0.9	2.5	18.2	0	9.9	4	3.4	39162	4.9	5.9	4.2	4.8	903	471	8	2483	356	38	1688	1751	97	780	0	174	127	57	39162	207
215	1.00923	King	0.2566	0.3405	0.5772	0.1729	0.3803	0.6279	0.5422	0.4503	0.8777	0.178	0.3359	0.1159	0.1706	0.3167	0.7104	19	11.9	2.4	8	0	2.5	32.4	0.5	30.6	4.5	3.5	45190	5.4	5.8	9.4	7.7	1421	889	75	3637	600	3	3129	3354	177	2422	16	1028	250	111	45190	398
216	1.96597	King	0.2571	0.7556	0	0.0409	0.7565	0.6096	0.4109	0	0	0.0307	0	0.0173	0.075	0.0505	0.1461	19	18.8	0	5.2	1.6	2.3	21.5	0	0	1.4	0	76636	3.3	1.7	3.5	1.1	488	484	0	2471	133	42	984	1090	56	552	0	0	27	0	76636	84
217	1.78456	King	0.6303	0.2182	0	0.0252	0.5622	0.4602	0.3275	0	0.8725	0.0664	0.3545	0.025	0.1942	0.5808	0.0815	24.4	9.7	0	4.5	0.4	1.1	16.1	0	29.6	2.3	3.7	69620	5.9	9.4	2.7	2.2	2184	867	0	7686	398	34	3810	3951	93	1444	0	1171	145	142	69620	518
218	1.11847	King	0.3919	0.3585	0.3161	0.2059	0.588	0.6685	0.5446	0.5642	0.8089	0.2597	0.4928	0.0654	0.1003	0.4033	0.6098	21.1	12.2	0.8	8.5	0.5	3.1	32.6	1.4	21	6	5.4	53370	3.9	6.9	8	9.9	1192	690	19	6480	479	26	2288	2363	164	1840	32	496	252	123	53370	217
219	1.14098	King	0.5286	0.2495	0.6706	0.1428	0.4592	0.6886	0.5188	0.4729	0.5626	0.0998	0.1413	0.1056	0.0958	0.4354	0.2382	22.9	10.3	3.2	7.5	0.2	3.4	30.2	0.6	6.3	3	1.6	46411	3.8	7.3	4.4	7.3	1067	477	57	5686	348	8	1764	1817	146	1405	10	115	99	29	46411	178
220	1.82522	King	0.3511	0.0394	0.6294	0.11	0.461	0.7956	0.6866	0	0.8654	0.5353	0.5267	0.184	0.46	0.1433	0.6337	20.5	4.9	2.8	6.9	0.2	6.2	49.3	0	28.4	11.6	5.9	38958	11.9	3.6	8.3	11.1	1290	310	73	8388	432	11	2577	2577	370	3098	0	731	505	153	38958	742
221	1.06466	King	0.3114	0.489	0.8686	0.2479	0.3958	0.8484	0.5951	0	0.7997	0.1672	0.3818	0.1143	0.0254	0.0524	0.1461	19.9	14.3	7.4	9.1	0.1	8.7	37.6	0	20.1	4.3	4	45367	1.9	1.8	3.5	6.4	1179	848	169	2644	541	5	2297	2382	483	2230	0	478	194	93	45367	110
222	1.62461	King	0.7102	0.3215	0.5434	0.0292	0.6619	0.64	0.5226	0	0.4729	0.2433	0.2356	0.0612	0.5435	0.712	0.3714	25.6	11.6	2.1	4.7	0.8	2.7	30.6	0	3.7	5.7	2.5	54480	14.2	11.8	5.6	7.9	611	277	18	1976	111	19	839	916	59	729	0	34	90	21	54480	337
223	1.02548	King	0.5119	0.2765	0.2939	0.0644	0.5203	0.6106	0.5858	0	0.7492	0.0307	0.2668	0.0691	0.2085	0.1285	0.6098	22.7	10.8	0.7	5.9	0.3	2.3	36.7	0	15.7	1.4	2.8	52460	6.2	3.3	8	1.3	1139	542	15	1920	297	14	2040	2099	109	1840	0	330	49	58	52460	311
224	0.572999	King	0.5092	0.8159	0.6472	0.3893	0.8935	0.835	0.6627	0	0	0.394	0	0.0713	0.2507	0.353	0.338	22.7	20.2	3	11	4.6	8	45.9	0	0	8.5	0	52036	7.1	6.3	5.3	2.9	684	609	30	1648	321	138	1002	1030	229	1385	0	0	190	0	52036	208
225	1.33653	King	0.5787	0.5585	0.3078	0.179	0.5935	0.6987	0.5992	0.5477	0.7454	0.1145	0.2769	0.0377	0.1896	0.3371	0.1649	23.6	15.4	0.8	8.1	0.5	3.6	38.1	1.2	15.5	3.3	2.9	62481	5.8	6.1	3.7	5.3	1529	997	19	2558	524	31	2394	2634	219	2465	32	407	157	69	62481	374
226	1.285	King	0.4482	0.7648	0.4649	0.2257	0.7502	0.6856	0.5071	0.5561	0	0.178	0.1728	0.0638	0.0711	0.027	0.271	21.9	19	1.6	8.8	1.6	3.4	29.1	1.3	0	4.5	1.9	53736	3.2	1	4.7	4.4	1090	949	29	5829	440	78	1780	1911	164	1454	25	0	164	33	53736	158
227	0.978651	King	0.657	0.6986	0.4374	0.2992	0.8453	0.7391	0.5733	0.5933	0.26	0.1566	0.2769	0.1048	0.0916	0.0324	0.2157	24.8	17.7	1.5	9.8	3.1	4.5	35.4	1.8	0.5	4.1	2.9	46517	3.7	1.2	4.2	4.6	1003	715	20	1194	397	124	1362	1469	170	1432	27	8	119	39	46517	149
228	1.38598	King	0.4176	0.438	0.5951	0.4195	0.7739	0.8614	0.5163	0	0.5546	0.4521	0.3729	0.1646	0.3289	0.6044	0.7606	21.4	13.5	2.5	11.4	1.8	9.6	30	0	6.1	9.7	3.9	40439	8.8	9.7	10.3	13.9	1374	864	58	3848	728	118	2289	2289	572	1922	0	139	447	89	40439	558
229	1.44449	King	0.3942	0.4315	0.5417	0.412	0.8296	0.773	0.6816	0	0.7551	0.1399	0.6731	0.1479	0.4323	0.3948	0.0504	21.1	13.4	2.1	11.3	2.7	5.5	48.5	0	16.2	3.8	8.9	41942	11.2	6.8	2.2	8	785	499	32	21729	421	101	1500	1529	190	1804	0	247	100	133	41942	415
230	1.28623	King	0.4619	0.6986	0.2649	0.0644	0.806	0.619	0.5239	0	0.6565	0.2007	0.1523	0.0656	0.2228	0.1589	0.4598	22	17.7	0.6	5.9	2.3	2.4	30.7	0	10.2	4.9	1.7	53328	6.5	3.8	6.4	5.8	935	750	10	9118	248	98	1606	1651	98	1303	0	168	150	27	53328	274
231	0.877661	King	0.4465	0.6219	0.4687	0.1548	0.5912	0.6632	0.6477	0	0.542	0.0754	0.2149	0.0535	0.2646	0.2519	0.5936	21.8	16.4	1.7	7.7	0.5	3	43.9	0	5.7	2.5	2.3	56629	7.4	5	7.8	3.7	788	592	24	2054	279	17	1453	1552	104	1586	0	88	65	33	56629	265
232	0.783089	King	0.2741	0.2182	0.7564	0.0851	0.4364	0.8968	0.7677	0	0.8389	0.3683	0.7481	0.127	0.5568	0.5166	0.0815	19.3	9.7	4.4	6.4	0.1	12.5	62.8	0	24.4	8	11.3	43938	14.6	8.4	2.7	15.4	1231	622	103	6068	411	9	2356	2640	728	4007	0	645	356	266	43938	930
233	1.13483	King	0.3929	0.438	0.7317	0.4487	0.6459	0.8864	0.7596	0	0.8778	0.5662	0.7019	0.1776	0.576	0.5761	0.2487	21.1	13.5	4	11.8	0.7	11.5	61.4	0	30.7	12.4	9.7	39416	15.2	9.3	4.5	15.1	1381	885	100	4021	762	46	2507	2753	708	4019	0	845	555	244	39416	991
234	2.90761	King	0.3729	0.438	0.2096	0.0356	0.5588	0.384	0.5753	0	0.7757	0.0276	0.0349	0.0502	0.0958	0.3018	0.5591	20.8	13.5	0.4	5	0.4	0.7	35.6	0	17.8	1.3	0.5	57624	3.8	5.7	7.4	3	901	584	7	33824	218	16	1731	1738	29	1538	0	309	40	8	57624	162
235	1.83681	King	0.5846	0.8048	0.7014	0.2331	0.7396	0.755	0.5129	0	0.8241	0.1245	0.3066	0.0196	0.3469	0.5314	0.1372	23.7	19.9	3.6	8.9	1.4	4.9	29.7	0	22.7	3.5	3.2	74015	9.2	8.6	3.4	7.5	1687	1414	100	2653	636	103	2785	2988	330	2111	0	677	179	90	74015	651
236	1.80756	King	0.6079	0.489	0.5566	0.0333	0.5147	0.7095	0.6222	0	0.7691	0.0217	0.1835	0.0191	0.0311	0.1545	0.2823	24	14.3	2.2	4.9	0.3	3.8	40.7	0	17.2	1.1	2	74597	2.1	3.7	4.8	3.5	1891	1124	75	8875	385	21	3350	3666	286	3203	0	631	62	68	74597	165
237	1.46546	King	0.7564	0.7462	0	0.11	0.4639	0.5776	0.4652	0	0	0.0754	0	0.0095	0.0711	0.1213	0.0286	26.5	18.6	0	6.9	0.2	2	25.6	0	0	2.5	0	88960	3.2	3.2	1.7	1.1	1329	936	0	4863	348	9	1742	1831	95	1284	0	0	85	0	88960	163
238	1.55094	King	0.6938	0.8647	0.2275	0.2407	0.4127	0.2058	0.4321	0	0	0	0.1835	0.0135	0.0089	0.1383	0.1649	25.4	21.7	0.5	9	0.1	0.2	23	0	0	0	2	81646	1.1	3.5	3.7	0.5	1164	995	8	1930	413	5	1659	1696	8	1058	0	0	0	33	81646	50
239	1.05764	King	0.7248	0.4253	0.7627	0.179	0.6667	0.7171	0.6316	0.5085	0.7603	0.1672	0.0435	0.179	0.1942	0.464	0.2487	25.9	13.3	4.5	8.1	0.8	4	41.8	0.8	16.6	4.3	0.6	39315	5.9	7.7	4.5	3.8	1032	529	63	2157	323	33	1406	1504	151	1668	12	249	113	8	39315	236
240	2.47734	King	0.1897	0.5835	0.2172	0.2128	0.7457	0.7162	0.5859	0	0.5997	0.1245	0.0902	0.0575	0.2507	0.3494	0.6488	17.6	15.8	0.4	8.6	1.5	4	36.7	0	7.7	3.5	1.1	55481	7.1	6.2	8.5	5.6	1360	1219	13	3946	658	117	2961	2984	293	2832	0	229	201	33	55481	548
241	1.22925	King	0.4651	0.783	0.2181	0.2992	0.5993	0.7718	0.6936	0.4503	0.4306	0.0345	0.1195	0.0316	0.075	0.2273	0.4492	22.1	19.4	0.4	9.8	0.5	5.4	50.3	0.5	2.8	1.5	1.4	65603	3.3	4.7	6.3	7	1109	976	8	2821	491	25	1805	1825	258	2529	10	51	55	25	65603	166
242	0.783782	King	0.6371	0.3645	0	0.0685	0.7074	0.4934	0.6357	0.4729	0	0.0122	0.0349	0.0773	0.0673	0.1462	0.0815	24.5	12.3	0	6	1.1	1.3	42.4	0.6	0	0.7	0.5	50872	3.1	3.6	2.7	4.9	968	486	0	1489	237	45	1358	1394	49	1676	9	0	20	7	50872	121
243	1.91646	King	0.5701	0.4696	0.4383	0.017	0.4793	0.7842	0.6702	0	0.2677	0.0998	0.1085	0.038	0.0834	0.3095	0.2487	23.5	14	1.5	4	0.2	5.8	46.9	0	0.6	3	1.3	62390	3.5	5.8	4.5	2.6	1626	970	33	2146	276	14	2240	2358	391	3243	0	14	142	28	62390	245
244	1.36341	King	0.4078	0.5464	0.2295	0.061	0.7434	0.6974	0.558	0.4228	0.5945	0.058	0.1623	0.0976	0.0834	0.4326	0.4379	21.3	15.2	0.5	5.8	1.5	3.6	33.9	0.3	7.5	2.1	1.8	47530	3.5	7.3	6.2	5.8	1060	754	9	2773	288	74	1840	1899	171	1685	5	142	78	34	47530	172
245	2.47078	King	0.521	0.2932	0	0.0201	0.5027	0.7324	0.6312	0.4729	0.7757	0.0754	0.1835	0.0166	0.0311	0.228	0.3268	22.8	11.1	0	4.2	0.2	4.3	41.8	0.6	17.8	2.5	2	77486	2.1	4.7	5.2	4.4	1598	778	0	2731	296	17	2586	2734	287	2923	17	486	119	51	77486	147
246	1.13341	King	0.7282	0.1929	0.7497	0.0439	0.5962	0.8045	0.6662	0.4503	0.6723	0.3632	0.4074	0.1871	0.5532	0.2731	0.5115	25.9	9.2	4.3	5.3	0.5	6.6	46.3	0.5	11	7.9	4.3	38728	14.5	5.3	6.9	6.7	1597	568	90	3593	328	30	2113	2198	368	2852	11	241	333	90	38728	894
247	2.40625	King	0.8318	0.1461	0.3683	0.2407	0.5097	0.7738	0.7034	0.5477	0.7167	0.4092	0	0.1598	0.2736	0.6886	0.3268	28.2	8.2	1.1	9	0.3	5.5	51.9	1.2	13.5	8.8	0	40865	7.6	11.3	5.2	6.9	2202	642	30	4276	698	20	2751	2894	392	4054	34	391	442	0	40865	594
248	1.75499	King	0.3493	0.3466	0.4224	0.4417	0.6805	0.8421	0.6543	0	0.6257	0.4703	0.6772	0.1514	0.3901	0.4667	0.2272	20.5	12	1.4	11.7	0.9	8.4	44.8	0	8.7	10.1	9	41620	10.2	7.7	4.3	10	1671	983	45	5293	954	75	3253	3296	643	3655	0	287	606	292	41620	828
249	0.589102	King	0.1963	0.1833	0.7558	0.4268	0.6941	0.8842	0.7375	0.6642	0.8949	0.6592	0.6811	0.3244	0.4827	0.5843	0.4707	17.8	9	4.4	11.5	1	11.3	57.3	3.6	34.1	15.1	9.1	31784	12.5	9.4	6.5	20.6	902	459	87	1772	583	52	1995	2033	536	2911	73	694	545	182	31784	634
250	1.11742	King	0.6824	0.3526	0.8593	0.2407	0.5042	0.8399	0.7685	0.8654	0.856	0.6032	0.5069	0.358	0.4361	0.6627	0.3048	25.2	12.1	7	9	0.2	8.3	62.9	16.8	26.9	13.4	5.6	30517	11.3	10.8	5	13.4	1330	638	140	1939	476	13	2007	2019	403	3324	340	543	504	113	30517	592
251	1.10444	King	0.3475	0.3103	0.2909	0.3294	0.6899	0.6937	0.6529	0.4729	0.6553	0.2325	0.1195	0.2101	0.2823	0.4907	0.195	20.5	11.4	0.7	10.2	1	3.5	44.6	0.6	10.1	5.5	1.4	37267	7.8	8	4	4.1	723	403	9	1506	359	35	1244	1305	121	1577	8	132	137	17	37267	273
252	0.910562	King	0.8013	0.5709	0.7759	0.5136	0.6533	0.6299	0.72	0	0	0.4931	0.5944	0.4929	0.2915	0.3926	0.1649	27.4	15.6	4.7	12.7	0.7	2.6	54.5	0	0	10.6	7.1	26453	8	6.8	3.7	9.1	1066	607	55	3582	495	29	1167	1309	94	2120	0	0	278	83	26453	310
253	0.923655	King	0.5114	0.1162	0.6742	0.3816	0.5854	0.8466	0.7556	0.5085	0.8831	0.3887	0.4244	0.4184	0.5117	0.6574	0.5312	22.7	7.5	3.3	10.9	0.5	8.7	60.6	0.8	31.7	8.4	4.5	28551	13.3	10.7	7.1	12.8	1107	368	62	2846	533	22	1895	2038	379	2955	16	647	292	86	28551	649
254	1.13386	King	0.6378	0.282	0.74	0.2698	0.6861	0.7234	0.7934	0	0.8148	0.2714	0.1195	0.3151	0.2823	0.5847	0.5115	24.5	10.9	4.1	9.4	1	4.1	67.7	0	21.6	6.2	1.4	32163	7.8	9.4	6.9	9.6	1222	544	71	6687	470	48	1728	1906	189	3378	0	412	218	25	32163	387
255	1.05981	King	0.3067	0.6929	0.5651	0.6346	0.6556	0.8352	0.7749	0.4503	0	0.665	0.2256	0.2544	0.2736	0.4145	0.491	19.8	17.6	2.3	14.5	0.8	8	64.2	0.5	0	15.3	2.4	34840	7.6	7.1	6.7	10.1	1149	1017	47	3596	838	44	2041	2210	434	3720	10	0	668	49	34840	440
256	1.19106	King	0.5567	0.4821	0.738	0.5354	0.6848	0.8047	0.599	0.4503	0.7164	0.5695	0.2969	0.1932	0.5982	0.4915	0.4598	23.3	14.2	4.1	13	1	6.6	38.1	0.5	13.5	12.5	3.1	38311	15.9	8.1	6.4	8.2	1201	734	80	2196	667	49	1962	2180	324	1961	11	294	453	61	38311	816
257	0.785999	King	0.8159	0.1461	0.8965	0.3446	0.5418	0.8778	0.7775	0.5561	0.7892	0.8082	0.6953	0.7549	0.6128	0.8004	0.394	27.8	8.2	8.7	10.4	0.3	10.8	64.7	1.3	19	21.6	9.5	19808	16.4	14.1	5.8	10.8	1444	429	144	3330	539	17	1650	1869	518	3367	25	355	684	156	19808	847
258	0.606103	King	0.8763	0.476	0.8666	0.6984	0.8818	0.8232	0.7128	0.6614	0.8369	0.8532	0.7744	0.6486	0.8453	0.6465	0.1208	29.5	14.1	7.3	15.6	4.1	7.4	53.4	3.5	24.2	24.4	12.4	22483	28.4	10.5	3.2	11.4	955	455	87	2404	489	133	1195	1335	221	1728	47	323	515	148	22483	882
259	1.28397	King	0.5267	0.4011	0.8493	0.576	0.599	0.8412	0.6947	0.6642	0.6234	0.7134	0.4997	0.5078	0.6008	0.7691	0.626	22.9	12.9	6.6	13.6	0.5	8.3	50.5	3.6	8.6	17.1	5.5	26050	16	13.2	8.2	17.8	1153	648	114	4132	686	25	1726	1834	394	2542	66	158	578	95	26050	801
260	0.860822	King	0.4035	0.6219	0.7292	0.6984	0.851	0.8603	0.6934	0	0.7539	0.8062	0.6658	0.6463	0.6352	0.4684	0.4379	21.2	16.4	4	15.6	3.2	9.5	50.3	0	16.1	21.5	8.7	22534	17.2	7.7	6.2	12.2	1038	802	68	3258	744	156	1719	1860	440	2458	0	299	747	149	22534	821
261	17.0492	King	0.2261	0.8241	0.4249	0.675	0.6879	0.5497	0.2343	0.5642	0.6831	0.3317	0.6696	0.1325	0.3104	0.483	0.0815	18.4	20.4	1.4	15.2	1	1.7	10.9	1.4	11.5	7.3	8.8	43384	8.4	7.9	2.7	4.3	964	1068	34	4487	787	51	2431	2956	89	572	40	341	288	215	43384	434
262	1.2956	King	0.2775	0.4821	0.6851	0.6227	0.6268	0.734	0.5431	0.5801	0.851	0.4381	0.6503	0.2798	0.3289	0.255	0.1848	19.3	14.2	3.4	14.3	0.6	4.4	32.4	1.6	26.1	9.4	8.3	33660	8.8	5.1	3.9	13.7	1404	1027	106	13856	1035	44	3119	3287	285	2354	52	858	506	260	33660	634
263	3.16815	King	0.207	0.3585	0.6478	0.2407	0.5381	0.7301	0.7233	0.4931	0.5017	0.4333	0.4074	0.2606	0.1517	0.203	0.4159	18	12.2	3	9	0.3	4.3	55	0.7	4.5	9.3	4.3	34533	5	4.4	6	5.2	904	610	58	7454	453	16	1934	2122	198	2763	15	95	337	84	34533	250
264	1.03295	King	0.3504	0.5523	0.3676	0.3138	0.7702	0.6896	0.5432	0.5387	0.2553	0.4563	0.2455	0.2767	0.2646	0.323	0.5405	20.5	15.3	1.1	10	1.8	3.5	32.4	1.1	0.5	9.8	2.6	33796	7.4	5.9	7.2	5	1047	779	20	2221	510	92	1840	1937	170	1657	22	10	347	47	33796	373
265	0.882476	King	0.1208	0.783	0.504	0.2407	0.5929	0.5486	0.5193	0	0.8957	0.3425	0.3636	0.1713	0.2034	0.6703	0.4598	15.6	19.4	1.9	9	0.5	1.7	30.3	0	34.3	7.5	3.8	39908	6.1	10.9	6.4	8.6	522	650	30	3316	301	16	1595	1703	55	1015	0	584	194	61	39908	205
266	0.991788	King	0.4577	0.0972	0.7839	0.3816	0.6985	0.7917	0.732	0.6193	0.8952	0.8291	0.7019	0.5776	0.6008	0.6706	0.4598	22	7	4.9	10.9	1.1	6.1	56.5	2.3	34.2	22.8	9.7	24242	16	10.9	6.4	21.4	1282	406	96	8577	631	62	1970	2160	330	3295	50	739	894	192	24242	927
267	0.991176	King	0.206	0.4696	0.7672	0.5064	0.8234	0.806	0.7089	0.4931	0.5285	0.6561	0.1085	0.414	0.6128	0.597	0.3492	18	14	4.6	12.6	2.6	6.6	52.8	0.7	5.2	15	1.3	28695	16.4	9.6	5.4	12.2	745	579	62	1830	517	108	1361	1505	262	2185	10	79	426	18	28695	675
268	1.63486	King	0.7468	0.1245	0.8066	0.2918	0.6745	0.8188	0.7146	0.5727	0.877	0.4563	0.3545	0.3789	0.3243	0.8183	0.2054	26.3	7.7	5.4	9.7	0.9	7.2	53.6	1.5	30.5	9.8	3.7	29785	8.7	14.6	4.1	10.9	1886	556	133	3790	695	63	2476	2600	484	3849	39	794	435	92	29785	625
269	1.39364	King	0.4459	0.489	0.4178	0.3446	0.7714	0.8127	0.7202	0.7476	0.6817	0.3736	0.4411	0.2389	0.4034	0.6017	0.2382	21.8	14.3	1.4	10.4	1.8	6.9	54.5	7.6	11.5	8.1	4.7	35630	10.5	9.7	4.4	7.1	1612	1057	41	4700	759	134	3020	3151	478	4030	240	361	440	142	35630	768
270	1.59549	King	0.2413	0.4315	0.2744	0.2622	0.5292	0.7245	0.6343	0	0.7368	0.3098	0.1939	0.0969	0.1232	0.5348	0.0815	18.7	13.4	0.7	9.3	0.3	4.1	42.2	0	14.9	6.9	2.1	47612	4.4	8.7	2.7	10.9	939	674	12	2714	466	15	1823	1946	197	2119	0	289	250	39	47612	222
271	1.11863	King	0.2943	0.282	0	0.2059	0.8118	0.7196	0.6638	0	0.3577	0.6099	0.1085	0.2779	0.2085	0.5574	0.5591	19.6	10.9	0	8.5	2.4	4	46	0	1.6	13.6	1.3	33749	6.2	9	7.4	10.9	759	421	0	1738	325	93	1356	1407	150	1780	0	22	381	17	33749	237
272	1.47058	King	0.6355	0.2875	0.7682	0.3064	0.5098	0.8208	0.5907	0.6552	0.3009	0.4883	0.1523	0.3577	0.0103	0.2878	0.4379	24.4	11	4.6	9.9	0.3	7.3	37.2	3.3	0.9	10.5	1.7	30531	1.2	5.5	6.2	8.4	1048	473	60	3915	422	11	1312	1377	292	1595	46	12	307	22	30531	51
273	0.929495	King	0.4204	0.3896	0.8026	0.478	0.6988	0.8675	0.766	0.706	0.6984	0.6848	0.3906	0.4703	0.4827	0.4567	0.4053	21.5	12.7	5.3	12.2	1.1	10	62.5	5.4	12.4	16	4.1	27066	12.5	7.6	5.9	14.7	1249	737	101	2511	708	62	1912	2005	561	3634	108	249	653	79	27066	717
274	0.962221	King	0.5921	0.1506	0.5728	0.2698	0.6174	0.8572	0.6389	0.4729	0	0.3041	0.1413	0.3431	0.3469	0.8035	0.7656	23.8	8.3	2.4	9.4	0.6	9.3	42.8	0.6	0	6.8	1.6	31074	9.2	14.2	10.4	6.2	1343	466	41	2457	533	32	1737	1821	502	2413	11	0	259	28	31074	519
275	1.01034	King	0.8129	0.2234	0.7158	0.1489	0.6369	0.8038	0.7366	0.4503	0.3613	0.4883	0.2564	0.3618	0.487	0.5871	0.7286	27.7	9.8	3.8	7.6	0.7	6.6	57.2	0.5	1.6	10.5	2.7	30383	12.6	9.5	9.7	5.1	1567	555	61	2224	430	37	1616	1667	345	3235	8	27	369	44	30383	711
276	1.66401	King	0.7334	0.2388	0.7519	0.1205	0.6737	0.8467	0.6829	0.6146	0.4244	0.6307	0.1413	0.4933	0.4788	0.5258	0.3714	26	10.1	4.3	7.1	0.9	8.7	48.7	2.2	2.7	14.2	1.6	26442	12.4	8.5	5.6	15	1880	729	89	8137	516	63	2073	2202	572	3519	49	59	657	34	26442	893
277	1.5255	King	0.7986	0.1977	0.8246	0.412	0.7179	0.8785	0.7463	0.4317	0.5105	0.7405	0.6096	0.5459	0.6038	0.796	0.4598	27.4	9.3	5.9	11.3	1.2	10.9	59	0.4	4.7	18.2	7.4	25046	16.1	13.9	6.4	11.9	1840	624	117	4842	758	83	1996	2198	698	3966	9	104	735	148	25046	1085
278	2.57121	King	0.8017	0.174	0.6448	0.0807	0.3956	0.7446	0.5448	0	0	0.3577	0	0.2281	0.2085	0.1578	0.0746	27.4	8.8	3	6.3	0.1	4.6	32.6	0	0	7.8	0	36199	6.2	3.8	2.6	4.8	1631	525	55	3125	375	5	1852	1920	257	1937	0	0	287	0	36199	371
279	3.04976	King	0.5829	0.1646	0.7957	0.2549	0.4732	0.7117	0.6805	0	0.8828	0.5587	0.2969	0.4258	0.519	0.3955	0.4053	23.7	8.6	5.1	9.2	0.2	3.9	48.4	0	31.7	12.2	3.1	28340	13.5	6.8	5.9	12.4	2091	759	152	5243	811	17	2967	3155	321	4275	0	1000	730	92	28340	1196
280	2.64724	King	0.5275	0.377	0.5724	0.2918	0.6773	0.708	0.6657	0.5085	0.5283	0.4428	0.2668	0.2216	0.5727	0.3123	0.3048	22.9	12.5	2.4	9.7	0.9	3.8	46.3	0.8	5.2	9.5	2.8	36552	15.1	5.8	5	10.8	1940	1056	68	5076	818	76	2884	3261	301	3917	27	171	542	80	36552	1276
281	1.5285	King	0.7156	0.2026	0.803	0.1857	0.5121	0.7492	0.5456	0	0	0.2379	0.0637	0.4128	0.1896	0.5353	0.2823	25.7	9.4	5.3	8.2	0.3	4.8	32.7	0	0	5.6	0.8	28733	5.8	8.7	4.8	6.6	1181	433	83	3206	378	12	1568	1645	202	1500	0	0	174	12	28733	266
282	1.82226	King	0.3613	0.5773	0.8647	0.4561	0.5982	0.8258	0.719	0.714	0.8115	0.6272	0.1299	0.4081	0.3816	0.5402	0.4271	20.7	15.7	7.2	11.9	0.5	7.5	54.3	5.8	21.3	14.1	1.5	28873	10	8.7	6.1	11.9	1380	1051	173	3282	797	33	2401	2557	484	3630	148	544	659	37	28873	662
283	2.25931	King	0.3594	0.7508	0.7735	0.2331	0.6165	0.793	0.5194	0.5867	0.3864	0.2875	0.3818	0.1209	0.1801	0.2167	0.1552	20.6	18.7	4.7	8.9	0.6	6.1	30.3	1.7	2	6.5	4	44602	5.6	4.6	3.6	13.2	1611	1463	138	3183	696	44	2956	3128	461	2363	52	63	361	118	44602	437
284	1.08399	King	0.6973	0.2234	0.8966	0.3064	0.6501	0.7791	0.6823	0.4729	0.6285	0.3835	0.3906	0.5042	0.3104	0.4228	0.5017	25.4	9.8	8.7	9.9	0.7	5.6	48.7	0.6	8.8	8.3	4.1	26148	8.4	7.2	6.8	10.3	1434	554	183	2893	558	41	2096	2140	298	2745	12	189	324	85	26148	467
285	1.26109	King	0.6306	0.5835	0.5064	0.8153	0.8584	0.7711	0.6934	0.5298	0.8195	0.394	0.7637	0.536	0.5117	0.6271	0.491	24.4	15.8	1.9	18.1	3.4	5.4	50.3	1	22.1	8.5	11.9	25298	13.3	10.1	6.7	7.4	1553	1004	45	6489	1131	215	2371	2608	324	3206	25	577	364	281	25298	833
286	2.84607	King	0.8119	0.188	0.2922	0.4708	0.4655	0.8255	0.6669	0.6801	0.5553	0.5773	0.4569	0.2984	0.4975	0.8469	0.1649	27.7	9.1	0.7	12.1	0.2	7.5	46.4	4.2	6.1	12.7	4.9	32847	12.9	15.7	3.7	9.6	916	302	8	5808	400	6	1098	1148	219	1537	48	70	272	54	32847	428
287	1.46067	King	0.4243	0.5964	0	0.4344	0.65	0.5573	0.5626	0.6146	0.5952	0.3041	0.0533	0.3352	0.5504	0.5498	0.4053	21.5	16	0	11.6	0.7	1.8	34.3	2.2	7.5	6.8	0.7	31370	14.4	8.9	5.9	9.9	1186	880	0	3460	636	40	2104	2185	91	1889	49	164	268	14	31370	789
288	1.45281	King	0.5823	0.2932	0.3255	0.478	0.6867	0.6329	0.6243	0.4317	0.4631	0.1837	0.1413	0.2097	0.3335	0.5042	0.3607	23.7	11.1	0.9	12.2	1	2.6	40.9	0.4	3.5	4.6	1.6	37293	8.9	8.2	5.5	5.7	1372	642	17	2574	701	56	1945	2034	141	2373	9	71	181	31	37293	510
289	0.831688	King	0.4226	0.1415	0.8509	0.2847	0.3972	0.73	0.6859	0.4503	0.7951	0.2379	0.2871	0.3851	0.3427	0.4143	0.2272	21.5	8.1	6.7	9.6	0.1	4.3	49.1	0.5	19.5	5.6	3	29573	9.1	7.1	4.3	13.8	1490	563	153	3071	661	6	2297	2435	278	3405	12	476	242	68	29573	632
290	0.847274	King	0.3248	0.2707	0.5149	0.1428	0.7811	0.701	0.6897	0	0.774	0.1047	0.3455	0.2184	0.2736	0.4211	0.6182	20.1	10.7	2	7.5	1.9	3.7	49.7	0	17.6	3.1	3.6	36749	7.6	7.1	8.1	12.2	1155	616	47	3754	423	111	2410	2580	193	2853	0	455	121	87	36749	427
291	1.23765	King	0.8047	0.2336	0.7578	0.2331	0.4214	0.8633	0.7112	0.5727	0.8348	0.3041	0.7233	0.3673	0.1466	0.6761	0.5405	27.5	10	4.4	8.9	0.1	9.7	53.1	1.5	24	6.8	10.4	30201	4.9	11	7.2	8.4	1597	582	87	3888	518	7	1978	2058	525	3086	30	493	244	205	30201	282
292	0.733769	King	0.8414	0.2182	0.8478	0.3674	0.6976	0.7758	0.7475	0.4729	0.6016	0.6528	0.0902	0.4689	0.616	0.8477	0.6558	28.4	9.7	6.6	10.7	1.1	5.5	59.2	0.6	7.7	14.9	1.1	27099	16.5	15.7	8.6	16.7	1590	544	112	2297	598	59	1708	1758	281	3308	10	136	495	19	27099	919
293	0.71541	King	0.6908	0.1692	0.7172	0.4847	0.5568	0.805	0.661	0	0.8084	0.394	0.6882	0.4567	0.4283	0.7967	0.7656	25.3	8.7	3.8	12.3	0.4	6.6	45.6	0	20.9	8.5	9.3	27455	11.1	14	10.4	14.6	1253	430	68	1747	601	18	1792	1884	303	2260	0	394	261	167	27455	550
294	4.68924	King	0.7622	0.2441	0.557	0.1729	0.3858	0.8175	0.6446	0.6391	0.6343	0.4795	0.1835	0.4589	0.5051	0.7294	0.6411	26.6	10.2	2.2	8	0.1	7.1	43.5	2.8	9.1	10.3	2	27388	13.1	12.2	8.4	9.3	2454	942	70	7477	741	6	3123	3313	603	4018	92	301	598	63	27388	1211
295	1.49125	King	0.3261	0.6096	0.2599	0.549	0.4158	0.6521	0.5688	0.8891	0	0.19	0.0989	0.2418	0.1706	0.0423	0.3607	20.1	16.2	0.6	13.2	0.1	2.9	34.9	19.5	0	4.7	1.2	35491	5.4	1.5	5.5	6.2	891	718	10	1231	585	5	1657	1706	121	1544	332	0	148	20	35491	239
296	2.31585	King	0.6233	0.2234	0.5874	0.5962	0.6231	0.6119	0.3446	0.8049	0.3462	0.1192	0.0435	0.3067	0.2688	0.2123	0.6411	24.3	9.8	2.5	13.9	0.6	2.3	17.1	11.4	1.4	3.4	0.6	32508	7.5	4.5	8.4	10.6	1190	480	40	2203	681	29	1617	1640	106	841	187	23	110	10	32508	367
297	0.588507	King	0.4974	0.5273	0.6654	0.7744	0.5473	0.7977	0.5987	0.8514	0.7149	0.7385	0.7323	0.4565	0.731	0.6924	0.8724	22.5	14.9	3.2	17.1	0.3	6.3	38	15.4	13.4	18.1	10.7	27462	21.2	11.4	13.3	12.4	994	659	59	2164	753	15	1858	1962	265	1679	302	263	562	198	27462	931
298	1.29718	King	0.841	0.174	0.8416	0.2622	0.4967	0.7744	0.5714	0.5387	0.7327	0.634	0.7114	0.5792	0.5891	0.8125	0.394	28.4	8.8	6.4	9.3	0.2	5.5	35.2	1.1	14.5	14.3	10	24209	15.6	14.4	5.8	11.2	1595	491	130	8169	519	13	2044	2207	279	1973	24	321	513	204	24209	868
299	0.603696	King	0.86	0.2986	0.6933	0.704	0.8117	0.8091	0.532	0	0.7265	0.7475	0.8005	0.7537	0.7822	0.7952	0.8777	29	11.2	3.5	15.7	2.4	6.8	31.4	0	14.1	18.5	13.7	19840	24	13.9	13.5	13	1097	425	52	2867	584	91	1489	1619	231	1189	0	229	457	204	19840	890
300	1.20522	King	0.8833	0.0678	0.7881	0.3294	0.5517	0.7719	0.577	0.8936	0	0.682	0.2041	0.7158	0.5051	0.8871	0.7225	29.7	6.1	5	10.2	0.4	5.4	35.7	20.1	0	15.9	2.2	20831	13.1	17.5	9.6	16.3	1103	226	59	2878	380	13	1189	1265	189	1326	254	0	365	26	20831	479
301	1.50452	King	0.7165	0.1788	0.7626	0.7095	0.5503	0.7273	0.649	0.714	0.7414	0.7714	0.7084	0.6882	0.4202	0.5817	0.7104	25.7	8.9	4.5	15.8	0.3	4.2	44.1	5.8	15.2	19.6	9.9	21505	10.9	9.4	9.4	15.4	1557	541	95	2373	956	21	2121	2267	235	2669	132	344	758	211	21505	662
302	2.82765	King	0.2604	0.5464	0.699	0.7551	0.6062	0.783	0.6033	0.8469	0.7667	0.6465	0.7262	0.5025	0.5663	0.6196	0.6839	19.1	15.2	3.6	16.7	0.5	5.8	38.5	15	17	14.7	10.5	26194	14.9	10	9	16.1	1278	1020	93	4577	1118	35	2611	2751	369	2584	414	469	690	274	26194	993
303	25.7729	King	0.5191	0.5273	0.6252	0.4487	0.7921	0.5269	0.4802	0.6935	0.3957	0.4795	0.1623	0.1804	0.4562	0.3389	0.6632	22.8	14.9	2.8	11.8	2.1	1.6	26.8	4.8	2.2	10.3	1.8	39223	11.8	6.1	8.7	13.8	1450	948	63	2887	743	133	2255	2307	93	1704	111	50	452	41	39223	739
304	14.2394	King	0.1869	0.8381	0.6515	0.322	0.5095	0.31	0.2609	0.7476	0	0.2215	0.2969	0.1193	0.1232	0.0984	0.3825	17.6	20.8	3	10.1	0.3	0.5	12.3	7.6	0	5.3	3.1	44769	4.4	2.8	5.7	6.6	1029	1218	70	1829	590	15	2309	2404	26	720	183	0	233	72	44769	258
305	1.41382	King	0.4682	0.2986	0.8139	0.4268	0.4298	0.8397	0.6479	0.8204	0.8579	0.5738	0.5682	0.5362	0.3729	0.4833	0.6772	22.1	11.2	5.6	11.5	0.1	8.3	43.9	12.6	27.2	12.6	6.6	25293	9.8	7.9	8.9	13.8	1178	599	98	9204	611	7	1762	1852	424	2341	233	503	376	116	25293	521
306	12.7327	King	0.7951	0.6219	0.5755	0.2257	0.5435	0.8038	0.4411	0.7541	0	0.6618	0.1623	0.3518	0.5532	0.3987	0.6411	27.3	16.4	2.4	8.8	0.3	6.5	23.7	8	0	15.2	1.8	30750	14.5	6.9	8.4	13.4	824	496	24	594	265	10	1007	1010	183	717	81	0	296	18	30750	428
307	2.75695	King	0.1996	0.6219	0.4522	0.1857	0.4292	0.7654	0.5443	0.7993	0.5143	0.3835	0.0435	0.115	0.3243	0.1128	0.4598	17.8	16.4	1.6	8.2	0.1	5.2	32.5	11	4.8	8.3	0.6	45277	8.7	3.1	6.4	9.3	1228	1132	41	2661	566	9	2636	2691	345	2239	297	130	429	16	45277	596
308	2.21817	King	0.6441	0.1692	0.7589	0.2847	0.5808	0.8596	0.6671	0.6889	0.6822	0.4656	0.1835	0.2811	0.1801	0.5951	0.2054	24.6	8.7	4.4	9.6	0.4	9.4	46.5	4.6	11.5	10	2	33602	5.6	9.6	4.1	8.6	1352	481	76	2893	526	24	1720	1838	489	2557	84	211	365	35	33602	306
309	1.60933	King	0.8541	0.2289	0	0.2407	0.4712	0.5804	0.5895	0.4729	0.8022	0.4972	0.2356	0.3297	0.416	0.7721	0.1288	28.8	9.9	0	9	0.2	2	37.1	0.6	20.3	10.7	2.5	31587	10.8	13.2	3.3	6.4	2126	734	0	7313	662	14	2532	2532	137	2738	15	514	522	63	31587	794
310	9.61533	King	0.3091	0.6219	0	0.2194	0.6016	0.6089	0.4339	0.6552	0	0.0892	0.2041	0.124	0.0958	0.1723	0.4808	19.9	16.4	0	8.7	0.5	2.3	23.2	3.3	0	2.8	2.2	44240	3.8	4	6.6	5	943	778	0	3752	414	24	1706	1804	102	1101	60	0	97	37	44240	179
311	4.5316	King	0.6692	0.6276	0.436	0.5286	0.6027	0.5303	0.4809	0.7476	0	0.2007	0.3264	0.1908	0.0594	0.667	0.3825	25	16.5	1.5	12.9	0.5	1.6	26.8	7.6	0	4.9	3.4	38478	2.9	10.8	5.7	5.1	1716	1136	35	4796	886	35	2397	2545	100	1846	193	0	226	81	38478	201
312	7.31378	King	0.6549	0.4011	0.7225	0.2407	0.4769	0.4995	0.3476	0.6099	0.3359	0.1837	0.2256	0.1804	0.2275	0.6969	0.5936	24.7	12.9	3.9	9	0.2	1.4	17.3	2.1	1.3	4.6	2.4	39224	6.6	11.4	7.8	6.8	872	455	51	1700	316	7	1319	1343	45	611	28	17	114	31	39224	232
313	4.17383	King	0.5673	0.3954	0.3228	0.2549	0.6287	0.6784	0.4796	0.7541	0.2633	0.2875	0.0435	0.1128	0.1322	0.2021	0.4271	23.5	12.8	0.9	9.2	0.6	3.3	26.8	8	0.6	6.5	0.6	45521	4.6	4.4	6.1	4.8	915	500	12	2341	358	24	1392	1417	122	1043	113	8	178	8	45521	178
314	2.13566	King	0.7622	0.5022	0.3736	0.1428	0.4984	0.7182	0.6622	0.6458	0.5783	0.3211	0.2769	0.2132	0.2458	0.2986	0.3714	26.6	14.5	1.1	7.5	0.2	4	45.8	3	6.9	7.1	2.9	37072	7	5.6	5.6	5.5	2039	1112	31	3831	578	18	2775	2960	284	3512	89	204	381	80	37072	536
315	0.739794	King	0.3278	0.4821	0.2824	0.4708	0.6315	0.523	0.4958	0	0.7636	0.0706	0.4328	0.1361	0.1047	0.5546	0.2594	20.2	14.2	0.7	12.1	0.6	1.5	28.2	0	16.8	2.4	4.6	43030	4	9	4.6	5.6	611	429	8	1235	366	19	1161	1202	44	854	0	202	53	53	43030	122
316	2.43114	King	0.6137	0.0799	0.5849	0.3893	0.4281	0.6496	0.4139	0.6935	0	0.3041	0.0725	0.3027	0.1706	0.3045	0.5115	24.1	6.5	2.5	11	0.1	2.8	21.7	4.8	0	6.8	0.9	32675	5.4	5.7	6.9	10.2	1678	455	59	3749	766	9	2405	2542	187	1510	123	0	316	21	32675	375
317	30.5244	King	0.4297	0.5083	0.4349	0.1992	0.6106	0.3456	0.083	0.7923	0.2482	0.1299	0.0989	0.1173	0.0594	0.0344	0.1746	21.6	14.6	1.5	8.4	0.5	0.6	4.4	10.5	0.5	3.6	1.2	45017	2.9	1.2	3.8	8.2	1082	729	27	1557	418	27	1857	1918	28	222	201	9	131	23	45017	147
318	1.54735	King	0.3496	0.2765	0.6636	0.0998	0.6966	0.678	0.3577	0	0.8274	0.0754	0.7176	0.1683	0.3945	0.343	0.271	20.5	10.8	3.2	6.7	1	3.3	17.9	0	23	2.5	10.2	40138	10.3	6.2	4.7	7.6	940	497	65	12682	309	48	2059	2165	136	823	0	499	82	210	40138	474
319	8.67793	King	0.5124	0.419	0.4531	0.4042	0.7999	0.7946	0.4414	0.4503	0.8927	0.5012	0.6731	0.1431	0.338	0.4431	0.4271	22.7	13.2	1.6	11.2	2.2	6.2	23.8	0.5	33.7	10.8	8.9	42407	9	7.4	6.1	7.3	1433	831	39	6000	692	139	2498	2543	368	1499	13	856	498	223	42407	555
320	3.88928	King	0.8274	0.1122	0.5922	0.0201	0.5452	0.7116	0.541	0.4503	0.4764	0.0246	0.1939	0.049	0.0634	0.2791	0.2938	28.1	7.4	2.5	4.2	0.3	3.9	32.2	0.5	3.8	1.2	2.1	57924	3	5.4	4.9	3.1	2095	549	64	3272	313	25	2549	2660	269	2407	14	101	59	53	57924	225
321	4.21437	King	0.3382	0.8921	0.5408	0.3816	0.7476	0.4839	0.5173	0.4503	0.8483	0.0754	0.4411	0.0735	0.1371	0.0826	0.2823	20.3	22.8	2.1	10.9	1.5	1.3	30.1	0.5	25.7	2.5	4.7	51567	4.7	2.5	4.8	5.4	1879	2108	87	14980	997	142	4091	4342	110	2781	21	1116	177	192	51567	434
322	16.1336	King	0.885	0.0327	0.4148	0.0292	0.385	0.673	0.6183	0.4931	0.8089	0.0621	0.3545	0.084	0.1182	0.5998	0.4808	29.8	4.5	1.3	4.7	0.1	3.2	40.2	0.7	21	2.2	3.7	49654	4.3	9.7	6.6	4.3	3801	580	63	9413	601	8	4706	4908	372	5135	33	1030	182	174	49654	545
323	1.14889	King	0.8961	0.1283	0.7027	0.0079	0.4677	0.5591	0.605	0.4503	0.547	0.0706	0	0.0793	0.0375	0.4687	0.1122	30.2	7.8	3.6	3.1	0.2	1.8	38.8	0.5	5.8	2.4	0	50467	2.3	7.7	3.1	2.2	1474	379	61	4169	153	9	1692	1749	83	1892	9	102	76	0	50467	112
324	1.59745	King	0.8907	0.1601	0	0.0292	0.4301	0.5237	0.4591	0	0.2673	0.1092	0.1835	0.0424	0.0203	0.1171	0.1372	30	8.5	0	4.7	0.1	1.5	25.1	0	0.6	3.2	2	60500	1.7	3.1	3.4	1.4	1365	386	0	1239	213	6	1496	1524	66	1141	0	9	93	30	60500	78
325	5.05402	King	0.5433	0.0897	0.8266	0.1428	0.3923	0.7917	0.7752	0.7791	0.8887	0.3098	0.2256	0.1326	0.1801	0.058	0.0746	23.1	6.8	5.9	7.5	0.1	6.1	64.3	9.6	32.8	6.9	2.4	43379	5.6	1.9	2.6	8.4	1475	431	138	15333	475	5	2332	2497	350	4096	239	820	320	57	43379	360
326	1.69652	King	0.8442	0.1283	0.3366	0.0728	0.5126	0.5864	0.399	0	0.5479	0.0998	0.0811	0.0568	0.1608	0.1663	0.1746	28.5	7.8	0.9	6.1	0.3	2.1	20.7	0	5.9	3	1	55694	5.2	3.9	3.8	1.2	1848	504	20	1976	392	17	2155	2201	126	1340	0	129	126	21	55694	338
327	2.83956	King	0.8992	0.0501	0.3821	0.0292	0.4319	0.4548	0.6186	0	0.4447	0.0246	0.1195	0.0522	0.0443	0.0658	0.1746	30.3	5.4	1.2	4.7	0.1	1.1	40.3	0	3.1	1.2	1.4	57074	2.5	2.1	3.8	1.8	1803	321	23	4743	282	8	1979	2032	60	2397	0	63	46	27	57074	149
328	3.71205	King	0.792	0.3645	0	0.077	0.6568	0.4862	0.253	0.6357	0	0.1672	0.1523	0.0214	0.014	0.2096	0.2054	27.2	12.3	0	6.2	0.8	1.3	11.9	2.7	0	4.3	1.7	72415	1.4	4.5	4.1	3.6	1242	562	0	3331	282	35	1540	1568	55	541	42	0	129	26	72415	65
329	4.89248	King	0.8959	0.2182	0	0.0158	0.7026	0.5761	0.6094	0	0.4078	0.058	0.1413	0.0205	0.109	0.1356	0.3492	30.2	9.7	0	3.9	1.1	2	39.2	0	2.4	2.1	1.6	73188	4.1	3.5	5.4	2.1	1677	541	0	2153	217	61	1796	1889	102	2180	0	45	78	28	73188	228
330	1.78574	King	0.7508	0.1646	0	0.1047	0.4721	0.5143	0.3857	0.5642	0	0.0664	0	0.0356	0.0254	0.1923	0.0678	26.4	8.6	0	6.8	0.2	1.5	19.8	1.4	0	2.3	0	63480	1.9	4.3	2.5	5.3	967	314	0	1135	248	7	1176	1176	51	726	16	0	55	0	63480	71
331	1.27098	King	0.6918	0.5585	0	0.1924	0.6902	0.5949	0.5509	0.5561	0.8502	0.0799	0.6143	0.0411	0.0311	0.1375	0.1649	25.3	15.4	0	8.3	1	2.1	33.2	1.3	25.9	2.6	7.5	61072	2.1	3.5	3.7	3.8	1455	885	0	5245	477	57	2211	2266	113	1906	30	588	103	165	61072	120
332	0.790964	King	0.3203	0.2336	0.6954	0.1371	0.4686	0.7801	0.5843	0	0.8724	0.2714	0.6541	0.1179	0.3729	0.4307	0.0557	20	10	3.5	7.4	0.2	5.7	36.5	0	29.6	6.2	8.4	44938	9.8	7.3	2.3	9.9	1079	537	78	3359	401	10	2218	2218	287	1966	0	657	244	186	44938	526
333	0.854419	King	0.6412	0.0568	0.6804	0.1047	0.694	0.6419	0.6597	0.5933	0.8324	0.2165	0.5735	0.0676	0.3642	0.534	0.2594	24.5	5.7	3.3	6.8	1	2.7	45.5	1.8	23.7	5.2	6.7	52833	9.6	8.7	4.6	3.5	1294	299	73	1967	357	54	2184	2459	132	2400	44	582	189	146	52833	506
334	3.2835	King	0.6903	0.3707	0.3255	0.2622	0.5801	0.4089	0.3806	0.5202	0.3657	0.0799	0.0811	0.0469	0.0634	0.3388	0.2487	25.3	12.4	0.9	9.3	0.4	0.8	19.4	0.9	1.7	2.6	1	58706	3	6.1	4.5	2.9	874	428	10	3422	320	15	1144	1189	27	671	11	20	61	11	58706	103
335	21.6582	King	0.8511	0.1415	0.4071	0.1489	0.6298	0.3432	0.1683	0.746	0	0.2275	0.3264	0.1218	0.36	0.4026	0.5115	28.7	8.1	1.3	7.6	0.6	0.6	7.7	7.5	0	5.4	3.4	44494	9.5	6.9	6.9	3.5	1713	485	28	4451	454	37	2160	2307	32	462	174	0	212	74	44494	562
336	82.7249	King	0.434	0.2546	0.3212	0.2549	0.4006	0.5101	0.318	0.7607	0.2194	0.348	0.0271	0.1046	0.2034	0.4022	0.1372	21.7	10.4	0.9	9.2	0.1	1.4	15.5	8.4	0.2	7.6	0.2	46538	6.1	6.9	3.4	2.7	1175	566	17	2905	501	5	1987	2146	74	842	180	4	292	3	46538	329
337	197.191	King	0.6743	0.1371	0.2582	0.077	0.5668	0.4028	0.2548	0.6935	0.5034	0.054	0.0533	0.0902	0.1232	0.2113	0.1043	25	8	0.6	6.2	0.4	0.8	11.9	4.8	4.5	2	0.7	48649	4.4	4.5	3	3	1657	527	15	1698	413	26	2509	2959	50	790	142	134	92	17	48649	294
338	6.62576	King	0.7264	0.2875	0.7272	0.5136	0.6807	0.6873	0.3033	0.7838	0.652	0.348	0.5069	0.1653	0.5015	0.7449	0.5215	25.9	11	3.9	12.7	0.9	3.4	14.7	9.9	9.9	7.6	5.6	40380	13	12.6	7	8.8	1716	728	96	6517	838	61	2444	2564	208	973	254	255	338	136	40380	859
339	536.859	King	0.2067	0.4011	0.3118	0.2773	0.6539	0.3124	0.1341	0.7043	0	0.2215	0.3818	0.1181	0.1003	0.0396	0.0962	18	12.9	0.8	9.5	0.8	0.5	6.4	5.3	0	5.3	4	44919	3.9	1.4	2.9	6.8	432	309	8	1015	227	18	986	1646	11	153	88	0	97	39	44919	94
340	0.908152	Kitsap	0.3788	0.2875	0.7746	0.7551	0.7875	0.7845	0.6131	0.5202	0.7488	0.4795	0.3066	0.5799	0.5632	0.7856	0.8156	20.9	11	4.7	16.7	2	5.8	39.7	0.9	15.7	10.3	3.2	24193	14.8	13.6	11.5	12.2	1065	559	89	3489	802	103	1897	2032	278	2020	19	319	345	60	24193	735
341	1.09436	Kitsap	0.0854	0.6986	0	0.675	0.4384	0.5521	0.4109	0.6426	0.6891	0.3577	0.761	0.2582	0.5891	0.3161	0.2823	13.8	17.7	0	15.2	0.1	1.8	21.5	2.9	11.9	7.8	11.8	34651	15.6	5.8	4.8	11.1	483	617	0	2398	529	5	1661	1828	56	750	53	217	206	196	34651	534
342	5.29092	Kitsap	0.4554	0.3645	0.5871	0.7954	0.5876	0.5461	0.4443	0.8344	0.6024	0.1399	0.4569	0.4198	0.5982	0.5669	0.3159	21.9	12.3	2.5	17.6	0.5	1.7	23.9	13.8	7.8	3.8	4.9	28503	15.9	9.1	5.1	6.8	1053	588	47	5873	815	22	1902	2125	76	1149	294	165	123	93	28503	762
343	0.334624	Kitsap	0.0776	0.2765	0.2529	0.8699	0.6908	0	0.4126	0	0.6897	0.3425	0.8145	0.6303	0.6858	0.3047	0.838	13.4	10.8	0.6	19.7	1	0	21.6	0	11.9	7.5	14.5	22919	19.2	5.7	12.1	15.6	402	324	8	2040	567	30	1386	1495	0	650	0	178	162	201	22919	577
344	20.1636	Kitsap	0.583	0.5835	0.3666	0.5064	0.5239	0.2056	0.3235	0.7103	0.2233	0.2165	0.1195	0.2359	0.0556	0.3741	0.338	23.7	15.8	1.1	12.6	0.3	0.2	15.9	5.6	0.2	5.2	1.4	35771	2.8	6.5	5.3	6.5	1240	828	20	2669	650	15	1850	2075	9	831	117	5	183	25	35771	145
345	8.83616	Kitsap	0.4772	0.6873	0.5981	0.675	0.7117	0.324	0.3219	0.8994	0.2705	0.1615	0.3359	0.2211	0.2228	0.3699	0.5312	22.2	17.5	2.6	15.2	1.2	0.5	15.8	20.8	0.6	4.2	3.5	36580	6.5	6.5	7.1	5.5	1078	849	43	3216	718	57	1679	1797	23	764	373	11	143	59	36580	313
346	2.7166	Kitsap	0.7549	0.7039	0.4582	0.4487	0.4079	0.5135	0.5059	0.7558	0.5231	0.3784	0.7295	0.4229	0.2554	0.2541	0.2487	26.4	17.8	1.6	11.8	0.1	1.5	29.1	8.1	5.1	8.2	10.6	28415	7.2	5.1	4.5	8.3	1289	867	28	8386	561	5	1761	1849	66	1416	149	94	267	187	28415	352
347	6.3954	Kitsap	0.4494	0.8961	0.3757	0.0949	0.7543	0.2398	0.2781	0.714	0.3073	0.1092	0.0725	0.0384	0.1608	0.4005	0.2054	21.9	23	1.1	6.6	1.6	0.3	13.3	5.8	0.9	3.2	0.9	62235	5.2	6.9	4.1	2.9	1101	1157	22	3599	328	81	1949	2125	13	668	123	20	122	17	62235	259
348	7.21861	Kitsap	0.7154	0.8241	0	0.179	0.422	0.2249	0.1594	0.6193	0	0.0345	0.1939	0.0677	0.109	0.055	0.195	25.7	20.4	0	8.1	0.1	0.2	7.4	2.3	0	1.5	2.1	52818	4.1	1.9	4	3.7	1060	842	0	3242	336	5	1567	1769	9	304	41	0	45	33	52818	170
349	11.0494	Kitsap	0.7092	0.7412	0.2584	0.2622	0.5366	0.2616	0.3027	0.5867	0.4345	0.0166	0.1623	0.0398	0.1417	0.4333	0.3048	25.6	18.5	0.6	9.3	0.3	0.3	14.7	1.7	2.9	0.9	1.8	61555	4.8	7.3	5	2.9	1789	1293	16	8533	649	22	2675	2896	21	1024	50	83	45	49	61555	331
350	2.36098	Kitsap	0.3085	0.1371	0.4288	0.2479	0.6088	0.4769	0.6483	0.7387	0.8959	0.151	0.2256	0.3638	0.1232	0.2561	0.2487	19.9	8	1.4	9.1	0.5	1.2	44	7.1	34.3	4	2.4	30320	4.4	5.1	4.5	6.2	1455	587	43	5075	599	39	3031	3375	84	3224	239	1159	188	73	30320	320
351	1.38058	Kitsap	0.3608	0.6457	0.3932	0.7355	0.5474	0.2753	0.4165	0	0.8313	0.19	0.6917	0.2905	0.2736	0.5631	0.5499	20.7	16.8	1.2	16.3	0.3	0.4	21.9	0	23.5	4.7	9.4	33182	7.6	9.1	7.3	7.5	729	594	18	5108	537	12	1474	1551	12	772	0	365	109	138	33182	267
352	13.2197	Kitsap	0.3097	0.7556	0	0.6027	0.5949	0	0.3533	0.8449	0	0.0944	0.4644	0.1263	0.1563	0.0559	0.3607	19.9	18.8	0	14	0.5	0	17.7	14.8	0	2.9	5	44009	5.1	1.9	5.5	6.7	1071	1013	0	3069	735	26	2076	2157	0	951	320	0	114	104	44009	276
353	1.9635	Kitsap	0.3521	0.6515	0.4084	0.7459	0.6579	0.2134	0.5125	0.7	0.3347	0.1299	0.3066	0.3117	0.2228	0.355	0.2938	20.5	16.9	1.3	16.5	0.8	0.2	29.6	5.1	1.3	3.6	3.2	32287	6.5	6.3	4.9	5	850	699	19	3065	652	32	1457	1518	8	1226	78	19	104	47	32287	268
354	1.97775	Kitsap	0.6684	0.2649	0.2512	0.6227	0.5131	0.2446	0.5244	0.814	0.7907	0.0754	0.2969	0.4939	0.2915	0.6538	0.4159	24.9	10.6	0.6	14.3	0.3	0.3	30.7	12.1	19.2	2.5	3.1	26423	8	10.6	6	3.4	1704	724	14	3959	928	18	2454	2890	18	2100	349	554	107	76	26423	545
355	2.85243	Kitsap	0.4097	0.4632	0.2882	0.7696	0.5362	0.4338	0.5145	0.7637	0.4538	0.1145	0.6811	0.3598	0.3427	0.4565	0.6488	21.3	13.9	0.7	17	0.3	1	29.8	8.6	3.3	3.3	9.1	30451	9.1	7.6	8.5	7.9	1630	1064	20	3827	1265	24	2810	2976	69	2278	256	98	178	256	30451	695
356	1.52801	Kitsap	0.6619	0.4821	0.589	0.8344	0.4384	0.6144	0.6312	0.876	0.4409	0.2007	0.2455	0.5016	0.4077	0.8784	0.7656	24.8	14.2	2.5	18.6	0.1	2.4	41.8	18	3	4.9	2.6	26218	10.6	17.1	10.4	11.9	1214	692	42	3228	897	7	1689	1763	109	2041	318	53	153	44	26218	514
357	26.8473	Kitsap	0.4667	0.5523	0.5063	0.7696	0.7393	0	0.3798	0.8709	0.472	0.1351	0.1623	0.3565	0.2964	0.5475	0.2594	22.1	15.3	1.9	17	1.4	0	19.4	17.4	3.7	3.7	1.8	30580	8.1	8.9	4.6	6.8	1652	1144	51	6101	1203	108	2689	3116	0	1448	543	115	193	48	30580	593
358	2.87406	Kitsap	0.5517	0.5401	0.3684	0.823	0.5511	0.2422	0.4367	0.7476	0.5789	0.6707	0.7946	0.6892	0.5829	0.6893	0.6098	23.2	15.1	1.1	18.3	0.3	0.3	23.4	7.6	6.9	15.5	13.4	21480	15.4	11.3	8	11.6	1465	953	26	8147	1138	22	2383	2531	16	1476	192	175	641	319	21480	954
359	2.35764	Kitsap	0.3004	0.8447	0	0.8271	0.4427	0.3063	0.3824	0	0.7014	0.3211	0.6503	0.6221	0.5504	0.814	0.626	19.7	21	0	18.4	0.1	0.4	19.6	0	12.6	7.1	8.3	23137	14.4	14.5	8.2	5.6	1058	1125	0	4265	979	8	2106	2628	22	1049	0	331	250	175	23137	771
360	4.69248	Kitsap	0.7438	0.6032	0.6123	0.7954	0.7947	0.5435	0.2708	0.7217	0.4686	0.4839	0.2668	0.4414	0.416	0.6577	0.2157	26.2	16.1	2.7	17.6	2.1	1.7	12.8	6.2	3.6	10.4	2.8	27878	10.8	10.7	4.2	4.6	1354	833	53	6324	883	110	1978	2350	82	663	145	85	356	56	27878	543
361	4.63858	Kitsap	0.6437	0.6276	0.7042	0.72	0.4316	0.4789	0.3723	0.7273	0	0.2165	0.1939	0.2885	0.519	0.4337	0.6558	24.6	16.5	3.6	16	0.1	1.2	18.9	6.5	0	5.2	2.1	33274	13.5	7.3	8.6	7.1	1466	985	76	3366	950	8	2098	2474	67	1126	162	0	221	44	33274	797
362	9.45518	Kitsap	0.2864	0.5647	0.5189	0.5962	0.5884	0.2951	0.3042	0.7746	0	0.0847	0.0811	0.2266	0.2554	0.4764	0.4379	19.5	15.5	2	13.9	0.5	0.4	14.7	9.3	0	2.7	1	36281	7.2	7.8	6.2	5.6	803	639	31	1340	572	19	1568	1830	16	607	171	0	83	15	36281	294
363	10.2252	Kitsap	0.2701	0.5709	0	0.3138	0.6198	0	0.2295	0.8944	0	0.3835	0.028	0.3195	0.4677	0.741	0.8538	19.2	15.6	0	10	0.6	0	10.7	20.2	0	8.3	0.3	31991	12.1	12.5	12.6	6.7	766	621	0	1914	397	23	1459	1656	0	425	335	0	233	5	31991	481
364	10.6821	Kitsap	0.3243	0.4509	0.6586	0.8815	0.5477	0	0.3729	0.8334	0.3453	0.4521	0.0533	0.5046	0.5117	0.6095	0.6772	20.1	13.7	3.1	20.1	0.3	0	18.9	13.7	1.4	9.7	0.7	26136	13.3	9.8	8.9	9.9	1122	766	60	2378	1111	19	1934	2088	0	1055	287	29	377	14	26136	744
365	682.196	Kittitas	0.1879	0.7252	0.5412	0.8382	0.5138	0.2037	0.2019	0.6955	0.6005	0.3425	0.1623	0.3112	0.4716	0.5127	0.4271	17.6	18.2	2.1	18.7	0.3	0.2	9.3	4.9	7.7	7.5	1.8	32312	12.2	8.4	6.1	12.5	1127	1166	63	5443	1198	17	2958	6078	11	594	299	468	357	53	32312	780
366	593.165	Kittitas	0.3784	0.6757	0	0.4042	0.5897	0	0.1208	0.8674	0	0.151	0.1413	0.3717	0.4077	0.2126	0.3268	20.9	17.3	0	11.2	0.5	0	5.8	17	0	4	1.6	30047	10.6	4.5	5.2	9.5	989	820	0	2052	526	22	1837	2037	0	275	347	0	125	29	30047	499
367	6.23636	Kittitas	0.2689	0.1557	0.5523	0.2407	0.8147	0.4342	0.3689	0.5561	0.7548	0.4611	0.3066	0.8359	0.8741	0.5782	0.0815	19.2	8.4	2.2	9	2.5	1	18.7	1.3	16.1	9.9	3.2	17355	30.9	9.3	2.7	11.3	1165	507	53	4367	546	149	2401	2529	55	1132	32	408	299	77	17355	1823
368	410.203	Kittitas	0.5653	0.6336	0.6218	0.6161	0.6551	0.711	0.3667	0.8796	0	0.6373	0.2356	0.4288	0.3289	0.2134	0.4159	23.4	16.6	2.8	14.2	0.8	3.9	18.5	18.4	0	14.4	2.5	28252	8.8	4.5	6	12.2	1084	768	47	3607	656	35	1701	1903	166	856	350	0	474	43	28252	401
369	244.097	Klickitat	0.4688	0.7303	0.8865	0.6027	0.7661	0.8181	0.469	0.8226	0.3528	0.6736	0.1299	0.5226	0.4361	0.2878	0.0407	22.1	18.3	8.2	14	1.8	7.2	25.9	12.8	1.5	15.6	1.5	25644	11.3	5.5	2	9.1	1704	1412	242	9382	1081	135	2952	3752	525	1997	479	56	839	43	25644	866
370	0.906864	Lewis	0.6551	0.476	0.7972	0.8941	0.6303	0.3727	0.3521	0	0.7095	0.5695	0.52	0.6446	0.46	0.4215	0.5764	24.7	14.1	5.2	20.6	0.6	0.7	17.6	0	13.1	12.5	5.8	22577	11.9	7.1	7.6	10	477	271	39	2163	396	12	756	886	12	339	0	116	157	44	22577	230
371	0.451217	Lewis	0.3246	0.5964	0.4395	0.7459	0.8974	0.6016	0.4302	0.4729	0.7615	0.4611	0.6696	0.5336	0.7366	0.3839	0.5312	20.1	16	1.5	16.5	4.7	2.2	22.9	0.6	16.6	9.9	8.8	25357	21.5	6.7	7.1	16.6	429	341	12	2018	339	101	811	889	43	488	5	148	132	71	25357	439
372	4.95754	Lewis	0.8737	0.2336	0.8471	0.7994	0.6896	0.7559	0.5033	0.6426	0.5284	0.7938	0.4786	0.7839	0.7967	0.8025	0.898	29.4	10	6.5	17.7	1	4.9	28.8	2.9	5.2	20.8	5.2	18992	24.9	14.1	14.4	15.4	1371	468	112	6734	818	46	1713	1829	211	1343	53	96	581	89	18992	1130
373	273.012	Lewis	0.5941	0.6816	0.7751	0.8967	0.6011	0.5517	0.2928	0.8709	0.3299	0.282	0.4074	0.6717	0.5051	0.4481	0.5936	23.8	17.4	4.7	20.7	0.5	1.7	14.1	17.4	1.2	6.4	4.3	21928	13.1	7.5	7.8	10	1704	1243	122	4710	1477	36	2596	2841	116	1005	494	34	310	111	21928	929
374	46.2626	Mason	0.1827	0.8344	0.6992	0.72	0.889	0.4007	0.3338	0.8569	0.3315	0.5509	0.2668	0.421	0.547	0.4255	0.3607	17.4	20.7	3.6	16	4.4	0.8	16.5	15.9	1.2	12	2.8	28474	14.3	7.2	5.5	13.7	1619	1918	117	7342	1417	407	3283	4780	71	1531	759	58	865	93	28474	1253
375	22.6338	Mason	0.1625	0.783	0.4488	0.8545	0.5396	0.4725	0.4138	0.8654	0	0.5393	0.2969	0.3684	0.3427	0.353	0.2272	16.9	19.4	1.5	19.2	0.3	1.2	21.7	16.8	0	11.7	3.1	30156	9.1	6.3	4.3	11.3	892	1021	30	2597	1008	17	1956	2164	58	1144	364	0	475	60	30156	476
376	15.5578	Okanogan	0.5371	0.8508	0.4836	0.8545	0.7689	0.7408	0.5524	0.8312	0.6751	0.5102	0.514	0.4862	0.6493	0.7184	0.0457	23.1	21.2	1.7	19.2	1.8	4.5	33.3	13.5	11.1	11	5.7	26635	17.7	11.9	2.1	11.9	1394	1284	43	12033	1158	108	2461	2671	254	2015	360	297	483	141	26635	1059
377	1475.34	Okanogan	0.291	0.8726	0	0.2549	0.6635	0.575	0.1466	0.8273	0.2152	0.1837	0.1299	0.3832	0.4677	0.1289	0.0131	19.6	22	0	9.2	0.8	2	6.9	13.2	0.1	4.6	1.5	29644	12.1	3.3	1.1	9.5	413	465	0	1714	194	17	929	2416	39	145	320	3	77	14	29644	256
378	672.337	Pend Oreille	0.2127	0.8562	0.7629	0.8577	0.5206	0.2547	0.2245	0.8334	0.5582	0.5056	0.3818	0.4543	0.6038	0.2099	0.8643	18.1	21.4	4.5	19.3	0.3	0.3	10.4	13.7	6.2	10.9	4	27519	16.1	4.5	13	12.8	389	458	43	1645	415	6	959	1486	6	223	204	92	182	38	27519	345
379	2.13209	Pierce	0.239	0.8313	0.2822	0.7459	0.7246	0.4988	0.2978	0	0.7915	0.0944	0.7378	0.1837	0.2823	0.2768	0.2823	18.6	20.6	0.7	16.5	1.3	1.4	14.4	0	19.3	2.9	10.9	38976	7.8	5.3	4.8	6	834	922	13	3078	723	58	1889	2192	57	642	0	422	98	206	38976	342
380	0.817313	Pierce	0.3245	0.457	0	0.2257	0.418	0.202	0.3496	0	0.4972	0.1245	0.3167	0.0697	0.2782	0.1921	0.1122	20.1	13.8	0	8.8	0.1	0.2	17.4	0	4.4	3.5	3.3	52363	7.7	4.2	3.1	3.7	866	593	0	2703	376	5	1718	1791	7	751	0	78	107	57	52363	330
381	0.822482	Pierce	0.1553	0.4253	0.6156	0.4708	0.5314	0.1682	0.2824	0	0.8288	0.0998	0.6696	0.1073	0.46	0.1951	0.3714	16.7	13.3	2.7	12.1	0.3	0	13.5	0	23.2	3	8.8	46171	11.9	4.3	5.6	8.2	882	700	72	4377	629	16	2657	2865	2	713	0	665	115	234	46171	624
382	0.997327	Pierce	0.342	0.3466	0.2543	0.6867	0.5118	0.1717	0.2195	0.5387	0.5533	0.2007	0.3729	0.2251	0.1232	0.287	0.0557	20.4	12	0.6	15.4	0.3	0.1	10.1	1.1	6	4.9	3.9	36358	4.4	5.5	2.3	9.2	1094	645	13	3220	813	14	2227	2272	3	545	26	137	189	87	36358	232
383	0.893065	Pierce	0.4149	0.8756	0.6267	0.7788	0.6546	0.5825	0.5513	0	0.7317	0.3632	0.7146	0.2452	0.6274	0.6796	0.8595	21.4	22.1	2.8	17.2	0.8	2	33.2	0	14.5	7.9	10.1	35307	16.9	11.1	12.8	11.4	738	762	40	1988	582	26	1425	1498	66	1146	0	217	198	144	35307	581
384	0.752315	Pierce	0.2712	0.4131	0.4228	0.8513	0.524	0.7358	0.4111	0.4503	0.8247	0.5509	0.4074	0.4752	0.7984	0.7048	0.5591	19.2	13.1	1.4	19.1	0.3	4.4	21.5	0.5	22.7	12	4.3	26927	25	11.6	7.4	15.7	1007	687	31	3163	1000	15	2237	2367	220	1125	12	538	445	97	26927	1307
385	1.68103	Pierce	0.3835	0.6457	0.2346	0.7459	0.7438	0.4845	0.4027	0	0.8579	0.3211	0.8676	0.4402	0.4716	0.4727	0.6019	21	16.8	0.5	16.5	1.5	1.3	20.9	0	27.2	7.1	18.6	27917	12.2	7.8	7.9	8.6	1404	1127	15	12603	1091	100	2951	2994	78	1402	0	813	335	550	27917	807
386	0.729931	Pierce	0.5242	0.3047	0.5622	0.5894	0.817	0.5557	0.5331	0.4317	0.6563	0.547	0.6953	0.4753	0.4483	0.8107	0.6558	22.9	11.3	2.3	13.8	2.5	1.8	31.5	0.4	10.2	11.9	9.5	26921	11.6	14.4	8.6	10.4	1284	635	47	4215	750	140	2059	2223	93	1770	10	226	460	196	26921	630
387	1.01932	Pierce	0.4102	0.1833	0.7346	0.6638	0.6933	0.7706	0.7406	0	0.7329	0.665	0.6731	0.4991	0.7285	0.7532	0.6098	21.3	9	4	15	1	5.4	57.9	0	14.6	15.3	8.9	26282	21.1	12.8	8	20.5	985	415	71	7535	684	47	1764	1929	230	2673	0	281	475	157	26282	963
388	0.797431	Pierce	0.7514	0.2132	0.5593	0.6525	0.7961	0.7899	0.6731	0	0.6589	0.816	0.8162	0.7849	0.7346	0.6806	0.7043	26.4	9.6	2.3	14.8	2.2	6	47.3	0	10.3	22	14.6	18963	21.4	11.1	9.3	11.3	1189	431	37	2341	658	97	1638	1758	247	2132	0	181	646	239	18963	953
389	0.948263	Pierce	0.7292	0.1929	0.6415	0.4042	0.5086	0.87	0.7394	0.6146	0.5706	0.7085	0.6045	0.7959	0.7594	0.7181	0.4379	26	9.2	2.9	11.2	0.3	10.2	57.7	2.2	6.6	16.9	7.3	18643	22.7	11.9	6.2	12.5	1429	506	53	2501	619	14	1801	1909	520	3175	42	126	559	131	18643	1250
390	1.11985	Pierce	0.6586	0.1929	0.4752	0.4708	0.5854	0.7025	0.6262	0	0.5469	0.7209	0.2969	0.64	0.4975	0.6266	0.2157	24.8	9.2	1.7	12.1	0.5	3.7	41.2	0	5.8	17.4	3.1	22695	12.9	10.1	4.2	12.8	1868	694	42	4767	912	34	2482	2916	262	3102	0	170	903	78	22695	970
391	1.45683	Pierce	0.647	0.1601	0.7706	0.7788	0.7764	0.7015	0.7078	0	0.8775	0.6792	0.7929	0.7508	0.8015	0.7958	0.8037	24.6	8.5	4.6	17.2	1.9	3.7	52.6	0	30.6	15.8	13.3	19914	25.2	13.9	11.2	12.1	1603	552	128	4520	1084	122	2773	2946	218	3426	0	902	611	368	19914	1601
392	1.15875	Pierce	0.5061	0.3215	0.5965	0.704	0.4953	0.7512	0.7005	0.4729	0.55	0.6099	0.2969	0.568	0.4788	0.7402	0.3607	22.6	11.6	2.5	15.7	0.2	4.8	51.4	0.6	5.9	13.6	3.1	24492	12.4	12.5	5.5	15.6	888	455	36	2730	609	9	1413	1618	174	2017	9	96	354	44	24492	485
393	1.15134	Pierce	0.334	0.2546	0.7865	0.8449	0.3885	0.8267	0.6695	0.5933	0.7414	0.682	0.619	0.5596	0.638	0.673	0.6976	20.3	10.4	4.9	18.9	0.1	7.6	46.8	1.8	15.2	15.9	7.6	24694	17.3	11	9.2	14.8	1424	729	147	5510	1309	5	2983	3341	495	3290	59	507	764	228	24694	1213
394	0.851321	Pierce	0.6475	0.0826	0.5691	0.412	0.5039	0.6911	0.7427	0.5085	0.7235	0.8532	0.2041	0.5678	0.4751	0.6778	0.5499	24.6	6.6	2.3	11.3	0.2	3.5	58.3	0.8	13.9	24.4	2.2	24497	12.3	11.1	7.3	14	804	214	27	4709	366	8	1158	1270	108	1904	10	177	528	25	24497	399
395	0.90395	Pierce	0.7631	0.5464	0.781	0.7913	0.8286	0.7826	0.6874	0	0.3401	0.7475	0.5841	0.5777	0.7263	0.8375	0.5215	26.6	15.2	4.8	17.5	2.7	5.8	49.4	0	1.3	18.5	6.9	24241	21	15.3	7	17.1	1221	698	74	2760	782	124	1536	1670	234	2265	0	22	542	106	24241	941
396	0.911613	Pierce	0.4973	0.328	0.6476	0.6638	0.7282	0.7333	0.5883	0.4729	0.3395	0.4611	0.3906	0.6214	0.5504	0.5606	0.1848	22.5	11.7	3	15	1.3	4.4	37	0.6	1.3	9.9	4.1	23154	14.4	9	3.9	12.2	1181	616	56	2879	781	70	1868	1982	211	1940	12	26	375	76	23154	751
397	1.30236	Pierce	0.7766	0.2649	0.8599	0.576	0.7426	0.8881	0.8005	0	0.5941	0.816	0.52	0.7626	0.7463	0.8205	0.6182	26.9	10.6	7	13.6	1.5	11.7	69.1	0	7.5	22	5.8	19599	22	14.7	8.1	19.8	2288	901	172	3895	1122	126	2456	2666	909	5884	0	199	1143	142	19599	1843
398	1.49049	Pierce	0.8556	0.4953	0.7934	0.6867	0.6926	0.867	0.7004	0.4317	0.711	0.7497	0.6584	0.6684	0.7541	0.7981	0.6839	28.9	14.4	5.1	15.4	1	9.9	51.4	0.4	13.2	18.6	8.5	22006	22.4	14	9	14.2	2225	1113	140	4488	1172	78	2759	2953	705	3962	13	389	938	234	22006	1709
399	0.739444	Pierce	0.5255	0.377	0.7898	0.8153	0.4939	0.8088	0.7468	0	0.7083	0.7111	0.8178	0.6403	0.6073	0.7136	0.7557	22.9	12.5	5	18.1	0.2	6.8	59	0	13	17	14.7	22687	16.2	11.8	10.2	17	1010	553	79	3161	795	10	1580	1699	276	2605	0	221	529	232	22687	716
400	0.744215	Pierce	0.5595	0.3405	0.7507	0.6925	0.5838	0.8358	0.7873	0	0.6552	0.7567	0.4496	0.6145	0.5332	0.7299	0.8595	23.4	11.9	4.3	15.5	0.4	8.1	66.5	0	10.1	18.9	4.8	23321	13.9	12.2	12.8	11.7	1048	533	70	2750	679	20	1638	1770	345	2984	0	179	595	78	23321	624
401	732.106	Pierce	0.5316	0.2875	0.3179	0.6346	0.7136	0.2122	0.2461	0.8114	0	0.5225	0.0435	0.3875	0.2964	0.1708	0.2594	23	11	0.8	14.5	1.2	0.2	11.5	11.9	0	11.3	0.6	29502	8.1	4	4.6	8	847	405	11	1861	533	44	1312	1731	7	424	206	0	269	8	29502	297
402	1.24276	Pierce	0.5603	0.062	0	0.6027	0.4267	0.2325	0.2538	0.4729	0.4446	0.2875	0.1413	0.3667	0.1801	0.0714	0.8538	23.4	5.9	0	14	0.1	0.2	11.9	0.6	3.1	6.5	1.6	30225	5.6	2.3	12.6	5.3	916	232	0	2242	547	5	1284	1355	9	466	8	42	162	20	30225	218
403	4.46599	Pierce	0.7627	0.2875	0.6408	0.2992	0.6688	0	0.2594	0.8088	0.5077	0.2714	0.4328	0.3194	0.2085	0.351	0.0746	26.6	11	2.9	9.8	0.8	0	12.2	11.7	4.7	6.2	4.6	31994	6.2	6.3	2.6	8.7	1485	613	59	4405	549	47	2011	2171	0	681	253	101	234	93	31994	344
404	5.33617	Pierce	0.3414	0.3954	0.2757	0.4268	0.5052	0.1818	0.2334	0.6357	0	0.2765	0	0.2086	0.2782	0.8774	0.1649	20.4	12.8	0.7	11.5	0.2	0.1	10.9	2.7	0	6.3	0	37354	7.7	17	3.7	6.7	1232	774	14	3926	695	15	2112	2258	6	658	62	0	271	0	37354	460
405	5.38975	Pierce	0.4948	0.8085	0.6316	0.7551	0.8429	0.5816	0.3059	0.8226	0.276	0.6434	0.1623	0.4886	0.2554	0.6231	0.3159	22.5	20	2.9	16.7	3	2	14.9	12.8	0.7	14.6	1.8	26567	7.2	10.1	5.1	12.6	861	767	42	2467	620	115	1472	1536	72	569	197	10	397	27	26567	266
406	2.20948	Pierce	0.4935	0.4444	0.4702	0.5064	0.5017	0.5187	0.3319	0.6048	0.8027	0.3784	0.4496	0.2975	0.1563	0.7082	0.3607	22.5	13.6	1.7	12.6	0.2	1.5	16.4	2	20.3	8.2	4.8	32877	5.1	11.7	5.5	6.5	1399	845	41	5298	782	15	2468	2512	87	1020	50	511	355	119	32877	318
407	2.51449	Pierce	0.2276	0.7964	0.6508	0.7095	0.4932	0.4792	0.397	0.8636	0.4095	0.5773	0.4857	0.379	0.4323	0.0672	0.4808	18.4	19.7	3	15.8	0.2	1.2	20.6	16.6	2.4	12.7	5.3	29782	11.2	2.2	6.6	9.7	409	437	28	1395	348	5	925	995	26	456	165	24	200	49	29782	248
408	3.02103	Pierce	0.3007	0.8413	0.5274	0.6463	0.5028	0.2528	0.438	0.8312	0	0.4381	0.2769	0.2058	0.4562	0.2289	0.338	19.7	20.9	2	14.7	0.2	0.3	23.5	13.5	0	9.4	2.9	37522	11.8	4.7	5.3	9.1	974	1034	37	2305	722	12	1819	1892	14	1160	255	0	351	52	37522	581
409	3.04423	Pierce	0.3229	0.3526	0.2384	0.704	0.4383	0.5309	0.3302	0.6552	0.7328	0.3156	0.1728	0.2329	0.4975	0.5473	0.8699	20.1	12.1	0.5	15.7	0.1	1.6	16.3	3.3	14.6	7	1.9	35935	12.9	8.8	13.2	13.9	1262	760	13	5783	980	9	2486	2637	95	1022	88	384	292	47	35935	808
410	1.87358	Pierce	0.6087	0.2495	0.6715	0.2407	0.4817	0.6667	0.4425	0.6458	0.8795	0.2932	0.7378	0.4727	0.2411	0.7582	0.8777	24	10.3	3.2	9	0.2	3.1	23.8	3	31	6.6	10.9	26993	6.9	12.9	13.5	13.4	1513	646	78	11497	557	13	2405	2629	179	1499	79	815	248	263	26993	431
411	1.42305	Pierce	0.7158	0.7252	0.5013	0.6097	0.4091	0.4378	0.5145	0.8263	0.5838	0.2379	0.5327	0.4506	0.3335	0.6229	0.7905	25.7	18.2	1.9	14.1	0.1	1	29.8	13.1	7.1	5.6	6	27617	8.9	10	10.9	7.2	1973	1399	54	3777	1069	8	2896	3093	71	2287	405	219	276	173	27617	679
412	3.33285	Pierce	0.2955	0.3161	0.3807	0.4487	0.4906	0.5361	0.35	0.6824	0	0.1245	0	0.1196	0.1517	0.2725	0.2823	19.7	11.5	1.2	11.8	0.2	1.6	17.5	4.3	0	3.5	0	44746	5	5.3	4.8	5.3	890	522	19	1670	534	10	1644	1728	69	791	74	0	110	0	44746	224
413	2.06428	Pierce	0.7406	0.2601	0.7306	0.4993	0.4722	0.484	0.6052	0.5298	0.7801	0.2656	0.5841	0.3248	0.3555	0.7174	0.7606	26.2	10.5	4	12.5	0.2	1.3	38.8	1	18.2	6.1	6.9	31771	9.4	11.9	10.3	11.6	1644	659	91	6104	767	12	2290	2620	73	2436	27	476	247	157	31771	587
414	3.84318	Pierce	0.3294	0.4821	0.6743	0.831	0.7512	0.7115	0.4848	0.8088	0.7577	0.5547	0.6772	0.3447	0.2688	0.1839	0.7167	20.2	14.2	3.3	18.5	1.6	3.9	27.2	11.7	16.3	12.1	9	31024	7.5	4.1	9.5	14.3	782	550	45	4093	710	61	1375	1493	142	1054	175	244	341	124	31024	291
415	2.5089	Pierce	0.7604	0.1646	0.3589	0.3446	0.5557	0.5213	0.463	0.4503	0.3633	0.3098	0.1939	0.2377	0.2085	0.524	0.3714	26.6	8.6	1	10.4	0.4	1.5	25.4	0.5	1.6	6.9	2.1	35693	6.2	8.5	5.6	4.5	1327	432	18	1690	512	18	1727	1882	71	1269	9	31	234	37	35693	311
416	1.97909	Pierce	0.6183	0.3526	0.275	0.6463	0.5928	0.2409	0.644	0.7273	0.5104	0.5353	0.2149	0.4428	0.2411	0.7661	0.2487	24.2	12.1	0.7	14.7	0.5	0.3	43.4	6.5	4.7	11.6	2.3	27841	6.9	13.1	4.5	12.6	1065	534	11	1956	633	21	1667	1882	11	1913	123	89	343	38	27841	297
417	6.33969	Pierce	0.6826	0.282	0.5497	0.5136	0.5189	0.6068	0.6171	0.7254	0.3336	0.448	0.1299	0.4467	0.4641	0.7295	0.8272	25.2	10.9	2.2	12.7	0.3	2.3	40.1	6.4	1.2	9.6	1.5	27729	12	12.2	11.8	11.1	1823	791	54	6651	902	20	2467	2584	154	2906	166	32	479	36	27729	863
418	3.25907	Pierce	0.8358	0.1692	0.7793	0.3966	0.4175	0.7285	0.5025	0.6698	0	0.2539	0.0902	0.5195	0.4975	0.8159	0.8235	28.3	8.7	4.8	11.1	0.1	4.2	28.8	3.8	0	5.9	1.1	25727	12.9	14.5	11.7	5.6	1960	601	104	5786	762	8	2173	2303	262	1991	87	0	256	23	25727	872
419	2.26401	Pierce	0.7859	0.2079	0.7055	0.6097	0.4817	0.4568	0.6388	0.877	0	0.4611	0.0435	0.5548	0.5117	0.6273	0.394	27.1	9.5	3.6	14.1	0.2	1.1	42.8	18.1	0	9.9	0.6	24817	13.3	10.1	5.8	13.1	1966	689	92	7870	1018	15	2528	2642	75	3106	478	0	449	14	24817	926
420	2.17374	Pierce	0.2729	0.5022	0.8866	0.549	0.7099	0.5888	0.6654	0.6524	0.7687	0.6168	0.8145	0.5133	0.2275	0.4167	0.7905	19.3	14.5	8.2	13.2	1.2	2.1	46.3	3.2	17.2	13.8	14.5	25902	6.6	7.1	10.9	9.5	1047	787	176	4829	710	63	2146	2304	111	2513	74	396	490	312	25902	354
421	1.51819	Pierce	0.2801	0.7412	0.4824	0.5894	0.4603	0.5673	0.6062	0.7	0.4503	0.3425	0.0902	0.3231	0.2411	0.3559	0.2382	19.4	18.5	1.7	13.8	0.2	1.9	38.9	5.1	3.2	7.5	1.1	31837	6.9	6.3	4.4	11.6	1005	960	33	1659	702	9	1897	2056	94	2016	105	66	285	21	31837	360
422	1.55692	Pierce	0.8486	0.2707	0.8244	0.3138	0.6143	0.885	0.7705	0.8417	0.6919	0.8516	0.7353	0.8161	0.7091	0.773	0.7656	28.6	10.7	5.9	10	0.6	11.4	63.3	14.5	12	24.3	10.8	17991	20.2	13.3	10.4	21.9	1395	521	106	3817	485	27	1810	1868	519	3083	271	225	725	196	17991	979
423	0.490084	Pierce	0.6178	0.2495	0.7808	0.6925	0.6257	0.7559	0.6127	0.6193	0.7588	0.5773	0.6845	0.7189	0.6352	0.6517	0.585	24.2	10.3	4.8	15.5	0.6	4.9	39.6	2.3	16.4	12.7	9.2	20747	17.2	10.6	7.7	9.7	683	292	52	2119	434	17	1080	1169	135	1119	27	192	227	99	20747	479
424	2.43804	Pierce	0.1189	0.7918	0	0.4708	0.4196	0	0.5229	0.4729	0.6119	0.1092	0.2668	0.0946	0.2964	0.104	0.8474	15.5	19.6	0	12.1	0.1	0	30.6	0.6	8.2	3.2	2.8	47941	8.1	2.9	12.4	6.9	787	994	0	2605	598	6	2056	2367	0	1555	14	193	127	58	47941	410
425	1.31376	Pierce	0.1411	0.6162	0.7096	0.8193	0.7525	0.6711	0.6519	0.5477	0.8489	0.2215	0.6096	0.5339	0.6884	0.5001	0.7167	16.3	16.3	3.7	18.2	1.6	3.1	44.5	1.2	25.8	5.3	7.4	25351	19.3	8.2	9.5	9.4	992	992	107	4901	987	97	2901	3052	175	2713	37	787	233	216	25351	1167
426	1.88676	Pierce	0.2421	0.7358	0.3302	0.4195	0.5016	0.3156	0.5373	0.5202	0.4302	0.2379	0.4718	0.2675	0.3243	0.1877	0.3048	18.7	18.4	0.9	11.4	0.2	0.5	31.9	0.9	2.8	5.6	5.1	34209	8.7	4.2	5	5.6	778	765	15	7107	463	10	1671	1831	19	1326	17	51	173	85	34209	360
427	0.751963	Pierce	0.3861	0.783	0	0.478	0.5434	0.6114	0.5479	0.4931	0.6664	0.3736	0.1413	0.3896	0.5532	0.7439	0.7759	21	19.4	0	12.2	0.3	2.3	32.9	0.7	10.7	8.1	1.6	29444	14.5	12.5	10.6	8.8	572	529	0	1363	327	9	997	1069	60	895	8	114	155	16	29444	393
428	0.929713	Pierce	0.4118	0.4821	0.6	0.576	0.5368	0.7468	0.6848	0	0.665	0.4092	0.2356	0.4768	0.3771	0.4718	0.6488	21.4	14.2	2.6	13.6	0.3	4.7	49	0	10.6	8.8	2.5	26886	9.9	7.8	8.5	6.9	948	630	46	3301	582	14	1786	1993	193	2175	0	211	265	45	26886	438
429	1.57011	Pierce	0.4296	0.7694	0	0.5136	0.634	0.3783	0.4427	0	0.5266	0.1399	0.1939	0.2666	0.2034	0.6731	0.7167	21.6	19.1	0	12.7	0.6	0.7	23.8	0	5.2	3.8	2.1	34248	6.1	11	9.5	3.7	1285	1134	0	3808	755	38	2490	2582	39	1418	0	134	159	53	34248	361
430	0.754346	Pierce	0.6273	0.5523	0.5471	0.6697	0.5142	0.5933	0.5831	0	0.7394	0.0998	0.5327	0.4317	0.2915	0.8131	0.4707	24.3	15.3	2.2	15.1	0.3	2.1	36.4	0	15	3	6	28173	8	14.5	6.5	5.3	1097	690	41	2776	679	12	1889	1943	88	1642	0	292	92	114	28173	357
431	2.99556	Pierce	0.7412	0.489	0.2048	0.1489	0.7295	0.5375	0.5947	0.6357	0.5999	0.3425	0.3167	0.2947	0.4788	0.8819	0.5312	26.2	14.3	0.4	7.6	1.3	1.6	37.6	2.7	7.7	7.5	3.3	33009	12.4	17.2	7.1	8.3	2116	1158	11	4187	599	109	2902	2902	124	3041	77	223	390	95	33009	986
432	1.30588	Pierce	0.5806	0.4444	0.4733	0.4993	0.5255	0.5304	0.4955	0.4503	0.7444	0.0502	0.5069	0.143	0.4323	0.7382	0.5115	23.7	13.6	1.7	12.5	0.3	1.6	28.2	0.5	15.4	1.9	5.6	42417	11.2	12.4	6.9	5	1385	798	39	2558	722	17	2322	2626	82	1649	12	404	71	130	42417	656
433	0.810421	Pierce	0.4903	0.5022	0	0.5628	0.732	0.2465	0.4526	0.5085	0.7702	0.1399	0.2564	0.327	0.338	0.6466	0.8074	22.4	14.5	0	13.4	1.4	0.3	24.6	0.8	17.3	3.8	2.7	31690	9	10.5	11.3	9.1	848	549	0	5817	492	52	1577	1640	10	930	13	284	93	43	31690	337
434	0.943518	Pierce	0.6559	0.3896	0.6791	0.675	0.7189	0.5111	0.6446	0	0.8551	0.2714	0.6045	0.5099	0.4945	0.8299	0.6558	24.8	12.7	3.3	15.2	1.2	1.4	43.5	0	26.7	6.2	7.3	25997	12.8	15	8.6	6.2	1096	562	62	4733	666	55	1862	1978	60	1927	0	529	172	135	25997	561
435	0.953816	Pierce	0.5573	0.3405	0.7664	0.2847	0.7819	0.7585	0.6094	0.5933	0.8288	0.1954	0.5841	0.4284	0.576	0.4264	0.0557	23.3	11.9	4.5	9.6	1.9	5	39.2	1.8	23.2	4.8	6.9	28264	15.2	7.2	2.3	6	1282	652	101	2709	510	107	2222	2399	249	2157	43	557	168	154	28264	819
436	6.47814	Pierce	0.6093	0.4509	0.25	0.6027	0.5973	0.2948	0.1748	0.4503	0.5927	0.1837	0.5991	0.1547	0.0594	0.0852	0.1122	24.1	13.7	0.6	14	0.5	0.4	8	0.5	7.4	4.6	7.2	41331	2.9	2.5	3.1	5.4	1469	839	12	2978	851	30	2118	2270	24	490	11	168	193	152	41331	176
437	2.13154	Pierce	0.473	0.7039	0.5066	0.6097	0.8662	0.1738	0.3525	0.6426	0.7986	0.1192	0.5267	0.1914	0.36	0.1668	0.4598	22.2	17.8	1.9	14.1	3.6	0.1	17.6	2.9	20	3.4	5.9	38441	9.5	3.9	6.4	9.8	1047	840	36	3498	637	169	1895	2165	3	831	62	432	108	112	38441	432
438	5.90978	Pierce	0.5853	0.8675	0	0.4919	0.7663	0.2789	0.2516	0.6237	0.6548	0.0385	0.2564	0.1496	0.1182	0.4456	0.5312	23.7	21.8	0	12.4	1.8	0.4	11.8	2.4	10.1	1.6	2.7	41791	4.3	7.4	7.1	4.8	1500	1381	0	7811	766	111	2353	2604	22	745	62	263	74	64	41791	268
439	6.33871	Pierce	0.262	0.7918	0.5415	0.5628	0.5263	0.3132	0.3617	0.7422	0	0.2111	0.1085	0.2497	0.36	0.4495	0.7656	19.1	19.6	2.1	13.4	0.3	0.5	18.2	7.3	0	5.1	1.3	35074	9.5	7.5	10.4	5.7	849	873	35	1874	595	13	1642	1740	20	809	127	0	167	22	35074	422
440	8.37085	Pierce	0.4824	0.8159	0.3811	0.2773	0.4794	0.3726	0.2548	0.7683	0.3834	0.1145	0.1413	0.0557	0.0795	0.1269	0.6839	22.3	20.2	1.2	9.5	0.2	0.7	11.9	8.9	2	3.3	1.6	55956	3.4	3.3	9	3.9	1652	1495	35	8797	698	15	3024	3206	48	884	284	63	179	49	55956	250
441	5.91397	Pierce	0.2217	0.8921	0.4136	0.3138	0.5415	0.5135	0.2228	0.4931	0.5	0.0706	0.2769	0.1087	0.3512	0.3651	0.4492	18.3	22.8	1.3	10	0.3	1.5	10.3	0.7	4.4	2.4	2.9	45993	9.3	6.4	6.3	4.1	618	769	18	1002	336	11	1352	1535	47	348	11	68	64	39	45993	311
442	16.6991	Pierce	0.3221	0.8122	0.2554	0.861	0.427	0.1655	0.092	0.8865	0.2403	0.4287	0	0.2644	0.3335	0.3298	0.7656	20.1	20.1	0.6	19.4	0.1	0	4.8	19.2	0.4	9.2	0	34354	8.9	6	10.4	10.2	784	787	9	1790	758	5	1531	2172	1	186	418	9	261	0	34354	348
443	1.43739	Pierce	0.8332	0.3831	0.635	0.704	0.6014	0.4815	0.2587	0.7273	0.5065	0.4795	0.0435	0.4065	0.4404	0.534	0.3268	28.2	12.6	2.9	15.7	0.5	1.2	12.2	6.5	4.6	10.3	0.6	28926	11.4	8.7	5.2	4	1230	548	42	2931	682	22	1456	1623	51	530	106	75	289	9	28926	494
444	11.9409	Pierce	0.7628	0.2649	0.4563	0.3816	0.419	0.2806	0.2878	0.8654	0	0.2487	0.52	0.2662	0.0443	0.2498	0.2823	26.6	10.6	1.6	10.9	0.1	0.4	13.8	16.8	0	5.8	5.8	34262	2.5	5	4.8	4.9	1133	451	24	1262	458	5	1520	1657	15	588	279	0	167	88	34262	106
445	3.69432	Pierce	0.8749	0.3343	0.2069	0.2257	0.5016	0.3872	0.5729	0.7965	0	0.0385	0.2149	0.2882	0.109	0.4415	0.2272	29.5	11.8	0.4	8.8	0.2	0.7	35.3	10.8	0	1.6	2.3	33291	4.1	7.4	4.3	9.7	1471	588	6	4722	440	12	1530	1581	35	1763	170	0	50	35	33291	207
446	211.471	Pierce	0.4907	0.8508	0.2335	0.7647	0.4001	0.374	0.199	0.8569	0.3602	0.4287	0.2149	0.4127	0.4562	0.5707	0.585	22.4	21.2	0.5	16.9	0.1	0.7	9.1	15.9	1.6	9.2	2.3	28737	11.8	9.2	7.7	10.7	1227	1159	12	4175	925	5	2379	2869	36	499	456	46	371	54	28737	643
447	1.14668	Pierce	0.4915	0.6929	0.2566	0.7696	0.5514	0.3447	0.3962	0.6914	0.6234	0.2325	0.3066	0.2508	0.5398	0.6702	0.1552	22.4	17.6	0.6	17	0.3	0.6	20.5	4.7	8.6	5.5	3.2	35023	14.1	10.9	3.6	5.9	898	706	10	3497	678	14	1687	1776	22	821	84	153	155	54	35023	563
448	2.45978	Pierce	0.2101	0.7602	0.7451	0.8484	0.8616	0.1739	0.2479	0	0.6546	0.5393	0.6584	0.3479	0.487	0.5088	0.4271	18.1	18.9	4.2	19	3.5	0.1	11.6	0	10.1	11.7	8.5	30900	12.6	8.3	6.1	10.8	1094	1142	102	6874	1107	209	2435	2638	4	701	0	266	525	206	30900	742
449	1.6829	Pierce	0.6207	0.2875	0	0.5425	0.7984	0.4502	0.5253	0	0.8978	0.2275	0.1835	0.276	0.5398	0.8314	0.3825	24.2	11	0	13.1	2.2	1	30.8	0	34.7	5.4	2	33830	14.1	15.1	5.7	11.4	1364	620	0	6859	708	123	2207	2274	55	1736	0	790	213	45	33830	776
450	0.9045	Pierce	0.4582	0.4131	0.6286	0.7647	0.8541	0.264	0.3845	0	0.7291	0.448	0.7481	0.3812	0.3335	0.5991	0.1649	22	13.1	2.8	16.9	3.3	0.3	19.7	0	14.3	9.6	11.3	29705	8.9	9.7	3.7	7.8	808	481	43	12168	603	120	1522	1626	11	724	0	233	249	172	29705	323
451	1.05943	Pierce	0.5621	0.5143	0.2865	0.3521	0.4611	0.4317	0.3565	0.714	0.441	0.3784	0.2356	0.4042	0.4788	0.6891	0.5405	23.4	14.7	0.7	10.5	0.2	0.9	17.9	5.8	3	8.2	2.5	28990	12.4	11.3	7.2	10.9	936	590	12	2804	422	7	1702	1727	36	715	101	52	220	43	28990	498
452	6.31776	Pierce	0.4413	0.5083	0	0.4708	0.4771	0.262	0.3268	0.5298	0.4508	0.19	0.0989	0.2148	0.2228	0.3524	0.3492	21.8	14.6	0	12.1	0.2	0.3	16.1	1	3.2	4.7	1.2	36962	6.5	6.3	5.4	7.6	1641	1102	0	4205	913	15	2691	2855	23	1212	29	92	252	31	36962	487
453	5.15326	Pierce	0.4946	0.282	0.717	0.4042	0.8009	0.7067	0.5949	0.6193	0.8201	0.3425	0.6096	0.4051	0.5051	0.4051	0.5678	22.5	10.9	3.8	11.2	2.2	3.8	37.6	2.3	22.2	7.5	7.4	28966	13.1	6.9	7.5	11.8	871	424	52	21306	432	86	1371	1459	136	1459	34	324	194	102	28966	505
454	6.918	Pierce	0.213	0.7877	0.3447	0.7994	0.5958	0.4542	0.3589	0.773	0.2679	0.3041	0.3906	0.2804	0.3642	0.2617	0.5115	18.1	19.5	1	17.7	0.5	1.1	18	9.2	0.6	6.8	4.1	33635	9.6	5.2	6.9	9.1	1195	1287	25	3737	1158	32	2581	2687	68	1187	248	16	325	106	33635	630
455	1.64656	Pierce	0.6538	0.1692	0.5597	0.4708	0.5043	0.7389	0.6414	0.4177	0.3496	0.4381	0.2564	0.3725	0.32	0.4334	0.585	24.7	8.7	2.3	12.1	0.2	4.5	43.1	0.1	1.4	9.4	2.7	30009	8.6	7.3	7.7	13	1506	530	45	2940	736	15	1989	2072	254	2626	3	30	373	54	30009	519
456	3.06109	Pierce	0.3578	0.7303	0.2686	0.4195	0.5519	0.5073	0.4271	0.7759	0.6582	0.3098	0.2455	0.2874	0.0795	0.3147	0.271	20.6	18.3	0.6	11.4	0.4	1.4	22.6	9.4	10.3	6.9	2.6	33327	3.4	5.8	4.7	5.2	587	520	7	2507	323	10	1099	1140	38	645	107	117	136	29	33327	98
457	1.44734	Pierce	0.2103	0.6757	0.2027	0.2847	0.5869	0.5773	0.488	0	0.2281	0.0944	0.0989	0.0726	0.0594	0.1456	0.3825	18.1	17.3	0.4	9.6	0.5	2	27.5	0	0.3	2.9	1.2	51751	2.9	3.6	5.7	3.8	793	759	6	2118	420	20	1638	1677	83	1204	0	5	93	19	51751	126
458	5.8361	San Juan	0.2107	0.8447	0.6	0.549	0.8464	0.618	0.3057	0.7371	0.6523	0.3577	0.6917	0.2801	0.4283	0.4784	0.2938	18.1	21	2.6	13.2	3.1	2.4	14.8	7	10	7.8	9.4	33644	11.1	7.9	4.9	10.6	539	626	35	5958	386	92	1359	1807	69	442	126	180	171	128	33644	319
459	0.55193	Skagit	0.4518	0.7742	0.3144	0.7551	0.8515	0.56	0.3694	0.5387	0.7918	0.4039	0.8145	0.5728	0.7176	0.7355	0.4492	21.9	19.2	0.8	16.7	3.2	1.8	18.7	1.1	19.3	8.7	14.5	24366	20.6	12.3	6.3	8.9	547	479	9	2943	407	80	1094	1178	42	467	13	227	149	159	24366	503
460	73.4979	Skagit	0.2574	0.7694	0.8813	0.556	0.6321	0.8359	0.352	0.8074	0	0.3425	0.4997	0.2235	0.4442	0.0333	0.2594	19	19.1	7.9	13.3	0.6	8.1	17.6	11.6	0	7.5	5.5	36447	11.5	1.2	4.6	9.6	1117	1120	192	3714	784	37	2418	2697	452	1033	313	0	328	134	36447	676
461	293.008	Skagit	0.3364	0.7358	0.6256	0.2407	0.4472	0.2369	0.1952	0.7162	0.2684	0.2539	0.2149	0.1796	0.0873	0.2117	0.4379	20.3	18.4	2.8	9	0.2	0.3	8.9	5.9	0.6	5.9	2.3	39275	3.6	4.5	6.2	6.5	656	596	36	1267	292	5	1287	1836	8	289	109	11	140	30	39275	117
462	8.94825	Skagit	0.5907	0.4953	0.825	0.7304	0.6827	0.2202	0.3427	0.8204	0.5452	0.4241	0.4644	0.6525	0.61	0.7373	0.5678	23.8	14.4	5.9	16.2	0.9	0.2	17	12.6	5.8	9.1	5	22391	16.3	12.4	7.5	11	2315	1406	202	9292	1562	91	3440	3720	20	1657	468	215	574	173	22391	1571
463	12.9775	Skagit	0.4932	0.6336	0.8644	0.6809	0.4301	0.7959	0.5252	0.7791	0.3706	0.6677	0.2668	0.5028	0.7633	0.5883	0.626	22.5	16.6	7.2	15.3	0.1	6.2	30.8	9.6	1.8	15.4	2.8	26187	22.9	9.5	8.2	9.6	1022	756	119	3749	694	6	1655	1704	272	1403	164	30	477	47	26187	1038
464	1.21684	Skagit	0.7554	0.7039	0.4211	0.6346	0.8185	0.6911	0.5298	0.6582	0.4275	0.5056	0.3066	0.5083	0.6189	0.537	0.8724	26.5	17.8	1.4	14.5	2.5	3.5	31.2	3.4	2.7	10.9	3.2	26037	16.6	8.7	13.3	9.8	1080	728	22	4226	581	103	1598	1680	128	1274	57	46	297	51	26037	642
465	0.699936	Skagit	0.563	0.7358	0.789	0.7788	0.662	0.7314	0.5016	0.5561	0.6011	0.6373	0.5327	0.5407	0.5891	0.4481	0.3825	23.4	18.4	5	17.2	0.8	4.3	28.7	1.3	7.7	14.4	6	25178	15.6	7.5	5.7	6.9	675	530	56	3684	493	23	1124	1192	115	827	15	92	290	68	25178	447
466	6.54585	Skagit	0.4799	0.6032	0.6797	0.2407	0.4293	0.592	0.3722	0.8049	0	0.4972	0.2564	0.3014	0.2736	0.3684	0.0151	22.3	16.1	3.3	9	0.1	2.1	18.9	11.4	0	10.7	2.7	32725	7.6	6.5	1.2	10	851	616	51	5648	342	5	1529	1567	76	721	178	0	294	41	32725	291
467	63.027	Skagit	0.4641	0.7252	0.6616	0.5894	0.658	0.3591	0.316	0.8334	0.4067	0.2932	0.2668	0.2036	0.1322	0.3089	0.2382	22.1	18.2	3.1	13.8	0.8	0.6	15.4	13.7	2.4	6.6	2.8	37657	4.6	5.8	4.4	11.7	770	636	42	1792	481	27	1339	1611	21	538	220	38	167	37	37657	159
468	30.0914	Skamania	0.1869	0.8048	0.3134	0.8153	0.7791	0.306	0.1886	0.8152	0.5147	0.5102	0.7481	0.5221	0.7387	0.27	0.5591	17.6	19.9	0.8	18.1	1.9	0.4	8.6	12.2	4.8	11	11.3	25653	21.6	5.3	7.4	9.1	331	375	7	2818	335	36	855	950	8	163	116	46	156	97	25653	397
469	0.405123	Snohomish	0.5003	0.6336	0.3661	0.8153	0.4601	0.2675	0.3896	0.5933	0.7682	0.4931	0.8743	0.3989	0.5226	0.4832	0.0087	22.5	16.6	1.1	18.1	0.2	0.3	20	1.8	17.1	10.6	19.3	29154	13.6	7.9	0.8	7.7	650	478	14	1695	523	5	1297	1417	9	578	25	243	225	250	29154	393
470	0.695985	Snohomish	0.3107	0.2132	0.6732	0.7459	0.7639	0.5504	0.4229	0.4729	0.398	0.5311	0.6811	0.4998	0.6973	0.4223	0.8037	19.9	9.6	3.3	16.5	1.7	1.7	22.4	0.6	2.2	11.5	9.1	26260	19.7	7.2	11.2	12.3	462	222	31	1872	382	40	951	1042	38	519	6	23	185	87	26260	458
471	1.27822	Snohomish	0.4349	0.6873	0	0.6463	0.7045	0.376	0.3609	0	0.7597	0.1299	0.6461	0.1379	0.2131	0.3124	0.0962	21.7	17.5	0	14.7	1.1	0.7	18.1	0	16.5	3.6	8.2	42872	6.3	5.8	2.9	4.3	643	519	0	1338	435	33	1226	1273	20	538	0	210	78	100	42872	185
472	1.18612	Snohomish	0.4564	0.2649	0.4329	0.6638	0.6433	0.6363	0.4465	0.5298	0.6866	0.5225	0.7584	0.4301	0.7444	0.6178	0.7708	22	10.6	1.4	15	0.7	2.6	24.1	1	11.7	11.3	11.7	28215	21.9	10	10.5	17.7	1212	584	34	7914	828	38	2358	2506	133	1330	24	294	428	275	28215	1205
473	1.05004	Snohomish	0.5272	0.3954	0.7977	0.7411	0.681	0.779	0.5636	0.6977	0.7028	0.3784	0.6373	0.5327	0.6073	0.7627	0.7104	22.9	12.8	5.2	16.4	0.9	5.6	34.4	5	12.7	8.2	8	25378	16.2	13	9.4	9	1043	583	94	4903	739	42	1816	1979	239	1565	99	251	249	145	25378	731
474	0.573677	Snohomish	0.6307	0.1415	0.5403	0.576	0.6268	0.669	0.4818	0.4317	0.3363	0.2215	0.4644	0.4368	0.4202	0.3877	0.6705	24.4	8.1	2.1	13.6	0.6	3.1	26.9	0.4	1.3	5.3	5	28018	10.9	6.7	8.8	11.1	844	281	25	1000	472	21	1178	1260	97	933	5	16	120	59	28018	377
475	1.02341	Snohomish	0.6537	0.1646	0.8203	0.831	0.5172	0.7093	0.5224	0.5477	0.8544	0.6528	0.7114	0.67	0.821	0.839	0.7507	24.7	8.6	5.7	18.5	0.3	3.8	30.5	1.2	26.6	14.9	10	21964	26.5	15.4	10.1	17.8	1545	540	130	7632	1157	17	2266	2390	226	1908	28	636	583	226	21964	1655
476	1.82177	Snohomish	0.5312	0.5964	0	0.3816	0.6247	0.5093	0.37	0	0.7365	0.1192	0.1623	0.1252	0.0024	0.1529	0.7455	23	16	0	10.9	0.6	1.4	18.7	0	14.8	3.4	1.8	44117	0.3	3.7	10	8.3	1269	886	0	5073	600	33	2049	2266	76	1035	0	336	135	36	44117	19
477	3.93587	Snohomish	0.4074	0.6816	0	0.3816	0.7218	0.4864	0.5265	0	0.6502	0.2932	0.2769	0.0738	0.0346	0.3357	0.0611	21.3	17.4	0	10.9	1.3	1.3	30.9	0	9.9	6.6	2.9	51531	2.2	6.1	2.4	1.6	622	508	0	10667	316	37	1069	1166	36	903	0	115	138	31	51531	63
478	1.28325	Snohomish	0.3386	0.2388	0.6792	0.7095	0.7632	0.5253	0.5642	0.4317	0.3655	0.7085	0.7744	0.3927	0.5226	0.6555	0.3159	20.3	10.1	3.3	15.8	1.7	1.5	34.4	0.4	1.7	16.9	12.4	29347	13.6	10.6	5.1	16.2	1114	553	68	3572	853	94	2042	2262	82	1888	9	38	638	254	29347	734
479	1.80406	Snohomish	0.3215	0.489	0.7486	0.7411	0.6541	0.8085	0.5336	0.6048	0	0.5995	0.1413	0.2758	0.1896	0.1803	0.6098	20.1	14.3	4.2	16.4	0.8	6.7	31.6	2	0	13.3	1.6	33839	5.8	4.1	8	12.9	1203	855	89	3215	981	45	2099	2147	388	1894	44	0	583	34	33839	348
480	0.950664	Snohomish	0.7185	0.1506	0.7432	0.2331	0.441	0.7516	0.5361	0	0.68	0.4521	0.0435	0.249	0.1371	0.5037	0.5405	25.8	8.3	4.2	8.9	0.1	4.8	31.8	0	11.4	9.7	0.6	35110	4.7	8.2	7.2	7.7	1751	562	88	4216	606	10	2117	2163	308	2160	0	246	396	12	35110	318
481	0.975266	Snohomish	0.4579	0.3645	0.863	0.8271	0.8639	0.6863	0.5784	0.4228	0.8849	0.337	0.619	0.3558	0.2915	0.6995	0.4492	22	12.3	7.1	18.4	3.5	3.4	35.9	0.3	32.1	7.4	7.6	30604	8	11.5	6.3	10.2	1294	726	140	2808	1050	207	1964	2076	190	2113	7	667	287	149	30604	457
482	1.12574	Snohomish	0.7025	0.3215	0.5749	0.1315	0.5087	0.7313	0.4547	0	0	0.1192	0.1939	0.1623	0.0181	0.2311	0.271	25.5	11.6	2.4	7.3	0.3	4.3	24.7	0	0	3.4	2.1	40630	1.6	4.8	4.7	6.6	1002	456	30	1165	287	10	1262	1329	155	972	0	0	91	26	40630	61
483	1.45531	Snohomish	0.7866	0.1557	0.2628	0.1428	0.391	0.5682	0.4693	0.5933	0	0.1047	0.1523	0.2122	0.0052	0.5688	0.0815	27.1	8.4	0.6	7.5	0.1	1.9	26	1.8	0	3.1	1.7	37126	0.8	9.2	2.7	6.5	1784	554	14	3976	493	5	2279	2312	118	1709	41	0	137	38	37126	51
484	1.42781	Snohomish	0.7086	0.2875	0.2878	0.3966	0.624	0.7899	0.6471	0.7881	0.2425	0.64	0.1939	0.3098	0.3469	0.832	0.585	25.6	11	0.7	11.1	0.6	6	43.9	10.2	0.4	14.5	2.1	32370	9.2	15.1	7.7	10	1549	668	14	2133	670	36	1972	2089	337	2654	213	9	577	42	32370	556
485	1.28319	Snohomish	0.0898	0.476	0.5864	0.6867	0.6963	0.7655	0.6053	0.7575	0.8672	0.6677	0.4074	0.4067	0.4077	0.4456	0.1208	14.1	14.1	2.5	15.4	1	5.2	38.8	8.2	28.7	15.4	4.3	28921	10.6	7.4	3.2	13	770	768	58	12671	834	57	2353	2496	269	2119	204	716	627	101	28921	574
486	0.652566	Snohomish	0.3604	0.489	0	0.7647	0.6597	0.8306	0.6274	0.8744	0.8728	0.6848	0.3264	0.5479	0.5301	0.8915	0.6098	20.6	14.3	0	16.9	0.8	7.8	41.3	17.8	29.7	16	3.4	24999	13.8	17.7	8	14	869	600	0	5497	699	33	1742	1876	309	1738	333	557	456	60	24999	578
487	3.41592	Snohomish	0.6331	0.3161	0.6621	0.556	0.7112	0.8032	0.6321	0.8838	0.3037	0.6135	0.5505	0.4365	0.2646	0.3729	0.2272	24.4	11.5	3.1	13.3	1.2	6.5	41.9	18.9	0.9	13.7	6.3	28035	7.4	6.5	4.3	12.5	1146	540	52	9304	622	55	1655	1666	284	1968	315	15	430	105	28035	347
488	1.89833	Snohomish	0.4067	0.6336	0	0.2407	0.4706	0.6381	0.3738	0.6458	0.7689	0.0799	0.5505	0.0674	0.0873	0.1553	0.6558	21.3	16.6	0	9	0.2	2.7	19	3	17.2	2.6	6.3	52890	3.6	3.7	8.6	5.5	1240	965	0	2879	520	11	2245	2378	151	1104	72	409	105	142	52890	209
489	1.06531	Snohomish	0.3576	0.5083	0	0.0685	0.4679	0.5007	0.3714	0	0	0.0892	0	0.0952	0.003	0.1322	0.3607	20.6	14.6	0	6	0.2	1.4	18.8	0	0	2.8	0	47863	0.4	3.4	5.5	9	670	476	0	1601	195	6	1179	1247	42	612	0	0	64	0	47863	12
490	0.919932	Snohomish	0.4899	0.2495	0.4648	0.4417	0.7196	0.7262	0.5199	0.6458	0.2704	0.394	0.2455	0.2063	0.3148	0.6323	0.7167	22.4	10.3	1.6	11.7	1.2	4.2	30.3	3	0.6	8.5	2.6	37496	8.5	10.2	9.5	10.4	1006	461	26	1991	527	56	1596	1634	179	1361	49	10	268	41	37496	382
491	0.989272	Snohomish	0.4065	0.489	0.3583	0.2773	0.6721	0.5513	0.4325	0	0.315	0.2875	0.4997	0.1656	0.1706	0.6816	0.3268	21.3	14.3	1	9.5	0.9	1.7	23.1	0	1	6.5	5.5	40353	5.4	11.1	5.2	6.5	618	414	10	839	276	25	962	974	49	670	0	10	132	53	40353	156
492	0.697284	Snohomish	0.593	0.1692	0.7753	0.179	0.5759	0.6434	0.6218	0	0.8959	0.1566	0.1623	0.4688	0.2915	0.8837	0.0962	23.8	8.7	4.7	8.1	0.4	2.7	40.6	0	34.3	4.1	1.8	27102	8	17.3	2.9	8.5	1586	581	107	2406	537	28	2275	2327	175	2706	0	799	179	40	27102	534
493	1.75033	Snohomish	0.0549	0.8122	0.3276	0.3371	0.638	0.6266	0.3143	0	0.2703	0.1192	0	0.0553	0.0103	0.0496	0.5405	11.4	20.1	0.9	10.3	0.7	2.5	15.3	0	0.6	3.4	0	56060	1.2	1.7	7.2	5	469	825	14	2242	421	27	1582	1637	100	628	0	10	117	0	56060	51
494	1.43918	Snohomish	0.1338	0.8852	0	0.2194	0.7164	0.351	0.3372	0	0.4437	0.1299	0.1623	0.0971	0.1942	0.0152	0.0363	16	22.5	0	8.7	1.2	0.6	16.7	0	3.1	3.6	1.8	47590	5.9	0.3	1.9	3.7	855	1199	0	2115	463	65	1996	2213	31	891	0	68	141	36	47590	310
495	1.28723	Snohomish	0.2337	0.7556	0	0.1315	0.6806	0.4279	0.3768	0.4503	0.613	0.2059	0.2769	0.0733	0.1182	0.0809	0.2823	18.5	18.8	0	7.3	0.9	0.9	19.2	0.5	8.2	5	2.9	51588	4.3	2.5	4.8	7.3	1311	1330	0	3977	515	65	2929	3101	63	1354	16	254	268	85	51588	302
496	1.0986	Snohomish	0.1996	0.7648	0	0.3816	0.8034	0.4816	0.36	0.4503	0.828	0.1245	0.3066	0.1244	0.1987	0.5729	0.2594	17.8	19	0	10.9	2.3	1.2	18.1	0.5	23.1	3.5	3.2	44191	6	9.2	4.6	11.4	1009	1075	0	8109	607	128	2348	2504	66	1023	12	579	151	76	44191	332
497	1.23352	Snohomish	0.764	0.6276	0.3408	0.0333	0.6113	0.5767	0.4551	0	0	0.0166	0.0349	0.0183	0.0375	0.0328	0.1208	26.6	16.5	0.9	4.9	0.5	2	24.8	0	0	0.9	0.5	75454	2.3	1.2	3.2	0	344	213	4	829	63	7	422	457	24	320	0	0	7	2	75454	30
498	1.19497	Snohomish	0.3021	0.5401	0.4846	0.1047	0.7028	0.5295	0.524	0	0.8354	0.1837	0.4496	0.1379	0.4034	0.2005	0.1848	19.8	15.1	1.8	6.8	1.1	1.6	30.7	0	24	4.6	4.8	42877	10.5	4.4	3.9	4.4	1222	933	45	4713	416	68	2567	2738	91	1899	0	658	189	122	42877	642
499	1.2329	Snohomish	0.1637	0.5902	0.2479	0.412	0.7401	0.4964	0.4195	0.4931	0.6691	0.1455	0.0902	0.2171	0.0834	0.3306	0.3825	16.9	15.9	0.6	11.3	1.5	1.3	22.1	0.7	10.8	3.9	1.1	36830	3.5	6	5.7	7.9	1062	996	14	3635	707	91	2509	2592	79	1385	17	280	187	28	36830	221
500	0.794433	Snohomish	0.1485	0.6276	0.4866	0.6582	0.7294	0.7084	0.5347	0.6099	0.7773	0.5269	0.7176	0.3771	0.128	0.6174	0.0151	16.5	16.5	1.8	14.9	1.3	3.8	31.7	2.1	17.9	11.4	10.2	29847	4.5	10	1.2	12.2	637	635	28	2734	573	52	1587	1598	140	1222	33	286	329	162	29847	172
501	0.810885	Snohomish	0.4694	0.1929	0.6203	0.1924	0.7054	0.7323	0.6185	0	0.6106	0.3211	0.4857	0.4192	0.4202	0.7471	0.5215	22.1	9.2	2.7	8.3	1.1	4.3	40.3	0	8.1	7.1	5.3	28527	10.9	12.6	7	12.1	989	410	46	2772	370	50	1673	1753	179	1800	0	142	231	89	28527	477
502	1.13344	Snohomish	0.3205	0.2601	0.5333	0.2128	0.5904	0.452	0.556	0.5387	0.816	0.178	0.2455	0.2365	0.2688	0.6563	0.0557	20	10.5	2.1	8.6	0.5	1.1	33.7	1.1	21.7	4.5	2.6	35748	7.5	10.6	2.3	6.7	1415	743	60	4144	604	33	2895	2991	71	2378	32	650	225	75	35748	525
503	1.26856	Snohomish	0.2784	0.7556	0.6311	0.5425	0.8788	0.8725	0.626	0.4729	0.8088	0.7453	0.7984	0.4603	0.6518	0.8164	0.2823	19.4	18.8	2.8	13.1	4	10.4	41.1	0.6	21	18.4	13.6	27347	17.8	14.6	4.8	9.7	1143	1108	64	17002	772	236	2247	2342	591	2428	14	491	775	305	27347	1020
504	0.944686	Snohomish	0.6954	0.377	0.7985	0.4847	0.6969	0.8212	0.6324	0.5933	0.5979	0.5102	0.3167	0.5311	0.6352	0.5938	0.7656	25.4	12.5	5.2	12.3	1	7.3	41.9	1.8	7.6	11	3.3	25418	17.2	9.6	10.4	15.8	1185	582	83	5133	569	49	1599	1735	321	1958	31	132	340	53	25418	799
505	0.792064	Snohomish	0.2148	0.6399	0.3607	0.4268	0.8726	0.708	0.4773	0.7716	0.524	0.2765	0.3545	0.3342	0.2915	0.4795	0.2272	18.2	16.7	1.1	11.5	3.8	3.8	26.6	9.1	5.1	6.3	3.7	31410	8	7.9	4.3	6.8	751	688	16	2107	468	156	1521	1584	150	1098	144	81	189	56	31410	326
506	0.961968	Snohomish	0.1531	0.6096	0.8177	0.2331	0.5497	0.8852	0.7201	0.6977	0.8868	0.3887	0.6845	0.5082	0.5332	0.6268	0.1848	16.6	16.2	5.7	8.9	0.3	11.4	54.5	5	32.5	8.4	9.2	26040	13.9	10.1	3.9	13.5	1061	1032	135	6379	568	22	2382	2477	691	3476	125	804	383	218	26040	873
507	0.836716	Snohomish	0.2994	0.7964	0.556	0.3966	0.8964	0.7664	0.6656	0.5995	0.821	0.3211	0.7295	0.3896	0.4788	0.3969	0.3825	19.7	19.7	2.2	11.1	4.7	5.2	46.3	1.9	22.3	7.1	10.6	29446	12.4	6.8	5.7	6	841	840	36	6278	454	200	1611	1807	213	1974	35	403	215	170	29446	509
508	1.93259	Snohomish	0.2663	0.4315	0.7935	0.3138	0.5995	0.852	0.6994	0.5202	0.8028	0.5142	0.3167	0.3675	0.3427	0.1189	0.3714	19.2	13.4	5.1	10	0.5	9	51.2	0.9	20.4	11.1	3.3	30194	9.1	3.2	5.6	10.4	1077	753	104	13387	558	28	2048	2108	474	2880	20	429	443	68	30194	506
509	0.909459	Snohomish	0.4356	0.12	0.7431	0.3893	0.4549	0.6707	0.7074	0.5477	0.7708	0.282	0.3636	0.2744	0.1466	0.2132	0.5591	21.7	7.6	4.2	11	0.2	3.1	52.5	1.2	17.4	6.4	3.8	33903	4.9	4.5	7.4	6.9	1176	411	79	3707	593	9	1901	1994	156	2850	24	346	249	73	33903	266
510	2.03951	Snohomish	0.4026	0.282	0.6856	0.6287	0.5928	0.7656	0.6412	0.5202	0.722	0.3632	0.5267	0.3036	0.338	0.7653	0.7225	21.2	10.9	3.4	14.4	0.5	5.2	43.1	0.9	13.8	7.9	5.9	32636	9	13.1	9.6	7.4	1827	936	109	7921	1238	41	3201	3265	419	3707	28	452	490	188	32636	760
511	5.12405	Snohomish	0.4797	0.4011	0.1998	0.4487	0.5734	0.2721	0.247	0.8665	0	0.151	0.3264	0.1689	0.1132	0.1544	0.7759	22.3	12.9	0.3	11.8	0.4	0.3	11.5	16.9	0	4	3.4	40096	4.2	3.7	10.6	9.3	540	314	3	4738	286	10	858	884	8	280	149	0	71	29	40096	101
512	1.52935	Snohomish	0.3998	0.3526	0.4179	0.1729	0.6287	0.5967	0.4285	0	0	0.1192	0.0637	0.1718	0.2411	0.3535	0.3159	21.2	12.1	1.4	8	0.6	2.2	22.7	0	0	3.4	0.8	39882	6.9	6.3	5.1	9	999	571	22	2457	372	29	1620	1654	95	1072	0	0	112	13	39882	326
513	1.32811	Snohomish	0.2362	0.4696	0.5798	0.2992	0.462	0.385	0.32	0.7497	0.2571	0.2379	0.2041	0.1047	0.1608	0.0497	0.2272	18.6	14	2.4	9.8	0.2	0.7	15.6	7.7	0.5	5.6	2.2	46528	5.2	1.7	4.3	5.5	844	634	41	1662	446	8	1697	1709	31	710	132	9	186	38	46528	235
514	1.60002	Snohomish	0.7164	0.1327	0.6235	0.1548	0.7621	0.4983	0.5505	0.5801	0.4108	0.1092	0.0299	0.196	0.2131	0.7364	0.1122	25.7	7.9	2.8	7.7	1.7	1.4	33.1	1.6	2.4	3.2	0.4	38148	6.3	12.4	3.1	5.2	2040	630	71	3314	599	135	2557	2587	99	2628	42	63	165	11	38148	494
515	1.13241	Snohomish	0.5058	0.7358	0.4343	0.3138	0.5667	0.3909	0.4	0.8787	0.3113	0.1672	0.1835	0.1283	0.0834	0.1145	0.4707	22.6	18.4	1.5	10	0.4	0.8	20.8	18.3	1	4.3	2	43830	3.5	3.1	6.5	1.6	922	749	22	2361	405	16	1517	1624	29	846	298	16	124	31	43830	142
516	1.72879	Snohomish	0.2818	0.5208	0.5853	0.2549	0.6655	0.7633	0.4778	0.8994	0.6865	0.448	0.4569	0.1288	0.0795	0	0.1043	19.4	14.8	2.5	9.2	0.8	5.1	26.6	20.8	11.7	9.6	4.9	43773	3.4	0	3	7.6	972	742	44	3711	458	41	1791	1962	247	1332	408	230	342	87	43773	170
517	1.47108	Snohomish	0.7844	0.1371	0.4213	0.0902	0.724	0.7459	0.6072	0	0.521	0.2379	0.1413	0.2482	0.1896	0.568	0.1208	27	8	1.4	6.5	1.3	4.7	39	0	5	5.6	1.6	35153	5.8	9.2	3.2	8.7	1423	419	23	4915	343	68	1670	1711	219	2052	0	86	198	27	35153	306
518	1.43591	Snohomish	0.7927	0.0826	0.3621	0.1047	0.4588	0.3319	0.5288	0	0.7538	0.0998	0.0811	0.1892	0.1801	0.3395	0.1848	27.2	6.6	1.1	6.8	0.2	0.5	31.1	0	16.1	3	1	38600	5.6	6.1	3.9	8.3	1589	384	23	3337	397	10	2171	2340	29	1817	0	376	112	22	38600	328
519	1.0255	Snohomish	0.6945	0.1506	0.4536	0.2407	0.3916	0.6006	0.5888	0.7665	0.8594	0.2059	0.1523	0.197	0.1896	0.463	0.0114	25.4	8.3	1.6	9	0.1	2.2	37	8.8	27.4	5	1.7	38079	5.8	7.7	1	8.3	1647	542	40	2366	583	5	2557	2790	134	2404	246	764	203	44	38079	379
520	3.0951	Snohomish	0.7988	0.1008	0.2413	0.0575	0.5574	0.6824	0.6842	0.7621	0.7335	0.2059	0.3066	0.1144	0.2131	0.561	0.3825	27.4	7.1	0.5	5.7	0.4	3.3	48.9	8.5	14.6	5	3.2	45361	6.3	9.1	5.7	2.4	2173	561	14	16326	449	29	2629	2629	234	3885	224	384	254	83	45361	498
521	3.27602	Snohomish	0.6717	0.2289	0	0.3138	0.6849	0.7046	0.5138	0.6281	0	0.1729	0.3818	0.0811	0.2034	0.2734	0.4053	25	9.9	0	10	1	3.7	29.7	2.5	0	4.4	4	50209	6.1	5.3	5.9	4.3	1337	529	0	4229	533	51	1791	1814	186	1591	46	0	164	71	50209	325
522	1.77984	Snohomish	0.7275	0.2289	0.3123	0.1154	0.5925	0.7328	0.5461	0.6099	0	0.2539	0.1835	0.2225	0.0873	0.1873	0.2382	25.9	9.9	0.8	7	0.5	4.3	32.7	2.1	0	5.9	2	36502	3.6	4.2	4.4	6.7	1309	498	14	1525	354	24	1720	1780	205	1651	37	0	199	34	36502	182
523	1.28007	Snohomish	0.5608	0.5464	0.619	0.3599	0.4032	0.6615	0.5565	0	0.7586	0.0847	0.4997	0.1265	0.2411	0.408	0.1372	23.4	15.2	2.7	10.6	0.1	3	33.7	0	16.4	2.7	5.5	43989	6.9	7	3.4	3.3	1460	949	68	5961	663	6	2482	2579	179	2107	0	423	120	136	43989	432
524	0.746408	Snohomish	0.5665	0.2289	0.5647	0.3138	0.6601	0.7528	0.5602	0.6614	0.2679	0.3683	0.2041	0.1508	0.1987	0.4756	0.4159	23.5	9.9	2.3	10	0.8	4.9	34	3.5	0.6	8	2.2	41670	6	7.8	6	7.6	984	417	32	2182	420	33	1391	1511	190	1428	53	9	231	31	41670	250
525	16.7858	Snohomish	0.8148	0.1327	0.3401	0.3064	0.4643	0.2756	0.4642	0.6193	0	0.1615	0.1939	0.2928	0.2554	0.1243	0.7557	27.7	7.9	0.9	9.9	0.2	0.4	25.5	2.3	0	4.2	2.1	33084	7.2	3.3	10.2	14.5	1081	308	11	2059	384	7	1165	1487	13	993	34	0	104	25	33084	280
526	19.9216	Snohomish	0.0861	0.8591	0	0.4993	0.5356	0	0.1843	0.6391	0	0.2714	0.1523	0.0758	0.1417	0.0398	0.2594	13.9	21.5	0	12.5	0.3	0	8.4	2.8	0	6.2	1.7	51178	4.8	1.4	4.6	6.9	222	343	0	1203	200	5	631	708	0	135	20	0	80	11	51178	77
527	4.8127	Snohomish	0.856	0.1929	0.2116	0.1669	0.4037	0.7073	0.5105	0.8479	0	0.3041	0.3066	0.1413	0.3901	0.7096	0.1208	28.9	9.2	0.4	7.9	0.1	3.8	29.4	15.1	0	6.8	3.2	42580	10.2	11.7	3.2	8.1	1495	474	7	2808	409	5	1686	1764	183	1524	266	0	235	54	42580	523
528	9.03469	Snohomish	0.5225	0.3896	0.6624	0.2407	0.4264	0.2105	0.1698	0.8191	0	0.0754	0.3818	0.1531	0.3991	0.6839	0.2938	22.9	12.7	3.1	9	0.1	0.2	7.8	12.5	0	2.5	4	41473	10.4	11.2	4.9	5.2	1436	796	67	4892	565	8	2131	2256	12	491	283	0	103	86	41473	656
529	2.51409	Snohomish	0.7868	0.1046	0.3313	0.0217	0.4086	0.5867	0.4396	0.5561	0	0.0217	0.1195	0.1288	0.0074	0.2872	0.3825	27.1	7.2	0.9	4.3	0.1	2.1	23.6	1.3	0	1.1	1.4	43774	1	5.5	5.7	1.2	1310	348	14	3047	208	5	1551	1643	93	1142	22	0	36	22	43774	47
530	25.8515	Snohomish	0.6536	0.2601	0.7113	0.1548	0.6417	0.3607	0.2028	0.7652	0.3576	0.3835	0.1413	0.2335	0.1132	0.1206	0.5764	24.7	10.5	3.7	7.7	0.7	0.6	9.3	8.7	1.6	8.3	1.6	35905	4.2	3.2	7.6	6.2	1490	635	73	1870	461	41	1967	2111	36	561	184	33	334	31	35905	255
531	13.2089	Snohomish	0.7115	0.5339	0.8202	0.4195	0.4378	0.3818	0.2569	0.8263	0	0.2433	0.416	0.2752	0.1132	0.0593	0.2594	25.6	15	5.7	11.4	0.1	0.7	12.1	13.1	0	5.7	4.4	33862	4.2	2	4.6	5.7	1078	629	76	1841	480	6	1325	1415	28	507	186	0	161	58	33862	176
532	0.937153	Snohomish	0.4397	0.3896	0.6108	0.7095	0.7104	0.4693	0.2847	0	0.834	0.4333	0.6953	0.4704	0.5951	0.8165	0.2487	21.7	12.7	2.7	15.8	1.2	1.2	13.6	0	23.9	9.3	9.5	27062	15.8	14.6	4.5	12.2	859	500	48	3405	626	46	1800	1916	43	539	0	457	252	171	27062	625
533	5.449	Snohomish	0.7086	0.5022	0	0.2257	0.5017	0.4139	0.1607	0.6801	0.3771	0.2714	0.3359	0.3199	0.1132	0.298	0.5312	25.6	14.5	0	8.8	0.2	0.9	7.4	4.2	1.9	6.2	3.5	31969	4.2	5.6	7.1	6	1277	724	0	3669	441	12	1728	1872	40	371	78	35	211	61	31969	207
534	1.92933	Snohomish	0.7489	0.2388	0	0.1924	0.4948	0.5686	0.3506	0.814	0.2723	0.282	0.1523	0.3265	0.1848	0.6565	0.3607	26.3	10.1	0	8.3	0.2	1.9	17.5	12.1	0.6	6.4	1.7	31707	5.7	10.6	5.5	8.3	1843	706	0	5510	578	16	2471	2718	118	1225	328	17	300	42	31707	397
535	3.04339	Snohomish	0.2236	0.2875	0.4587	0.5286	0.5697	0.4911	0.2561	0.746	0	0.5509	0.0349	0.2666	0.4677	0.3685	0.626	18.4	11	1.6	12.9	0.4	1.3	12	7.5	0	12	0.5	34248	12.1	6.5	8.2	9	457	273	15	2357	320	10	942	974	31	299	73	0	222	5	34248	300
536	1.40759	Snohomish	0.6719	0.3896	0.4824	0.4919	0.5597	0.5136	0.3838	0.4729	0.5449	0.394	0.514	0.3558	0.5153	0.6972	0.1746	25	12.7	1.7	12.4	0.4	1.5	19.7	0.6	5.8	8.5	5.7	30604	13.4	11.5	3.8	6.9	1075	545	29	3665	534	16	1667	1768	57	845	10	102	243	95	30604	576
537	1.82499	Snohomish	0.6778	0.1162	0	0.4487	0.4296	0.5442	0.2877	0	0.4228	0.4381	0.399	0.2355	0.2736	0.8133	0.1848	25.1	7.5	0	11.8	0.1	1.7	13.8	0	2.7	9.4	4.2	35801	7.6	14.5	3.9	8.5	1532	457	0	5619	720	8	2047	2112	98	842	0	56	378	85	35801	466
538	5.99959	Snohomish	0.7952	0.2234	0.5279	0.3966	0.5032	0.294	0.4451	0.7043	0	0.2932	0.0811	0.278	0.0834	0.3727	0.3159	27.3	9.8	2	11.1	0.2	0.4	24	5.3	0	6.6	1	33741	3.5	6.5	5.1	6.8	2238	803	55	2317	902	20	2698	2730	32	1969	146	0	349	27	33741	287
539	1.22061	Snohomish	0.7213	0.2132	0.4256	0.2479	0.6249	0.4554	0.3425	0	0.3015	0.2539	0.0989	0.2845	0.0254	0.0889	0.4159	25.8	9.6	1.4	9.1	0.6	1.1	17	0	0.9	5.9	1.2	33457	1.9	2.6	6	4.7	1381	512	24	1567	483	32	1712	1826	55	910	0	16	206	21	33457	99
540	5.4389	Snohomish	0.6147	0.5523	0.4803	0.4635	0.4774	0.6783	0.3923	0.8179	0	0.4381	0.0299	0.4131	0.1517	0.6561	0.1208	24.1	15.3	1.7	12	0.2	3.3	20.2	12.4	0	9.4	0.4	28726	5	10.6	3.2	11.4	1331	845	36	6985	657	11	2087	2239	169	1116	277	0	358	9	28726	276
541	2.67626	Snohomish	0.6131	0.3047	0.6944	0.576	0.6421	0.6632	0.4434	0.5995	0.499	0.6465	0.1523	0.4373	0.1517	0.5912	0.7401	24.1	11.3	3.5	13.6	0.7	3	23.9	1.9	4.4	14.7	1.7	28004	5	9.5	9.9	8.3	1909	896	92	5214	1073	54	2623	2702	221	1892	52	119	800	45	28004	396
542	1.64199	Snohomish	0.4805	0.8852	0.1869	0.7253	0.6682	0.3766	0.3845	0.7405	0.6828	0.5393	0.7704	0.3873	0.4323	0.2749	0.8194	22.3	22.5	0.2	16.1	0.8	0.7	19.7	7.2	11.5	11.7	12.2	29510	11.2	5.3	11.6	6	905	912	4	5337	647	34	1710	1859	27	800	133	214	337	209	29510	431
543	1.22311	Snohomish	0.745	0.188	0.3905	0.5064	0.5678	0.6256	0.4475	0.7558	0	0.3632	0.2455	0.5322	0.2915	0.2704	0.5215	26.2	9.1	1.2	12.6	0.4	2.5	24.2	8.1	0	7.9	2.6	25390	8	5.3	7	12.3	1854	644	30	3201	889	28	2488	2488	166	1707	201	0	355	64	25390	555
544	0.93397	Snohomish	0.8471	0.3831	0.7684	0.7994	0.5759	0.6333	0.3644	0.5995	0.6085	0.4092	0.3359	0.5381	0.3058	0.8085	0.7708	28.6	12.6	4.6	17.7	0.4	2.6	18.4	1.9	8	8.8	3.5	25249	8.3	14.3	10.5	7.3	1429	628	80	3042	876	21	1748	1810	118	917	34	145	271	62	25249	410
545	10.5824	Snohomish	0.7226	0.282	0.4374	0.3521	0.4303	0.4866	0.4126	0.8214	0.5505	0.2165	0	0.397	0.3945	0.7038	0.6337	25.8	10.9	1.5	10.5	0.1	1.3	21.6	12.7	5.9	5.2	0	29218	10.3	11.6	8.3	14.3	978	414	20	1169	390	5	1362	1446	42	818	184	86	127	0	29218	389
546	50.1105	Snohomish	0.2918	0.5709	0.3669	0.3138	0.5041	0.29	0.1926	0.8459	0.2925	0.2325	0.1623	0.2756	0.32	0.402	0.338	19.6	15.6	1.1	10	0.2	0.4	8.8	14.9	0.8	5.5	1.8	33845	8.6	6.9	5.3	12.4	1117	887	22	2551	568	14	2031	2161	22	503	322	17	238	36	33845	489
547	4.61792	Snohomish	0.5753	0.3343	0.5512	0.8344	0.4654	0	0.2867	0.6671	0.8563	0.3425	0.7892	0.4292	0.4788	0.0926	0.4808	23.6	11.8	2.2	18.6	0.2	0	13.7	3.7	26.9	7.5	13.1	28242	12.4	2.7	6.6	9.9	1432	715	57	9546	1114	11	2591	2822	0	835	104	760	306	339	28242	743
548	5.78883	Snohomish	0.6771	0.3831	0	0.6027	0.7644	0.5363	0.2646	0.6281	0	0.5956	0	0.5102	0.4323	0.2967	0.8958	25.1	12.6	0	14	1.7	1.6	12.5	2.5	0	13.2	0	25989	11.2	5.6	14.3	8.3	899	452	0	2492	494	62	1233	1307	54	448	33	0	327	0	25989	393
549	206.025	Snohomish	0.5544	0.3707	0.7089	0.6984	0.448	0.2112	0.245	0.8334	0	0.4381	0.2041	0.3829	0.3243	0.2026	0.1746	23.3	12.4	3.7	15.6	0.2	0.2	11.5	13.7	0	9.4	2.2	29652	8.7	4.4	3.8	3.8	1494	798	83	3176	999	10	2255	2752	12	735	376	0	415	49	29652	548
550	15.8462	Snohomish	0.4588	0.4069	0.6687	0.412	0.3819	0.2805	0.1934	0.8779	0	0.1351	0.2564	0.1815	0.1754	0.0712	0.1746	22	13	3.2	11.3	0.1	0.4	8.9	18.2	0	3.7	2.7	39155	5.5	2.3	3.8	5.2	876	519	47	1433	450	2	1464	1650	14	353	300	0	103	40	39155	215
551	438.622	Snohomish	0.2666	0.3526	0.706	0.7551	0.4675	0.4957	0.2235	0.8548	0	0.5662	0.2256	0.3543	0.4034	0.1068	0.4707	19.2	12.1	3.6	16.7	0.2	1.3	10.4	15.7	0	12.4	2.4	30662	10.5	3	6.5	7.3	729	460	54	1083	635	7	1482	2034	49	394	319	0	352	35	30662	398
552	19.6452	Snohomish	0.4091	0.476	0.7638	0.72	0.5893	0.4833	0.5279	0.8514	0.255	0.592	0.3545	0.3198	0.4077	0.6101	0.8156	21.3	14.1	4.5	16	0.5	1.2	31.1	15.4	0.5	13.1	3.7	31975	10.6	9.8	11.5	14.3	1378	911	102	14757	1029	30	2267	2525	77	2007	389	13	607	83	31975	684
553	0.726372	Spokane	0.6989	0.2875	0.5136	0.8271	0.4811	0.5772	0.2365	0.4228	0.687	0.5738	0.7946	0.8332	0.8676	0.8938	0.8891	25.4	11	1.9	18.4	0.2	2	11	0.3	11.8	12.6	13.4	17448	30.3	17.9	14	15.9	1237	535	36	2141	895	10	1853	2032	89	537	6	239	407	249	17448	1458
554	0.673072	Spokane	0.5057	0.3585	0.4292	0.7095	0.4596	0	0.3399	0.4729	0.4548	0.6135	0.4496	0.7408	0.6858	0.7739	0.7656	22.6	12.2	1.4	15.8	0.2	0	16.9	0.6	3.3	13.7	4.8	20178	19.2	13.3	10.4	19.1	786	423	20	2200	549	6	1408	1539	0	586	10	51	332	67	20178	659
555	0.501907	Spokane	0.6719	0.3047	0.3084	0.4993	0.4486	0	0.2862	0.5995	0	0.348	0.416	0.6068	0.547	0.6172	0.3268	25	11.3	0.8	12.5	0.2	0	13.7	1.9	0	7.6	4.4	23515	14.3	10	5.2	7.7	796	360	10	2130	399	5	1256	1308	0	437	25	0	157	55	23515	453
556	0.832009	Spokane	0.5482	0.419	0.279	0.7459	0.4897	0.1698	0.2627	0.4931	0	0.3736	0.3545	0.6507	0.7154	0.805	0.7557	23.2	13.2	0.7	16.5	0.2	0	12.4	0.7	0	8.1	3.7	22435	20.5	14.2	10.2	12	1057	601	14	1673	753	10	2070	2274	2	564	15	0	261	76	22435	936
557	1.65703	Spokane	0.5224	0.7508	0.484	0.6346	0.8213	0.2679	0.3048	0	0.5997	0.2215	0.1623	0.5988	0.3289	0.8526	0.4598	22.9	18.7	1.7	14.5	2.6	0.3	14.8	0	7.7	5.3	1.8	23719	8.8	15.9	6.4	7	1433	1171	44	7471	889	161	2515	2606	20	927	0	200	233	46	23719	539
558	1.47523	Spokane	0.5057	0.4131	0	0.412	0.6229	0.2166	0.2628	0.4931	0.3234	0.2275	0.2871	0.3389	0.4827	0.5833	0.3825	22.6	13.1	0	11.3	0.6	0.2	12.4	0.7	1.1	5.4	3	31229	12.5	9.4	5.7	7.5	1303	757	0	2115	648	34	2338	2501	11	714	18	28	226	71	31229	718
559	0.889015	Spokane	0.4416	0.6696	0.493	0.831	0.7085	0.2475	0.3027	0	0.3521	0.2875	0.4328	0.4637	0.547	0.5053	0.3714	21.8	17.2	1.8	18.5	1.1	0.3	14.7	0	1.5	6.5	4.6	27238	14.3	8.2	5.6	3.1	741	586	25	5491	624	39	1383	1416	9	499	0	21	157	64	27238	484
560	0.386288	Spokane	0.6069	0.328	0.6114	0.4487	0.5764	0.4852	0.206	0	0.4135	0.2765	0.4328	0.7413	0.6836	0.5362	0.2272	24	11.7	2.7	11.8	0.4	1.3	9.5	0	2.5	6.3	4.6	20162	19.1	8.7	4.3	14.3	569	277	24	1372	279	10	898	1006	27	224	0	25	97	41	20162	450
561	1.0106	Spokane	0.7528	0.2026	0.6207	0.8916	0.5965	0.656	0.4596	0.4729	0.248	0.4611	0.3818	0.8473	0.7285	0.8307	0.8306	26.4	9.4	2.8	20.5	0.5	2.9	25.1	0.6	0.5	9.9	4	16995	21.1	15.1	11.9	7.8	1622	580	68	4715	1261	30	2470	2777	170	1542	18	13	386	98	16995	1288
562	0.884213	Spokane	0.8013	0.1506	0.4141	0.7696	0.4413	0.6038	0.2515	0.5801	0.2722	0.6677	0.7084	0.8513	0.6436	0.7022	0.5678	27.4	8.3	1.3	17	0.1	2.2	11.8	1.6	0.6	15.4	9.9	16847	17.5	11.6	7.5	11.4	1488	448	27	4465	924	8	2024	2243	112	639	37	14	541	201	16847	916
563	0.770883	Spokane	0.7624	0.1646	0.7976	0.8994	0.5281	0.8027	0.6121	0	0.5491	0.812	0.6239	0.8635	0.8319	0.6457	0.5764	26.6	8.6	5.2	20.8	0.3	6.5	39.5	0	5.9	21.8	7.7	16391	27.3	10.4	7.6	12.8	1437	465	106	2647	1120	16	2049	2135	319	2137	0	126	756	157	16391	1474
564	0.619959	Spokane	0.4638	0.3707	0	0.6346	0.8475	0.4448	0.3321	0	0	0.1299	0.1085	0.5304	0.452	0.6169	0.5115	22.1	12.4	0	14.5	3.1	1	16.4	0	0	3.6	1.3	25439	11.7	9.9	6.9	11.8	666	375	0	1694	428	94	1146	1303	29	495	0	0	76	15	25439	345
565	0.874541	Spokane	0.3508	0.2986	0.4077	0.5064	0.7911	0.7079	0.339	0.4931	0.6011	0.2007	0.2149	0.6565	0.7688	0.6513	0.5764	20.5	11.2	1.3	12.6	2.1	3.8	16.8	0.7	7.7	4.9	2.3	22285	23.2	10.6	7.6	11.7	976	531	25	2437	601	99	1924	2138	169	800	16	165	159	44	22285	1102
566	1.28023	Spokane	0.1494	0.7198	0.2579	0.412	0.609	0.5179	0.2395	0.7043	0.8833	0.1672	0.4074	0.292	0.6996	0.3565	0.1208	16.5	18.1	0.6	11.3	0.5	1.5	11.2	5.3	31.8	4.3	4.3	33117	19.8	6.3	3.2	7.8	279	305	5	857	185	9	837	966	24	189	51	307	53	36	33117	331
567	0.599225	Spokane	0.2212	0.188	0.5852	0.7411	0.7288	0.5555	0.4955	0	0.8346	0.3041	0.8438	0.5196	0.7789	0.3262	0.491	18.3	9.1	2.5	16.4	1.3	1.8	28.2	0	23.9	6.8	16.5	25724	23.8	6	6.7	11	874	433	63	2176	784	64	2565	2948	76	1344	0	706	222	423	25724	1131
568	0.429825	Spokane	0.1754	0.7602	0.3854	0.7744	0.639	0.6026	0.3025	0	0.8373	0.1299	0.8259	0.2959	0.4562	0.2142	0.394	17.3	18.9	1.2	17.1	0.7	2.2	14.6	0	24.2	3.6	15.2	32953	11.8	4.5	5.8	3.2	389	427	13	1633	384	15	1102	1172	46	330	0	284	60	168	32953	261
569	1.0237	Spokane	0.5226	0.5902	0	0.0685	0.5295	0	0.0959	0.4729	0.313	0.0246	0.0725	0.1007	0.1706	0.398	0.0131	22.9	15.9	0	6	0.3	0	4.9	0.6	1	1.2	0.9	47098	5.4	6.8	1.1	2.4	1070	743	0	2346	281	14	1928	2096	0	229	13	21	41	18	47098	253
570	0.786966	Spokane	0.3055	0.8876	0.2212	0.4268	0.4822	0.5786	0.3232	0.5801	0.5978	0.0706	0.2668	0.2816	0.2554	0.1226	0.3048	19.8	22.6	0.5	11.5	0.2	2	15.8	1.6	7.6	2.4	2.8	33584	7.2	3.2	5	3.7	860	983	9	2175	495	9	1978	2131	80	688	34	162	74	56	33584	310
571	1.00487	Spokane	0.4668	0.8201	0	0.1924	0.5722	0	0.2079	0	0.4928	0.0069	0.1523	0.0629	0.2507	0.3968	0.4808	22.1	20.3	0	8.3	0.4	0	9.6	0	4.2	0.4	1.7	54006	7.1	6.8	6.6	4.2	756	694	0	2129	283	14	1450	1585	0	327	0	67	10	24	54006	242
572	0.634533	Spokane	0.5986	0.2707	0	0.3746	0.5693	0.6992	0.3659	0.5387	0	0.2325	0.1728	0.4995	0.4483	0.153	0.8116	23.9	10.7	0	10.8	0.4	3.6	18.5	1.1	0	5.5	1.9	26272	11.6	3.7	11.4	10.7	716	322	0	2115	322	12	1105	1231	105	553	13	0	113	21	26272	348
573	1.24631	Spokane	0.7321	0.5964	0	0.675	0.7001	0.5399	0.3731	0	0.6957	0.19	0.6772	0.4004	0.5051	0.6287	0.2938	26	16	0	15.2	1.1	1.7	18.9	0	12.3	4.7	9	29108	13.1	10.2	4.9	10.7	1665	1026	0	4693	961	69	2748	3053	98	1211	0	374	199	248	29108	823
574	152.473	Spokane	0.5827	0.7742	0.7849	0.6097	0.522	0.3623	0.1972	0.7806	0.2634	0.2215	0.0637	0.3353	0.5598	0.1022	0.1461	23.7	19.2	4.9	14.1	0.3	0.6	9	9.7	0.6	5.3	0.8	31367	14.7	2.9	3.5	8.5	1508	1220	112	3255	901	18	2288	2831	39	575	275	16	232	18	31367	937
575	71.0976	Spokane	0.6768	0.7648	0	0.4417	0.4383	0.4271	0.1095	0.7198	0	0.151	0.0989	0.2323	0.1608	0.0957	0.1649	25.1	19	0	11.7	0.1	0.9	5.4	6.1	0	4	1.2	35970	5.2	2.8	3.7	6.3	1752	1329	0	5291	812	10	2498	2542	62	376	155	0	199	30	35970	363
576	8.36703	Spokane	0.6472	0.6399	0.6141	0.8449	0.5473	0.2098	0.2771	0.8459	0.4917	0.4241	0.2668	0.7355	0.5301	0.5471	0.8474	24.6	16.7	2.7	18.9	0.3	0.2	13.2	14.9	4.2	9.1	2.8	20324	13.8	8.8	12.4	13.8	1087	736	43	5654	833	15	1594	1716	8	583	255	72	271	44	20324	602
577	41.3639	Spokane	0.515	0.6457	0.7799	0.4708	0.5478	0.506	0.1921	0.8928	0	0.1729	0.3066	0.4022	0.5568	0.4363	0.338	22.7	16.8	4.8	12.1	0.3	1.4	8.8	20	0	4.4	3.2	29052	14.6	7.3	5.3	6.9	801	591	57	773	426	12	1188	1188	46	310	238	0	107	38	29052	508
578	24.7363	Spokane	0.6432	0.5273	0	0.6097	0.6867	0.3845	0.1635	0.751	0	0.0944	0.2256	0.3239	0.1047	0.0772	0.5405	24.6	14.9	0	14.1	1	0.7	7.5	7.8	0	2.9	2.4	31803	4	2.4	7.2	6.3	1551	938	0	2757	887	61	2138	2215	44	476	173	0	129	52	31803	250
579	3.58802	Spokane	0.7934	0.7508	0.3287	0.6525	0.6962	0.3188	0.2052	0	0.7556	0.0423	0.5788	0.3711	0.416	0.5856	0.2272	27.2	18.7	0.9	14.8	1	0.5	9.4	0	16.2	1.7	6.8	30062	10.8	9.4	4.3	5.1	2194	1509	28	7890	1178	84	3145	3335	37	759	0	540	92	214	30062	864
580	28.6077	Spokane	0.7465	0.6219	0.4237	0.2622	0.3788	0.2054	0.1877	0.6193	0.4896	0.178	0.1413	0.223	0.1232	0.375	0.5678	26.3	16.4	1.4	9.3	0	0.2	8.6	2.3	4.1	4.5	1.6	36470	4.4	6.6	7.5	5.9	2084	1301	38	4861	738	2	2731	2779	14	682	63	115	247	44	36470	346
581	2.8948	Spokane	0.6956	0.7556	0.2513	0.3674	0.7715	0.414	0.2341	0.5085	0.37	0.1837	0.0989	0.3889	0.1987	0.4771	0.0746	25.4	18.8	0.6	10.7	1.8	0.9	10.9	0.8	1.8	4.6	1.2	29461	6	7.9	2.6	2.7	923	682	8	1420	377	66	1401	1427	29	397	12	25	118	17	29461	215
582	3.17494	Spokane	0.582	0.7039	0	0.3966	0.6329	0.5115	0.2911	0	0.6081	0.0892	0	0.2551	0.1656	0.3805	0.1552	23.7	17.8	0	11.1	0.6	1.4	14	0	8	2.8	0	34810	5.3	6.6	3.6	5.9	1830	1378	0	3443	854	49	2932	2975	106	1081	0	238	148	0	34810	410
583	7.18873	Spokane	0.5015	0.5773	0.3455	0.1489	0.6584	0.4689	0.2805	0.4177	0.7683	0.0307	0.3545	0.2701	0.3058	0.4315	0.3825	22.6	15.7	1	7.6	0.8	1.2	13.4	0.1	17.2	1.4	3.7	34093	8.3	7.3	5.7	10.3	1774	1232	30	3201	593	61	3082	3246	84	1054	2	557	70	113	34093	649
584	0.415281	Spokane	0.3956	0.5902	0.2837	0.72	0.7174	0.5792	0.1332	0	0.3229	0.394	0.5569	0.5502	0.5365	0.8326	0.7104	21.1	15.9	0.7	16	1.2	2	6.3	0	1.1	8.5	6.4	24937	14	15.1	9.4	12.9	327	246	4	1894	248	19	575	629	28	98	0	7	96	37	24937	217
585	0.701354	Spokane	0.5175	0.5143	0.6973	0.6097	0.6119	0.4351	0.1765	0.4194	0.4458	0.348	0.4328	0.447	0.4827	0.557	0.2487	22.8	14.7	3.5	14.1	0.5	1	8.1	0.2	3.1	7.6	4.6	27720	12.5	9	4.5	8.4	377	244	26	1826	233	9	734	801	15	134	2	25	89	34	27720	207
586	1.18947	Spokane	0.5121	0.2546	0.6075	0.5064	0.73	0.749	0.3739	0	0.7831	0.3317	0.5735	0.6269	0.519	0.5705	0.3825	22.7	10.4	2.6	12.6	1.4	4.7	19	0	18.4	7.3	6.7	23008	13.5	9.2	5.7	13.2	989	452	45	5248	547	59	1706	1860	191	826	0	343	202	114	23008	590
587	1.2245	Spokane	0.3843	0.8313	0.4822	0.675	0.4536	0.6557	0.1973	0	0.784	0.3632	0.2455	0.6785	0.5632	0.6188	0.8446	21	20.6	1.7	15.2	0.2	2.9	9	0	18.5	7.9	2.6	21757	14.8	10	12.3	11	769	753	31	5930	556	6	1783	1803	100	331	0	334	213	46	21757	544
588	3.96654	Spokane	0.2815	0.2875	0.2654	0.6582	0.4005	0.6565	0.2339	0.7198	0.2502	0.6032	0.514	0.5907	0.4242	0.2984	0.5764	19.4	11	0.6	14.9	0.1	2.9	10.9	6.1	0.5	13.4	5.7	23924	11	5.6	7.6	8.9	422	239	6	11155	324	2	961	1037	60	237	63	5	214	55	23924	239
589	2.3642	Spokane	0.1419	0.5902	0.36	0.6582	0.6588	0.5458	0.2554	0.8491	0.7139	0.6099	0.6239	0.6623	0.7556	0.323	0.4707	16.3	15.9	1	14.9	0.8	1.7	12	15.2	13.3	13.6	7.7	22147	22.5	5.9	6.5	19.2	879	858	26	3550	793	42	2481	2637	87	646	401	352	553	191	22147	1207
590	5.92826	Spokane	0.4984	0.8241	0	0.7459	0.6927	0.2115	0.1066	0.7637	0.6768	0.2275	0.7557	0.2696	0.2688	0.0537	0.1552	22.5	20.4	0	16.5	1	0.2	5.3	8.6	11.2	5.4	11.6	34121	7.5	1.8	3.6	5.7	956	868	0	2574	697	43	1593	1748	8	224	151	196	164	184	34121	317
591	12.1678	Spokane	0.7533	0.4011	0	0.3064	0.5013	0.2681	0.1831	0	0.6688	0.2325	0.4569	0.2575	0.1371	0.4273	0.1122	26.4	12.9	0	9.9	0.2	0.3	8.4	0	10.8	5.5	4.9	34684	4.7	7.2	3.1	5.6	1652	807	0	4902	615	15	2315	2428	20	525	0	262	236	113	34684	294
592	1.01369	Spokane	0.7806	0.282	0.5607	0.3371	0.6428	0.5317	0.365	0	0.5879	0.337	0.4074	0.6015	0.61	0.4061	0.6558	27	10.9	2.3	10.3	0.7	1.6	18.4	0	7.2	7.4	4.3	23656	16.3	6.9	8.6	13.1	1101	445	35	3278	422	28	1541	1634	59	751	0	118	201	67	23656	664
593	1.02523	Spokane	0.4432	0.8783	0.3374	0.8941	0.5737	0	0.1493	0.5202	0.8481	0.2714	0.7323	0.5312	0.5435	0.4642	0.0746	21.8	22.2	0.9	20.6	0.4	0	7	0.9	25.7	6.2	10.7	25415	14.2	7.7	2.6	11.3	843	861	16	3262	797	16	1718	1792	0	270	16	460	176	183	25415	547
594	0.554961	Spokane	0.6476	0.7602	0.5168	0.7411	0.7258	0	0.0569	0.4503	0.4713	0.19	0.2041	0.3848	0.2688	0.5124	0.5591	24.6	18.9	2	16.4	1.3	0	3.5	0.5	3.7	4.7	2.2	29588	7.5	8.3	7.4	8.1	526	403	16	748	350	28	815	871	0	74	4	32	70	18	29588	159
595	0.967857	Spokane	0.5018	0.4509	0.4934	0.7145	0.628	0.3348	0.3294	0	0.6149	0.1672	0.3455	0.4975	0.3901	0.3783	0.5678	22.6	13.7	1.8	15.9	0.6	0.5	16.2	0	8.3	4.3	3.6	26331	10.2	6.6	7.5	9.1	922	560	28	2153	651	25	1547	1670	21	663	0	138	121	55	26331	416
596	0.862429	Spokane	0.7625	0.5464	0.7498	0.6809	0.5681	0	0.2453	0	0	0.054	0.1728	0.4068	0.1517	0.7241	0.2487	26.6	15.2	4.3	15.3	0.4	0	11.5	0	0	2	1.9	28919	5	12.1	4.5	7.5	937	536	55	2260	539	14	1291	1312	0	404	0	0	48	24	28919	174
597	1.06733	Spokane	0.7879	0.8159	0.496	0.7875	0.7785	0.4971	0.2381	0	0.7171	0.3266	0.6845	0.6661	0.5568	0.5981	0.5312	27.1	20.2	1.8	17.4	1.9	1.3	11.1	0	13.5	7.2	9.2	22060	14.6	9.6	7.1	15.1	884	659	22	3306	565	62	1203	1270	42	363	0	172	159	111	22060	463
598	2.03166	Spokane	0.6045	0.7508	0.446	0.6925	0.7972	0.4757	0.3022	0.4931	0.49	0.0799	0.2256	0.5697	0.4404	0.3232	0.5312	24	18.7	1.5	15.5	2.2	1.2	14.6	0.7	4.1	2.6	2.4	24450	11.4	5.9	7.1	7.9	1672	1305	40	5948	1082	151	2632	2675	77	1019	18	111	122	64	24450	785
599	10.5275	Spokane	0.5503	0.6696	0.4835	0.7913	0.3861	0	0.0914	0.8654	0	0.2714	0.4244	0.5617	0.3864	0.2657	0.2054	23.2	17.2	1.7	17.5	0.1	0	4.7	16.8	0	6.2	4.5	24653	10.1	5.2	4.1	11.2	1760	1304	48	4208	1326	5	2748	2889	0	359	484	0	327	125	24653	760
600	78.7608	Spokane	0.4783	0.4315	0	0.556	0.5465	0	0.1435	0.7806	0	0.2539	0.0533	0.1271	0.1417	0.1544	0.491	22.2	13.4	0	13.3	0.3	0	6.8	9.7	0	5.9	0.7	43925	4.8	3.7	6.7	2.8	724	437	0	2068	434	11	1153	1192	0	220	116	0	136	8	43925	155
601	7.75614	Spokane	0.6604	0.6757	0.4973	0.3294	0.5977	0.4498	0.282	0.5298	0	0.1351	0.2041	0.169	0.128	0.1582	0.6019	24.8	17.3	1.8	10.2	0.5	1	13.5	1	0	3.7	2.2	40088	4.5	3.8	7.9	4.7	1209	842	33	2425	494	24	1796	1871	49	657	18	0	129	39	40088	216
602	58.0689	Spokane	0.6405	0.3896	0.3841	0.2698	0.3798	0.4846	0.1944	0.773	0.2355	0.0754	0.0811	0.1817	0.1132	0.3831	0.6337	24.5	12.7	1.2	9.4	0	1.3	8.9	9.2	0.4	2.5	1	39129	4.2	6.6	8.3	6.1	2084	1080	37	2421	803	3	3158	3203	102	757	294	12	147	31	39129	361
603	332.591	Spokane	0.3581	0.5902	0.4685	0.704	0.7413	0.3202	0.1158	0.8537	0.4185	0.2111	0.5386	0.466	0.4906	0.2866	0.5017	20.6	15.9	1.7	15.7	1.5	0.5	5.6	15.6	2.6	5.1	6.1	27178	12.7	5.5	6.8	6.4	577	444	19	1486	434	41	1151	1398	13	157	218	36	106	70	27178	351
604	672.265	Stevens	0.3867	0.8591	0.8226	0.8449	0.4555	0.1694	0.1779	0.8558	0.4059	0.3835	0.2769	0.6717	0.61	0.4028	0.7557	21	21.5	5.8	18.9	0.2	0	8.2	15.8	2.3	8.3	2.9	21927	16.3	6.9	10.2	10.1	1512	1549	175	5385	1360	12	3014	3750	3	587	592	88	447	88	21927	1164
605	2.23795	Thurston	0.2762	0.5083	0.5151	0.3064	0.6797	0.3659	0.322	0.6048	0.4636	0.0799	0.619	0.3531	0.5226	0.2704	0.8446	19.3	14.6	2	9.9	0.9	0.7	15.8	2	3.5	2.6	7.6	30709	13.6	5.3	12.3	13.9	1057	798	43	2969	535	50	2203	2315	34	862	46	81	98	168	30709	743
606	1.53285	Thurston	0.2038	0.0934	0.8137	0.5425	0.8618	0.5378	0.4526	0.6426	0.6861	0.1954	0.7704	0.3759	0.7577	0.6283	0.5405	17.9	6.9	5.6	13.1	3.5	1.6	24.6	2.9	11.7	4.8	12.2	29892	22.6	10.1	7.2	9.1	970	374	127	10523	703	187	2287	2555	84	1329	74	299	200	278	29892	1204
607	1.58083	Thurston	0.7696	0.5464	0	0.3521	0.6749	0.279	0.28	0.4931	0	0.046	0.3729	0.1657	0.0594	0.5444	0.3825	26.7	15.2	0	10.5	0.9	0.4	13.4	0.7	0	1.8	3.9	40345	2.9	8.8	5.7	3.5	1001	570	0	5662	390	33	1488	1497	13	501	11	0	45	58	40345	108
608	1.60024	Thurston	0.253	0.457	0.7901	0.556	0.4991	0.7176	0.3484	0.5202	0.6258	0.4703	0.7766	0.5113	0.8366	0.6765	0.6098	18.9	13.8	5	13.3	0.2	4	17.4	0.9	8.7	10.1	12.5	25958	27.7	11	8	9.4	1122	821	123	6727	788	14	2457	2583	221	1031	22	225	382	308	25958	1638
609	2.03241	Thurston	0.7651	0.2132	0	0.1205	0.4066	0.6178	0.4617	0.7476	0.5107	0.282	0.1195	0.1939	0.2688	0.836	0.7286	26.6	9.6	0	7.1	0.1	2.4	25.3	7.6	4.7	6.4	1.4	38265	7.5	15.2	9.7	7.4	1587	574	0	4217	417	6	2066	2217	134	1506	168	105	242	28	38265	449
610	6.39706	Thurston	0.2566	0.783	0.5193	0.6097	0.5719	0.2545	0.3324	0.6614	0.7404	0.348	0.2149	0.352	0.4242	0.6118	0.2382	19	19.4	2	14.1	0.4	0.3	16.4	3.5	15.1	7.6	2.3	30747	11	9.9	4.4	9.4	1255	1280	61	18694	927	27	3082	3237	19	1085	114	489	365	71	30747	730
611	2.42691	Thurston	0.3901	0.1557	0	0.1205	0.622	0.5687	0.4896	0.6642	0.768	0.0799	0.5841	0.3534	0.2604	0.5299	0.6705	21.1	8.4	0	7.1	0.6	1.9	27.6	3.6	17.1	2.6	6.9	30694	7.3	8.6	8.8	7.2	1652	658	0	10811	547	46	3246	3402	144	2167	123	583	131	225	30694	571
612	2.59616	Thurston	0.303	0.3405	0	0.4344	0.6156	0.6977	0.4348	0.4503	0.261	0.282	0.416	0.2474	0.5398	0.4017	0.7606	19.8	11.9	0	11.6	0.6	3.6	23.3	0.5	0.6	6.4	4.4	35189	14.1	6.9	10.3	9	777	466	0	3269	453	22	1582	1634	134	914	8	9	173	69	35189	556
613	1.0224	Thurston	0.429	0.457	0.5681	0.6925	0.8516	0.6112	0.478	0.4503	0.487	0.337	0.2149	0.5278	0.5117	0.7393	0.4808	21.6	13.8	2.3	15.5	3.2	2.3	26.6	0.5	4.1	7.4	2.3	25507	13.3	12.4	6.6	5.7	1139	726	46	4145	792	169	1979	2062	112	1405	10	84	273	46	25507	685
614	2.17457	Thurston	0.524	0.4253	0.4677	0.4919	0.5913	0.6008	0.4892	0.6193	0.5465	0.394	0.5788	0.396	0.3512	0.5814	0.838	22.9	13.3	1.6	12.4	0.5	2.2	27.6	2.3	5.8	8.5	6.8	29247	9.3	9.4	12.1	10	1554	904	43	4948	826	32	2612	2783	142	1874	63	162	382	178	29247	634
615	1.7202	Thurston	0.5539	0.3896	0.4335	0.478	0.6346	0.6993	0.4361	0.81	0.5636	0.5587	0.5267	0.5597	0.592	0.5604	0.4808	23.3	12.7	1.4	12.2	0.6	3.6	23.4	11.8	6.4	12.2	5.9	24692	15.7	9	6.6	18.7	1449	789	31	6815	743	40	2145	2341	214	1454	277	149	526	127	24692	969
616	3.08918	Thurston	0.6353	0.6162	0	0.3064	0.7642	0.6463	0.5293	0.6801	0.4983	0.2986	0.1939	0.4063	0.4827	0.8915	0.6411	24.4	16.3	0	9.9	1.7	2.8	31.2	4.2	4.4	6.7	2.1	28931	12.5	17.7	8.4	4.4	1712	1145	0	4846	681	121	2689	3034	181	2184	126	133	321	57	28931	859
617	1.74721	Thurston	0.7594	0.476	0.2918	0.823	0.6924	0.4433	0.6277	0.8128	0.8332	0.0706	0.7911	0.4769	0.5632	0.6892	0.6772	26.5	14.1	0.7	18.3	1	1	41.3	12	23.8	2.4	13.2	26883	14.8	11.3	8.9	3.9	2049	1091	23	4259	1337	78	3164	3316	72	3193	397	788	123	418	26883	1129
618	0.833727	Thurston	0.8108	0.1122	0.6879	0.3064	0.5297	0.4046	0.5305	0.7621	0.3569	0.19	0	0.4028	0.1987	0.6544	0.7708	27.6	7.4	3.4	9.9	0.3	0.8	31.3	8.5	1.6	4.7	0	29030	6	10.6	10.5	4.9	1293	347	56	2839	462	14	1631	1676	35	1463	142	26	142	0	29030	277
619	3.95005	Thurston	0.4521	0.489	0.6833	0.478	0.5614	0.6545	0.459	0.8204	0	0.1672	0.52	0.3928	0.3512	0.664	0.2938	21.9	14.3	3.4	12.2	0.4	2.9	25.1	12.6	0	4.3	5.8	29345	9.3	10.8	4.9	9.6	871	567	51	1329	472	15	1511	1575	110	997	198	0	116	88	29345	368
620	3.49554	Thurston	0.5005	0.7358	0.201	0.2407	0.5002	0.4509	0.3508	0.5801	0.6014	0.0892	0.0725	0.1508	0.0711	0.2176	0.1848	22.5	18.4	0.4	9	0.2	1.1	17.5	1.6	7.7	2.8	0.9	41669	3.2	4.6	3.9	5.7	1799	1465	11	3763	713	19	3079	3235	81	1397	52	250	156	29	41669	253
621	7.76516	Thurston	0.6231	0.4953	0.3165	0.478	0.5599	0.3941	0.3005	0.751	0.2298	0.3887	0.2256	0.2502	0.1417	0.4448	0.7606	24.3	14.4	0.8	12.2	0.4	0.8	14.5	7.8	0.3	8.4	2.4	35052	4.8	7.4	10.3	8.6	1106	657	14	2959	554	17	1683	1881	33	662	146	6	276	41	35052	218
622	73.38	Thurston	0.2349	0.6399	0.5219	0.2479	0.5574	0	0.1999	0.8727	0.331	0.0892	0.1299	0.1692	0.1987	0.3282	0.4707	18.6	16.7	2	9.1	0.4	0	9.2	17.6	1.2	2.8	1.5	40080	6	6	6.5	9.9	661	593	27	1354	324	13	1352	1406	0	326	247	17	78	20	40080	214
623	13.8881	Thurston	0.4921	0.3343	0	0.3138	0.4171	0.5431	0.3334	0.8152	0.2518	0.2765	0.1195	0.2667	0.1656	0.1143	0.2382	22.4	11.8	0	10	0.1	1.7	16.5	12.2	0.5	6.3	1.4	34243	5.3	3.1	4.4	6.7	974	513	0	3166	435	5	1583	1624	69	715	198	8	184	22	34243	229
624	9.10288	Thurston	0.34	0.5208	0	0.3674	0.8028	0.5715	0.3676	0.6357	0.6336	0.0385	0.2356	0.1469	0.5265	0.0885	0.8194	20.3	14.8	0	10.7	2.3	1.9	18.6	2.7	9.1	1.6	2.5	42040	13.7	2.6	11.6	7.5	1336	974	0	8315	697	148	2479	2816	122	1219	77	255	72	62	42040	882
625	7.172	Thurston	0.704	0.6929	0.5971	0.6227	0.475	0.5606	0.4278	0.8114	0.2669	0.3784	0.2455	0.2995	0.5504	0.2004	0.2487	25.5	17.6	2.6	14.3	0.2	1.8	22.7	11.9	0.6	8.2	2.6	32803	14.4	4.4	4.5	7	653	450	24	1605	364	5	940	1020	44	581	121	6	147	24	32803	365
626	5.11186	Thurston	0.6164	0.3707	0.6902	0.3446	0.6818	0.5698	0.6468	0.744	0.4264	0.3041	0	0.3571	0.1608	0.6002	0.5936	24.2	12.4	3.5	10.4	0.9	1.9	43.8	7.4	2.7	6.8	0	30555	5.2	9.7	7.8	6.8	2419	1238	118	4855	1010	93	3410	3826	180	4387	285	104	449	0	30555	517
627	8.45737	Thurston	0.7741	0.12	0.4249	0.5829	0.5378	0.4466	0.3987	0.8061	0.3926	0.4039	0.3066	0.6936	0.7176	0.6928	0.8842	26.8	7.6	1.4	13.7	0.3	1	20.7	11.5	2.1	8.7	3.2	21371	20.6	11.4	13.8	11.3	1350	383	23	6431	669	16	1645	1841	48	1040	212	39	262	52	21371	1029
628	33.7137	Thurston	0.2908	0.5273	0.5044	0.6027	0.4216	0.3191	0.3791	0.8479	0.2569	0.151	0.0902	0.2467	0.3729	0.1791	0.6976	19.6	14.9	1.9	14	0.1	0.5	19.3	15.1	0.5	4	1.1	35225	9.8	4.1	9.2	5.5	811	616	30	2494	577	5	1593	1712	19	800	258	9	126	18	35225	405
629	49.5965	Thurston	0.3357	0.6032	0.5842	0.4268	0.3935	0.4281	0.2857	0.8548	0	0.178	0.1835	0.3258	0.2085	0.3045	0.5115	20.3	16.1	2.4	11.5	0.1	0.9	13.7	15.7	0	4.5	2	31736	6.2	5.7	6.9	11.5	1253	996	55	1843	711	5	2247	2472	53	846	388	0	211	44	31736	372
630	0.715651	Walla Walla	0.1679	0.783	0.48	0.8866	0.6364	0.7479	0.4239	0.5933	0.8324	0.0998	0.7766	0.3832	0.6809	0.3226	0.4808	17.1	19.4	1.7	20.3	0.7	4.7	22.4	1.8	23.7	3	12.5	29644	19	5.9	6.6	9.6	628	715	30	5413	746	24	1740	1968	169	826	35	466	74	218	29644	700
631	1.37093	Walla Walla	0.4811	0.7462	0.2548	0.4417	0.4153	0.6356	0.3877	0	0.5591	0.3156	0.6143	0.4027	0.5051	0.5357	0.626	22.3	18.6	0.6	11.7	0.1	2.6	19.9	0	6.2	7	7.5	29035	13.1	8.7	8.2	6.7	992	826	11	3037	520	5	1878	2122	109	887	0	132	218	140	29035	581
632	1.42185	Walla Walla	0.5076	0.328	0.3881	0.675	0.5465	0.7234	0.4284	0.7607	0.7324	0.4839	0.7505	0.5636	0.7503	0.68	0.4492	22.6	11.7	1.2	15.2	0.3	4.1	22.7	8.4	14.5	10.4	11.4	24602	22.2	11.1	6.3	8.9	1139	586	24	3712	765	17	2010	2113	196	1144	177	307	322	230	24602	1114
633	31.726	Walla Walla	0.7344	0.7462	0.5367	0.5354	0.5159	0.3345	0.2955	0.5298	0.3199	0.1566	0.4074	0.2835	0.338	0.2824	0.2157	26.1	18.6	2.1	13	0.3	0.5	14.2	1	1.1	4.1	4.3	33492	9	5.4	4.2	5.9	2417	1725	72	7458	1205	25	3432	3596	47	1319	37	39	257	146	33492	825
634	33.5014	Whatcom	0.1708	0.8048	0.5712	0.7551	0.4485	0.7479	0.4612	0.7652	0.8502	0.5587	0.85	0.4344	0.5796	0.3688	0.3159	17.1	19.9	2.3	16.7	0.2	4.7	25.2	8.7	26	12.2	17	28097	15.3	6.5	5.1	10.9	1639	1902	96	12024	1591	15	4089	4361	431	2415	379	1132	856	695	28097	1455
635	16.5611	Whatcom	0.185	0.6986	0.8197	0.7253	0.7093	0.7269	0.4073	0.708	0.8352	0.4333	0.743	0.5172	0.6189	0.3544	0.8643	17.5	17.7	5.7	16.1	1.2	4.2	21.2	5.5	24	9.3	11.1	25790	16.6	6.3	13	14.5	1669	1688	236	16807	1513	110	4122	4614	381	2025	255	1108	633	456	25790	1567
636	2.48294	Whatcom	0.5557	0.3526	0.5496	0.6697	0.7772	0.7495	0.5177	0.7371	0.886	0.5695	0.6772	0.6826	0.7285	0.7646	0.394	23.3	12.1	2.2	15.1	1.9	4.8	30.1	7	32.3	12.5	9	21653	21.1	13	5.8	12	2054	1070	74	10212	1309	166	3382	3471	391	2653	242	1121	675	303	21653	1819
637	1.78586	Whatcom	0.5224	0.6873	0.6062	0.3966	0.8439	0.4197	0.242	0	0.6665	0.1047	0.6658	0.246	0.2275	0.5153	0.2382	22.9	17.5	2.6	11.1	3	0.9	11.3	0	10.7	3.1	8.7	35263	6.6	8.4	4.4	5.1	1382	1061	68	14847	655	183	2588	2869	50	684	0	306	136	225	35263	388
638	0.981412	Whatcom	0.0729	0.2388	0.1835	0.3371	0.6992	0.6076	0.2174	0.4503	0.7171	0.3211	0.8076	0.6676	0.8264	0.2656	0.1288	13	10.1	0.2	10.3	1.1	2.3	10	0.5	13.5	7.1	14.1	22024	26.9	5.2	3.3	10.1	694	537	4	7474	540	57	2134	2193	116	535	11	297	209	300	22024	1409
639	1.21958	Whatcom	0.3587	0.12	0.5946	0.6638	0.5713	0.5575	0.5563	0.5867	0.7774	0.6307	0.6286	0.7926	0.8417	0.8316	0.8235	20.6	7.6	2.5	15	0.4	1.8	33.7	1.7	17.9	14.2	7.8	18745	28.1	15.1	11.7	8.4	1319	488	62	5271	948	26	2451	2668	110	2157	46	478	522	191	18745	1771
640	1.7717	Whatcom	0.4562	0.5022	0.4026	0.5894	0.5022	0.7333	0.3843	0	0.7585	0.448	0.4786	0.4503	0.5858	0.5183	0.4159	22	14.5	1.3	13.8	0.2	4.3	19.7	0	16.4	9.6	5.2	27626	15.5	8.4	6	8.5	1452	956	32	4776	911	16	2515	2720	270	1302	0	446	426	132	27626	1025
641	4.27984	Whatcom	0.4661	0.5339	0.6145	0.5286	0.6866	0.2392	0.2802	0.6524	0.2581	0.1245	0.1623	0.1836	0.2034	0.1917	0.2054	22.1	15	2.7	12.9	1	0.3	13.4	3.2	0.5	3.5	1.8	38988	6.1	4.2	4.1	5.6	1511	1025	63	4810	884	66	2333	2627	17	916	84	14	168	41	38988	418
642	10.3132	Whatcom	0.1661	0.6399	0.4322	0.4561	0.4866	0.2128	0.3031	0.773	0.5733	0.1729	0.1939	0.1708	0.46	0.0841	0.7401	17	16.7	1.4	11.9	0.2	0.2	14.7	9.2	6.7	4.4	2.1	39949	11.9	2.5	9.9	6.7	872	855	29	2539	609	11	2017	2194	10	753	201	147	166	43	39949	612
643	36.6641	Whatcom	0.3701	0.5902	0.5814	0.3138	0.3833	0.22	0.272	0.6048	0.3289	0.0706	0.1939	0.3404	0.3991	0.1986	0.2054	20.8	15.9	2.4	10	0.1	0.2	12.9	2	1.2	2.4	2.1	31167	10.4	4.3	4.1	8.1	1832	1400	80	2917	878	5	3296	4127	18	1138	83	49	148	68	31167	912
644	2.04028	Whatcom	0.2756	0.4444	0.6189	0.7095	0.5762	0.5169	0.3612	0.746	0.8406	0.0664	0.761	0.5087	0.7556	0.4953	0.5936	19.3	13.6	2.7	15.8	0.4	1.5	18.2	7.5	24.7	2.3	11.8	26026	22.5	8.1	7.8	8.6	1283	900	75	5118	1051	28	2739	2997	94	1206	226	739	89	323	26026	1491
645	6.35908	Whatcom	0.3124	0.6032	0.2009	0.2257	0.7156	0.389	0.3535	0.7866	0.53	0.0998	0.2668	0.2807	0.2085	0.5028	0.5591	19.9	16.1	0.4	8.8	1.2	0.7	17.7	10.1	5.3	3	2.8	33620	6.2	8.2	7.4	6.1	1133	913	8	2651	496	69	2242	2413	41	1005	243	128	115	63	33620	350
646	69.9866	Whatcom	0.8804	0.328	0.8275	0.5962	0.3903	0.7391	0.4004	0.8387	0.3503	0.682	0.514	0.4731	0.3864	0.6064	0.5591	29.6	11.7	5.9	13.9	0.1	4.5	20.8	14.2	1.5	15.9	5.7	26981	10.1	9.8	7.4	14.6	2774	1096	178	6623	1302	7	2997	3224	378	1945	458	47	938	170	26981	937
647	35.9397	Whatcom	0.6995	0.7358	0.6959	0.4847	0.6376	0.6846	0.3251	0.7198	0.6268	0.5183	0.1623	0.6111	0.1896	0.079	0.0962	25.5	18.4	3.5	12.3	0.7	3.4	16	6.1	8.8	11.2	1.8	23407	5.8	2.4	2.9	9.6	1665	1203	83	7014	802	43	2356	2651	204	1045	163	232	472	43	23407	380
648	8.82376	Whatcom	0.7542	0.6572	0.7065	0.3138	0.8032	0.7786	0.3954	0.4503	0.6001	0.6032	0.4997	0.43	0.2507	0.2019	0.0407	26.4	17	3.6	10	2.3	5.6	20.4	0.5	7.7	13.4	5.5	28218	7.1	4.4	2	5.9	1580	1017	75	6107	585	135	2055	2145	315	1222	11	165	525	114	28218	416
649	30.6995	Whatcom	0.7172	0.5964	0.7147	0.478	0.65	0.5201	0.39	0.7866	0.6556	0.4563	0.3545	0.4448	0.3058	0.4148	0.6182	25.7	16	3.8	12.2	0.7	1.5	20.1	10.1	10.1	9.8	3.7	27781	8.3	7.1	8.1	9.1	2198	1370	122	8651	1031	62	3244	3494	123	1714	354	354	577	121	27781	702
650	31.8443	Whatcom	0.6324	0.4953	0.3488	0.3746	0.6541	0.6033	0.3749	0.7236	0.4883	0.3156	0.5991	0.4456	0.4975	0.4522	0.1848	24.4	14.4	1	10.8	0.8	2.2	19	6.3	4.1	7	7.2	27760	12.9	7.5	3.9	8.3	1819	1077	27	8373	806	56	2724	2895	156	1419	183	119	335	195	27760	962
651	7.54311	Whatcom	0.5273	0.5143	0.5402	0.7551	0.4821	0.7244	0.4502	0.8061	0.6495	0.6561	0.3066	0.5956	0.6493	0.4225	0.7993	22.9	14.7	2.1	16.7	0.2	4.1	24.4	11.5	9.8	15	3.2	23806	17.7	7.2	11.1	11.6	1770	1138	62	5882	1289	16	2922	3023	302	1882	348	297	788	93	23806	1364
652	19.1756	Whatcom	0.6567	0.5647	0.5876	0.6161	0.5178	0.7296	0.4335	0.8298	0.4989	0.4563	0.3455	0.4753	0.1608	0.5746	0.2823	24.8	15.5	2.5	14.2	0.3	4.3	23.2	13.4	4.4	9.8	3.6	26925	5.2	9.3	4.8	9.1	1631	1022	59	5170	934	18	2384	2502	268	1526	336	110	425	87	26925	339
653	33.0195	Whatcom	0.5315	0.5902	0	0.5354	0.4056	0.41	0.2365	0.8074	0.3363	0.2539	0.2668	0.3001	0.1232	0.0654	0.4808	23	15.9	0	13	0.1	0.8	11	11.6	1.3	5.9	2.8	32774	4.4	2.1	6.6	7.9	1387	959	0	3361	783	6	2270	2363	48	667	275	30	247	63	32774	266
654	22.5932	Whatcom	0.7007	0.2875	0.8813	0.6027	0.4754	0.8	0.6294	0.7716	0.3278	0.7209	0.2455	0.4979	0.6352	0.6975	0.3714	25.5	11	7.9	14	0.2	6.4	41.6	9.1	1.2	17.4	2.6	26320	17.2	11.5	5.6	15.1	1168	505	115	2299	642	9	1448	1621	267	1906	147	19	517	38	26320	788
655	20.8743	Whatcom	0.6638	0.4821	0.7853	0.8113	0.6755	0.4931	0.7668	0.8525	0.4815	0.5884	0.5447	0.7099	0.7998	0.7893	0.8116	24.9	14.2	4.9	18	0.9	1.3	62.6	15.5	3.9	13	6.2	20977	25.1	13.7	11.4	16.9	1350	772	89	4442	976	48	1816	2116	66	3399	329	83	446	112	20977	1341
656	42.1194	Whitman	0.3863	0.1283	0.3913	0.2331	0.5086	0.42	0.4055	0.735	0.7553	0.0799	0.2564	0.4345	0.6973	0.2805	0.3159	21	7.8	1.2	8.9	0.3	0.9	21.1	6.9	16.2	2.6	2.7	28093	19.7	5.4	5.1	5.9	1487	552	35	12089	628	18	2891	3197	59	1495	221	517	111	79	28093	1385
657	62.5278	Whitman	0.5649	0.3343	0.227	0.2331	0.5499	0.3763	0.3782	0.8323	0.5758	0.0385	0.4569	0.2926	0.6243	0.3487	0.2487	23.4	11.8	0.5	8.9	0.3	0.7	19.3	13.6	6.8	1.6	4.9	33094	16.8	6.2	4.5	7.2	1151	582	9	2118	435	17	1875	2149	33	946	293	146	48	91	33094	825
658	52.8111	Whitman	0.1605	0.6572	0.1971	0.6697	0.646	0.5239	0.3336	0.6977	0.8059	0.2111	0.6584	0.3067	0.5951	0.1625	0.6488	16.9	17	0.3	15.1	0.7	1.5	16.5	5	20.6	5.1	8.5	32512	15.8	3.8	8.5	4.4	671	677	6	5830	599	28	1819	1918	59	656	96	396	136	154	32512	628
659	348.682	Whitman	0.5219	0.7742	0.3663	0.7253	0.5681	0.1865	0.137	0.8008	0.4463	0.2007	0.4997	0.4239	0.4483	0.2132	0.2157	22.8	19.2	1.1	16.1	0.4	0.1	6.5	11.1	3.1	4.9	5.5	28384	11.6	4.5	4.2	8.6	805	678	16	1204	566	14	1481	1725	4	229	191	54	127	81	28384	405
660	136.997	Whitman	0.4971	0.7918	0.4475	0.8193	0.8432	0.5008	0.1205	0.7329	0.6096	0.2714	0.7789	0.4855	0.5504	0.3808	0.1552	22.5	19.6	1.5	18.2	3	1.4	5.8	6.8	8.1	6.2	12.6	26657	14.4	6.6	3.6	3.6	830	724	24	2864	649	111	1571	1701	48	214	116	137	160	198	26657	514
661	4.08851	Yakima	0.6272	0.8961	0.4335	0.72	0.5065	0.3772	0.4461	0.7103	0.4135	0.1245	0.2969	0.1522	0.1801	0.4792	0.1288	24.3	23	1.4	16	0.3	0.7	24.1	5.6	2.5	3.5	3.1	41545	5.6	7.9	3.3	7.5	1844	1743	44	4058	1212	19	3044	3259	50	1826	181	81	183	93	41545	418
662	0.996945	Yakima	0.2842	0.8783	0.2447	0.6638	0.7681	0.4514	0.4064	0	0.414	0.3266	0.1299	0.3026	0.3469	0.4056	0.6019	19.5	22.2	0.5	15	1.8	1.1	21.2	0	2.5	7.2	1.5	32680	9.2	6.9	7.9	8.2	865	985	10	7547	657	79	1831	1925	43	942	0	48	233	28	32680	404
663	1.9025	Yakima	0.7093	0.6572	0.7905	0.8113	0.3821	0.5381	0.5176	0.8569	0.801	0.448	0.6989	0.6102	0.5226	0.389	0.6488	25.6	17	5	18	0.1	1.6	30.1	15.9	20.2	9.6	9.6	23428	13.6	6.7	8.5	6.3	994	659	82	4153	700	2	1636	1789	59	1168	285	361	257	157	23428	527
664	1.00422	Yakima	0.4878	0.3215	0.5391	0.412	0.5839	0.608	0.5388	0	0.6577	0.4563	0.3906	0.5126	0.5568	0.6767	0.4707	22.4	11.6	2.1	11.3	0.4	2.3	32	0	10.2	9.8	4.1	25925	14.6	11	6.5	11.1	1305	679	50	6617	654	26	2365	2501	126	1868	0	256	344	97	25925	850
665	4.92043	Yakima	0.3141	0.6572	0.2762	0.8193	0.6771	0.6131	0.5667	0.7162	0.4914	0.5884	0.4857	0.5464	0.4716	0.1209	0.5678	19.9	17	0.7	18.2	0.9	2.3	34.7	5.9	4.2	13	5.3	25037	12.2	3.2	7.5	15.7	1291	1098	17	7593	1177	58	2557	2723	140	2246	160	114	591	135	25037	782
666	7.91824	Yakima	0.5688	0.6929	0.2086	0.5894	0.4326	0.4812	0.4312	0.8856	0.3322	0.5848	0.1299	0.3672	0.2736	0.6445	0.5499	23.5	17.6	0.4	13.8	0.1	1.2	23	19.1	1.2	12.9	1.5	30206	7.6	10.4	7.3	9.2	1735	1303	11	6540	1018	10	2754	2865	88	1697	546	35	666	42	30206	560
667	35.4899	Yakima	0.3796	0.7648	0.6195	0.2479	0.4561	0.6802	0.3449	0.8899	0	0.4883	0.0349	0.4103	0.1322	0.1836	0.0962	20.9	19	2.7	9.1	0.2	3.3	17.2	19.6	0	10.5	0.5	28806	4.6	4.1	2.9	12.4	1122	1020	51	2895	486	9	1859	1972	170	920	386	0	379	10	28806	246
668	11.6179	Yakima	0.7412	0.4131	0.5176	0.3816	0.6822	0.7194	0.4466	0.8263	0.2846	0.4381	0.0989	0.2396	0.2823	0.5961	0.4053	26.2	13.1	2	10.9	0.9	4	24.1	13.1	0.7	9.4	1.2	35599	7.8	9.6	5.9	13.3	2079	1038	60	6753	858	74	3048	3218	296	1914	421	23	511	38	35599	609
669	11.1984	Yakima	0.616	0.6515	0.3478	0.675	0.6889	0.7276	0.4076	0.8525	0.3404	0.6434	0.0989	0.5227	0.4906	0.543	0.394	24.1	16.9	1	15.2	1	4.2	21.3	15.5	1.3	14.6	1.2	25637	12.7	8.8	5.8	12.3	763	534	12	4679	480	31	1218	1363	126	672	211	18	316	15	25637	398
670	25.4947	Yakima	0.7806	0.5647	0.4191	0.6027	0.5849	0.613	0.4271	0.8525	0.3644	0.6494	0.2564	0.3563	0.4641	0.5523	0.394	27	15.5	1.4	14	0.4	2.3	22.6	15.5	1.7	14.8	2.7	30583	12	8.9	5.8	9.9	1500	863	26	5479	780	25	1905	1985	119	1260	308	33	537	52	30583	665
671	0.226816	Alameda	0.1693	0.8508	0	0.054	0.8952	0.3489	0.4852	0	0.6753	0.0502	0.514	0.0143	0.1706	0.1516	0.1208	17.1	21.2	0	5.6	4.6	0.6	27.2	0	11.1	1.9	5.7	80710	5.4	3.7	3.2	3.7	335	415	0	2644	109	91	813	845	11	534	0	94	30	46	80710	106
672	0.426769	Alameda	0.1892	0.4444	0.2414	0.2407	0.6431	0.5638	0.5803	0.4228	0.8285	0.151	0.8145	0.0333	0.3243	0.1278	0.4159	17.6	13.6	0.5	9	0.7	1.8	36.1	0.3	23.2	4	14.5	64584	8.7	3.3	6	3.1	922	712	13	3819	469	36	2439	2555	90	1890	8	592	166	354	64584	450
673	0.275958	Alameda	0.1245	0.3645	0.4431	0.4417	0.7433	0.625	0.5581	0	0.7415	0.2487	0.6096	0.052	0.2179	0.3296	0.2272	15.7	12.3	1.5	11.7	1.5	2.5	33.9	0	15.2	5.8	7.4	57103	6.4	6	4.3	4.2	655	511	27	2513	488	62	1798	1871	97	1413	0	284	193	133	57103	268
674	0.115003	Alameda	0.0886	0.2601	0.4504	0.3966	0.6113	0.4886	0.7615	0	0.424	0.1566	0.8997	0.1597	0.36	0.4561	0.7043	14	10.5	1.5	11.1	0.5	1.3	61.7	0	2.7	4.1	22.7	40871	9.5	7.6	9.3	9.1	233	174	11	873	185	9	713	748	20	1025	0	20	50	162	40871	158
675	0.269491	Alameda	0.0579	0.457	0.5784	0.5354	0.7344	0.7628	0.7544	0	0.8223	0.4039	0.7353	0.21	0.4242	0.1374	0.6772	11.8	13.8	2.4	13	1.4	5.1	60.4	0	22.4	8.7	10.8	37274	11	3.5	8.9	10.3	412	484	38	2388	454	49	1580	1769	171	2116	0	397	245	171	37274	381
676	0.341033	Alameda	0.0232	0.1162	0.621	0.1428	0.8051	0.6776	0.6815	0	0.8066	0.1245	0.8762	0.121	0.6038	0.2515	0.7225	6.4	7.5	2.8	7.5	2.3	3.3	48.5	0	20.7	3.5	19.5	44590	16.1	5	9.6	11.7	264	310	56	3859	310	95	2032	2079	132	2008	0	431	124	396	44590	667
677	0.257096	Alameda	0.0926	0.1601	0.3458	0.2549	0.663	0.5507	0.6418	0	0.7161	0.2765	0.7911	0.0656	0.2915	0.3569	0.7811	14.2	8.5	1	9.2	0.8	1.7	43.2	0	13.5	6.3	13.2	53330	8	6.3	10.7	4.3	372	221	12	4602	237	21	1231	1254	43	1128	0	169	133	163	53330	208
678	0.251912	Alameda	0.054	0.2601	0.2466	0.0998	0.5855	0.5979	0.5756	0.5727	0.8768	0.0998	0.399	0.0466	0.2275	0.0165	0.3268	11.3	10.5	0.6	6.7	0.5	2.2	35.6	1.5	30.5	3	4.2	58826	6.6	0.4	5.2	8.3	377	348	10	2810	222	15	1808	1859	69	1183	27	567	84	76	58826	218
679	1.18589	Alameda	0.4051	0.8122	0	0.3674	0.4552	0.4556	0.5594	0.4317	0.425	0.046	0.3066	0.0158	0.0181	0.2235	0.0407	21.3	20.1	0	10.7	0.2	1.1	34	0.4	2.7	1.8	3.2	78857	1.6	4.7	2	3.2	1149	1086	0	4394	577	9	2339	2339	56	1836	9	63	73	76	78857	87
680	0.309028	Alameda	0.106	0.7602	0	0.5425	0.468	0.7442	0.5707	0	0.6981	0.1615	0.6416	0.0295	0.1801	0.1195	0.3607	14.9	18.9	0	13.1	0.2	4.6	35.1	0	12.4	4.2	8.1	66712	5.6	3.2	5.5	6.5	485	614	0	1666	425	6	1476	1597	141	1140	0	198	111	119	66712	181
681	0.331323	Alameda	0.0546	0.3896	0.715	0.576	0.5528	0.8442	0.7891	0	0.8872	0.3632	0.619	0.1328	0.2228	0.028	0.5499	11.4	12.7	3.8	13.6	0.4	8.5	66.8	0	32.6	7.9	7.6	43369	6.5	1	7.3	3.8	582	647	90	3859	693	18	2391	2534	414	3406	0	825	335	182	43369	329
682	0.65009	Alameda	0.3266	0.783	0.4514	0.5354	0.6531	0.811	0.6738	0	0.4355	0.547	0.8113	0.1485	0.3469	0.3768	0.6839	20.1	19.4	1.5	13	0.7	6.8	47.4	0	2.9	11.9	14.3	41896	9.2	6.6	9	4	1001	963	33	3620	643	37	2130	2321	327	2354	0	67	406	305	41896	456
683	0.352329	Alameda	0.208	0.3466	0.7125	0.1548	0.537	0.8584	0.7419	0.6193	0.3174	0.6875	0.3818	0.091	0.36	0.6207	0.6019	18	12	3.7	7.7	0.3	9.4	58.2	2.3	1.1	16.1	4	48519	9.5	10	7.9	4.4	628	417	51	2099	266	11	1368	1422	306	2026	33	15	414	55	48519	332
684	0.337116	Alameda	0.4528	0.419	0.779	0.1371	0.5067	0.8054	0.772	0	0.5481	0.3736	0.3545	0.2035	0.4117	0.6244	0.4271	21.9	13.2	4.8	7.4	0.3	6.6	63.6	0	5.9	8.1	3.7	37659	10.7	10.1	6.1	6.5	874	528	73	1998	297	10	1528	1550	241	2537	0	91	227	56	37659	425
685	0.394871	Alameda	0.7209	0.1371	0.8935	0.4195	0.7042	0.891	0.8994	0	0.4867	0.885	0.7967	0.6338	0.6973	0.6878	0.6488	25.8	8	8.6	11.4	1.1	11.9	88.3	0	4.1	27	13.5	22842	19.7	11.3	8.5	11.3	1651	515	187	3231	726	71	2186	2288	692	5649	0	93	1145	296	22842	1254
686	0.3547	Alameda	0.4166	0.5585	0.5322	0.6697	0.5303	0.2998	0.8106	0.5867	0.4572	0.3632	0.589	0.3002	0.2964	0.3201	0.7606	21.4	15.4	2.1	15.1	0.3	0.4	71.1	1.7	3.4	7.9	7	32771	8.1	5.9	10.3	6.4	926	667	34	1431	650	13	1646	1843	17	3074	32	62	251	115	32771	345
687	0.424364	Alameda	0.4913	0.5339	0.6942	0.1857	0.7638	0.8579	0.7484	0	0	0.4972	0.0637	0.1123	0.2323	0.6287	0.338	22.4	15	3.5	8.2	1.7	9.3	59.3	0	0	10.7	0.8	45576	6.7	10.2	5.3	7.4	690	461	39	1402	252	53	1113	1149	266	1826	0	0	239	9	45576	205
688	0.587519	Alameda	0.2756	0.3585	0.8074	0.4919	0.6071	0.7722	0.8355	0	0.6463	0.6272	0.7531	0.2842	0.6073	0.8768	0.8595	19.3	12.2	5.4	12.4	0.5	5.4	76.2	0	9.7	14.1	11.5	33469	16.2	17	12.8	13.2	954	605	95	2053	611	26	1762	1838	255	3765	0	178	492	202	33469	798
689	1.6728	Alameda	0.1438	0.8876	0.4704	0.3674	0.6816	0.6028	0.8354	0	0.4856	0.3098	0.1728	0.0267	0.2458	0.3058	0.5405	16.4	22.6	1.7	10.7	0.9	2.2	76.2	0	4	6.9	1.9	68358	7	5.7	7.2	6.4	564	781	23	1858	368	32	1383	1437	71	2629	0	58	186	26	68358	236
690	0.178836	Alameda	0.8547	0.1283	0.8736	0.0902	0.5014	0.58	0.7024	0	0.8066	0.0621	0.6329	0.1741	0.338	0.7807	0.6976	28.8	7.8	7.6	6.5	0.2	2	51.7	0	20.7	2.2	7.9	39699	9	13.5	9.2	6.7	961	260	94	2066	217	8	1240	1298	61	1724	0	269	46	98	39699	299
691	0.160731	Alameda	0.7871	0.3047	0.6588	0.1729	0.6805	0.715	0.6717	0.4729	0.4894	0.2215	0.6811	0.1654	0.3864	0.4819	0.5936	27.1	11.3	3.1	8	0.9	3.9	47.1	0.6	4.1	5.3	9.1	40374	10.1	7.9	7.8	5.1	678	282	29	1975	199	23	934	992	95	1178	6	41	91	85	40374	249
692	0.304806	Alameda	0.7862	0.6399	0	0.3816	0.5624	0.4663	0.5229	0	0.6552	0.0754	0.619	0.0642	0.0311	0.3552	0.0962	27.1	16.7	0	10.9	0.4	1.1	30.6	0	10.1	2.5	7.6	53615	2.1	6.3	2.9	2.6	856	527	0	2772	343	12	1219	1315	34	967	0	133	53	93	53615	65
693	0.221554	Alameda	0.0631	0.6336	0.5972	0.2407	0.7133	0.5357	0.5661	0.5202	0.8683	0.0345	0.837	0.098	0.3901	0.0825	0.3825	12.2	16.6	2.6	9	1.2	1.6	34.6	0.9	28.9	1.5	16	47484	10.2	2.5	5.7	5.9	442	601	41	3190	325	43	1605	1683	55	1251	15	486	41	256	47484	368
694	0.204046	Alameda	0.1798	0.8647	0	0.2918	0.6542	0.6952	0.4747	0	0.3787	0.1092	0.7584	0.0408	0.1232	0.096	0.195	17.4	21.7	0	9.7	0.8	3.6	26.4	0	1.9	3.2	11.7	61179	4.4	2.8	4	1.5	370	463	0	2056	206	16	938	950	73	562	0	18	55	110	61179	93
695	0.330156	Alameda	0.3116	0.5835	0.7133	0.1205	0.5104	0.586	0.5403	0	0.5964	0.0217	0.6096	0.0783	0.32	0.4752	0.5678	19.9	15.8	3.7	7.1	0.3	2.1	32.2	0	7.5	1.1	7.4	50685	8.6	7.8	7.5	3.6	772	613	64	2351	276	10	1711	1828	72	1248	0	138	32	127	50685	334
696	0.260623	Alameda	0.0809	0.3526	0.3733	0.2918	0.534	0.5631	0.6348	0	0.7582	0.1047	0.8298	0.1647	0.5265	0.2086	0.1288	13.6	12.1	1.1	9.7	0.3	1.8	42.2	0	16.4	3.1	15.5	40431	13.7	4.5	3.3	5.2	483	429	18	2340	344	11	1613	1666	62	1504	0	273	84	250	40431	486
697	0.176363	Alameda	0.3736	0.0453	0.588	0.4487	0.583	0.6981	0.7657	0	0.7356	0.5353	0.8275	0.3609	0.6858	0.5872	0.7286	20.8	5.2	2.5	11.8	0.4	3.6	62.4	0	14.8	11.6	15.3	30416	19.2	9.5	9.7	14.3	611	152	28	3031	345	13	1130	1220	103	1830	0	180	230	173	30416	560
698	0.291678	Alameda	0.1005	0.419	0.5318	0.6582	0.6276	0.7538	0.7177	0.5933	0.6508	0.2539	0.813	0.1903	0.6973	0.1721	0.8643	14.7	13.2	2.1	14.9	0.6	4.9	54.1	1.8	9.9	5.9	14.4	38506	19.7	4	13	7.8	769	691	43	2518	783	32	2084	2225	247	2837	39	220	216	301	38506	1034
699	0.2021	Alameda	0.0339	0.5523	0.6641	0.1428	0.7831	0.2383	0.5019	0	0.723	0.0621	0.8312	0.1051	0.5858	0.0332	0.585	8.6	15.3	3.2	7.5	2	0.3	28.7	0	13.9	2.2	15.6	46483	15.5	1.2	7.7	4.2	237	420	37	3325	203	54	1170	1280	7	790	0	178	42	183	46483	422
700	0.152747	Alameda	0.0853	0.2336	0.5364	0.4417	0.6494	0.2389	0.6301	0	0.6898	0.0276	0.8486	0.1281	0.5332	0.6065	0.4271	13.8	10	2.1	11.7	0.7	0.3	41.6	0	11.9	1.3	16.9	43838	13.9	9.8	6.1	7.4	268	194	18	1552	226	14	859	932	5	807	0	111	19	145	43838	268
701	0.119395	Alameda	0.0615	0.328	0.2823	0.0728	0.854	0.3697	0.4851	0	0.8221	0.0385	0.851	0.0637	0.4202	0.0212	0.6705	12.1	11.7	0.7	6.1	3.3	0.7	27.2	0	22.4	1.6	17.1	53763	10.9	0.7	8.8	2	189	183	5	4028	94	51	726	785	10	426	0	176	21	124	53763	167
702	1.17528	Alameda	0.6747	0.8006	0.3313	0.0292	0.3928	0.557	0.4879	0.4729	0.3701	0.0059	0.2969	0.0031	0.1942	0.0953	0.2487	25	19.8	0.9	4.7	0.1	1.8	27.5	0.6	1.8	0.3	3.1	111873	5.9	2.8	4.5	1	1576	1245	20	4438	298	5	2216	2226	108	1728	13	39	14	69	111873	368
703	0.395927	Alameda	0.5834	0.8122	0.4305	0.0902	0.8802	0.6966	0.55	0	0.2799	0.2656	0.3636	0.0547	0.1466	0.3879	0.0888	23.7	20.1	1.4	6.5	4	3.6	33.1	0	0.7	6.1	3.8	56255	4.9	6.7	2.8	4.8	843	716	20	3269	223	144	1401	1471	120	1178	0	10	158	53	56255	167
704	0.513387	Alameda	0.2676	0.4011	0.5784	0.4635	0.8211	0.698	0.7425	0.5561	0.5228	0.4563	0.5627	0.2274	0.616	0.4652	0.7455	19.2	12.9	2.4	12	2.6	3.6	58.3	1.3	5.1	9.8	6.5	36241	16.5	7.7	10	9.6	808	544	40	4187	497	108	1663	1694	145	2455	22	86	319	108	36241	673
705	0.385835	Alameda	0.1124	0.3896	0.8154	0.0851	0.5086	0.7553	0.6789	0	0.8671	0.3887	0.514	0.1274	0.2604	0.1984	0.3268	15.2	12.7	5.6	6.4	0.3	4.9	48.2	0	28.7	8.4	5.7	43908	7.3	4.3	5.2	6.6	779	647	128	4634	329	13	2284	2424	240	2462	0	695	345	130	43908	370
706	0.384096	Alameda	0.4254	0.5083	0.6849	0.1669	0.5156	0.8137	0.6251	0	0.5932	0.4092	0.7295	0.1081	0.1987	0.8167	0.5115	21.5	14.6	3.4	7.9	0.3	7	41	0	7.4	8.8	10.6	46059	6	14.6	6.9	6.8	1042	704	66	3466	383	13	1943	2034	321	1984	0	151	303	205	46059	289
707	0.862716	Alameda	0.446	0.8006	0.5323	0.322	0.556	0.7527	0.7361	0	0.483	0.1729	0.416	0.0445	0.0311	0.209	0.0557	21.8	19.8	2.1	10.1	0.4	4.8	57.1	0	4	4.4	4.4	59654	2.1	4.5	2.3	2.1	1572	1424	55	4320	721	26	2662	2770	334	4115	0	110	233	118	59654	149
708	9.83911	Alameda	0.525	0.3707	0.4297	0.0333	0.3885	0.799	0.7827	0.5727	0	0.1837	0.0533	0.0875	0.2458	0.18	0.6098	22.9	12.4	1.4	4.9	0.1	6.4	65.7	1.5	0	4.6	0.7	49111	7	4.1	8	3.8	1609	873	32	3734	341	5	2248	2323	416	4617	36	0	228	15	49111	489
709	2.05764	Alameda	0.3126	0.7358	0.3088	0.3599	0.7531	0.659	0.5885	0.4729	0	0.151	0.4074	0.0748	0.0033	0.3313	0.0557	19.9	18.4	0.8	10.6	1.6	3	37	0.6	0	4	4.3	51357	0.5	6	2.3	3.4	1335	1232	20	4569	705	107	2506	2506	184	2479	14	0	208	109	51357	33
710	1.14424	Alameda	0.4401	0.783	0.7227	0.3746	0.6128	0.8156	0.6528	0	0	0.4039	0.2455	0.1255	0.0481	0.3135	0.1043	21.7	19.4	3.9	10.8	0.5	7	44.6	0	0	8.7	2.6	44082	2.6	5.8	3	4.3	832	744	50	1186	413	21	1292	1358	261	1707	0	0	234	33	44082	101
711	0.873138	Alameda	0.247	0.5902	0.7974	0.2698	0.5056	0.7561	0.7354	0	0.5009	0.3425	0.0902	0.1317	0.2034	0.1069	0.394	18.8	15.9	5.2	9.4	0.2	4.9	57	0	4.5	7.5	1.1	43464	6.1	3	5.8	4.7	1134	958	113	2390	564	15	2188	2224	274	3437	0	99	339	23	43464	366
712	0.51066	Alameda	0.5956	0.4069	0.7883	0.2698	0.7252	0.3445	0.6162	0	0.2543	0.1092	0.0637	0.2053	0.0375	0.3619	0.5017	23.9	13	5	9.4	1.3	0.6	40	0	0.5	3.2	0.8	37555	2.3	6.4	6.8	7.9	970	527	66	5129	382	53	1329	1371	22	1628	0	7	91	10	37555	92
713	0.697335	Alameda	0.5441	0.5401	0.8162	0.2847	0.6145	0.8548	0.728	0.702	0.7676	0.2932	0.6619	0.2482	0.2458	0.4459	0.6411	23.1	15.1	5.6	9.6	0.6	9.1	55.8	5.2	17.1	6.6	8.6	35152	7	7.4	8.4	9.2	1418	927	124	3548	587	34	2204	2233	494	3417	116	382	274	189	35152	426
714	0.78037	Alameda	0.1601	0.8159	0.6897	0.6287	0.7842	0.7852	0.7314	0	0.8869	0.1245	0.5788	0.2834	0.5265	0.0902	0.5678	16.8	20.2	3.5	14.4	2	5.8	56.4	0	32.5	3.5	6.8	33500	13.7	2.7	7.5	8.8	971	1162	86	3808	816	114	2489	2599	312	3250	0	844	156	170	33500	774
715	0.426941	Alameda	0.4426	0.5083	0.7533	0.1924	0.5292	0.667	0.7539	0	0.6439	0.2165	0.2969	0.0851	0.1754	0.5595	0.271	21.8	14.6	4.3	8.3	0.3	3.1	60.3	0	9.5	5.2	3.1	49456	5.5	9	4.7	8.7	802	537	64	2173	306	11	1484	1508	108	2220	0	144	135	46	49456	203
716	0.395297	Alameda	0.2836	0.7303	0.4367	0.2622	0.7173	0.8612	0.7799	0.5387	0.8142	0.4795	0.7704	0.2151	0.3642	0.1848	0.3159	19.5	18.3	1.5	9.3	1.2	9.6	65.2	1.1	21.5	10.3	12.2	36936	9.6	4.2	5.1	7	824	777	25	2283	393	52	1707	1796	388	2760	19	387	319	208	36936	403
717	2.48405	Alameda	0.6109	0.2601	0.8959	0.412	0.4276	0.8899	0.8431	0.4503	0.751	0.7005	0.52	0.6325	0.7134	0.7677	0.8156	24.1	10.5	8.7	11.3	0.1	11.8	77.6	0.5	15.9	16.6	5.8	22871	20.4	13.1	11.5	15.7	1496	650	161	20463	700	8	1852	1923	710	4824	9	305	665	107	22871	1239
718	0.511015	Alameda	0.1823	0.7648	0.7709	0.1857	0.4319	0.887	0.7733	0	0.4544	0.5012	0.4496	0.3488	0.4361	0.0954	0.7557	17.4	19	4.6	8.2	0.1	11.6	63.9	0	3.3	10.8	4.8	30866	11.3	2.8	10.2	7.8	648	706	62	5081	304	5	1342	1483	405	2374	0	49	303	65	30866	418
719	2.11382	Alameda	0.1207	0.7147	0.7003	0.1548	0.4117	0.8901	0.8555	0.8191	0.4586	0.6875	0.6503	0.2727	0.3243	0.15	0.491	15.6	18	3.6	7.7	0.1	11.8	80.1	12.5	3.4	16.1	8.3	33983	8.7	3.7	6.7	5.8	1013	1173	82	8637	503	7	2292	2413	731	5219	302	82	837	190	33983	566
720	19.9956	Alameda	0.6952	0.3707	0.6371	0.0998	0.6559	0.7063	0.8007	0	0.2653	0.1837	0	0.0391	0.1608	0.2488	0.2487	25.4	12.4	2.9	6.7	0.8	3.8	69.1	0	0.6	4.6	0	61880	5.2	5	4.5	1.2	1700	832	64	3061	448	51	2206	2251	238	4632	0	13	219	0	61880	345
721	0.876341	Alameda	0.2798	0.6336	0.6304	0.2698	0.8612	0.8294	0.8194	0	0.3251	0.5056	0.3455	0.2479	0.4283	0.6759	0.7859	19.4	16.6	2.8	9.4	3.4	7.7	72.9	0	1.1	10.9	3.6	35169	11.1	11	10.8	7.4	883	757	41	1554	424	157	1443	1490	330	3322	0	17	368	52	35169	497
722	0.931028	Alameda	0.4238	0.5022	0.8237	0.2331	0.4532	0.8484	0.7913	0.4317	0.2828	0.547	0.2041	0.3646	0.3901	0.2522	0.6907	21.5	14.5	5.8	8.9	0.2	8.7	67.2	0.4	0.7	11.9	2.2	30298	10.2	5	9.1	5.4	1186	800	94	6630	491	9	1611	1712	450	3704	7	12	444	35	30298	562
723	0.507896	Alameda	0.5619	0.5143	0.8047	0.2773	0.6512	0.7994	0.7544	0.5561	0.2947	0.4611	0.2256	0.3346	0.2179	0.0549	0.5936	23.4	14.7	5.3	9.5	0.7	6.4	60.4	1.3	0.8	9.9	2.4	31390	6.4	1.8	7.8	10.4	1022	642	75	2235	414	32	1407	1484	258	2637	20	12	294	34	31390	281
724	1.20333	Alameda	0.3759	0.3896	0.7164	0.4993	0.6741	0.7694	0.7991	0	0.8483	0.5587	0.7146	0.2741	0.5015	0.8244	0.4598	20.9	12.7	3.8	12.5	0.9	5.3	68.8	0	25.7	12.2	10.1	33917	13	14.8	6.4	11	1645	1003	114	5944	981	69	3013	3066	383	5424	0	788	689	303	33917	1025
725	0.616703	Alameda	0.3224	0.4315	0.5243	0.3446	0.7653	0.8569	0.8484	0.5933	0.71	0.6736	0.4644	0.3319	0.2823	0.3127	0.6182	20.1	13.4	2	10.4	1.7	9.3	78.8	1.8	13.1	15.6	5	31505	7.8	5.8	8.1	9.5	692	461	25	4796	357	60	1242	1242	299	2715	22	163	394	62	31505	269
726	18.9313	Alameda	0.4295	0.419	0.8784	0.4268	0.5941	0.796	0.8849	0.7607	0.3513	0.5012	0.2969	0.2419	0.0673	0.1505	0.3714	21.6	13.2	7.8	11.5	0.5	6.2	85.8	8.4	1.5	10.8	3.1	35487	3.1	3.7	5.6	6.9	1483	906	149	30155	792	33	1907	1973	410	5889	166	29	529	60	35487	210
727	0.986336	Alameda	0.2697	0.5709	0.848	0.4042	0.8077	0.7931	0.8648	0.8355	0.7718	0.3835	0.3167	0.2359	0.3771	0.4873	0.6839	19.2	15.6	6.6	11.2	2.3	6.1	81.9	13.9	17.4	8.3	3.3	35768	9.9	8	9	8.1	1467	1188	151	13200	845	178	2301	2341	436	6250	325	408	449	77	35768	742
728	1.65487	Alameda	0.2613	0.3466	0.8614	0.2331	0.7486	0.8779	0.8427	0.8699	0.7259	0.4381	0.4997	0.3474	0.5015	0.0693	0.2938	19.1	12	7.1	8.9	1.5	10.8	77.6	17.3	14.1	9.4	5.5	30918	13	2.2	4.9	6.5	1333	839	147	11367	617	108	2081	2170	716	5419	376	306	458	114	30918	905
729	0.709736	Alameda	0.3212	0.7462	0.7477	0.2194	0.6972	0.8553	0.8766	0	0.8906	0.5056	0.8798	0.2354	0.2915	0.1634	0.2272	20.1	18.6	4.2	8.7	1.1	9.2	84.2	0	33.2	10.9	19.9	35806	8	3.9	4.3	5.8	1201	1113	81	8393	522	63	1917	2057	516	5044	0	683	474	381	35806	478
730	0.970194	Alameda	0.3539	0.3954	0.3478	0.0807	0.4313	0.8619	0.8848	0.5477	0.3483	0.2714	0.0725	0.1824	0.0711	0.1693	0.4159	20.6	12.8	1	6.3	0.1	9.6	85.8	1.2	1.4	6.2	0.9	39078	3.2	3.9	6	3.9	615	383	8	7863	189	4	812	839	270	2566	10	12	132	7	39078	97
731	0.395982	Alameda	0.1287	0.6757	0.8677	0.2331	0.7838	0.7851	0.8621	0.4729	0.4186	0.353	0.0637	0.3925	0.3243	0.3985	0.5405	15.8	17.3	7.3	8.9	2	5.8	81.4	0.6	2.6	7.7	0.8	29353	8.7	6.9	7.2	6.8	691	754	77	1792	386	86	1051	1087	238	3549	7	28	258	8	29353	378
732	5.84988	Alameda	0.228	0.8048	0.4345	0.3966	0.7617	0.6814	0.7237	0.8459	0.6718	0.1615	0.5944	0.1073	0.2085	0.2882	0.4598	18.4	19.9	1.5	11.1	1.7	3.3	55.1	14.9	10.9	4.2	7.1	46164	6.2	5.5	6.4	4.3	771	830	23	2118	455	71	1584	1636	130	2303	244	179	134	113	46164	252
733	1.25157	Alameda	0.7448	0.2388	0.7879	0.1729	0.6475	0.7393	0.782	0	0.7074	0.3211	0.1835	0.1233	0.0711	0.55	0.2823	26.2	10.1	5	8	0.7	4.5	65.6	0	13	7.1	2	44315	3.2	8.9	4.8	5.1	1920	742	126	3208	583	52	2542	2656	307	4796	0	344	346	52	44315	232
734	1.27161	Alameda	0.7343	0.2546	0.8355	0.0217	0.5054	0.603	0.8391	0	0.8927	0.1299	0.2564	0.0675	0.1047	0.0861	0.1746	26.1	10.4	6.2	4.3	0.2	2.2	76.9	0	33.7	3.6	2.7	52885	4	2.6	3.8	3.1	840	334	72	1528	138	8	1168	1212	66	2479	0	408	80	32	52885	129
735	0.770145	Alameda	0.3332	0.6515	0.8191	0.2194	0.6669	0.8029	0.8167	0	0.7034	0.3317	0.2256	0.1278	0.416	0.2665	0.5405	20.2	16.9	5.7	8.7	0.8	6.5	72.4	0	12.7	7.3	2.4	43884	10.8	5.2	7.2	3.2	1172	977	104	5116	505	48	1822	1863	354	4193	0	237	306	43	43884	625
736	0.631089	Alameda	0.6154	0.3526	0.7457	0.0644	0.5915	0.791	0.8418	0.5298	0.4967	0.151	0.1835	0.1221	0.0203	0.1659	0.4707	24.1	12.1	4.2	5.9	0.5	6.1	77.4	1	4.3	4	2	44451	1.7	3.9	6.5	5.9	1278	643	69	1722	314	25	1644	1750	296	4099	17	76	146	33	44451	90
737	0.660738	Alameda	0.7375	0.4069	0.885	0.0902	0.5475	0.8351	0.8724	0.7894	0	0.2765	0.3167	0.1246	0.0375	0.0544	0.2938	26.1	13	8.1	6.5	0.3	8	83.4	10.3	0	6.3	3.3	44175	2.3	1.8	4.9	4.3	1613	800	146	3124	403	21	1799	1865	461	5151	192	0	261	59	44175	141
738	0.504727	Alameda	0.6939	0.2986	0.8717	0.1047	0.6367	0.8691	0.8758	0.4931	0.2384	0.5432	0.2668	0.2224	0.2823	0.6313	0.3268	25.4	11.2	7.5	6.8	0.7	10.1	84.1	0.7	0.4	11.8	2.8	36504	7.8	10.2	5.2	5.7	1358	599	111	1676	364	35	1481	1502	512	4503	10	6	422	41	36504	418
739	0.498707	Alameda	0.5767	0.5964	0.7773	0.0851	0.6295	0.8338	0.7858	0	0.3681	0.4241	0.2871	0.1654	0.1942	0.333	0.5215	23.6	16	4.7	6.4	0.6	7.9	66.3	0	1.7	9.1	3	40374	5.9	6	7	5.9	1144	775	69	2304	309	30	1455	1455	359	3212	0	25	319	43	40374	286
740	0.860892	Alameda	0.728	0.2388	0.8142	0.0409	0.6768	0.8708	0.8591	0	0.8439	0.5509	0.4074	0.1723	0.3512	0.5942	0.394	25.9	10.1	5.6	5.2	0.9	10.2	80.9	0	25.1	12	4.3	39842	9.3	9.6	5.8	5.2	1886	736	146	4878	377	65	2621	2851	678	5880	0	715	572	112	39842	676
741	3.13827	Alameda	0.3811	0.438	0	0.179	0.611	0.7826	0.8494	0	0	0.2875	0.0811	0.0495	0.0634	0.093	0.4159	20.9	13.5	0	8.1	0.5	5.8	79	0	0	6.5	1	57784	3	2.7	6	1.9	697	450	0	1444	268	18	1034	1051	183	2628	0	0	152	10	57784	101
742	1.62517	Alameda	0.7926	0.4509	0.236	0.0468	0.5189	0.8094	0.8557	0	0.4343	0.1615	0.1299	0.0771	0.0181	0.1453	0.1649	27.2	13.7	0.5	5.4	0.3	6.8	80.2	0	2.9	4.2	1.5	50893	1.6	3.6	3.7	6.2	1971	995	11	9967	391	20	2140	2201	482	5807	0	63	206	32	50893	116
743	0.611137	Alameda	0.2952	0.2388	0.6974	0.1205	0.4469	0.8524	0.8391	0	0.6548	0.4656	0.3264	0.189	0.3816	0.3312	0.3825	19.6	10.1	3.5	7.1	0.2	9	76.9	0	10.1	10	3.4	38611	10	6	5.7	6.6	1272	656	70	2831	460	10	1975	2010	551	4978	0	203	465	67	38611	647
744	0.75669	Alameda	0.1766	0.5022	0.8359	0.2773	0.8635	0.8926	0.8437	0	0.7111	0.5142	0.6143	0.4143	0.1563	0.5699	0.2938	17.3	14.5	6.2	9.5	3.5	12.1	77.7	0	13.2	11.1	7.5	28685	5.1	9.2	4.9	9.5	1304	1090	137	5298	695	264	2219	2268	854	5861	0	299	633	167	28685	370
745	0.45621	Alameda	0.3878	0.4444	0.8981	0.0685	0.7418	0.579	0.781	0	0.7343	0.1954	0.1299	0.1135	0.0443	0.092	0.1122	21	13.6	8.8	6	1.5	2	65.4	0	14.7	4.8	1.5	45454	2.5	2.7	3.1	1	844	547	115	2188	237	59	1301	1309	77	2622	0	192	138	19	45454	100
746	0.476463	Alameda	0.6608	0.4632	0.3241	0.1729	0.5596	0.7262	0.7662	0	0.716	0.1351	0	0.153	0.0282	0.0696	0.0407	24.8	13.9	0.9	8	0.4	4.2	62.5	0	13.5	3.7	0	41483	2	2.2	2	4.4	801	448	9	2064	257	12	1037	1069	126	2017	0	144	82	0	41483	64
747	0.493688	Alameda	0.3129	0.4953	0.7086	0.2257	0.6803	0.8575	0.7711	0	0.3638	0.3577	0.2969	0.2558	0.3148	0.1432	0.5215	19.9	14.4	3.7	8.8	0.9	9.3	63.4	0	1.7	7.8	3.1	34774	8.5	3.6	7	9.2	608	439	34	4046	267	28	925	967	264	1935	0	16	170	29	34774	256
748	0.797889	Alameda	0.5166	0.3215	0.8768	0.1729	0.5503	0.8336	0.7989	0.4503	0.6716	0.348	0.2041	0.2105	0.0103	0.1521	0.1848	22.8	11.6	7.7	8	0.3	7.9	68.8	0.5	10.9	7.6	2.2	37233	1.2	3.7	3.9	4	1837	935	182	3126	643	28	2354	2406	603	5552	12	263	434	51	37233	98
749	0.610166	Alameda	0.6334	0.2336	0.8735	0.0807	0.6505	0.8618	0.8374	0.8525	0.2617	0.5183	0.0299	0.3622	0.0795	0.3191	0.5591	24.4	10	7.6	6.3	0.7	9.6	76.6	15.5	0.6	11.2	0.4	30368	3.4	5.9	7.4	6.4	1608	657	143	2842	414	48	1887	1980	600	5047	307	11	490	8	30368	224
750	0.914064	Alameda	0.7263	0.5464	0.2217	0.11	0.5263	0.753	0.8692	0	0	0.1351	0.2041	0.0457	0.0375	0.1918	0.2823	25.9	15.2	0.5	6.9	0.3	4.9	82.8	0	0	3.7	2.2	59175	2.3	4.2	4.8	3.5	1240	728	7	2454	330	14	1531	1538	220	3962	0	0	121	33	59175	111
751	0.713146	Alameda	0.8237	0.2932	0.8386	0.0998	0.7371	0.8365	0.8644	0.4194	0.5278	0.2007	0.1299	0.0996	0.1466	0.068	0.6632	28	11.1	6.3	6.7	1.4	8.1	81.8	0.2	5.2	4.9	1.5	47280	4.9	2.2	8.7	4.4	1533	611	109	3509	366	78	1743	1817	424	4485	3	95	179	27	47280	269
752	1.14115	Alameda	0.2168	0.8201	0.7197	0.322	0.485	0.6813	0.7513	0.4729	0.4506	0.3989	0.4857	0.1488	0.1003	0.2148	0.3268	18.2	20.3	3.8	10.1	0.2	3.3	59.9	0.6	3.2	8.6	5.3	41878	3.9	4.5	5.2	3.4	1376	1533	97	4807	765	16	2531	2547	242	4523	16	82	481	133	41878	294
753	0.799123	Alameda	0.5373	0.3831	0.8319	0.2479	0.5592	0.8088	0.8336	0	0.4015	0.5627	0.2564	0.3601	0.2367	0.5187	0.3159	23.1	12.6	6.1	9.1	0.4	6.8	75.8	0	2.3	12.3	2.7	30440	6.8	8.4	5.1	7.5	1554	850	115	5424	615	25	1897	2029	428	5109	0	46	556	52	30440	456
754	1.17986	Alameda	0.4151	0.5339	0.8587	0.1315	0.5523	0.7657	0.7961	0	0.2376	0.5102	0.2668	0.2695	0.1182	0.0885	0.491	21.4	15	6.9	7.3	0.4	5.2	68.2	0	0.4	11	2.8	34125	4.3	2.6	6.7	6.2	1155	810	106	4276	395	19	1526	1526	268	3683	0	6	430	43	34125	230
755	1.1861	Alameda	0.609	0.1929	0.5226	0.2479	0.5451	0.666	0.6487	0	0.702	0.1837	0.2564	0.1379	0.1848	0.3437	0.1746	24.1	9.2	2	9.1	0.3	3.1	44.1	0	12.6	4.6	2.7	42873	5.7	6.2	3.8	3.8	1222	469	35	11669	462	17	1749	1749	146	2239	0	221	158	47	42873	291
756	1.21832	Alameda	0.5845	0.3343	0.8344	0.2918	0.7279	0.8229	0.5957	0	0.6098	0.4194	0.416	0.2386	0.1848	0.6924	0.6098	23.7	11.8	6.1	9.7	1.3	7.4	37.7	0	8.1	9	4.4	35645	5.7	11.4	8	3.5	1461	729	128	8482	599	82	2087	2132	425	2325	0	172	382	92	35645	349
757	4.28546	Alameda	0.7865	0.2495	0.2763	0.054	0.4788	0.6022	0.6108	0.4317	0.3869	0.054	0.2256	0.039	0.0203	0.3238	0.0815	27.1	10.3	0.7	5.6	0.2	2.2	39.4	0.4	2	2	2.4	61940	1.7	5.9	2.7	1.1	1479	562	12	3030	307	11	1803	1828	112	2151	8	37	71	43	61940	91
758	2.40106	Alameda	0.8662	0.4444	0.3937	0.0807	0.4461	0.6352	0.6422	0	0.6933	0.1455	0.1523	0.053	0.1656	0.3954	0.338	29.2	13.6	1.2	6.3	0.2	2.6	43.2	0	12.1	3.9	1.7	56793	5.3	6.8	5.3	4.9	2851	1333	41	24225	617	15	3349	3523	245	4223	0	427	250	57	56793	520
759	1.53438	Alameda	0.691	0.5022	0.2299	0.2059	0.6734	0.6204	0.6076	0.4317	0	0.2325	0.0435	0.1158	0.0063	0.5626	0.3159	25.3	14.5	0.5	8.5	0.9	2.4	39.1	0.4	0	5.5	0.6	45208	0.9	9.1	5.1	3.9	1279	734	8	8867	427	44	1630	1656	114	1974	7	0	192	9	45208	47
760	0.815835	Alameda	0.6912	0.6399	0.2618	0.179	0.7168	0.5117	0.558	0	0.7213	0.1615	0.3455	0.0819	0.109	0.0371	0.1649	25.3	16.7	0.6	8.1	1.2	1.4	33.9	0	13.8	4.2	3.6	50039	4.1	1.3	3.7	2.7	1366	902	11	2152	438	66	1801	1870	75	1828	0	258	156	64	50039	222
761	0.68644	Alameda	0.5917	0.6986	0.5345	0.2773	0.6251	0.6003	0.6006	0	0.532	0.0799	0.0533	0.0528	0.0594	0.5954	0.5312	23.8	17.7	2.1	9.5	0.6	2.2	38.2	0	5.4	2.6	0.7	56860	2.9	9.6	7.1	3.2	953	710	31	6950	381	24	1490	1490	85	1531	0	80	76	10	56860	114
762	0.780354	Alameda	0.5525	0.4632	0.315	0.0998	0.5424	0.5883	0.6008	0	0.4872	0.0944	0.0349	0.0422	0.0203	0.0309	0.5115	23.3	13.9	0.8	6.7	0.3	2.1	38.3	0	4.1	2.9	0.5	60600	1.7	1.1	6.9	1.1	1417	845	17	1730	406	20	2059	2107	124	2331	0	86	122	10	60600	104
763	0.809986	Alameda	0.4327	0.5208	0.5414	0.1371	0.8354	0.7735	0.6514	0	0.7142	0.3835	0.4328	0.0643	0.1003	0.7862	0.5405	21.6	14.8	2.1	7.4	2.8	5.5	44.4	0	13.4	8.3	4.6	53594	3.9	13.6	7.2	7.6	1121	765	41	4297	373	147	1924	1983	278	2301	0	265	299	89	53594	194
764	1.0189	Alameda	0.8935	0.3526	0.4865	0.0409	0.5376	0.5957	0.6347	0.4503	0.536	0.151	0.2256	0.1238	0.0594	0.4567	0.1552	30.1	12.1	1.8	5.2	0.3	2.2	42.2	0.5	5.5	4	2.4	44270	2.9	7.6	3.6	4	1612	648	30	3919	281	17	1701	1770	109	2262	8	97	135	40	44270	153
765	213.529	Alameda	0.6561	0.2495	0.5941	0.0439	0.7188	0.5943	0.5712	0.6642	0.4304	0.1455	0.0725	0.0395	0.1417	0.1845	0.2823	24.8	10.3	2.5	5.3	1.2	2.1	35.2	3.6	2.8	3.9	0.9	61734	4.8	4.2	4.8	1.9	1835	762	62	24391	389	92	2455	2582	148	2606	92	72	204	21	61734	349
766	1.84461	Alameda	0.5541	0.7648	0	0.1428	0.5737	0.3555	0.4409	0	0.2928	0.2986	0.1085	0.0337	0.1656	0.1595	0.0286	23.3	19	0	7.5	0.4	0.6	23.7	0	0.8	6.7	1.3	64389	5.3	3.8	1.7	1.6	957	780	0	1575	309	17	1393	1393	24	975	0	11	193	18	64389	216
767	1.41398	Alameda	0.7338	0.0826	0.8687	0.0851	0.5271	0.6314	0.6478	0.6755	0.5411	0.1837	0.1085	0.1698	0.2323	0.4914	0.1288	26	6.6	7.4	6.4	0.3	2.6	43.9	4	5.6	4.6	1.3	40027	6.7	8.1	3.3	7.7	1858	470	192	2293	459	21	2608	2712	173	3135	109	153	220	35	40027	479
768	17.692	Alameda	0.3039	0.0678	0.7347	0.2331	0.6036	0.5864	0.6069	0	0.4903	0.3425	0.2871	0.1133	0.0408	0.1033	0.4271	19.8	6.1	4	8.9	0.5	2.1	39	0	4.2	7.5	3	45477	2.4	2.9	6.1	3	850	263	61	8846	383	22	1515	1635	83	1674	0	68	238	46	45477	101
769	1.78928	Alameda	0.396	0.377	0.7569	0.2479	0.5548	0.6613	0.5234	0	0.7741	0.2714	0.4074	0.1073	0.3243	0.4413	0.2487	21.1	12.5	4.4	9.1	0.4	3	30.6	0	17.6	6.2	4.3	46173	8.7	7.4	4.5	6.7	1300	766	105	5905	559	22	2397	2397	173	1884	0	423	269	104	46173	532
770	0.260437	Alameda	0.42	0.3645	0.8498	0.2992	0.6342	0.8227	0.6219	0.5202	0	0.592	0.0637	0.1735	0.1896	0.6898	0.3048	21.5	12.3	6.6	9.8	0.6	7.4	40.7	0.9	0	13.1	0.8	39742	5.8	11.3	5	8.7	503	288	51	707	229	15	770	805	163	953	7	0	214	6	39742	136
771	1.95032	Alameda	0.6892	0.6162	0.6937	0.3746	0.5075	0.7608	0.515	0	0.8025	0.394	0.7789	0.0965	0.0282	0.3966	0.2157	25.3	16.3	3.5	10.8	0.3	5.1	29.9	0	20.3	8.5	12.6	47682	2	6.8	4.2	5.1	1203	777	62	4849	513	12	1773	1815	222	1421	0	369	280	223	47682	95
772	1.03248	Alameda	0.6554	0.3707	0.6329	0.3446	0.682	0.6476	0.5697	0.4503	0.7354	0.4039	0.5447	0.2247	0.1706	0.5766	0.2054	24.7	12.4	2.9	10.4	0.9	2.8	35	0.5	14.7	8.7	6.2	36388	5.4	9.3	4.1	5.7	1463	735	61	6162	612	55	2129	2266	153	2069	11	334	354	131	36388	316
773	0.328624	Alameda	0.7759	0.188	0.8172	0.1607	0.536	0.8841	0.7661	0	0.8376	0.752	0.2564	0.3122	0.4283	0.5953	0.1122	26.9	9.1	5.7	7.8	0.3	11.3	62.5	0	24.3	18.7	2.7	32267	11.1	9.6	3.1	12.6	942	320	63	1755	273	11	1115	1158	371	2192	0	281	421	30	32267	390
774	1.51984	Alameda	0.3147	0.4696	0.4454	0.1669	0.6341	0.306	0.4279	0.4503	0.3948	0.2539	0.3818	0.0471	0.0556	0.4283	0.2938	20	14	1.5	7.9	0.6	0.4	22.7	0.5	2.2	5.9	4	58622	2.8	7.2	4.9	2.3	1029	720	30	3856	408	33	1979	1999	22	1171	9	43	216	80	58622	144
775	1.16349	Alameda	0.2819	0.8447	0.3447	0.5425	0.7761	0.5297	0.5215	0.4317	0.879	0.3266	0.7481	0.1424	0.1232	0.5143	0.2054	19.4	21	1	13.1	1.9	1.6	30.5	0.4	30.9	7.2	11.3	42468	4.4	8.4	4.1	5.7	1383	1496	28	6651	919	133	2891	2985	106	2168	12	923	379	327	42468	305
776	0.472102	Alameda	0.6735	0.3215	0	0.1857	0.6619	0.2042	0.5046	0	0.3646	0.2597	0.2356	0.1862	0.1563	0.2547	0.4808	25	11.6	0	8.2	0.8	0.2	28.9	0	1.7	6	2.5	38805	5.1	5.1	6.6	5.7	754	350	0	4267	247	24	1047	1080	5	872	0	18	119	26	38805	153
777	1.02673	Butte	0.5712	0.7303	0.8158	0.4561	0.6144	0.6024	0.3911	0.8204	0.529	0.4194	0.4244	0.4424	0.5265	0.7453	0.7104	23.5	18.3	5.6	11.9	0.6	2.2	20.1	12.6	5.3	9	4.5	27851	13.7	12.6	9.4	8.3	975	759	88	5025	491	23	1567	1709	87	835	215	90	242	70	27851	564
778	0.985182	Butte	0.4484	0.4509	0.7044	0.3371	0.6481	0.5795	0.4957	0	0.8473	0.4703	0.8814	0.5838	0.5796	0.5763	0.5312	21.9	13.7	3.6	10.3	0.7	2	28.2	0	25.6	10.1	20.1	24094	15.3	9.3	7.1	15.8	1223	769	85	5390	578	40	2345	2512	103	1577	0	642	411	472	24094	852
779	2.10548	Butte	0.1243	0.4253	0.7322	0.4919	0.8874	0.5487	0.5209	0.6426	0.7445	0.2986	0.6811	0.1945	0.7704	0.0739	0.7167	15.7	13.3	4	12.4	4.3	1.7	30.4	2.9	15.4	6.7	9.1	38232	23.3	2.3	9.5	4.4	614	520	62	2745	486	169	1552	1799	64	1189	52	277	139	141	38232	869
780	1.5081	Butte	0.6218	0.6929	0.4557	0.6027	0.5835	0.3048	0.4321	0.5933	0.5273	0.1566	0.589	0.2354	0.338	0.2638	0.3492	24.2	17.6	1.6	14	0.4	0.4	23	1.8	5.2	4.1	7	35807	9	5.2	5.4	11.3	1362	987	35	4045	785	25	2221	2302	23	1295	42	120	152	155	35807	504
781	2.28877	Butte	0.5523	0.1461	0.7355	0.3064	0.7847	0.6671	0.5853	0.5867	0.7447	0.4092	0.5327	0.6466	0.7091	0.3739	0.8037	23.3	8.2	4	9.9	2	3.1	36.6	1.7	15.4	8.8	6	22525	20.2	6.5	11.2	14.1	1651	583	105	11900	691	141	2600	2837	205	2600	49	437	393	157	22525	1405
782	1.6849	Butte	0.277	0.8277	0	0.6925	0.7822	0.4139	0.3629	0	0.7483	0.0502	0.4074	0.2348	0.4641	0.0631	0.5936	19.3	20.5	0	15.5	2	0.9	18.3	0	15.7	1.9	4.3	35839	12	2.1	7.8	6.9	1249	1326	0	3174	985	126	2487	2791	52	1180	0	437	87	107	35839	755
783	122.509	Butte	0.244	0.7252	0.4299	0.2622	0.5972	0.6803	0.4133	0.8579	0.2835	0.4287	0.2256	0.1212	0.2411	0.1031	0.4598	18.7	18.2	1.4	9.3	0.5	3.3	21.7	16	0.7	9.2	2.4	44552	6.9	2.9	6.4	3.7	1031	999	29	5599	511	27	2036	2268	170	1191	362	16	358	48	44552	375
784	135.418	Butte	0.5642	0.6873	0.5822	0.478	0.5742	0	0.2896	0.7652	0	0.2059	0.1939	0.2695	0.3901	0.6466	0.4707	23.4	17.5	2.4	12.2	0.4	0	13.9	8.7	0	5	2.1	34124	10.2	10.5	6.5	5.1	1299	968	50	4551	676	23	2055	2231	0	771	194	0	189	44	34124	565
785	5.02977	Butte	0.4481	0.7303	0.6928	0.8545	0.8545	0.4421	0.5003	0.6955	0.5047	0.6032	0.5069	0.5135	0.5015	0.716	0.338	21.9	18.3	3.5	19.2	3.3	1	28.6	4.9	4.6	13.4	5.6	25897	13	11.9	5.3	9.1	1263	1059	71	7059	1080	189	2036	2212	54	1651	109	101	488	115	25897	731
786	4.75846	Butte	0.4239	0.8806	0.7334	0.7647	0.7467	0.6093	0.565	0.7881	0.4497	0.5225	0.2455	0.6304	0.4641	0.1358	0.8235	21.5	22.3	4	16.9	1.5	2.3	34.5	10.2	3.2	11.3	2.6	22918	12	3.5	11.7	8.1	917	952	65	3008	711	65	1621	1782	95	1471	182	57	334	42	22918	499
787	94.6501	Calaveras	0.1177	0.8277	0.3939	0.8113	0.4122	0.2933	0.3913	0.7541	0.3032	0.5269	0.3636	0.2906	0.4483	0.2504	0.6558	15.4	20.5	1.2	18	0.1	0.4	20.2	8	0.9	11.4	3.8	33174	11.6	5	8.6	8.1	1570	2087	45	5037	1830	11	3674	4132	40	2049	332	37	890	138	33174	1181
788	99.2024	Calaveras	0.467	0.6816	0.6173	0.831	0.4772	0.4047	0.4831	0	0.3606	0.5809	0.1523	0.6473	0.338	0.138	0.7606	22.1	17.4	2.7	18.5	0.2	0.8	27.1	0	1.6	12.8	1.7	22511	9	3.5	10.3	5.6	1443	1139	57	2929	1209	13	2092	2299	51	1767	0	37	597	36	22511	589
789	83.392	Colusa	0.886	0.5647	0.8426	0.576	0.7412	0.865	0.7566	0.731	0.6013	0.8548	0.4644	0.4912	0.5435	0.8695	0.5017	29.8	15.5	6.4	13.6	1.5	9.8	60.8	6.7	7.7	24.5	5	26495	14.2	16.6	6.8	14.5	1466	763	113	4497	659	72	1768	1916	440	2989	129	148	744	88	26495	690
790	65.7217	Colusa	0.8642	0.3047	0.866	0.5694	0.4915	0.8893	0.7289	0.6698	0.4998	0.8987	0.4244	0.6196	0.6008	0.8116	0.6976	29.1	11.3	7.3	13.5	0.2	11.7	56	3.8	4.4	28.3	4.5	23195	16	14.4	9.2	13.5	785	306	69	4125	364	6	951	1131	297	1509	43	50	453	43	23195	431
791	1.37816	Contra Costa	0.6203	0.2932	0.7814	0.3816	0.6585	0.8044	0.6851	0.8427	0.7312	0.6307	0.3729	0.6797	0.7263	0.6301	0.7656	24.2	11.1	4.8	10.9	0.8	6.6	49	14.6	14.4	14.2	3.9	21728	21	10.2	10.4	14.7	1621	743	112	5052	726	52	2320	2451	424	3283	358	354	618	90	21728	1387
792	2.37478	Contra Costa	0.7751	0.0543	0.7882	0.4344	0.5033	0.8254	0.7078	0	0.4133	0.7714	0.4857	0.379	0.0375	0.5389	0.7606	26.8	5.6	5	11.6	0.2	7.5	52.6	0	2.5	19.6	5.3	29782	2.3	8.7	10.3	14	1101	230	62	1916	474	10	1249	1249	287	2157	0	31	488	66	29782	94
793	1.67091	Contra Costa	0.8254	0.0863	0.8485	0.3521	0.5055	0.8096	0.7559	0	0.3168	0.781	0.7084	0.558	0.3642	0.8127	0.8474	28	6.7	6.6	10.5	0.2	6.8	60.7	0	1	20.1	9.9	24736	9.6	14.4	12.4	8.8	1916	457	133	4087	716	17	2022	2101	431	4150	0	22	829	201	24736	650
794	7.25068	Contra Costa	0.89	0.1692	0.8275	0.3521	0.4479	0.8442	0.7931	0.6323	0.463	0.7032	0.2969	0.5355	0.3729	0.8879	0.7656	30	8.7	5.9	10.5	0.2	8.5	67.6	2.6	3.5	16.7	3.1	25309	9.8	17.5	10.4	11	2503	726	129	4392	873	13	2172	2236	661	5645	58	78	828	67	25309	817
795	2.67314	Contra Costa	0.797	0.1162	0.2318	0.1205	0.4702	0.6532	0.6954	0	0	0.4241	0.2455	0.2522	0.0916	0.4105	0.1288	27.3	7.5	0.5	7.1	0.2	2.9	50.6	0	0	9.1	2.6	34947	3.7	7	3.3	5.2	3049	839	16	7082	797	21	3213	3328	299	5649	0	0	619	83	34947	407
796	5.16822	Contra Costa	0.8968	0.1245	0.5062	0.3816	0.6449	0.6274	0.7565	0	0.477	0.3041	0.0349	0.3193	0.3687	0.7709	0.3492	30.2	7.7	1.9	10.9	0.7	2.5	60.8	0	3.8	6.8	0.5	32000	9.7	13.2	5.4	4.8	3461	878	58	11140	1250	80	3060	3224	274	6963	0	123	462	16	32000	1105
797	1.41946	Contra Costa	0.8536	0.0897	0.8084	0.11	0.5271	0.6518	0.6119	0	0	0.2656	0.2041	0.2801	0.0443	0.386	0.8509	28.8	6.8	5.4	6.9	0.3	2.9	39.5	0	0	6.1	2.2	33647	2.5	6.7	12.5	4.1	2055	488	124	3843	488	21	2289	2381	193	2819	0	0	277	50	33647	175
798	2.39759	Contra Costa	0.856	0.5083	0.5144	0.4344	0.5283	0.561	0.6869	0.4729	0.6614	0.1566	0.5682	0.2214	0.1517	0.6554	0.2157	28.9	14.6	1.9	11.6	0.3	1.8	49.3	0.6	10.4	4.1	6.6	36563	5	10.6	4.2	4	2726	1375	57	7397	1091	28	2927	2998	159	4656	17	312	231	194	36563	471
799	0.802946	Contra Costa	0.5666	0.5464	0.7728	0.7145	0.4588	0.8202	0.6712	0.8191	0	0.7286	0.4244	0.4304	0.5891	0.473	0.8194	23.5	15.2	4.7	15.9	0.2	7.3	47	12.5	0	17.7	4.5	28205	15.6	7.8	11.6	4.6	1095	710	74	2790	744	8	1590	1614	321	2196	202	0	567	72	28205	729
800	11.0283	Contra Costa	0.8994	0.4632	0.4159	0.2698	0.6069	0.4366	0.6108	0	0.5028	0.0664	0.3167	0.0953	0.2085	0.6106	0.195	30.3	13.9	1.3	9.4	0.5	1	39.4	0	4.5	2.3	3.3	47847	6.2	9.8	4	2.2	1326	609	19	6423	410	23	1412	1509	41	1724	0	68	64	46	47847	270
801	3.3684	Contra Costa	0.307	0.8085	0.6101	0.2698	0.715	0.3947	0.449	0	0.3325	0.178	0.0989	0.0889	0.2964	0.6566	0.6772	19.8	20	2.7	9.4	1.2	0.8	24.3	0	1.2	4.5	1.2	48882	8.1	10.6	8.9	6.7	772	778	40	2027	364	47	1503	1715	29	945	0	21	126	18	48882	313
802	0.692124	Contra Costa	0.8616	0.3585	0.866	0.3746	0.8034	0.7722	0.7613	0.4503	0.5823	0.6239	0.6619	0.7166	0.7838	0.893	0.5215	29	12.2	7.3	10.8	2.3	5.4	61.7	0.5	7	14	8.6	20811	24.1	17.8	7	11.9	1527	641	123	3830	559	119	1695	1850	259	3244	10	130	450	146	20811	1244
803	0.835341	Contra Costa	0.6027	0.6986	0.7236	0.8787	0.475	0.6953	0.7173	0	0.7182	0.4656	0.5682	0.5158	0.3901	0.6018	0.7043	24	17.7	3.9	20	0.2	3.6	54.1	0	13.6	10	6.6	25827	10.2	9.7	9.3	5.1	1103	814	56	3116	922	9	1443	1550	158	2489	0	211	299	95	25827	465
804	0.579152	Contra Costa	0.7509	0.419	0.7232	0.7411	0.5703	0.6565	0.7707	0	0.2938	0.4146	0.5069	0.6159	0.6973	0.3535	0.4379	26.4	13.2	3.9	16.4	0.4	2.9	63.3	0	0.8	8.9	5.6	23279	19.7	6.3	6.2	8.2	1044	522	48	2156	647	16	1239	1378	109	2508	0	11	226	69	23279	772
805	1.19009	Contra Costa	0.6046	0.3215	0.7682	0.7875	0.561	0.7959	0.8255	0.7179	0.8437	0.7879	0.6953	0.707	0.6858	0.8313	0.3048	24	11.6	4.6	17.4	0.4	6.2	74.2	6	25.1	20.5	9.5	21052	19.2	15.1	5	12.2	1658	802	114	3253	1201	26	2493	2738	401	5126	164	686	941	237	21052	1308
806	1.41926	Contra Costa	0.1824	0.5902	0.2849	0.7994	0.3976	0.7724	0.6474	0	0.5175	0.62	0.5627	0.4615	0.61	0.7071	0.8867	17.4	15.9	0.7	17.7	0.1	5.4	43.9	0	4.9	13.9	6.5	27314	16.3	11.7	13.9	9.5	1199	1096	17	4915	1217	6	2431	2535	365	3018	0	125	661	159	27314	1114
807	1.52066	Contra Costa	0.4447	0.2765	0.625	0.6346	0.5268	0.6873	0.7959	0	0	0.2875	0.0902	0.2913	0.1417	0.3301	0.585	21.8	10.8	2.8	14.5	0.3	3.4	68.2	0	0	6.5	1.1	33148	4.8	6	7.7	6	966	477	39	2118	643	13	1397	1489	146	3021	0	0	193	15	33148	210
808	1.3839	Contra Costa	0.6585	0.6635	0.7855	0.7788	0.5076	0.8777	0.8404	0.7575	0.8024	0.8872	0.8824	0.6142	0.8354	0.8243	0.8672	24.8	17.1	4.9	17.2	0.3	10.8	77.2	8.2	20.3	27.2	20.2	23330	27.6	14.8	13.1	9.8	1769	1219	127	9060	1227	18	2589	2806	714	5507	230	570	1296	524	23330	1937
809	0.769738	Contra Costa	0.2863	0.4632	0.3541	0.7095	0.7972	0.7409	0.8387	0	0.6674	0.763	0.4496	0.3537	0.5727	0.7161	0.8566	19.5	13.9	1	15.8	2.2	4.5	76.8	0	10.7	19.2	4.8	30683	15.1	11.9	12.7	8	783	557	15	8890	621	87	1472	1511	173	3084	0	162	526	70	30683	595
810	5.40468	Contra Costa	0.4738	0.328	0.775	0.7095	0.5995	0.7916	0.8182	0	0.7164	0.6065	0.2564	0.3266	0.4906	0.4109	0.5936	22.2	11.7	4.7	15.8	0.5	6.1	72.7	0	13.5	13.5	2.7	31701	12.7	7	7.8	5.7	1826	959	124	3152	1297	41	2640	2721	471	5982	0	367	744	70	31701	1044
811	1.19335	Contra Costa	0.3912	0.2649	0.6751	0.4635	0.6913	0.8546	0.8147	0	0	0.7032	0.2149	0.5509	0.2275	0.1537	0.6705	21.1	10.6	3.3	12	1	9.1	72	0	0	16.7	2.3	24923	6.6	3.7	8.8	16.5	674	340	30	901	383	32	914	969	276	2302	0	0	357	21	24923	211
812	15.587	Contra Costa	0.2521	0.1461	0.3319	0.4708	0.8526	0.6277	0.724	0	0.3716	0.2932	0.1085	0.3583	0.4641	0.3163	0.795	18.9	8.2	0.9	12.1	3.2	2.5	55.1	0	1.8	6.6	1.3	30506	12	5.8	11	11.2	662	288	11	13190	425	113	1215	1240	84	1931	0	22	169	16	30506	421
813	4.62049	Contra Costa	0.2301	0.476	0.4298	0.3674	0.7148	0.5441	0.4934	0	0.7838	0.2487	0.5841	0.1572	0.2085	0.036	0.5405	18.5	14.1	1.4	10.7	1.2	1.7	28	0	18.5	5.8	6.9	41101	6.2	1.3	7.2	5	629	480	21	8360	360	41	1475	1578	54	952	0	292	147	102	41101	210
814	1.20887	Contra Costa	0.3854	0.2289	0.7594	0.549	0.6751	0.7258	0.5541	0.4503	0.6212	0.5012	0.2455	0.1592	0.4323	0.124	0.6488	21	9.9	4.4	13.2	0.9	4.2	33.5	0.5	8.5	10.8	2.6	40925	11.2	3.3	8.5	5.1	1714	809	140	7529	1070	72	3162	3293	318	2734	18	281	617	82	40925	905
815	2.7654	Contra Costa	0.3932	0.4253	0.763	0.2479	0.6707	0.6837	0.5733	0	0.7665	0.3736	0.1523	0.1625	0.2275	0.5828	0.3159	21.1	13.3	4.5	9.1	0.9	3.4	35.4	0	17	8.1	1.7	40614	6.6	9.4	5.1	3.2	1385	874	114	4477	599	56	2542	2671	206	2320	0	455	368	43	40614	432
816	2.0534	Contra Costa	0.1863	0.7252	0.3057	0.11	0.4899	0.3683	0.5295	0.4503	0	0.1299	0	0.0708	0.1608	0.1842	0.2054	17.5	18.2	0.8	6.9	0.2	0.7	31.2	0.5	0	3.6	0	52120	5.2	4.1	4.1	2.9	1197	1245	21	3301	470	15	2675	2802	44	2129	15	0	185	0	52120	355
817	2.00689	Contra Costa	0.2596	0.8381	0	0.2407	0.5195	0.2518	0.4498	0	0.5573	0.1837	0.1413	0.0761	0.016	0.2275	0.2382	19.1	20.8	0	9	0.3	0.3	24.3	0	6.2	4.6	1.6	51113	1.5	4.7	4.4	2.7	824	898	0	2258	389	12	1783	1899	12	1053	0	117	151	29	51113	64
818	1.69467	Contra Costa	0.2085	0.7039	0.5939	0.5694	0.5199	0.6544	0.6115	0	0.6038	0.0276	0.6541	0.0753	0.4788	0.2385	0.7345	18	17.8	2.5	13.5	0.3	2.9	39.4	0	7.8	1.3	8.4	51261	12.4	4.8	9.8	4.9	1102	1087	62	22351	826	17	2456	2554	167	2410	0	200	57	207	51261	756
819	0.740283	Contra Costa	0.4824	0.3831	0	0.1857	0.5777	0.547	0.4876	0.4729	0.357	0.0799	0.0435	0.1302	0.0873	0.2335	0.7905	22.3	12.6	0	8.2	0.4	1.7	27.4	0.6	1.6	2.6	0.6	43623	3.6	4.8	10.9	4.6	1046	591	0	3222	383	20	1714	1739	73	1287	10	27	87	10	43623	168
820	0.775461	Contra Costa	0.0875	0.5083	0.3414	0.3966	0.815	0.439	0.6222	0	0.8389	0.1455	0.6772	0.0666	0.2179	0.049	0.1848	14	14.6	1	11.1	2.5	1	40.7	0	24.4	3.9	9	53068	6.4	1.7	3.9	8.9	749	784	23	9558	580	132	2420	2480	50	2183	0	606	164	219	53068	334
821	1.13427	Contra Costa	0.4639	0.7198	0.6234	0.6463	0.8942	0.6881	0.453	0	0.7604	0.0847	0.761	0.1215	0.1608	0.2601	0.1372	22.1	18.1	2.8	14.7	4.6	3.4	24.6	0	16.6	2.7	11.8	44524	5.2	5.1	3.4	6.8	1265	1038	60	5785	823	264	2161	2192	184	1411	0	363	115	255	44524	293
822	0.928487	Contra Costa	0.3203	0.8921	0	0.6809	0.688	0.3444	0.3666	0	0.5932	0.0166	0.5447	0.0601	0.0673	0.1743	0.2382	20	22.8	0	15.3	1	0.6	18.5	0	7.4	0.9	6.2	54761	3.1	4	4.4	0.7	699	794	0	1439	530	34	1345	1415	19	645	0	105	23	84	54761	109
823	1.0451	Contra Costa	0.495	0.1833	0.798	0.322	0.6772	0.8508	0.6867	0	0.4022	0.4381	0.2455	0.3923	0.32	0.6193	0.3714	22.5	9	5.2	10.1	0.9	8.9	49.3	0	2.3	9.4	2.6	29361	8.6	10	5.6	10.7	1503	600	112	6108	673	60	2162	2324	538	3294	0	53	439	57	29361	568
824	0.848156	Contra Costa	0.2613	0.3896	0.8731	0.576	0.6628	0.8232	0.6812	0.4503	0	0.4883	0.1085	0.3394	0.5632	0.1968	0.795	19.1	12.7	7.6	13.6	0.8	7.4	48.5	0.5	0	10.5	1.3	31209	14.8	4.3	11	11.4	1094	731	142	3084	777	46	1878	1966	393	2781	9	0	442	25	31209	845
825	1.08874	Contra Costa	0.5546	0.438	0.8329	0.4042	0.7784	0.7206	0.6852	0.5387	0.7363	0.4883	0.6541	0.3477	0.592	0.4038	0.5764	23.3	13.5	6.1	11.2	1.9	4.1	49	1.1	14.8	10.5	8.4	30908	15.7	6.9	7.6	8.4	1764	1023	170	4740	841	144	2792	2842	282	3716	32	421	565	234	30908	1175
826	1.20734	Contra Costa	0.2744	0.5964	0.6809	0.823	0.681	0.7912	0.6211	0	0.6246	0.4241	0.4074	0.2392	0.4034	0.7447	0.5405	19.3	16	3.3	18.3	0.9	6.1	40.6	0	8.7	9.1	4.3	35615	10.5	12.6	7.2	6.6	1610	1331	97	8893	1506	77	2899	2933	470	3385	0	254	556	126	35615	861
827	0.738857	Contra Costa	0.3585	0.6399	0.8137	0.7788	0.4168	0.669	0.641	0	0.6231	0.5695	0.3359	0.3472	0.2179	0.3802	0.3268	20.6	16.7	5.6	17.2	0.1	3.1	43.1	0	8.6	12.5	3.5	30929	6.4	6.6	5.2	11.2	899	726	84	2480	744	5	1512	1522	129	1877	0	131	376	53	30929	277
828	0.75509	Contra Costa	0.2691	0.476	0.7006	0.3893	0.5935	0.5843	0.6015	0	0.7005	0.178	0.1939	0.1396	0.2228	0.1718	0.5591	19.2	14.1	3.6	11	0.5	2	38.3	0	12.5	4.5	2.1	42718	6.5	4	7.4	4.1	762	561	54	2015	436	19	1508	1611	76	1521	0	202	129	32	42718	256
829	0.91674	Contra Costa	0.4413	0.7147	0.4878	0.2992	0.7548	0.6644	0.5363	0	0.4381	0.2275	0.3359	0.1685	0.2323	0.2339	0.8509	21.8	18	1.8	9.8	1.6	3	31.8	0	2.9	5.4	3.5	40123	6.7	4.8	12.5	6.8	1171	971	40	3441	521	87	2256	2276	152	1711	0	67	207	80	40123	361
830	0.504109	Contra Costa	0.5081	0.419	0.6643	0.4919	0.4659	0.7325	0.5814	0.4729	0.8157	0.3266	0.7557	0.2497	0.2507	0.5382	0.491	22.6	13.2	3.2	12.4	0.2	4.3	36.2	0.6	21.7	7.2	11.6	35074	7.1	8.7	6.7	6.8	872	507	49	1738	479	7	1549	1608	160	1394	9	349	199	179	35074	274
831	1.02106	Contra Costa	0.2724	0.6276	0.6671	0.6867	0.4859	0.7596	0.653	0	0.8919	0.3577	0.6373	0.2231	0.4202	0.4054	0.5499	19.3	16.5	3.2	15.4	0.2	5	44.6	0	33.5	7.8	8	36462	10.9	6.9	7.3	10.5	1444	1238	99	6142	1151	16	3101	3357	359	3346	0	1125	426	249	36462	813
832	0.68517	Contra Costa	0.3038	0.6096	0.6292	0.4847	0.7165	0.7597	0.7046	0.5477	0	0.2325	0.3818	0.2464	0.5727	0.4071	0.3492	19.8	16.2	2.8	12.3	1.2	5	52.1	1.2	0	5.5	4	35244	15.1	7	5.4	5.2	681	557	35	2455	421	42	1236	1285	158	1794	16	0	137	50	35244	521
833	1.06985	Contra Costa	0.1799	0.7303	0.3751	0.6097	0.7355	0.58	0.6103	0	0.5581	0.1954	0.0989	0.1572	0.1371	0.5077	0.5764	17.4	18.3	1.1	14.1	1.4	2	39.3	0	6.2	4.8	1.2	41101	4.7	8.3	7.6	5.6	617	649	14	1771	496	50	1244	1244	67	1397	0	77	124	15	41101	166
834	1.23309	Contra Costa	0.1727	0.5401	0.7438	0.478	0.8564	0.8506	0.6957	0.8779	0.8044	0.7209	0.4328	0.3967	0.4202	0.4087	0.6976	17.2	15.1	4.2	12.2	3.3	8.9	50.7	18.2	20.5	17.4	4.6	29227	10.9	7	9.2	12.6	1393	1226	126	7439	958	269	3023	3106	675	4106	566	637	1040	139	29227	859
835	1.68869	Contra Costa	0.3943	0.8618	0	0.6097	0.6646	0.4884	0.47	0	0.6673	0.0664	0.3545	0.0567	0.0039	0.0355	0.1848	21.1	21.6	0	14.1	0.8	1.3	26	0	10.7	2.3	3.7	55722	0.6	1.3	3.9	4.3	1247	1273	0	3511	829	48	2279	2333	73	1536	0	250	100	85	55722	36
836	0.642281	Contra Costa	0.2714	0.5585	0.5492	0.2128	0.667	0.7406	0.5774	0	0.357	0.0799	0.2668	0.1244	0.3687	0.0852	0.7167	19.2	15.4	2.2	8.6	0.8	4.5	35.8	0	1.6	2.6	2.8	44198	9.7	2.5	9.5	5.4	696	557	30	1771	311	30	1373	1417	155	1294	0	22	71	38	44198	348
837	2.60628	Contra Costa	0.6778	0.8413	0	0.2059	0.7082	0.5038	0.4862	0	0.4749	0.0345	0.2455	0.0487	0.1322	0.2243	0.6182	25.1	20.9	0	8.5	1.1	1.4	27.3	0	3.8	1.5	2.6	58051	4.6	4.7	8.1	0.8	1559	1297	0	10479	526	71	2119	2154	81	1697	0	81	64	56	58051	284
838	1.04807	Contra Costa	0.2936	0.3831	0.7785	0.4919	0.7027	0.6075	0.4413	0	0.7326	0.0892	0.7481	0.1206	0.5632	0.3484	0.6411	19.6	12.6	4.8	12.4	1.1	2.3	23.7	0	14.5	2.8	11.3	44632	14.8	6.2	8.4	10.5	1161	744	114	5592	727	65	2389	2456	125	1405	0	357	117	271	44632	869
839	2.56684	Contra Costa	0.3876	0.5964	0.297	0.0685	0.6194	0.606	0.4682	0	0.3833	0.0246	0.2149	0.0538	0.0711	0.1509	0.2823	21	16	0.7	6	0.6	2.3	25.8	0	2	1.2	2.3	56545	3.2	3.7	4.8	2.2	1573	1198	22	3610	447	43	2936	3055	165	1933	0	60	63	67	56545	237
840	1.56776	Contra Costa	0.7686	0.3707	0.4458	0.0187	0.6427	0.2825	0.4183	0.4503	0.873	0.0088	0.2769	0.0421	0.3512	0.0741	0.4053	26.7	12.4	1.5	4.1	0.7	0.4	22	0.5	29.7	0.5	2.9	60619	9.3	2.3	5.9	9.6	1481	689	32	2616	228	38	2108	2148	20	1220	11	639	18	61	60619	514
841	0.997004	Contra Costa	0.2458	0.7918	0.5947	0.6027	0.4247	0.8237	0.4278	0	0.8906	0.0423	0.8211	0.0693	0.3014	0.4007	0.5017	18.8	19.6	2.5	14	0.1	7.4	22.7	0	33.2	1.7	14.9	52433	8.2	6.9	6.8	7.8	902	942	53	2957	671	6	2094	2171	345	1090	0	721	61	311	52433	396
842	2.25505	Contra Costa	0.5269	0.7784	0.3111	0.1315	0.4959	0.5088	0.3948	0	0.4132	0.0069	0.4328	0.0314	0.0103	0.5216	0.585	22.9	19.3	0.8	7.3	0.2	1.4	20.4	0	2.5	0.4	4.6	65806	1.2	8.5	7.7	7.1	895	753	12	1696	285	9	1486	1533	52	797	0	38	11	69	65806	48
843	0.829587	Contra Costa	0.6466	0.419	0.7326	0.1924	0.6339	0.6877	0.6428	0	0.5792	0.2215	0.3359	0.1224	0.1656	0.7135	0.2938	24.6	13.2	4	8.3	0.6	3.4	43.3	0	6.9	5.3	3.5	44420	5.3	11.8	4.9	5.2	1426	762	74	3660	480	37	1851	1965	181	2508	0	136	212	64	44420	305
844	0.68193	Contra Costa	0.8906	0.4632	0.3316	0.1548	0.5287	0.5446	0.5872	0	0	0.2215	0.1299	0.1338	0.3427	0.3222	0.5017	30	13.9	0.9	7.7	0.3	1.7	36.8	0	0	5.3	1.5	43277	9.1	5.9	6.8	4	1109	515	11	4782	286	11	1217	1217	57	1362	0	0	130	18	43277	336
845	1.25113	Contra Costa	0.3994	0.7877	0.235	0.2622	0.6154	0.4551	0.6073	0.4317	0.6249	0.054	0.7146	0.068	0.1132	0.0364	0.3825	21.2	19.5	0.5	9.3	0.6	1.1	39	0.4	8.7	2	10.1	52748	4.2	1.3	5.7	4.8	1023	940	9	2585	451	27	1764	1764	50	1883	7	153	68	179	52748	202
846	1.4277	Contra Costa	0.7877	0.8313	0.5669	0.3599	0.6828	0.5805	0.455	0	0.6829	0.151	0.4928	0.1009	0.109	0.5235	0.3492	27.1	20.6	2.3	10.6	0.9	2	24.8	0	11.5	4	5.4	47083	4.1	8.5	5.4	0.7	1796	1362	52	8757	703	62	2246	2404	125	1640	0	277	180	122	47083	269
847	6.16758	Contra Costa	0.7649	0.3585	0.4203	0.0439	0.3952	0.724	0.6765	0	0.5855	0.0706	0.3906	0.0343	0.0181	0.032	0.0457	26.6	12.2	1.4	5.3	0.1	4.1	47.8	0	7.1	2.4	4.1	64033	1.6	1.2	2.1	4.2	1596	728	26	2418	319	5	1895	1946	236	2862	0	139	97	77	64033	98
848	0.492233	Contra Costa	0.8281	0.2079	0.2477	0.1371	0.6455	0.4588	0.6619	0	0.2917	0.0502	0.1195	0.0569	0.0443	0.4114	0.0746	28.1	9.5	0.6	7.4	0.7	1.1	45.8	0	0.8	1.9	1.4	55657	2.5	7	2.6	2.2	801	271	5	1952	211	20	898	898	30	1305	0	7	36	13	55657	72
849	9.94727	Contra Costa	0.8031	0.7462	0.6324	0.322	0.6322	0.4885	0.3992	0	0.6711	0.054	0.5327	0.0161	0.0074	0.5186	0.271	27.5	18.6	2.9	10.1	0.6	1.3	20.7	0	10.9	2	6	78510	1	8.4	4.7	2.9	1873	1267	76	13489	684	43	2656	2797	81	1412	0	305	97	159	78510	68
850	7.9094	Contra Costa	0.6834	0.7556	0	0.0949	0.6585	0.3176	0.3929	0	0	0.0276	0.399	0.0101	0.0346	0.3135	0.1288	25.2	18.8	0	6.6	0.8	0.5	20.3	0	0	1.3	4.2	87450	2.2	5.8	3.3	2.4	1459	1089	0	2873	379	45	1998	2116	27	1174	0	0	50	83	87450	128
851	1.10745	Contra Costa	0.828	0.8344	0	0.1607	0.466	0.4387	0.3249	0	0	0.0246	0.1623	0.0444	0.2411	0.3433	0.1649	28.1	20.7	0	7.8	0.2	1	16	0	0	1.2	1.8	59695	6.9	6.2	3.7	1.4	1080	795	0	2601	301	7	1377	1438	36	614	0	0	30	25	59695	265
852	10.2324	Contra Costa	0.3082	0.8921	0.2045	0.179	0.5537	0.4018	0.4456	0	0.397	0.0307	0	0.0125	0.0103	0.1175	0.1372	19.9	22.8	0.4	8.1	0.4	0.8	24	0	2.2	1.4	0	83151	1.2	3.1	3.4	2.2	1231	1411	9	2202	505	22	2382	2468	48	1490	0	54	66	0	83151	75
853	3.778	Contra Costa	0.7511	0.8475	0.366	0.1428	0.6379	0.3209	0.4783	0	0	0.1566	0.1523	0.0079	0.0408	0.3141	0.6182	26.4	21.1	1.1	7.5	0.7	0.5	26.7	0	0	4.1	1.7	92882	2.4	5.8	8.1	1.4	1282	1028	18	4576	364	32	1668	1792	23	1296	0	0	134	29	92882	117
854	1.38491	Contra Costa	0.6203	0.6572	0.4543	0.1154	0.686	0.7004	0.4456	0	0.8322	0.1455	0.6953	0.0534	0.4906	0.0898	0.4159	24.2	17	1.6	7	1	3.7	24	0	23.7	3.9	9.5	56685	12.7	2.6	6	2.9	1336	937	32	7609	384	53	2041	2076	190	1326	0	491	138	193	56685	695
855	3.31244	Contra Costa	0.5667	0.489	0.3589	0.054	0.5047	0.5752	0.5307	0	0.8431	0.0307	0.3545	0.0393	0.2458	0.4247	0.2594	23.5	14.3	1	5.6	0.2	2	31.3	0	25	1.4	3.7	61826	7	7.2	4.6	5.8	1519	923	27	10474	363	16	2591	2698	120	2027	0	674	64	97	61826	451
856	3.49206	Contra Costa	0.8727	0.7694	0	0.0231	0.5223	0.2945	0.3897	0.4503	0	0.0144	0.2149	0.0121	0.003	0.2041	0.3268	29.4	19.1	0	4.4	0.3	0.4	20.1	0.5	0	0.8	2.3	83928	0.4	4.4	5.2	0.6	1764	1148	0	3105	264	17	2132	2201	23	1204	12	0	31	48	83928	21
857	2.67428	Contra Costa	0.6367	0.6696	0.3118	0.0409	0.6194	0.5775	0.5449	0	0.6981	0.0307	0.2356	0.0493	0.2085	0.2965	0.6705	24.5	17.2	0.8	5.2	0.6	2	32.6	0	12.4	1.4	2.5	57849	6.2	5.6	8.8	3.9	1531	1076	19	4994	321	36	2342	2362	119	2040	0	293	57	59	57849	388
858	1.96546	Contra Costa	0.651	0.8048	0	0.0644	0.5713	0.5898	0.4816	0	0	0.0621	0.4997	0.0078	0.0228	0.0726	0.2272	24.7	19.9	0	5.9	0.4	2.1	26.9	0	0	2.2	5.5	93055	1.8	2.3	4.3	5.5	1093	881	0	2603	262	18	1533	1568	88	1192	0	0	65	84	93055	78
859	31.6953	Contra Costa	0.2931	0.4069	0.6594	0.412	0.6381	0.7082	0.7461	0.8074	0	0.2986	0	0.2381	0.2275	0.4423	0.8156	19.6	13	3.1	11.3	0.7	3.8	58.9	11.6	0	6.7	0	35673	6.6	7.4	11.5	8.8	981	651	53	1591	563	33	1704	1740	179	2946	201	0	243	0	35673	329
860	8.43559	Contra Costa	0.7688	0.1977	0.7644	0.5214	0.6339	0.7039	0.844	0	0.3718	0.2656	0.1939	0.3282	0.2782	0.8201	0.7345	26.7	9.3	4.5	12.8	0.6	3.7	77.8	0	1.8	6.1	2.1	31650	7.7	14.7	9.8	5.3	3727	1296	168	7431	1783	89	3725	3880	498	10847	0	69	556	78	31650	1060
861	1.18207	Contra Costa	0.4578	0.2986	0.6548	0.5894	0.7334	0.7383	0.7486	0.4503	0.4646	0.3425	0.5944	0.2495	0.3816	0.0839	0.8116	22	11.2	3.1	13.8	1.4	4.5	59.4	0.5	3.5	7.5	7.1	35089	10	2.5	11.4	12.1	1600	814	68	4988	995	101	2218	2218	311	4322	12	78	384	157	35089	721
862	100.683	Contra Costa	0.141	0.7877	0	0.3746	0.8914	0.5489	0.4784	0.4931	0.3873	0.1729	0.4857	0.0108	0.4202	0.025	0.2382	16.3	19.5	0	10.8	4.5	1.7	26.7	0.7	2	4.4	5.3	86170	10.9	0.9	4.4	2.5	860	1033	0	3075	561	237	2094	2168	89	1410	15	44	181	111	86170	570
863	3.61567	Contra Costa	0.6681	0.4011	0.5739	0.1205	0.4676	0.5194	0.5995	0.4503	0	0.0502	0.0811	0.06	0.1371	0.4601	0.5405	24.9	12.9	2.4	7.1	0.2	1.5	38.1	0.5	0	1.9	1	54776	4.7	7.6	7.2	2.7	2031	1052	68	5249	581	15	2870	2870	115	3105	13	0	107	28	54776	382
864	2.85505	Contra Costa	0.561	0.8475	0	0.2128	0.6054	0.5297	0.5277	0.5298	0	0.1047	0.0533	0.0156	0.0228	0.2184	0.0457	23.4	21.1	0	8.6	0.5	1.6	31	1	0	3.1	0.7	79085	1.8	4.6	2.1	5.3	811	731	0	1194	299	18	1198	1212	53	1077	12	0	75	8	79085	62
865	3.78926	Contra Costa	0.3986	0.6032	0.1886	0.322	0.44	0.4539	0.4412	0	0.5041	0.0276	0.6096	0.0537	0.1003	0.1144	0.5499	21.2	16.1	0.3	10.1	0.1	1.1	23.7	0	4.5	1.3	7.4	56572	3.9	3.1	7.3	2.2	1743	1329	8	4327	832	12	3165	3233	84	1954	0	147	75	233	56572	323
866	25.9135	Contra Costa	0.5491	0.7252	0	0.1371	0.5327	0.197	0.3434	0.6146	0.2412	0.0892	0.1523	0.0761	0.0443	0.0662	0.4159	23.2	18.2	0	7.4	0.3	0.2	17.1	2.2	0.4	2.8	1.7	51126	2.5	2.1	6	1.9	1214	952	0	2806	388	16	1826	1898	8	892	41	8	100	31	51126	129
867	6.1142	Contra Costa	0.3599	0.5647	0.6977	0.4344	0.6625	0.5228	0.8351	0.6146	0.4411	0.3632	0.4496	0.4077	0.3945	0.7866	0.338	20.6	15.5	3.5	11.6	0.8	1.5	76.2	2.2	3	7.9	4.8	28887	10.3	13.6	5.3	8.1	903	676	44	1359	506	35	1240	1261	63	3332	28	38	228	60	28887	452
868	40.9774	Contra Costa	0.0866	0.7358	0.475	0.1729	0.5048	0.5841	0.7889	0.4228	0.3871	0.282	0.1299	0.0682	0.0481	0.2474	0.2054	13.9	18.4	1.7	8	0.2	2	66.8	0.3	2	6.4	1.5	52693	2.6	5	4.1	4.1	731	968	32	2133	422	13	1892	2022	103	3510	6	41	250	29	52693	137
869	0.810757	Contra Costa	0.2736	0.6276	0.8174	0.6407	0.5992	0.8106	0.8189	0	0.7162	0.6767	0.4411	0.3878	0.3945	0.6581	0.5936	19.3	16.5	5.7	14.6	0.5	6.8	72.8	0	13.5	15.7	4.7	29494	10.3	10.7	7.8	11.2	1125	962	107	3645	850	29	1892	2018	379	4250	0	272	670	89	29494	598
870	1.00136	Contra Costa	0.1167	0.5773	0.6395	0.549	0.4074	0.7609	0.7605	0	0.6757	0.4656	0.3729	0.2684	0.3104	0.3875	0.3714	15.4	15.7	2.9	13.2	0.1	5.1	61.6	0	11.1	10	3.9	34165	8.4	6.7	5.6	7.1	756	772	58	3292	649	5	1984	2127	238	3021	0	237	385	77	34165	411
871	0.66089	Contra Costa	0.5589	0.2986	0.5181	0.2128	0.4417	0.8068	0.8831	0.4228	0	0.3266	0.028	0.1639	0.0181	0.4546	0.6098	23.3	11.2	2	8.6	0.1	6.7	85.4	0.3	0	7.2	0.3	40488	1.6	7.6	8	5.5	1105	530	30	1670	407	7	1522	1550	296	4042	5	0	233	5	40488	77
872	3.67382	Contra Costa	0.1517	0.8806	0.6465	0.7696	0.6825	0.6842	0.7282	0	0.5771	0.2656	0.5944	0.1704	0.0873	0.1852	0.3268	16.6	22.3	3	17	0.9	3.4	55.8	0	6.8	6.1	7.1	39976	3.6	4.2	5.2	2.7	996	1335	66	2411	1019	56	2210	2354	199	3348	0	161	286	157	39976	212
873	1.41775	Contra Costa	0.3199	0.5835	0.682	0.2622	0.5634	0.7838	0.8681	0	0.535	0.3632	0.4244	0.3152	0.2034	0.2959	0.2382	20	15.8	3.4	9.3	0.4	5.8	82.6	0	5.5	7.9	4.5	32159	6.1	5.6	4.4	8.1	1413	1117	77	3222	650	27	2291	2291	395	5822	0	125	382	103	32159	429
874	1.31934	Contra Costa	0.1279	0.6757	0.7353	0.1548	0.5518	0.8104	0.8872	0	0.5496	0.4092	0.5735	0.16	0.0408	0.3116	0.3714	15.8	17.3	4	7.7	0.4	6.8	86.2	0	5.9	8.8	6.7	40844	2.4	5.8	5.6	6.5	767	840	60	4118	375	17	1487	1487	312	4178	0	88	301	99	40844	117
875	1.5171	Contra Costa	0.4861	0.783	0.8182	0.4344	0.6549	0.7023	0.7579	0	0.5855	0.4039	0.4496	0.2401	0.3243	0.2654	0.6182	22.4	19.4	5.7	11.6	0.8	3.7	61	0	7.1	8.7	4.8	35571	8.7	5.2	8.1	10.8	1095	949	94	5094	569	37	1654	1778	170	2990	0	127	291	80	35571	428
876	2.4053	Contra Costa	0.0921	0.8159	0.2947	0.4993	0.6146	0.6127	0.7905	0.5727	0	0.1092	0	0.0726	0.1132	0.0726	0.5405	14.2	20.2	0.7	12.5	0.6	2.3	67.1	1.5	0	3.2	0	51766	4.2	2.3	7.2	4.7	588	835	11	1722	515	23	1489	1549	94	2776	24	0	103	0	51766	174
877	0.867062	Contra Costa	0.2308	0.5773	0.7839	0.7459	0.6239	0.7402	0.7795	0.6281	0.7353	0.6099	0.6286	0.2412	0.3555	0.5143	0.8914	18.5	15.7	4.9	16.5	0.6	4.5	65.1	2.5	14.7	13.6	7.8	35531	9.4	8.4	14.1	8.7	872	740	85	3929	779	28	1744	1908	207	3069	48	281	479	136	35531	445
878	6.17506	Contra Costa	0.252	0.4696	0.7422	0.5425	0.7151	0.8023	0.8045	0	0.6559	0.4194	0.5327	0.2171	0.3771	0.2769	0.2594	18.9	14	4.1	13.1	1.2	6.5	70	0	10.1	9	6	36829	9.9	5.3	4.6	6.4	892	663	72	1974	609	57	1739	1883	292	3301	0	191	308	104	36829	464
879	0.507426	Contra Costa	0.105	0.7784	0.8362	0.3294	0.4563	0.8283	0.6362	0	0	0.2007	0.3906	0.1958	0.1801	0.4693	0.2382	14.9	19.3	6.2	10.2	0.2	7.7	42.4	0	0	4.9	4.1	38160	5.6	7.7	4.4	15.8	443	574	75	1813	302	5	1213	1268	216	1263	0	0	112	50	38160	166
880	1.70159	Contra Costa	0.1586	0.457	0.8501	0.7831	0.5361	0.7962	0.8005	0	0.5578	0.4287	0.3729	0.3729	0.2458	0.4048	0.2382	16.8	13.8	6.6	17.3	0.3	6.2	69.1	0	6.2	9.2	3.9	29993	7	6.9	4.4	5.4	1231	1009	181	6183	1266	23	2729	2897	442	5063	0	179	496	107	29993	512
881	0.770209	Contra Costa	0.3391	0.4011	0.3157	0.7788	0.5632	0.8635	0.8303	0	0.6197	0.6465	0.6882	0.5673	0.4404	0.5504	0.8342	20.3	12.9	0.8	17.2	0.4	9.7	75.1	0	8.5	14.7	9.3	24514	11.4	8.9	12	13	1116	707	15	3229	945	21	1810	1947	512	4123	0	165	552	169	24514	625
882	0.580163	Contra Costa	0.3738	0.3585	0.7515	0.704	0.4852	0.8808	0.8113	0	0.4172	0.6976	0.6845	0.4462	0.6189	0.6816	0.2272	20.8	12.2	4.3	15.7	0.2	11	71.3	0	2.5	16.5	9.2	27743	16.6	11.1	4.3	15.2	491	287	42	1832	371	5	980	1099	249	1679	0	28	272	90	27743	388
883	0.397118	Contra Costa	0.1697	0.6032	0.2898	0.2128	0.5639	0.8364	0.7142	0.4503	0	0.2986	0.5327	0.1322	0.4945	0.3907	0.195	17.1	16.1	0.7	8.6	0.4	8.1	53.6	0.5	0	6.7	6	43412	12.8	6.7	4	8.9	489	461	8	1283	245	11	1112	1169	223	1532	6	0	151	67	43412	364
884	0.519207	Contra Costa	0.0991	0.4444	0.5793	0.2549	0.5156	0.792	0.7406	0	0.6025	0.19	0.6811	0.1752	0.4945	0.3461	0.4808	14.6	13.6	2.4	9.2	0.3	6.1	57.9	0	7.8	4.7	9.1	39608	12.8	6.2	6.6	12	706	658	47	3278	446	13	1949	2136	277	2802	0	166	170	178	39608	618
885	0.61627	Contra Costa	0.2079	0.8942	0	0.2194	0.5217	0.7432	0.6586	0	0.2489	0.2165	0.2149	0.0809	0.3945	0.1643	0.3268	18	22.9	0	8.7	0.3	4.6	45.3	0	0.5	5.2	2.3	50226	10.3	3.9	5.2	2.9	703	893	0	1615	339	11	1626	1683	167	1768	0	8	157	38	50226	402
886	0.309417	Contra Costa	0.2908	0.6696	0.5912	0.412	0.6434	0.812	0.6837	0	0.7761	0.1672	0.3906	0.198	0.338	0.429	0.5115	19.6	17.2	2.5	11.3	0.7	6.9	48.8	0	17.8	4.3	4.1	38013	9	7.2	6.9	8.9	540	473	27	2148	313	19	1078	1168	179	1347	0	208	85	44	38013	247
887	0.254772	Contra Costa	0.2339	0.2875	0.6509	0.1857	0.6281	0.7809	0.7052	0	0.5796	0.1729	0.2256	0.1411	0.3945	0.3564	0.5312	18.6	11	3	8.2	0.6	5.7	52.2	0	6.9	4.4	2.4	42601	10.3	6.3	7.1	13.2	515	306	33	1821	227	17	1090	1183	147	1449	0	82	92	26	42601	284
888	0.0952085	Contra Costa	0.1423	0.1122	0.8894	0.0311	0.8017	0.8667	0.8166	0.5933	0.4852	0.5183	0.8113	0.3921	0.4788	0.1464	0.5215	16.3	7.4	8.3	4.8	2.2	9.9	72.4	1.8	4	11.2	14.3	29366	12.4	3.6	7	17.5	277	125	60	845	79	38	720	819	156	1231	15	33	143	103	29366	203
889	0.389338	Contra Costa	0.1909	0.883	0.3474	0.1489	0.487	0.602	0.6152	0	0.2575	0.054	0.0637	0.0455	0.1322	0.146	0.0087	17.6	22.4	1	7.6	0.2	2.2	39.9	0	0.5	2	0.8	59272	4.6	3.6	0.8	3.1	410	520	9	1391	176	5	915	945	49	928	0	5	36	7	59272	106
890	13.3587	Del Norte	0.4556	0.6635	0.1773	0.8382	0.716	0.4551	0.4366	0.7526	0	0.4656	0.4244	0.4604	0.2782	0.4961	0.2938	21.9	17.1	0.1	18.7	1.2	1.1	23.4	7.9	0	10	4.5	27344	7.7	8.1	4.9	8.8	1426	1108	2	5783	1199	79	2551	3101	64	1521	246	0	462	116	27344	488
891	3.63458	El Dorado	0.3974	0.419	0.8847	0.7459	0.8422	0.8933	0.7134	0.7103	0.6503	0.8573	0.7176	0.534	0.487	0.4741	0.7708	21.2	13.2	8.1	16.5	3	12.1	53.5	5.6	9.9	24.7	10.2	25348	12.6	7.8	10.5	11.4	1076	669	142	7083	815	152	1753	3122	584	2719	175	308	869	178	25348	614
892	1.25152	El Dorado	0.2052	0.2707	0.8097	0.549	0.6193	0.7656	0.5409	0.6099	0.4255	0.3041	0.589	0.6132	0.731	0.6328	0.8538	18	10.7	5.5	13.2	0.6	5.2	32.2	2.1	2.7	6.8	7	23353	21.2	10.2	12.6	22.2	500	298	64	1563	366	16	1174	2405	136	897	51	65	136	82	23353	591
893	1.84543	El Dorado	0.059	0.8535	0.4399	0.3674	0.6029	0.4055	0.4087	0.6914	0.4717	0.1351	0.6239	0.1493	0.3335	0.2789	0.6182	11.9	21.3	1.5	10.7	0.5	0.8	21.3	4.7	3.7	3.7	7.7	41819	8.9	5.4	8.1	11.8	442	794	24	2895	400	19	1619	3640	29	795	171	134	114	124	41819	330
894	4.24577	El Dorado	0.4318	0.6336	0.654	0.8513	0.813	0.5093	0.5647	0.8312	0.6713	0.3211	0.8259	0.6239	0.6858	0.8338	0.8937	21.6	16.6	3.1	19.1	2.4	1.4	34.5	13.5	10.9	7.1	15.2	23088	19.2	15.2	14.2	17.5	812	622	48	3867	705	91	1569	2740	51	1295	371	299	187	239	23088	712
895	6.66083	El Dorado	0.2578	0.5022	0.6158	0.2128	0.6217	0	0.25	0	0	0.0502	0.0637	0.1565	0.2228	0.249	0.5591	19	14.5	2.7	8.6	0.6	0	11.7	0	0	1.9	0.8	41178	6.5	5	7.4	6.6	455	347	25	2419	204	14	922	1848	0	280	0	0	33	7	41178	155
896	11.5218	El Dorado	0.2098	0.6162	0	0.6097	0.5195	0.6586	0.3978	0	0.2405	0.2275	0	0.2172	0.3864	0.1871	0.8474	18.1	16.3	0	14.1	0.3	3	20.6	0	0.4	5.4	0	36825	10.1	4.2	12.4	8.7	456	412	0	1510	354	7	956	2162	72	520	0	9	105	0	36825	253
897	57.4845	El Dorado	0.3788	0.2601	0.6454	0.1047	0.8509	0.31	0.3086	0	0	0.1399	0.1085	0.3186	0.1987	0.1133	0.8474	20.9	10.5	3	6.8	3.2	0.5	15	0	0	3.8	1.3	32023	6	3.1	12.4	12	524	262	29	829	171	80	974	2130	11	376	0	0	67	13	32023	149
898	138.004	El Dorado	0.1632	0.8241	0.4169	0.7459	0.8611	0.1692	0.2752	0.7124	0	0.3887	0.3167	0.3739	0.2411	0.0831	0.8538	16.9	20.4	1.4	16.5	3.4	0	13.1	5.7	0	8.4	3.3	29955	6.9	2.5	12.6	15.5	1199	1447	34	3095	1149	244	2518	3019	3	927	173	0	459	82	29955	482
899	5.18419	El Dorado	0.443	0.3405	0.1782	0.0575	0.4497	0.4708	0.335	0	0.309	0.151	0.1939	0.0742	0.0203	0.2217	0.6632	21.8	11.9	0.1	5.7	0.2	1.2	16.6	0	1	4	2.1	51451	1.7	4.6	8.7	4	1375	749	2	4564	362	10	2049	2087	72	1046	0	20	167	43	51451	105
900	3.1854	El Dorado	0.7015	0.6399	0.3613	0.1154	0.4111	0.4752	0.4677	0	0.5384	0.1729	0.3359	0.0554	0.0346	0.0966	0.626	25.5	16.7	1.1	7	0.1	1.2	25.8	0	5.6	4.4	3.5	56029	2.2	2.8	8.2	4.4	1432	939	22	3213	392	6	2086	2249	64	1450	0	125	171	72	56029	121
901	5.47349	El Dorado	0.7954	0.3526	0	0.017	0.3958	0.4922	0.3536	0.4931	0	0.0166	0.1623	0.0614	0.0074	0.2506	0.2938	27.3	12.1	0	4	0.1	1.3	17.7	0.7	0	0.9	1.8	54436	1	5	4.9	1.9	1292	573	0	4143	188	4	1537	1655	59	837	12	0	27	27	54436	46
902	23.8613	El Dorado	0.2398	0.7462	0	0.4344	0.5417	0.5184	0.4188	0.714	0.2982	0.3317	0.1299	0.1861	0.0795	0.2305	0.585	18.7	18.6	0	11.6	0.3	1.5	22	5.8	0.8	7.3	1.5	38809	3.4	4.7	7.7	4.1	857	856	0	1412	533	15	1432	1541	67	1012	90	13	234	22	38809	157
903	9.4835	El Dorado	0.3096	0.8675	0.6725	0.6925	0.4206	0.4041	0.3127	0.7746	0.6661	0.0706	0.4786	0.2022	0.3771	0.6735	0.6705	19.9	21.8	3.3	15.5	0.1	0.8	15.2	9.3	10.7	2.4	5.2	37746	9.9	11	8.8	1.7	1498	1645	99	6370	1166	9	3044	3230	59	1147	299	344	133	159	37746	743
904	2.22579	El Dorado	0.7031	0.5773	0	0.4919	0.4285	0	0.4907	0	0.454	0.2986	0	0.2089	0.0443	0.452	0.7656	25.5	15.7	0	12.4	0.1	0	27.7	0	3.3	6.7	0	37340	2.5	7.5	10.4	3	1767	1085	0	2483	856	9	2313	2396	0	1922	0	79	313	0	37340	174
905	10.4044	El Dorado	0.3826	0.8413	0.5421	0.6097	0.4496	0.6863	0.468	0.8469	0.5226	0.5432	0.6416	0.4094	0.7789	0.2144	0.7345	21	20.9	2.1	14.1	0.2	3.4	25.8	15	5.1	11.8	8.1	28831	23.8	4.5	9.8	11.3	1192	1187	48	8700	802	9	2247	2386	184	1469	357	121	488	182	28831	1326
906	14.2292	El Dorado	0.1826	0.8535	0.3093	0.8271	0.7205	0.3997	0.3635	0.6914	0.5885	0.337	0.4244	0.4221	0.6128	0.4417	0.8566	17.4	21.3	0.8	18.4	1.3	0.8	18.3	4.7	7.2	7.4	4.5	28439	16.4	7.4	12.7	12.4	876	1072	17	3459	921	63	2125	2402	38	920	112	174	286	96	28439	821
907	17.9311	El Dorado	0.1523	0.8806	0.2776	0.6582	0.5978	0.3071	0.2645	0.6955	0	0.2215	0.2356	0.275	0.5153	0.267	0.8801	16.6	22.3	0.7	14.9	0.5	0.4	12.5	4.9	0	5.3	2.5	33879	13.4	5.2	13.6	4.2	607	813	9	2102	543	18	1341	1525	16	456	75	0	144	33	33879	484
908	12.8563	El Dorado	0.4396	0.6096	0.4674	0.7598	0.6175	0	0.2417	0.8312	0.3348	0.5353	0.2149	0.6406	0.6008	0.3815	0.7167	21.7	16.2	1.6	16.8	0.6	0	11.3	13.5	1.3	11.6	2.3	22682	16	6.6	9.5	8.7	1072	799	32	2590	827	28	1946	2315	0	557	313	29	405	44	22682	787
909	10.9172	El Dorado	0.4603	0.8381	0.3019	0.7145	0.4762	0	0.1922	0.5387	0.2415	0.1351	0	0.332	0.1322	0.1627	0.2272	22	20.8	0.8	15.9	0.2	0	8.8	1.1	0.4	3.7	0	31504	4.6	3.9	4.3	6.6	557	526	7	1208	402	5	909	1182	0	223	13	5	68	0	31504	116
910	29.9238	El Dorado	0.5534	0.7508	0.7389	0.7913	0.4506	0	0.2994	0.7124	0.2581	0.3098	0.1835	0.2675	0.46	0.414	0.6019	23.3	18.7	4.1	17.5	0.2	0	14.5	5.7	0.5	6.9	2	34205	11.9	7	7.9	4.3	1312	1053	83	1832	989	9	2029	2626	0	815	150	14	285	41	34205	669
911	10.202	El Dorado	0.1721	0.8699	0.6867	0.8757	0.81	0.5567	0.4234	0.8856	0.6645	0.4563	0.8547	0.4463	0.5365	0.1715	0.8474	17.2	21.9	3.4	19.9	2.4	1.8	22.4	19.1	10.6	9.8	17.4	27739	14	4	12.4	15.8	1106	1408	86	7069	1250	153	2516	2718	110	1443	519	287	463	439	27739	868
912	1.85339	Fresno	0.8686	0.3585	0.891	0.3138	0.859	0.8453	0.8227	0.4317	0.3583	0.6494	0.1623	0.777	0.2782	0.7924	0.6976	29.3	12.2	8.4	10	3.4	8.6	73.6	0.4	1.6	14.8	1.8	19194	7.7	13.8	9.2	6.3	941	393	61	1213	309	109	724	762	254	2368	3	12	279	13	19194	238
913	0.7522	Fresno	0.5464	0.3215	0.7063	0.5694	0.5504	0.5273	0.6776	0	0.4076	0.448	0.5991	0.3558	0.7243	0.8082	0.5405	23.2	11.6	3.6	13.5	0.3	1.6	48	0	2.4	9.6	7.2	30607	20.9	14.3	7.2	11.1	934	469	61	5135	542	14	1672	1808	58	1932	0	43	276	120	30607	842
914	10.2957	Fresno	0.7851	0.2932	0.8841	0.6227	0.6476	0.8704	0.8388	0.6727	0.285	0.8955	0.2564	0.6073	0.4361	0.7295	0.6632	27.1	11.1	8.1	14.3	0.7	10.2	76.8	3.9	0.7	28	2.7	23501	11.3	12.2	8.7	15.9	2586	1064	203	6342	1354	68	2516	2646	933	7344	104	19	1690	68	23501	1074
915	0.872379	Fresno	0.7097	0.188	0.3485	0.0728	0.5683	0.6284	0.731	0	0.6228	0.2379	0.2969	0.4226	0.4283	0.4255	0.6772	25.6	9.1	1	6.1	0.4	2.5	56.3	0	8.6	5.6	3.1	28424	11.1	7.2	8.9	6.6	1675	598	23	2549	397	26	2323	2362	154	3684	0	203	244	71	28424	726
916	0.45351	Fresno	0.7538	0.3585	0.7707	0.3064	0.7242	0.5861	0.7121	0.5387	0.4816	0.4381	0.0435	0.5536	0.3289	0.8313	0.8777	26.4	12.2	4.6	9.9	1.3	2.1	53.3	1.1	3.9	9.4	0.6	24849	8.8	15.1	13.5	9.7	940	433	56	1385	352	46	1213	1299	66	1895	14	51	204	7	24849	310
917	1.04175	Fresno	0.848	0.1601	0.5522	0.2773	0.5421	0.5846	0.759	0	0.4348	0.3577	0.3729	0.4323	0.0063	0.722	0.6337	28.6	8.5	2.2	9.5	0.3	2	61.3	0	2.9	7.8	3.9	28158	0.9	12	8.3	7.5	1310	390	31	4070	434	15	1405	1462	87	2806	0	42	215	55	28158	41
918	0.936051	Fresno	0.481	0.6757	0.2922	0.1992	0.5048	0.6574	0.6148	0	0.3779	0.1047	0.2149	0.1328	0.2275	0.6315	0.2823	22.3	17.3	0.7	8.4	0.2	2.9	39.9	0	1.9	3.1	2.3	43370	6.6	10.2	4.8	5.7	901	698	11	2348	338	10	1510	1542	115	1612	0	29	86	35	43370	268
919	2.02265	Fresno	0.1106	0.3896	0.299	0.1205	0.4415	0.5354	0.6431	0.4228	0.7819	0.2111	0.2041	0.1964	0.2915	0.254	0.4492	15.2	12.7	0.8	7.1	0.1	1.6	43.3	0.3	18.3	5.1	2.2	38119	8	5.1	6.3	11.1	513	429	12	6646	241	5	1583	1790	52	1467	6	328	129	35	38119	271
920	1.12776	Fresno	0.2523	0.3831	0.3593	0.1259	0.4992	0.6889	0.7087	0	0.5868	0.353	0.3729	0.2517	0.4117	0.6847	0.7167	18.9	12.6	1	7.2	0.2	3.4	52.7	0	7.2	7.7	3.9	34973	10.7	11.2	9.5	12.9	640	427	14	10859	244	8	1341	1461	113	1785	0	105	188	52	34973	362
921	0.701373	Fresno	0.4458	0.783	0	0.7145	0.556	0.4044	0.6275	0	0	0.2433	0.3455	0.4161	0.6595	0.8061	0.6488	21.8	19.4	0	15.9	0.4	0.8	41.3	0	0	5.7	3.6	28629	18.1	14.2	8.5	9.1	665	590	0	3030	485	11	1152	1173	24	1259	0	0	124	42	28629	551
922	0.995126	Fresno	0.2046	0.7964	0.5351	0.1315	0.6312	0.2588	0.5085	0	0.4549	0.1299	0	0.0797	0.5568	0.5384	0.2487	18	19.7	2.1	7.3	0.6	0.3	29.3	0	3.3	3.6	0	50417	14.6	8.7	4.5	8.2	430	471	22	4117	174	15	1055	1116	7	701	0	37	64	0	50417	346
923	1.00021	Fresno	0.7371	0.3831	0.7738	0.7831	0.5021	0.7851	0.7576	0.6281	0.5572	0.814	0.7176	0.729	0.7522	0.853	0.8699	26.1	12.6	4.7	17.3	0.2	5.8	61	2.5	6.2	21.9	10.2	20481	22.3	15.9	13.2	18.1	1080	522	69	5351	716	10	1476	1575	222	2523	39	97	595	150	20481	922
924	0.749202	Fresno	0.8244	0.2441	0.893	0.7598	0.6121	0.8345	0.8225	0.4729	0.6007	0.7567	0.589	0.8614	0.731	0.834	0.7759	28	10.2	8.5	16.8	0.5	8	73.6	0.6	7.7	18.9	7	16470	21.2	15.2	10.6	12.1	1694	616	168	3986	1014	33	1970	1998	440	4453	11	154	702	138	16470	1268
925	0.745696	Fresno	0.3124	0.8562	0.3098	0.704	0.8399	0.7012	0.6307	0	0.3457	0.4039	0.3455	0.4207	0.416	0.5307	0.5591	19.9	21.4	0.8	15.7	2.9	3.7	41.7	0	1.4	8.7	3.6	28481	10.8	8.6	7.4	7.8	773	831	11	4939	590	114	1371	1579	135	1619	0	22	243	49	28481	401
926	0.734299	Fresno	0.1953	0.6276	0.7411	0.2847	0.5405	0.7419	0.694	0	0.3201	0.4703	0.0989	0.4993	0.6436	0.1473	0.6632	17.7	16.5	4.1	9.6	0.3	4.6	50.4	0	1.1	10.1	1.2	26277	17.5	3.6	8.7	8.3	712	663	58	6454	386	13	1406	1473	174	2022	0	16	287	17	26277	702
927	0.498229	Fresno	0.2192	0.8201	0.8691	0.5628	0.7005	0.6533	0.6562	0	0.7437	0.4751	0.4496	0.3571	0.5051	0.4532	0.2594	18.3	20.3	7.4	13.4	1.1	2.9	45	0	15.3	10.2	4.8	30553	13.1	7.5	4.6	6.9	625	694	95	1413	458	37	1287	1297	91	1540	0	199	245	62	30553	440
928	0.501452	Fresno	0.62	0.3831	0.5294	0.6346	0.5875	0.829	0.7845	0.5387	0.7134	0.6848	0.6811	0.7418	0.6038	0.7548	0.8509	24.2	12.6	2	14.5	0.5	7.7	66	1.1	13.3	16	9.1	20152	16.1	12.8	12.5	10.7	846	439	24	3678	507	16	1172	1247	255	2307	14	166	369	107	20152	543
929	0.997414	Fresno	0.6819	0.2986	0.835	0.1205	0.4088	0.6604	0.6813	0.5801	0.6423	0.2539	0.1085	0.1986	0.1517	0.4372	0.271	25.2	11.2	6.2	7.1	0.1	3	48.5	1.6	9.5	5.9	1.3	37980	5	7.3	4.7	3.2	1455	645	135	5328	409	6	2195	2311	163	2805	36	219	228	29	37980	287
930	1.00378	Fresno	0.8176	0.2932	0.6526	0.2622	0.8661	0.7416	0.6602	0	0.6738	0.4611	0.3545	0.3202	0.6465	0.8869	0.6632	27.8	11.1	3	9.3	3.6	4.6	45.5	0	11	9.9	3.7	31956	17.6	17.5	8.7	5.3	1399	560	51	5072	450	180	1676	1730	211	2291	0	191	317	62	31956	857
931	1.80429	Fresno	0.7109	0.2132	0.2806	0.412	0.4091	0.654	0.6464	0.4317	0.4079	0.3683	0.3359	0.3055	0.1371	0.5273	0.2054	25.6	9.6	0.7	11.3	0.1	2.9	43.8	0.4	2.4	8	3.5	32561	4.7	8.6	4.1	5.7	1229	459	11	8728	542	5	1612	1636	134	2098	7	39	246	57	32561	227
932	1.01881	Fresno	0.8286	0.3103	0.5898	0.1857	0.7271	0.4584	0.5755	0	0.3852	0.2539	0.0989	0.1929	0.1322	0.8393	0.626	28.1	11.4	2.5	8.2	1.3	1.1	35.6	0	2	5.9	1.2	38337	4.6	15.4	8.2	3.8	807	327	24	2050	235	38	963	1003	29	1022	0	20	108	12	38337	131
933	1.03563	Fresno	0.724	0.8381	0.288	0.322	0.8753	0.634	0.5352	0	0.6539	0.2656	0.6541	0.2384	0.0103	0.3207	0.2938	25.9	20.8	0.7	10.1	3.9	2.6	31.7	0	10	6.1	8.4	35656	1.2	5.9	4.9	7	1027	824	10	3093	381	154	1407	1463	100	1259	0	147	165	118	35656	45
934	8.38454	Fresno	0.3824	0.6515	0.5706	0.4268	0.712	0.6288	0.4837	0.6426	0	0.2597	0	0.0386	0.1896	0	0.1552	21	16.9	2.3	11.5	1.2	2.5	27.1	2.9	0	6	0	62127	5.8	0	3.6	7.6	249	201	10	468	136	14	427	479	29	322	14	0	51	0	62127	69
935	1.24922	Fresno	0.5057	0.7039	0.7699	0.6697	0.7128	0.7654	0.6602	0	0.7937	0.752	0.7404	0.7597	0.7953	0.5439	0.5405	22.6	17.8	4.6	15.1	1.2	5.2	45.5	0	19.4	18.7	11	19672	24.8	8.8	7.2	12.4	1221	963	101	8803	808	64	2194	2348	271	2458	0	456	669	241	19672	1325
936	0.368417	Fresno	0.3027	0.7303	0.4486	0.8484	0.6942	0.7041	0.5509	0	0.4881	0.4333	0.3167	0.2167	0.1322	0.0573	0.338	19.8	18.3	1.5	19	1	3.7	33.2	0	4.1	9.3	3.3	36850	4.6	1.9	5.3	1.8	289	267	8	678	276	15	522	536	51	485	0	22	103	17	36850	67
937	0.886697	Fresno	0.7652	0.2986	0.8162	0.2847	0.599	0.3485	0.6699	0	0.4362	0.1566	0.1299	0.4091	0.6409	0.7489	0.4492	26.7	11.2	5.6	9.6	0.5	0.6	46.8	0	2.9	4.1	1.5	28838	17.4	12.7	6.3	8.7	1073	452	76	4902	386	20	1351	1379	22	1886	0	40	104	20	28838	697
938	1.00792	Fresno	0.4917	0.2649	0.6404	0.2257	0.5842	0.6685	0.5411	0.5561	0	0.4287	0.1623	0.1912	0.1706	0.5994	0.7043	22.4	10.6	2.9	8.8	0.4	3.1	32.3	1.3	0	9.2	1.8	38452	5.4	9.7	9.3	5.5	1155	547	54	4470	449	23	1842	1871	153	1661	25	0	323	33	38452	274
939	1.00037	Fresno	0.5279	0.5647	0.5585	0.1729	0.591	0.4941	0.5532	0	0.2372	0.1837	0.0811	0.2838	0.3512	0.4771	0.6182	22.9	15.5	2.3	8	0.5	1.3	33.4	0	0.4	4.6	1	33484	9.3	7.9	8.1	3.5	1171	793	39	6323	408	24	1732	1792	64	1706	0	7	159	18	33484	476
940	1.0096	Fresno	0.5079	0.5585	0.5192	0.6925	0.4707	0.6637	0.6515	0.5085	0.7529	0.5848	0.761	0.6319	0.592	0.8062	0.5499	22.6	15.4	2	15.5	0.2	3	44.4	0.8	16	12.9	11.8	22886	15.7	14.2	7.3	13.7	1078	731	36	4200	737	9	1819	1894	139	2115	16	303	393	215	22886	732
941	1.15791	Fresno	0.5292	0.6162	0.5373	0.2059	0.6835	0.7047	0.6878	0	0	0.3835	0.0435	0.2579	0.1801	0.4657	0.338	22.9	16.3	2.1	8.5	0.9	3.7	49.4	0	0	8.3	0.6	34661	5.6	7.7	5.3	5.1	1022	728	30	2522	378	42	1428	1443	160	2201	0	0	252	8	34661	249
942	19.1993	Fresno	0.8402	0.5273	0.381	0.1548	0.4547	0.7494	0.671	0.6048	0	0.4931	0.2356	0.3345	0.0834	0.7596	0.5017	28.4	14.9	1.2	7.7	0.2	4.8	47	2	0	10.6	2.5	31396	3.5	12.9	6.8	4.8	1372	718	18	1700	374	8	1556	1645	208	2270	33	0	329	39	31396	167
943	31.0716	Fresno	0.5971	0.5902	0.4948	0.4487	0.5769	0.5812	0.4994	0.7476	0	0.2215	0.0637	0.2257	0.3289	0.6005	0.4707	23.9	15.9	1.8	11.8	0.4	2	28.5	7.6	0	5.3	0.8	36329	8.8	9.7	6.5	4.6	1633	1086	44	3433	803	29	2417	2579	129	1949	195	0	239	19	36329	599
944	10.441	Fresno	0.5786	0.8475	0.5832	0.478	0.592	0.7305	0.5526	0.6977	0.4568	0.4703	0.1939	0.1801	0.3427	0.0634	0.2382	23.6	21.1	2.4	12.2	0.5	4.3	33.3	5	3.4	10.1	2.1	39250	9.1	2.1	4.4	8.3	948	846	32	962	490	19	1311	1311	162	1338	66	44	280	27	39250	364
945	61.9203	Fresno	0.7354	0.5401	0.4856	0.4919	0.5911	0.7764	0.6554	0.7823	0.2477	0.6767	0.0435	0.5208	0.3729	0.4563	0.7606	26.1	15.1	1.8	12.4	0.5	5.6	44.9	9.8	0.5	15.7	0.6	25688	9.8	7.6	10.3	11.7	1941	1123	42	4919	919	35	2389	2577	384	3345	252	12	794	14	25688	727
946	1498.86	Fresno	0.3073	0.8983	0.7962	0.6097	0.6274	0.1672	0.4303	0.6727	0	0.2379	0.3906	0.3036	0.3058	0.3262	0.7905	19.8	23.1	5.1	14.1	0.6	0	22.9	3.9	0	5.6	4.1	32635	8.3	6	10.9	8.4	619	722	62	1219	440	19	1207	4361	1	714	170	0	131	50	32635	258
947	7.128	Fresno	0.7396	0.6929	0.7739	0.6407	0.7445	0.8777	0.841	0.81	0.5261	0.7209	0.6329	0.568	0.5051	0.4696	0.491	26.1	17.6	4.7	14.6	1.5	10.8	77.2	11.8	5.2	17.4	7.9	24491	13.1	7.8	6.7	8	1411	947	82	6405	772	81	1754	1854	543	4168	219	96	605	138	24491	697
948	13.3538	Fresno	0.767	0.3831	0.894	0.5136	0.7154	0.7892	0.6185	0.5085	0.4339	0.4703	0.5386	0.4774	0.61	0.2896	0.4379	26.7	12.6	8.6	12.7	1.2	6	40.3	0.8	2.9	10.1	6.1	26874	16.3	5.5	6.2	16.6	2050	971	229	8176	964	93	2668	2698	432	3092	21	77	489	163	26874	1234
949	6.32541	Fresno	0.7872	0.3047	0.82	0.6984	0.8985	0.8436	0.7316	0	0.2648	0.8011	0.6461	0.562	0.7704	0.8325	0.7345	27.1	11.3	5.7	15.6	4.8	8.5	56.4	0	0.6	21.2	8.2	24643	23.3	15.1	9.8	9.5	1410	590	100	8571	794	249	1745	1915	414	2935	0	11	670	143	24643	1150
950	6.43874	Glenn	0.8702	0.3645	0.8079	0.7095	0.4603	0.8666	0.6997	0.5642	0.6063	0.886	0.5991	0.8418	0.803	0.7121	0.8672	29.3	12.3	5.4	15.8	0.2	9.9	51.3	1.4	7.9	27.1	7.2	17176	25.3	11.8	13.1	10.8	2362	991	152	7618	1269	14	2813	3050	732	4133	43	242	1307	202	17176	2035
951	1.18987	Humboldt	0.6103	0.3954	0.8093	0.6582	0.6599	0.6281	0.5042	0	0	0.665	0.6461	0.8062	0.8987	0.8599	0.8306	24.1	12.8	5.4	14.9	0.8	2.5	28.9	0	0	15.3	8.2	18301	33.5	16.2	11.9	12.3	1594	850	125	3846	986	52	2297	2423	154	1915	0	0	649	188	18301	2218
952	1.28292	Humboldt	0.1608	0.7742	0.667	0.7598	0.8514	0.6496	0.4508	0	0.4362	0.4333	0.5682	0.4894	0.416	0.4011	0.5591	16.9	19.2	3.2	16.8	3.2	2.8	24.4	0	2.9	9.3	6.6	26546	10.8	6.9	7.4	13.9	764	871	64	5669	745	145	2005	2207	122	1106	0	64	306	133	26546	480
953	2.40304	Humboldt	0.1981	0.8475	0.8053	0.8545	0.8062	0.6582	0.2699	0	0.6081	0.1047	0.6953	0.2802	0.4788	0.5739	0.5115	17.8	21.1	5.3	19.2	2.3	3	12.8	0	8	3.1	9.5	33642	12.4	9.3	6.9	8.5	924	1094	120	4349	994	120	2246	2525	144	664	0	202	117	213	33642	642
954	6.01449	Humboldt	0.3455	0.6515	0	0.823	0.7977	0.4491	0.4475	0.6755	0.3233	0.2059	0.4569	0.441	0.4975	0.7026	0.7104	20.4	16.9	0	18.3	2.2	1	24.2	4	1.1	5	4.9	27891	12.9	11.6	9.4	14.6	1118	926	0	4632	978	119	2091	2146	55	1323	85	24	197	103	27891	692
955	24.8632	Humboldt	0.1013	0.7694	0.634	0.2773	0.4755	0.3339	0.3382	0.7838	0	0.2986	0.1523	0.3554	0.6436	0.2744	0.5764	14.7	19.1	2.9	9.5	0.2	0.5	16.8	9.9	0	6.7	1.7	30621	17.5	5.3	7.6	13	823	1067	66	2803	529	11	2295	2419	29	938	239	0	267	40	30621	970
956	14.0889	Humboldt	0.5814	0.5208	0.6013	0.2773	0.4349	0.2566	0.3582	0.7759	0	0.2325	0.1085	0.4205	0.5226	0.6477	0.6411	23.7	14.8	2.6	9.5	0.1	0.3	18	9.4	0	5.5	1.3	28487	13.6	10.5	8.4	11.2	852	532	37	2102	339	5	1431	1603	10	647	151	0	142	18	28487	487
957	43.1104	Humboldt	0.6206	0.5902	0.7463	0.8815	0.8693	0.6917	0.5072	0.8251	0.3252	0.4333	0.4718	0.5692	0.5951	0.7535	0.3048	24.2	15.9	4.2	20.1	3.7	3.5	29.2	13	1.1	9.3	5.1	24462	15.8	12.8	5	8.9	1763	1154	114	8479	1449	267	2711	2974	238	2123	386	34	425	137	24462	1109
958	39.4634	Humboldt	0.3707	0.5401	0.8697	0.7744	0.6112	0.6397	0.4103	0.6914	0	0.4751	0.4997	0.6151	0.722	0.3357	0.7455	20.8	15.1	7.4	17.1	0.5	2.7	21.5	4.7	0	10.2	5.5	23303	20.8	6.1	10	12.6	845	612	123	5159	696	22	1661	2050	102	872	97	0	282	91	23303	842
959	116.366	Humboldt	0.5028	0.4444	0.5775	0.8449	0.8364	0.5063	0.321	0.7405	0	0.5547	0.7378	0.7149	0.4788	0.592	0.4808	22.6	13.6	2.4	18.9	2.9	1.4	15.7	7.2	0	12.1	10.9	20854	12.4	9.5	6.6	13.9	1075	649	45	2498	881	136	1876	2177	62	748	157	0	406	205	20854	578
960	393.001	Humboldt	0.1449	0.2986	0.7879	0.6027	0.696	0.3294	0.248	0.7683	0.2985	0.6168	0.3264	0.6479	0.851	0.7973	0.6772	16.4	11.2	5	14	1	0.5	11.6	8.9	0.8	13.8	3.4	22495	28.9	14	8.9	30.2	598	409	82	2179	509	38	1654	2128	18	423	190	18	379	57	22495	1056
961	3.34002	Imperial	0.8401	0.489	0.7708	0.6027	0.7599	0.8654	0.8017	0.5387	0.6446	0.7085	0.2969	0.5569	0.5891	0.7691	0.7708	28.4	14.3	4.6	14	1.7	9.9	69.3	1.1	9.6	16.9	3.1	24766	15.6	13.2	10.5	9.8	1832	923	92	7404	888	108	1992	2504	596	4470	27	240	699	62	24766	991
962	1.26099	Imperial	0.5276	0.3343	0.5397	0.4487	0.4975	0.8287	0.8252	0	0.2296	0.4751	0.1835	0.3175	0.0711	0.5693	0.8037	22.9	11.8	2.1	11.8	0.2	7.7	74.1	0	0.3	10.2	2	32062	3.2	9.2	11.2	11.9	885	456	24	3748	456	9	1133	1259	274	2861	0	4	248	23	32062	121
963	3.99605	Kern	0.7995	0.5585	0.3046	0.5064	0.387	0.6505	0.5435	0.5085	0	0.4194	0.1085	0.1907	0.2085	0.4335	0.2054	27.4	15.4	0.8	12.6	0.1	2.8	32.5	0.8	0	9	1.3	38485	6.2	7.3	4.1	4.3	2013	1134	18	4892	923	5	2304	2400	194	2387	20	0	435	31	38485	456
964	1.26704	Kern	0.8836	0.4131	0.7973	0.7598	0.628	0.5933	0.5854	0.5202	0.73	0.6135	0.8178	0.5643	0.8332	0.5743	0.7859	29.7	13.1	5.2	16.8	0.6	2.1	36.6	0.9	14.4	13.7	14.7	24586	27.4	9.3	10.8	3.7	1409	623	88	4358	797	29	1705	1815	92	1736	17	261	396	251	24586	1293
965	6.5881	Kern	0.4825	0.6162	0.5726	0.6287	0.4411	0.5334	0.5382	0.8049	0	0.1566	0.1195	0.323	0.3864	0.3301	0.2938	22.3	16.3	2.4	14.4	0.1	1.6	32	11.4	0	4.1	1.4	31842	10.1	6	4.9	4.8	757	554	31	20707	489	5	1314	1368	51	1085	156	0	97	18	31842	343
966	0.639225	Kern	0.8621	0.5773	0.8646	0.5425	0.4968	0.8274	0.7982	0.4503	0.7432	0.6736	0.6953	0.6887	0.808	0.7246	0.6705	29	15.7	7.2	13.1	0.2	7.6	68.7	0.5	15.3	15.6	9.5	21495	25.6	12.1	8.8	5.9	1127	611	100	2757	504	9	1389	1477	268	2664	8	226	361	132	21495	995
967	0.880018	Kern	0.8479	0.438	0.8311	0.6463	0.8931	0.813	0.8124	0	0.7085	0.6767	0.2455	0.7227	0.6073	0.6896	0.8414	28.6	13.5	6	14.7	4.6	6.9	71.5	0	13	15.7	2.6	20653	16.2	11.3	12.2	7.9	1338	632	92	4974	671	213	1523	1551	290	3344	0	202	453	39	20653	738
968	0.804391	Kern	0.8986	0.2234	0.6888	0.6463	0.5385	0.655	0.7629	0	0.5308	0.4381	0.5735	0.5841	0.7066	0.831	0.0888	30.3	9.8	3.4	14.7	0.3	2.9	62	0	5.3	9.4	6.7	24087	20.1	15.1	2.8	8.2	1611	523	64	5790	781	17	1858	1969	143	3298	0	105	295	125	24087	1064
969	14.8004	Kern	0.8423	0.5022	0.7176	0.4417	0.6722	0.6653	0.7433	0.8152	0.5843	0.5587	0.0902	0.373	0.4827	0.774	0.5215	28.5	14.5	3.8	11.7	0.9	3.1	58.4	12.2	7.1	12.2	1.1	29988	12.5	13.3	7	7.8	3105	1582	146	6361	1270	94	3839	4169	310	6370	507	296	842	44	29988	1335
970	1.39577	Kern	0.2581	0.3707	0.711	0.4268	0.7349	0.4583	0.6248	0	0.6363	0.4381	0.6045	0.2537	0.4202	0.592	0.5591	19	12.4	3.7	11.5	1.4	1.1	41	0	9.2	9.4	7.3	34874	10.9	9.5	7.4	15.4	773	505	68	7285	466	57	1834	2060	42	1666	0	189	279	134	34874	442
971	0.960363	Kern	0.7653	0.5273	0.4507	0.2331	0.8373	0.7369	0.7524	0	0.6627	0.759	0.6845	0.6775	0.8196	0.872	0.2938	26.7	14.9	1.5	8.9	2.9	4.4	60	0	10.5	19	9.2	21781	26.4	16.7	4.9	8.7	1567	877	31	6282	510	169	2008	2132	251	3530	0	223	685	184	21781	1514
972	0.660643	Kern	0.8516	0.1601	0.8898	0.7598	0.7103	0.7432	0.816	0	0.6209	0.8787	0.8666	0.8368	0.8741	0.8437	0.8724	28.7	8.5	8.3	16.8	1.2	4.6	72.3	0	8.5	26.4	18.5	17328	30.9	15.5	13.3	12.6	1334	396	145	4059	782	54	1737	1913	191	3357	0	163	741	321	17328	1426
973	1.21293	Kern	0.3867	0.8159	0	0.576	0.7193	0.2789	0.4826	0	0	0.2275	0.0989	0.0657	0.052	0.1859	0.1461	21	20.2	0	13.6	1.2	0.4	27	0	0	5.4	1.2	53285	2.7	4.2	3.5	2.5	777	747	0	2008	500	46	1391	1477	13	998	0	0	143	16	53285	98
974	1.40106	Kern	0.2341	0.4696	0.7313	0.054	0.5613	0.7889	0.6535	0	0.7634	0.2597	0.3359	0.106	0.0958	0.3823	0.1848	18.6	14	4	5.6	0.4	6	44.7	0	16.8	6	3.5	46355	3.8	6.6	3.9	6.2	1330	1004	105	4806	400	27	2636	2830	407	3204	0	475	302	91	46355	269
975	0.55496	Kern	0.7916	0.377	0.8894	0.4847	0.714	0.8462	0.7774	0.4194	0.8163	0.8424	0.8178	0.7862	0.8196	0.8616	0.7286	27.2	12.5	8.3	12.3	1.2	8.6	64.7	0.2	21.8	23.7	14.7	18923	26.4	16.3	9.7	14.8	1113	513	128	3381	501	49	1536	1714	321	2648	4	373	574	226	18923	1069
976	0.672324	Kern	0.4734	0.5585	0.7916	0.4635	0.7444	0.6412	0.6722	0	0.4903	0.4521	0.1085	0.2918	0.5301	0.703	0.2382	22.2	15.4	5	12	1.5	2.7	47.2	0	4.2	9.7	1.3	33125	13.8	11.6	4.4	15.4	813	564	70	2678	440	55	1390	1491	92	1728	0	62	243	18	33125	506
977	0.637696	Kern	0.6283	0.1557	0.8453	0.2257	0.5055	0.7675	0.7202	0.4317	0.5222	0.5183	0.1085	0.5872	0.6712	0.7913	0.338	24.3	8.4	6.5	8.8	0.2	5.3	54.6	0.4	5.1	11.2	1.3	24009	18.6	13.8	5.3	11.2	1176	404	110	2127	427	12	1699	1818	235	2637	7	92	337	22	24009	895
978	1.03594	Kern	0.8493	0.1008	0.816	0.2698	0.3808	0.6944	0.7453	0	0	0.5509	0.028	0.3876	0.0254	0.0813	0.4707	28.7	7.1	5.6	9.4	0	3.5	58.7	0	0	12	0.3	29501	1.9	2.5	6.5	10	1969	486	114	4713	647	3	2028	2140	229	4036	0	0	485	7	29501	133
979	0.698304	Kern	0.7439	0.0769	0.6839	0.1548	0.5342	0.5791	0.6909	0	0.2487	0.4241	0.0725	0.4767	0.2964	0.8544	0.4707	26.2	6.4	3.4	7.7	0.3	2	49.9	0	0.5	9.1	0.9	26888	8.1	16	6.5	6.2	1272	309	54	2393	375	15	1596	1694	90	2420	0	8	262	14	26888	390
980	1.53383	Kern	0.813	0.2079	0.6926	0.3966	0.6556	0.8572	0.7543	0.8238	0	0.7899	0.1085	0.6336	0.5435	0.4987	0.8194	27.7	9.5	3.5	11.1	0.8	9.3	60.3	12.9	0	20.6	1.3	22849	14.2	8.2	11.6	13.6	1605	549	56	8112	641	44	1607	1698	495	3496	219	0	712	21	22849	818
981	0.658472	Kern	0.5664	0.4315	0.4618	0.3064	0.4757	0.6026	0.5773	0	0	0.5809	0.2256	0.316	0.1182	0.2998	0.5405	23.5	13.4	1.6	9.9	0.2	2.2	35.8	0	0	12.8	2.4	32125	4.3	5.6	7.2	8.7	596	340	12	5177	251	5	745	770	54	909	0	0	210	18	32125	110
982	147.383	Kern	0.8683	0.1929	0.6885	0.0949	0.4318	0.7039	0.7209	0.5387	0	0.3989	0.0435	0.1192	0.0311	0.2847	0.0504	29.2	9.2	3.4	6.6	0.1	3.7	54.7	1.1	0	8.6	0.6	44777	2.1	5.4	2.2	5.5	2829	889	101	8939	636	13	2936	3008	336	5290	33	0	530	19	44777	205
983	1.61496	Kern	0.8863	0.1008	0.7578	0.2059	0.4707	0.5718	0.6329	0	0.27	0.1351	0.2356	0.3323	0.0408	0.3452	0.7708	29.8	7.1	4.4	8.5	0.2	1.9	42	0	0.6	3.7	2.5	31486	2.4	6.2	10.5	5.5	2840	675	120	4034	812	18	2728	2790	171	3999	0	17	218	68	31486	226
984	1.09355	Kern	0.7392	0.0863	0.5119	0.2918	0.6851	0.5917	0.6694	0	0.5052	0.2325	0.1939	0.2868	0.3729	0.778	0.394	26.1	6.7	1.9	9.7	1	2.1	46.8	0	4.6	5.5	2.1	33351	9.8	13.4	5.8	5.4	1150	296	30	7873	427	42	1553	1593	87	2058	0	73	155	33	33351	430
985	11.0756	Kern	0.8587	0.2336	0.5989	0.1154	0.4566	0.6779	0.6045	0.7	0.2742	0.4563	0.1728	0.1372	0.2085	0.7279	0.2382	28.9	10	2.6	7	0.2	3.3	38.7	5.1	0.6	9.8	1.9	42935	6.2	12.2	4.4	3.1	3613	1243	104	4966	871	21	4052	4068	378	4831	206	26	776	76	42935	777
986	1.01184	Kern	0.4957	0.457	0.7024	0.3599	0.5111	0.6929	0.4918	0.7575	0.413	0.6677	0.3636	0.2511	0.2275	0.3777	0.6632	22.5	13.8	3.6	10.6	0.3	3.5	27.8	8.2	2.5	15.4	3.8	35008	6.6	6.6	8.7	6.6	608	372	35	1952	287	7	972	1090	89	753	89	27	280	37	35008	178
987	1.78618	Kern	0.7169	0.3707	0.5069	0.2698	0.7595	0.7379	0.6568	0.6935	0.6905	0.3683	0.4244	0.3242	0.3148	0.7268	0.6098	25.7	12.4	1.9	9.4	1.7	4.5	45.1	4.8	12	8	4.5	31793	8.5	12.1	8	4.1	1140	549	31	5021	411	74	1630	1739	189	1999	84	208	221	74	31793	372
988	2.77376	Kern	0.6589	0.1833	0.4022	0.11	0.5419	0.4285	0.6098	0	0	0.2007	0	0.1246	0.1417	0.0464	0.6182	24.8	9	1.3	6.9	0.3	0.9	39.3	0	0	4.9	0	44177	4.8	1.6	8.1	8.2	1970	717	32	5518	546	26	2521	2722	69	3121	0	0	248	0	44177	380
989	2.03864	Kern	0.6737	0.6696	0.8245	0.5894	0.7244	0.587	0.5842	0.8804	0.3283	0.5311	0.4644	0.3109	0.5696	0.5786	0.2823	25	17.2	5.9	13.8	1.3	2.1	36.5	18.5	1.2	11.5	5	32322	15	9.3	4.8	6.8	1642	1127	155	4710	877	85	2646	2887	132	2396	533	34	491	133	32322	967
990	4.17685	Kern	0.8108	0.4444	0.7482	0.6809	0.3966	0.4765	0.5847	0.6778	0.5102	0.448	0.5841	0.4782	0.6128	0.2441	0.8958	27.6	13.6	4.2	15.3	0.1	1.2	36.6	4.1	4.7	9.6	6.9	26851	16.4	4.9	14.3	8.1	1936	951	117	4323	1059	6	2763	3027	77	2562	123	143	435	190	26851	1146
991	680.647	Kern	0.3429	0.8475	0.7251	0.5136	0.6699	0.5985	0.422	0.7791	0	0.6307	0.2769	0.3088	0.2872	0.02	0.8235	20.4	21.1	3.9	12.7	0.8	2.2	22.3	9.6	0	14.2	2.9	32419	7.9	0.6	11.7	7.3	1129	1170	81	3402	703	47	2076	2498	114	1234	241	0	559	61	32419	434
992	5.84835	Kern	0.8656	0.5022	0.7803	0.478	0.5305	0.7282	0.6197	0.6426	0.4489	0.6875	0.6416	0.5718	0.6858	0.7265	0.6839	29.2	14.5	4.8	12.2	0.3	4.2	40.4	2.9	3.2	16.1	8.1	24392	19.2	12.1	9	8.3	2421	1207	148	7788	1006	25	3081	3484	322	3355	102	111	839	249	24392	1590
993	1.62829	Kings	0.6577	0.5083	0.8282	0.6638	0.4518	0.785	0.7106	0.8598	0	0.5432	0.52	0.5021	0.6038	0.7167	0.7225	24.8	14.6	6	15	0.2	5.8	53	16.2	0	11.8	5.8	26205	16.1	11.9	9.6	12.4	1075	634	95	1792	645	7	1596	1741	233	2301	282	0	328	92	26205	699
994	2.64343	Kings	0.4959	0.7784	0.3847	0.7744	0.8616	0.5317	0.6847	0.8088	0.5001	0.4333	0.6045	0.469	0.4641	0.4198	0.6558	22.5	19.3	1.2	17.1	3.5	1.6	49	11.7	4.4	9.3	7.3	27098	12	7.1	8.6	6.8	918	789	18	11133	660	141	1531	1602	59	2000	187	71	265	111	27098	472
995	3.25419	Lake	0.273	0.8961	0.2563	0.8416	0.7624	0.6402	0.3859	0.8204	0.5337	0.5627	0.6696	0.5086	0.7243	0.8322	0.7225	19.3	23	0.6	18.8	1.7	2.7	19.8	12.6	5.4	12.3	8.8	26030	20.9	15.1	9.6	15	1005	1201	14	9117	968	89	2368	2861	135	1033	361	155	490	209	26030	1076
996	121.841	Lake	0.5151	0.7964	0.7441	0.6463	0.7651	0.5289	0.3751	0.773	0.3755	0.4146	0.2871	0.4497	0.4751	0.7352	0.5215	22.7	19.7	4.2	14.7	1.7	1.6	19	9.2	1.8	8.9	3	27642	12.3	12.3	7	11.8	1661	1439	111	7103	1061	127	2660	3536	109	1391	327	65	458	81	27642	885
997	88.6947	Lassen	0.7705	0.5208	0.3616	0.5136	0.6009	0.2954	0.3063	0.7592	0	0.1954	0.2668	0.3648	0.2872	0.4369	0.1461	26.8	14.8	1.1	12.7	0.5	0.4	14.9	8.3	0	4.8	2.8	30288	7.9	7.3	3.5	6.4	1117	618	18	2005	530	21	1705	1950	16	621	162	0	134	47	30288	323
998	65.8906	Lassen	0.8467	0.4131	0.408	0.2992	0.6047	0.3424	0.393	0.4729	0.571	0.1954	0.3729	0.4012	0.5727	0.6305	0.6182	28.6	13.1	1.3	9.8	0.5	0.6	20.3	0.6	6.6	4.8	3.9	29080	15.1	10.2	8.1	5.6	941	430	17	3319	323	17	1307	1571	17	667	10	104	99	51	29080	496
999	0.441084	Los Angeles	0.4485	0.4315	0.8382	0.4993	0.791	0.8782	0.6551	0.5642	0.743	0.8062	0.5386	0.5768	0.5332	0.4798	0.6705	21.9	13.4	6.2	12.5	2.1	10.8	44.9	1.4	15.3	21.5	6.1	24263	13.9	7.9	8.8	14.5	1020	627	102	3652	575	97	1634	1720	475	2095	24	263	678	100	24263	632
1000	1.02087	Los Angeles	0.1043	0.5835	0.856	0.3966	0.5025	0.7609	0.4413	0	0	0.3211	0	0.1456	0.109	0.3257	0.5312	14.8	15.8	6.8	11.1	0.2	5.1	23.8	0	0	7.1	0	42194	4.1	6	7.1	9.1	490	521	85	991	366	8	1242	1380	163	784	0	0	188	0	42194	135
1001	0.996612	Los Angeles	0.0468	0.8159	0	0.6407	0.7095	0.6993	0.359	0.4503	0.4419	0.6373	0.4569	0.3328	0.2872	0.0844	0.6772	10.6	20.2	0	14.6	1.2	3.6	18	0.5	3	14.4	4.9	31467	7.9	2.5	8.9	11.6	448	854	0	2594	612	49	1461	1550	151	764	7	47	502	72	31467	333
1002	2.43632	Los Angeles	0.2563	0.5835	0.8794	0.5694	0.6119	0.8273	0.6297	0	0.6221	0.5773	0.5447	0.3204	0.32	0.4479	0.7708	19	15.8	7.9	13.5	0.5	7.6	41.6	0	8.6	12.7	6.2	31946	8.6	7.5	10.5	10.8	803	667	122	2018	573	23	1553	1599	306	1760	0	137	384	97	31946	365
1003	0.783713	Los Angeles	0.1729	0.5022	0.7173	0.6346	0.6036	0.8422	0.5665	0	0	0.5311	0.0349	0.3826	0.3058	0.0331	0.7507	17.2	14.5	3.8	14.5	0.5	8.4	34.7	0	0	11.5	0.5	29662	8.3	1.2	10.1	10	470	397	35	1982	396	14	922	950	216	948	0	0	238	5	29662	228
1004	2.86279	Los Angeles	0.1404	0.7252	0.6122	0.7788	0.8934	0.8504	0.6941	0.7217	0.7822	0.695	0.5267	0.4883	0.7285	0.7302	0.5215	16.2	18.2	2.7	17.2	4.6	8.9	50.4	6.2	18.4	16.4	5.9	26577	21.1	12.2	7	13.6	1006	1129	59	2991	1035	283	2202	2303	520	3122	142	423	780	131	26577	1268
1005	2.37142	Los Angeles	0.1051	0.7964	0.446	0.3816	0.574	0.2647	0.3688	0	0	0.1192	0.1195	0.1138	0.3512	0.0353	0.5312	14.9	19.7	1.5	10.9	0.4	0.3	18.6	0	0	3.4	1.4	45416	9.3	1.3	7.1	7.5	467	618	18	1492	343	13	1185	1395	10	585	0	0	84	17	45416	293
1006	0.965546	Los Angeles	0.1476	0.5902	0.8423	0.576	0.7119	0.7872	0.6359	0.6552	0.7222	0.4839	0.2769	0.2601	0.487	0.3743	0.491	16.5	15.9	6.4	13.6	1.2	5.9	42.4	3.3	13.9	10.4	2.9	34559	12.6	6.5	6.7	9	1078	1041	157	3250	886	77	2460	2541	363	2773	84	352	510	71	34559	819
1007	1.47243	Los Angeles	0.5901	0.4131	0.6376	0.4919	0.4954	0.8156	0.8237	0.8263	0.2526	0.8048	0.0299	0.4952	0.4117	0.5873	0.7104	23.8	13.1	2.9	12.4	0.2	7	73.8	13.1	0.5	21.4	0.4	26394	10.7	9.5	9.4	12.1	1140	628	39	6856	595	11	1341	1404	316	3539	184	7	688	6	26394	511
1008	1.24431	Los Angeles	0.8249	0.2546	0.7587	0.2059	0.8369	0.8752	0.8706	0	0.2456	0.885	0.2455	0.6372	0.576	0.7024	0.6705	28	10.4	4.4	8.5	2.9	10.6	83.1	0	0.5	27	2.6	22762	15.2	11.6	8.8	14.7	1641	609	66	6963	487	168	1495	1547	582	4868	0	7	967	39	22762	867
1009	0.557325	Los Angeles	0.6067	0.5464	0.8914	0.1924	0.8627	0.8881	0.8951	0.4931	0.5468	0.8639	0.1299	0.511	0.1003	0.4561	0.338	24	15.2	8.5	8.3	3.5	11.7	87.5	0.7	5.8	25.2	1.5	25968	3.9	7.6	5.3	13.6	841	531	77	2412	281	122	911	961	376	3066	7	56	574	14	25968	130
1010	5.91121	Los Angeles	0.6276	0.6457	0.2358	0.3138	0.7212	0.6771	0.6653	0	0	0.3683	0.0902	0.1894	0.0408	0.1016	0.3607	24.3	16.8	0.5	10	1.3	3.2	46.2	0	0	8	1.1	38583	2.4	2.9	5.5	4.9	791	548	5	1544	321	41	974	989	101	1504	0	0	181	11	38583	78
1011	0.438416	Los Angeles	0.1722	0.8201	0.3096	0.1548	0.5381	0.6224	0.5975	0	0	0.2714	0.0349	0.0941	0.0408	0.0978	0.5678	17.2	20.3	0.8	7.7	0.3	2.5	37.9	0	0	6.2	0.5	48022	2.4	2.8	7.5	5.2	377	446	6	2334	168	7	749	803	51	832	0	0	101	4	48022	52
1012	0.609112	Los Angeles	0.3462	0.7602	0.625	0.6463	0.7821	0.7424	0.7062	0	0	0.2059	0.1835	0.1489	0.0634	0.3424	0.626	20.4	18.9	2.8	14.7	2	4.6	52.4	0	0	5	2	41869	3	6.2	8.2	9	660	609	29	1527	474	63	1039	1115	143	1691	0	0	116	21	41869	96
1013	1.67286	Los Angeles	0.2289	0.5964	0	0.2059	0.4259	0.6475	0.6078	0	0	0.2487	0.0725	0.0753	0.0594	0.2039	0.4053	18.5	16	0	8.5	0.1	2.8	39.1	0	0	5.8	0.9	51267	2.9	4.4	5.9	4.4	875	757	0	2414	403	6	1339	1368	128	1852	0	0	197	12	51267	137
1014	0.976039	Los Angeles	0.1993	0.8447	0	0.2622	0.5656	0.6292	0.5073	0	0	0.1192	0.0637	0.0948	0.2823	0.0511	0.5405	17.8	21	0	9.3	0.4	2.5	29.2	0	0	3.4	0.8	47914	7.8	1.7	7.2	3.7	595	701	0	970	309	13	1146	1217	82	973	0	0	84	9	47914	261
1015	0.569969	Los Angeles	0.2469	0.783	0.7901	0.4561	0.8917	0.884	0.7094	0	0	0.7453	0.1523	0.369	0.2131	0.4778	0.5936	18.8	19.4	5	11.9	4.5	11.3	52.8	0	0	18.4	1.7	30139	6.3	7.9	7.8	8.3	678	700	49	4911	419	162	979	989	387	1905	0	0	492	17	30139	222
1016	0.435767	Los Angeles	0.2409	0.6457	0	0.0685	0.5575	0.8247	0.6181	0	0	0.2007	0.3359	0.0622	0.0556	0.1384	0.1552	18.7	16.8	0	6	0.4	7.5	40.2	0	0	4.9	3.5	54189	2.8	3.5	3.6	6.7	460	413	0	791	147	9	772	810	175	990	0	0	89	27	54189	69
1017	0.843176	Los Angeles	0.3385	0.7648	0	0.2622	0.5624	0.7759	0.635	0	0.342	0.2165	0	0.2244	0.2411	0.5115	0.4808	20.3	19	0	9.3	0.4	5.5	42.3	0	1.3	5.2	0	36406	6.9	8.3	6.6	2.7	749	699	0	2053	342	14	1236	1268	198	1558	0	17	133	0	36406	255
1018	0.459987	Los Angeles	0.5748	0.2875	0.4013	0.2773	0.5667	0.6757	0.7621	0.6323	0.7193	0.4333	0.2871	0.2312	0.3427	0.0487	0.0557	23.6	11	1.3	9.5	0.4	3.2	61.8	2.6	13.7	9.3	3	36028	9.1	1.7	2.3	4.7	661	308	12	1454	266	11	949	1046	83	1733	27	143	180	28	36028	256
1019	0.61269	Los Angeles	0.4378	0.457	0.8209	0.2257	0.7477	0.7589	0.8033	0	0.7116	0.6272	0.1299	0.4402	0.3427	0.3033	0.5017	21.7	13.8	5.8	8.8	1.5	5	69.7	0	13.2	14.1	1.5	27914	9.1	5.7	6.8	12.9	947	602	76	3432	380	67	1320	1355	208	3040	0	179	435	20	27914	393
1020	0.540314	Los Angeles	0.2938	0.5647	0.8865	0.72	0.7075	0.8632	0.8271	0	0.5773	0.7309	0.1085	0.4579	0.4827	0.1396	0.0746	19.6	15.5	8.2	16	1.1	9.7	74.5	0	6.8	17.8	1.3	27418	12.5	3.5	2.6	6.2	1001	793	119	2582	816	58	1452	1461	467	3799	0	100	631	19	27418	632
1021	0.408977	Los Angeles	0.408	0.5143	0.7304	0.4487	0.7086	0.7721	0.7492	0	0.5072	0.5393	0.2149	0.3876	0.32	0.317	0.7401	21.3	14.7	4	11.8	1.1	5.4	59.5	0	4.6	11.7	2.3	29500	8.6	5.9	9.9	5.8	651	449	38	2533	360	35	957	969	156	1818	0	45	241	22	29500	262
1022	0.738538	Los Angeles	0.2657	0.6986	0.659	0.5214	0.5445	0.8899	0.7489	0	0.2846	0.6307	0.5735	0.351	0.3864	0	0.7401	19.1	17.7	3.1	12.8	0.3	11.8	59.4	0	0.7	14.2	6.7	30783	10.1	0	9.9	14.5	633	585	33	1583	424	11	1062	1119	373	1965	0	8	351	71	30783	329
1023	0.720734	Los Angeles	0.6171	0.6399	0.6996	0.3371	0.7776	0.8065	0.7317	0.4228	0.7012	0.3266	0.3455	0.457	0.2688	0.4951	0.5499	24.2	16.7	3.6	10.3	1.9	6.7	56.4	0.3	12.6	7.2	3.6	27441	7.5	8.1	7.3	10.3	1317	908	63	3916	552	103	1765	1947	350	3076	6	245	256	64	27441	399
1024	1.27208	Los Angeles	0.319	0.8647	0	0.412	0.4498	0.6807	0.6176	0	0	0.3041	0.0349	0.0995	0.0711	0.0523	0.4053	20	21.7	0	11.3	0.2	3.3	40.2	0	0	6.8	0.5	47297	3.2	1.8	5.9	4.1	1263	1368	0	5302	715	10	1909	1989	200	2534	0	0	301	9	47297	200
1025	0.874622	Los Angeles	0.1915	0.8961	0.8684	0.3294	0.8249	0.759	0.6133	0	0	0.282	0.1195	0.2297	0.1322	0	0.1208	17.7	23	7.4	10.2	2.6	5	39.7	0	0	6.4	1.4	36106	4.6	0	3.2	14.7	650	846	83	2440	376	97	1129	1167	177	1461	0	0	170	16	36106	167
1026	1.41077	Los Angeles	0.1412	0.8122	0.4113	0.412	0.641	0.5617	0.565	0	0	0.1837	0.1939	0.0743	0.2085	0.0798	0.6098	16.3	20.1	1.3	11.3	0.7	1.8	34.5	0	0	4.6	2.1	51422	6.2	2.4	8	4.8	505	623	13	1113	350	21	985	985	55	1072	0	0	106	21	51422	192
1027	0.385542	Los Angeles	0.1924	0.5709	0.7235	0.2194	0.8704	0.7813	0.7102	0	0.8091	0.2875	0.1623	0.2699	0.2872	0.6513	0.4379	17.7	15.6	3.9	8.7	3.7	5.7	53	0	21	6.5	1.8	34108	7.9	10.6	6.2	5.8	592	521	43	2771	281	124	1109	1109	189	1774	0	233	159	20	34108	254
1028	0.502255	Los Angeles	0.2182	0.5964	0.8459	0.1154	0.8357	0.7339	0.7439	0	0.8617	0.2656	0.0349	0.2631	0.3816	0.5018	0.1461	18.3	16	6.5	7	2.8	4.4	58.5	0	27.7	6.1	0.5	34407	10	8.2	3.5	8.2	866	758	107	2489	322	135	1648	1695	198	2777	0	470	219	8	34407	463
1029	0.876302	Los Angeles	0.3083	0.8983	0.6992	0.704	0.7886	0.6017	0.6162	0	0.8968	0.3835	0.4328	0.165	0.1322	0.3765	0.2157	19.9	23.1	3.6	15.7	2	2.2	40.1	0	34.5	8.3	4.6	40403	4.6	6.6	4.2	9.4	476	553	32	9277	375	49	898	1049	50	960	0	362	143	41	40403	110
1030	0.689777	Los Angeles	0.081	0.8313	0.3039	0.2992	0.8846	0.8445	0.71	0	0.5182	0.6677	0	0.217	0.3104	0.1968	0.5499	13.6	20.6	0.8	9.8	4.2	8.5	52.9	0	5	15.4	0	36832	8.4	4.3	7.3	10.2	567	860	11	3339	408	176	1414	1414	342	2210	0	70	529	0	36832	348
1031	0.626173	Los Angeles	0.2743	0.8085	0.7734	0.3893	0.74	0.7173	0.679	0.8285	0.8586	0.282	0.416	0.2047	0.4945	0.3743	0.585	19.3	20	4.7	11	1.5	4	48.2	13.3	27.3	6.4	4.4	37591	12.8	6.5	7.7	7.5	811	842	77	2313	460	61	1650	1743	159	2025	231	475	187	72	37591	530
1032	0.70034	Los Angeles	0.2353	0.7303	0.7613	0.0902	0.8063	0.8265	0.8166	0	0.4522	0.6976	0.4244	0.3424	0.1417	0.1151	0.7759	18.6	18.3	4.5	6.5	2.3	7.6	72.4	0	3.3	16.5	4.5	31101	4.8	3.1	10.6	13.4	482	475	33	4378	167	60	740	768	185	1878	0	25	311	33	31101	122
1033	0.514252	Los Angeles	0.2729	0.5339	0.7797	0.2479	0.5946	0.7802	0.7292	0.4931	0.2847	0.4092	0.1939	0.2683	0.1656	0.1138	0.6488	19.3	15	4.8	9.1	0.5	5.7	56	0.7	0.7	8.8	2.1	34169	5.3	3.1	8.5	10.8	760	591	59	1903	360	19	1231	1257	207	2209	9	9	248	26	34169	209
1034	0.792214	Los Angeles	0.5325	0.6219	0.8602	0.322	0.6937	0.7624	0.722	0	0.7092	0.448	0.5735	0.2208	0.3555	0.2647	0.5017	23	16.4	7	10.1	1	5.1	54.8	0	13.1	9.6	6.7	36595	9.4	5.2	6.8	9.1	1216	866	119	8343	533	54	1696	1775	251	2901	0	232	351	113	36595	498
1035	0.695213	Los Angeles	0.2106	0.5143	0.8518	0.3893	0.8408	0.788	0.7548	0.5202	0.2645	0.62	0.1728	0.347	0.2131	0.4913	0.4271	18.1	14.7	6.7	11	3	5.9	60.4	0.9	0.6	13.9	1.9	30934	6.3	8.1	6.1	9.6	637	516	69	2885	386	104	1031	1049	203	2127	9	6	335	20	30934	220
1036	0.681722	Los Angeles	0.2805	0.2765	0.8969	0.7411	0.7732	0.816	0.7597	0	0.6436	0.5432	0.3167	0.3627	0.5398	0.4298	0.7859	19.4	10.8	8.8	16.4	1.8	7.1	61.4	0	9.5	11.8	3.3	30355	14.1	7.2	10.8	13.9	878	488	116	2592	738	83	1325	1342	306	2780	0	128	382	44	30355	632
1037	0.514837	Los Angeles	0.4576	0.457	0.5688	0.3064	0.3911	0.7168	0.5303	0	0.8634	0.1729	0.4328	0.1326	0.1987	0.7496	0.838	22	13.8	2.3	9.9	0.1	4	31.3	0	28	4.4	4.6	43376	6	12.7	12.1	6.8	1156	728	50	2677	523	4	2146	2198	192	1645	0	615	162	99	43376	314
1038	0.432445	Los Angeles	0.2063	0.3215	0.7815	0.1607	0.4686	0.4939	0.5298	0	0.8711	0.1351	0.1299	0.1095	0.2782	0.3322	0.2823	18	11.6	4.8	7.8	0.2	1.3	31.2	0	29.4	3.7	1.5	45918	7.7	6	4.8	11.6	581	374	68	6045	253	6	1408	1408	41	1008	0	414	88	21	45918	250
1039	0.503187	Los Angeles	0.2425	0.0742	0.8907	0.0378	0.6373	0.7917	0.7388	0	0.871	0.682	0.4644	0.2803	0.63	0.3745	0.5591	18.7	6.3	8.4	5.1	0.7	6.1	57.6	0	29.4	15.9	5	33640	17	6.5	7.4	19	742	250	136	2840	204	26	1619	1708	227	2283	0	502	468	81	33640	673
1040	0.43797	Los Angeles	0.325	0.5143	0.7952	0.2918	0.6668	0.7577	0.5181	0.4931	0.7097	0.4039	0.6619	0.1541	0.5951	0.689	0.5499	20.1	14.7	5.1	9.7	0.8	5	30.1	0.7	13.1	8.7	8.6	41383	15.8	11.3	7.3	11.1	656	478	68	1854	316	27	1330	1404	158	983	10	184	218	115	41383	516
1041	0.501176	Los Angeles	0.1734	0.3103	0	0.2059	0.6208	0.8131	0.5166	0	0.8816	0.2932	0.5627	0.1085	0.2507	0.1109	0.7345	17.2	11.4	0	8.5	0.6	6.9	30	0	31.4	6.6	6.5	46016	7.1	3	9.8	11.6	740	488	0	4597	364	25	1809	1840	279	1290	0	578	210	117	46016	301
1042	0.425421	Los Angeles	0.3185	0.4632	0.8639	0.1729	0.465	0.8284	0.7302	0.6357	0.3579	0.7236	0.0811	0.3991	0.4442	0.5566	0.585	20	13.9	7.2	8	0.2	7.7	56.2	2.7	1.6	17.5	1	29146	11.5	9	7.7	10.3	665	462	75	1747	267	6	1046	1085	244	1867	29	17	402	10	29146	381
1043	0.435686	Los Angeles	0.1705	0.5585	0.7171	0.3294	0.5488	0.8329	0.7664	0	0.6212	0.5509	0.6731	0.2802	0.3945	0.6935	0.394	17.1	15.4	3.8	10.2	0.3	7.9	62.5	0	8.5	12	8.9	33642	10.3	11.4	5.8	14.7	549	494	44	1757	328	11	1160	1231	241	2005	0	105	280	103	33642	329
1044	0.457466	Los Angeles	0.3351	0.5835	0.8411	0.2847	0.6188	0.8263	0.5657	0	0.7406	0.4656	0.6096	0.2281	0.3014	0.1583	0.394	20.3	15.8	6.3	9.6	0.6	7.5	34.6	0	15.1	10	7.4	36200	8.2	3.8	5.8	11.1	778	607	82	1387	367	22	1294	1349	268	1328	0	204	281	96	36200	314
1045	0.501789	Los Angeles	0.1601	0.3645	0.5541	0.1371	0.6375	0.8378	0.6554	0	0	0.4241	0.4244	0.3457	0.1466	0.2199	0.7606	16.8	12.3	2.2	7.4	0.7	8.2	44.9	0	0	9.1	4.5	30991	4.9	4.6	10.3	8	616	450	27	1567	272	24	1215	1287	287	1643	0	0	245	55	30991	180
1046	0.902794	Los Angeles	0.463	0.6816	0.4899	0.1669	0.647	0.7541	0.5804	0	0.2862	0.2765	0.3636	0.199	0.1132	0.5277	0.394	22	17.4	1.8	7.9	0.7	4.9	36.1	0	0.7	6.3	3.8	37960	4.2	8.6	5.8	7.9	1089	862	29	4040	388	35	1623	1648	232	1784	0	12	229	62	37960	208
1047	0.602587	Los Angeles	0.2828	0.8006	0.4649	0.4487	0.6053	0.3695	0.5876	0	0.5957	0.1192	0.7146	0.1427	0.2323	0.03	0.5405	19.4	19.8	1.6	11.8	0.5	0.7	36.9	0	7.5	3.4	10.1	42447	6.7	1.1	7.2	6.7	675	689	21	1719	408	18	1289	1289	22	1281	0	97	86	130	42447	233
1048	0.63833	Los Angeles	0.2979	0.6635	0.4706	0.556	0.8556	0.6755	0.6208	0	0.4251	0.2539	0.0533	0.2515	0.3148	0.4644	0.6632	19.7	17.1	1.7	13.3	3.3	3.2	40.5	0	2.7	5.9	0.7	34994	8.5	7.7	8.7	8.2	812	706	21	3212	546	136	1262	1262	126	1672	0	34	170	9	34994	347
1049	0.396144	Los Angeles	0.5861	0.2079	0.8611	0.4847	0.6849	0.7951	0.6965	0	0.7866	0.4381	0.3906	0.2743	0.2507	0.444	0.1552	23.7	9.5	7.1	12.3	1	6.2	50.8	0	18.7	9.4	4.1	33908	7.1	7.4	3.6	12.8	772	309	77	1679	401	31	1092	1206	189	1653	0	226	208	45	33908	231
1050	0.591294	Los Angeles	0.3234	0.7095	0	0.7095	0.8857	0.7049	0.6173	0	0.6395	0.19	0.5569	0.2157	0.3469	0.3329	0.271	20.1	17.9	0	15.8	4.3	3.7	40.1	0	9.3	4.7	6.4	36906	9.2	6	4.7	4	567	506	0	4567	445	120	893	932	102	1133	0	87	96	57	36906	259
1051	0.680548	Los Angeles	0.5834	0.4315	0.4645	0.1428	0.664	0.5226	0.6026	0	0.2565	0.2539	0.0349	0.1749	0.2872	0.5072	0.7401	23.7	13.4	1.6	7.5	0.8	1.5	38.5	0	0.5	5.9	0.5	39634	7.9	8.3	9.9	6.2	1083	614	24	2884	345	37	1475	1531	66	1759	0	8	183	8	39634	360
1052	1.73801	Los Angeles	0.5014	0.5964	0.1872	0.2773	0.5237	0.7112	0.5668	0	0.2883	0.2325	0.3455	0.2008	0.2228	0.2954	0.2938	22.6	16	0.2	9.5	0.3	3.9	34.7	0	0.7	5.5	3.6	37837	6.5	5.6	4.9	5.5	1657	1177	6	3757	699	21	2526	2544	270	2549	0	19	283	92	37837	473
1053	1.16054	Los Angeles	0.3611	0.7095	0.3791	0.4042	0.6639	0.5949	0.4771	0.4503	0.499	0.1615	0.1085	0.0889	0.2131	0.1544	0.491	20.7	17.9	1.1	11.2	0.8	2.1	26.6	0.5	4.4	4.2	1.3	48873	6.3	3.7	6.7	8.1	1021	886	20	7167	552	40	1743	1795	100	1313	9	79	146	23	48873	309
1054	0.618274	Los Angeles	0.5395	0.5773	0.5042	0.1548	0.5473	0.5307	0.5597	0	0	0.1954	0.1299	0.0755	0.0958	0.4422	0.3714	23.1	15.7	1.9	7.7	0.3	1.6	34	0	0	4.8	1.5	51248	3.8	7.4	5.6	2.3	544	369	14	1340	181	8	744	813	36	801	0	0	77	11	51248	90
1055	0.944747	Los Angeles	0.2512	0.8961	0.195	0.2992	0.7204	0.6525	0.4023	0	0	0.0502	0.0725	0.0748	0.1656	0.042	0.5115	18.9	23	0.3	9.8	1.3	2.9	20.9	0	0	1.9	0.9	51345	5.3	1.5	6.9	2.3	829	1011	5	3791	429	55	1599	1623	122	918	0	0	59	15	51345	232
1056	0.912288	Los Angeles	0.6193	0.4632	0.4387	0.2847	0.5678	0.4402	0.5385	0	0.4734	0.2714	0.3264	0.0702	0.1322	0.5089	0.6411	24.2	13.9	1.5	9.6	0.4	1	32	0	3.7	6.2	3.4	52244	4.6	8.3	8.4	4.2	1038	596	24	5101	413	17	1627	1745	39	1373	0	65	187	55	52244	197
1057	1.19006	Los Angeles	0.6125	0.8852	0.2313	0.5354	0.7627	0.7715	0.4628	0	0.8043	0.2433	0.6541	0.0754	0.3289	0.4574	0.7455	24.1	22.5	0.5	13	1.7	5.4	25.4	0	20.5	5.7	8.4	51258	8.8	7.6	10	4.2	1283	1198	10	3787	684	91	2015	2229	272	1351	0	457	216	170	51258	464
1058	0.807039	Los Angeles	0.2721	0.8344	0.658	0.5136	0.5512	0.5977	0.5249	0	0.6872	0.0345	0.7146	0.0772	0.2034	0.5121	0.2938	19.3	20.7	3.1	12.7	0.3	2.2	30.8	0	11.8	1.5	10.1	50879	6.1	8.3	4.9	5.9	827	891	55	7555	545	15	1775	2014	87	1322	0	237	48	179	50879	264
1059	1.10643	Los Angeles	0.3471	0.7877	0	0.4042	0.7303	0.7252	0.4799	0	0.4586	0.2986	0.2149	0.1643	0.2275	0.2213	0.4053	20.4	19.5	0	11.2	1.4	4.2	26.8	0	3.4	6.7	2.3	40456	6.6	4.6	5.9	10	963	917	0	3479	526	64	1555	1706	187	1261	0	58	230	36	40456	311
1060	0.404461	Los Angeles	0.1161	0.8876	0.2768	0.2847	0.566	0.81	0.5048	0	0.8394	0.4146	0.2356	0.2105	0.3991	0.18	0.3825	15.4	22.6	0.7	9.6	0.4	6.8	29	0	24.5	8.9	2.5	37229	10.4	4.1	5.7	10.6	473	696	8	3288	294	12	1197	1273	198	890	0	312	210	30	37229	320
1061	1.31135	Los Angeles	0.3509	0.8726	0	0.3966	0.7959	0.7296	0.3414	0	0.8256	0.3683	0.4786	0.0241	0.0795	0.0381	0.2157	20.5	22	0	11.1	2.1	4.3	16.9	0	22.8	8	5.2	70160	3.4	1.4	4.2	4.7	1078	1156	0	13569	571	113	1979	2107	207	891	0	481	308	102	70160	173
1062	1.82584	Los Angeles	0.4864	0.8085	0.2058	0.2194	0.6367	0.6931	0.3999	0.4503	0	0.1245	0.3906	0.0341	0.1848	0.2363	0.3825	22.4	20	0.4	8.7	0.7	3.5	20.7	0.5	0	3.5	4.1	64112	5.7	4.8	5.7	10.1	650	581	4	976	252	19	1038	1038	96	603	5	0	74	43	64112	164
1063	0.460125	Los Angeles	0.5003	0.2289	0	0.061	0.4848	0.5641	0.5237	0.4503	0.899	0.1615	0.2871	0.071	0.3289	0.7356	0.8724	22.5	9.9	0	5.8	0.2	1.9	30.7	0.5	35	4.2	3	52071	8.8	12.3	13.3	10	1066	470	0	1330	272	10	2204	2404	83	1450	12	842	148	67	52071	418
1064	2.03936	Los Angeles	0.3134	0.7648	0	0.0685	0.6171	0.5931	0.2631	0	0.4717	0.046	0.2149	0.0074	0.1003	0.2629	0.7401	19.9	19	0	6	0.6	2.1	12.4	0	3.7	1.8	2.3	93852	3.9	5.2	9.9	3.3	845	805	0	6838	253	24	1625	1710	87	526	0	63	56	37	93852	166
1065	1.58573	Los Angeles	0.1547	0.8085	0.18	0.2918	0.6499	0.7745	0.7481	0.4503	0.5319	0.3736	0.514	0.1027	0.2964	0.0536	0.2823	16.7	20	0.1	9.7	0.7	5.5	59.3	0.5	5.4	8.1	5.7	46820	8.1	1.8	4.8	4.2	1082	1298	3	4985	625	47	2255	2330	342	3843	11	125	410	128	46820	522
1066	0.555574	Los Angeles	0.1591	0.8277	0.8299	0.2407	0.7096	0.5806	0.7941	0	0.4501	0.3835	0.3167	0.2207	0.1563	0.3173	0.3268	16.8	20.5	6	9	1.2	2	67.8	0	3.2	8.3	3.3	36604	5.1	5.9	5.2	7.6	669	815	83	2638	357	46	1383	1403	76	2698	0	45	250	45	36604	204
1067	0.358565	Los Angeles	0.2208	0.7303	0.7786	0.7913	0.4599	0.8518	0.7964	0	0.8055	0.7209	0.7084	0.2054	0.5504	0.3528	0.5312	18.3	18.3	4.8	17.5	0.2	8.9	68.3	0	20.6	17.4	9.9	37550	14.4	6.3	7.1	13	635	634	60	1193	605	6	1257	1388	290	2370	0	286	456	124	37550	497
1068	0.520196	Los Angeles	0.2334	0.6096	0.874	0.4268	0.4081	0.8772	0.7994	0	0.5688	0.5509	0.6584	0.2628	0.3427	0.4053	0.6337	18.5	16.2	7.6	11.5	0.1	10.7	68.9	0	6.5	12	8.5	34420	9.1	6.9	8.3	10	902	790	137	2004	557	5	1803	1851	486	3350	0	121	443	154	34420	442
1069	0.451295	Los Angeles	0.1312	0.1415	0.7452	0.0131	0.4439	0.7171	0.648	0.4317	0.7058	0.2875	0.2668	0.0429	0.2275	0.1518	0.5215	15.9	8.1	4.2	3.7	0.2	4	44	0.4	12.9	6.5	2.8	60251	6.6	3.7	7	9.9	530	268	59	2362	124	5	1408	1585	127	1462	7	204	168	40	60251	218
1070	0.809701	Los Angeles	0.1184	0.328	0.8262	0.2479	0.5922	0.8705	0.8275	0	0.8829	0.8532	0.5569	0.2127	0.2554	0.0863	0.4379	15.5	11.7	5.9	9.1	0.5	10.2	74.6	0	31.7	24.4	6.4	37105	7.2	2.6	6.2	14.5	587	443	101	7437	344	18	1710	1829	375	2830	0	580	713	110	37105	272
1071	0.349677	Los Angeles	0.0845	0.8006	0.6139	0.3816	0.4768	0.8276	0.7742	0	0.231	0.4092	0.3066	0.2081	0.128	0.0356	0.6182	13.8	19.8	2.7	10.9	0.2	7.6	64	0	0.3	8.8	3.2	37383	4.5	1.3	8.1	11.2	486	699	38	2696	384	7	1410	1508	257	2259	0	5	258	45	37383	160
1072	0.558621	Los Angeles	0.0491	0.476	0	0.1607	0.571	0.2901	0.3695	0	0.6556	0.0217	0.3167	0.0109	0.2964	0.0848	0.7759	10.8	14.1	0	7.8	0.4	0.4	18.7	0	10.1	1.1	3.3	86155	8.1	2.5	10.6	10.7	373	486	0	1061	267	14	1771	2024	13	645	0	205	34	59	86155	279
1073	0.280426	Los Angeles	0.231	0.3047	0.6629	0.0807	0.5544	0.7335	0.508	0	0.8947	0.0423	0.6045	0.0284	0.3901	0.1651	0.2594	18.5	11.3	3.2	6.3	0.4	4.4	29.2	0	34.1	1.7	7.3	67286	10.2	3.9	4.6	4.1	519	318	43	3382	176	10	1365	1606	116	820	0	547	38	99	67286	284
1074	0.331401	Los Angeles	0.0364	0.4632	0.6451	0.1924	0.8115	0.7136	0.4979	0.5727	0.5566	0.1615	0.4074	0.0421	0.3864	0.0872	0.7905	9	13.9	3	8.3	2.4	3.9	28.3	1.5	6.1	4.2	4.3	60606	10.1	2.6	10.9	7.5	233	359	39	5245	212	62	1311	1482	99	732	22	91	95	57	60606	258
1075	0.264612	Los Angeles	0.1119	0.6336	0.341	0.576	0.8587	0.7986	0.408	0.4503	0.8637	0.0799	0.4411	0.0121	0.4641	0.2387	0.8194	15.2	16.6	0.9	13.6	3.4	6.3	21.3	0.5	28	2.6	4.7	84037	12	4.8	11.6	7.8	288	315	9	5068	250	64	949	1077	111	403	5	302	40	45	84037	220
1076	0.397818	Los Angeles	0.0322	0.4632	0.7287	0.3294	0.6648	0.726	0.5685	0.5642	0.82	0.3098	0.7404	0.0264	0.36	0.0607	0.6839	8.3	13.9	3.9	10.2	0.8	4.2	34.9	1.4	22.2	6.9	11	68518	9.5	2	9	9.4	378	631	89	2382	461	37	2254	2455	180	1584	35	545	271	248	68518	430
1077	0.129674	Los Angeles	0.0673	0.3526	0.8724	0.5214	0.6758	0.8881	0.8143	0	0.6687	0.682	0.7481	0.3701	0.7503	0.3813	0.7557	12.6	12.1	7.5	12.8	0.9	11.7	71.9	0	10.8	15.9	11.3	30102	22.2	6.6	10.2	15.5	299	286	75	794	304	21	996	1168	263	1704	0	126	303	113	30102	525
1078	1.02578	Los Angeles	0.4902	0.7147	0	0.2479	0.6362	0.8169	0.6648	0.6323	0.8246	0.178	0.3545	0.0133	0.3104	0.025	0.2382	22.4	18	0	9.1	0.7	7.1	46.2	2.6	22.7	4.5	3.7	82063	8.4	0.9	4.4	4.8	1068	856	0	13279	433	31	1745	1915	320	2200	50	435	160	64	82063	401
1079	0.390556	Los Angeles	0.8855	0.4069	0.5884	0.412	0.4868	0.64	0.3111	0	0.5512	0.0944	0.6845	0.0626	0.2131	0.141	0.4598	29.8	13	2.5	11.3	0.2	2.7	15.1	0	6	2.9	9.2	54066	6.3	3.5	6.4	3	1110	483	33	4293	420	8	1330	1358	92	564	0	81	71	122	54066	235
1080	0.224398	Los Angeles	0.1059	0.6929	0.567	0.077	0.8328	0.7987	0.4927	0	0.8191	0.2007	0.6731	0.0371	0.3104	0.1813	0.0611	14.9	17.6	2.3	6.2	2.8	6.3	27.9	0	22.1	4.9	8.9	62788	8.4	4.1	2.4	5.3	408	481	31	5616	165	76	1338	1436	160	763	0	317	105	119	62788	222
1081	0.229089	Los Angeles	0.0599	0.783	0	0.2622	0.8603	0.5973	0.4231	0	0.8029	0.2379	0.2668	0.0273	0.2411	0.2709	0.6558	11.9	19.4	0	9.3	3.4	2.2	22.4	0	20.4	5.6	2.8	68039	6.9	5.3	8.6	7.8	314	510	0	3902	236	90	1233	1346	56	588	0	274	120	35	68039	176
1082	0.222736	Los Angeles	0.0463	0.3103	0.2677	0.0575	0.7254	0.3245	0.4264	0	0.8469	0.2325	0.5991	0.0425	0.2646	0	0.5312	10.5	11.4	0.6	5.7	1.3	0.5	22.6	0	25.5	5.5	7.2	60429	7.4	0	7.1	6.4	314	339	9	4861	169	39	1421	1525	14	675	0	389	137	102	60429	217
1083	0.158291	Los Angeles	0.0703	0.7694	0.5964	0.5136	0.5922	0.8754	0.4166	0	0.874	0.3989	0.8226	0.1783	0.5951	0.0804	0.271	12.8	19.1	2.5	12.7	0.5	10.6	21.9	0	29.9	8.6	15	39368	15.8	2.4	4.7	13.1	568	847	52	2993	560	21	2042	2271	436	968	0	680	295	307	39368	700
1084	0.300368	Los Angeles	0.2906	0.5401	0.8045	0.0949	0.8585	0.7135	0.7925	0	0.7919	0.2932	0.52	0.1684	0.6274	0.7784	0.8156	19.6	15.1	5.3	6.6	3.4	3.9	67.4	0	19.3	6.6	5.8	40130	16.9	13.4	11.5	13.5	766	589	85	3983	249	132	1596	1779	141	2639	0	343	187	92	40130	637
1085	0.285655	Los Angeles	0.104	0.2875	0.7037	0.0439	0.4897	0.5798	0.5685	0	0.6419	0.1672	0.4928	0.0477	0.4117	0.0616	0.6976	14.8	11	3.6	5.3	0.2	2	34.9	0	9.4	4.3	5.4	58363	10.7	2	9.2	12.3	473	352	52	1633	170	7	1438	1577	59	1112	0	149	108	77	58363	341
1086	0.422611	Los Angeles	0.0858	0.5401	0.8589	0.6867	0.8353	0.8615	0.7814	0	0.7012	0.5956	0.5569	0.1088	0.3945	0.0606	0.8037	13.9	15.1	7	15.4	2.8	9.6	65.5	0	12.6	13.2	6.4	45985	10.3	2	11.2	7.5	684	747	171	2591	746	140	2458	2526	439	3230	0	318	530	157	45985	500
1087	0.297816	Los Angeles	0.1142	0.438	0.5926	0.4195	0.7048	0.7805	0.6016	0	0.7427	0.3211	0.7457	0.133	0.46	0.0835	0.1043	15.3	13.5	2.5	11.4	1.1	5.7	38.4	0	15.3	7.1	11.2	43349	11.9	2.5	3	11.6	783	689	58	3110	581	57	2307	2412	285	1962	0	368	270	258	43349	611
1088	0.346655	Los Angeles	0.1475	0.3215	0.8454	0.2194	0.4352	0.8538	0.8298	0	0.6585	0.4839	0.7853	0.2209	0.4361	0.4944	0.5115	16.5	11.6	6.5	8.7	0.1	9.1	75	0	10.3	10.4	12.9	36590	11.3	8.1	6.9	11	946	664	152	3049	497	8	2347	2559	480	4305	0	263	440	303	36590	649
1089	3.30831	Los Angeles	0.4609	0.7252	0.2457	0.0998	0.8121	0.542	0.4837	0	0.6966	0.046	0.2256	0.0066	0.0443	0.1948	0.5591	22	18.2	0.5	6.7	2.4	1.7	27.1	0	12.3	1.8	2.4	96705	2.5	4.3	7.4	2.2	1069	882	10	4657	326	117	1819	1992	76	1316	0	245	62	43	96705	117
1090	0.751656	Los Angeles	0.4966	0.7556	0.6507	0.1259	0.6345	0.4245	0.3951	0.8848	0.7446	0.0754	0.1085	0.0069	0.1656	0.0886	0.6411	22.5	18.8	3	7.2	0.6	0.9	20.4	19	15.4	2.5	1.3	95091	5.3	2.6	8.4	3.7	771	644	45	4901	247	22	1487	1779	30	700	338	274	63	19	95091	183
1091	0.889539	Los Angeles	0.8174	0.8591	0	0.0503	0.4514	0	0.3399	0	0.7486	0.0276	0.3545	0.0012	0.0594	0.4335	0.2054	27.8	21.5	0	5.5	0.2	0	16.9	0	15.7	1.3	3.7	128272	2.9	7.3	4.1	2.2	1037	803	0	4648	207	6	1399	1441	0	629	0	226	32	52	128272	108
1092	0.217384	Los Angeles	0.3934	0.6986	0.7487	0.2622	0.6793	0.686	0.479	0	0.5903	0.0345	0.399	0.0152	0.2034	0.5105	0.5591	21.1	17.7	4.2	9.3	0.9	3.4	26.7	0	7.3	1.5	4.2	79705	6.1	8.3	7.4	4.3	324	271	26	1437	143	14	613	684	48	410	0	50	17	26	79705	94
1093	0.24058	Los Angeles	0.115	0.5709	0.4627	0.2407	0.7766	0.7486	0.4796	0	0.8871	0.0246	0.6143	0.0527	0.3469	0.2655	0.2272	15.3	15.6	1.6	9	1.9	4.7	26.8	0	32.5	1.2	7.5	56867	9.2	5.2	4.3	5.6	499	508	23	3578	294	61	1423	1484	146	870	0	483	29	107	56867	300
1094	0.42624	Los Angeles	0.1337	0.6635	0.7104	0.1924	0.6125	0.753	0.5999	0	0.8871	0.3317	0.2455	0.0538	0.4034	0.2643	0.2382	16	17.1	3.7	8.3	0.5	4.9	38.2	0	32.5	7.3	2.6	56552	10.5	5.2	4.4	6.9	1114	1186	112	5465	576	38	3028	3075	323	2653	0	1000	399	80	56552	730
1095	0.444475	Los Angeles	0.6302	0.6757	0.778	0.6227	0.747	0.7186	0.5578	0	0.8414	0.2111	0.7657	0.0984	0.1371	0.2569	0.394	24.4	17.3	4.8	14.3	1.5	4	33.9	0	24.7	5.1	12	47425	4.7	5.1	5.8	5.6	749	533	57	7076	438	47	1198	1269	119	1041	0	314	111	144	47425	143
1096	0.372024	Los Angeles	0.2201	0.3831	0.843	0.1428	0.7165	0.8498	0.8825	0	0.4955	0.6065	0.7766	0.2094	0.3148	0.3372	0.6019	18.3	12.6	6.4	7.5	1.2	8.8	85.3	0	4.3	13.5	12.5	37312	8.5	6.1	7.9	17.6	465	320	61	3616	190	31	951	997	212	2168	0	43	250	119	37312	216
1097	0.31057	Los Angeles	0.2876	0.5964	0.7467	0.1047	0.776	0.6151	0.7119	0	0.5324	0.0998	0.514	0.08	0.3243	0.4724	0.2487	19.5	16	4.2	6.8	1.9	2.4	53.2	0	5.4	3	5.7	50357	8.7	7.8	4.5	7.8	502	411	40	1639	172	48	950	1023	58	1369	0	55	56	54	50357	221
1098	0.564692	Los Angeles	0.2162	0.6162	0.8155	0.0902	0.4823	0.6625	0.659	0.4931	0.7529	0.2111	0.4857	0.0888	0.2646	0.1978	0.3492	18.2	16.3	5.6	6.5	0.2	3	45.4	0.7	16	5.1	5.3	48894	7.4	4.3	5.4	8.8	877	787	114	4212	312	10	2034	2144	131	2187	15	343	190	107	48894	351
1099	0.100388	Los Angeles	0.0835	0.1122	0.8672	0.3371	0.5114	0.868	0.7712	0	0.8854	0.7475	0.6953	0.303	0.5796	0.455	0.6182	13.7	7.4	7.3	10.3	0.3	10	63.5	0	32.2	18.5	9.5	32661	15.3	7.6	8.1	17.3	370	199	85	842	278	7	1164	1164	254	1710	0	375	355	110	32661	413
1100	0.233214	Los Angeles	0.0945	0.5273	0.8921	0.4042	0.89	0.8912	0.7194	0	0.873	0.5956	0.7378	0.2453	0.6274	0.2187	0.8538	14.3	14.9	8.5	11.2	4.4	11.9	54.4	0	29.7	13.2	10.9	35301	16.9	4.6	12.6	13.2	453	472	107	1115	338	140	1262	1338	365	1720	0	398	339	138	35301	510
1101	0.247845	Los Angeles	0.1136	0.0934	0.8067	0.1154	0.6214	0.8289	0.7	0	0.5766	0.5432	0.743	0.0516	0.6759	0.3097	0.7993	15.3	6.9	5.4	7	0.6	7.7	51.3	0	6.8	11.8	11.1	57219	18.8	5.8	11.1	17.9	550	248	83	3760	253	21	1545	1731	261	1847	0	118	329	172	57219	675
1102	0.228996	Los Angeles	0.0302	0.12	0.6182	0.0949	0.6429	0.3335	0.4395	0	0.8329	0.0502	0.7726	0.0579	0.452	0.0972	0.8509	8	7.6	2.7	6.6	0.7	0.5	23.6	0	23.7	1.9	12.3	55359	11.7	2.8	12.5	9.6	232	222	45	2698	192	20	1647	1834	15	688	0	435	46	203	55359	341
1103	0.286342	Los Angeles	0.1435	0.3215	0.4358	0.0807	0.6673	0.5933	0.5629	0	0.8775	0.0998	0.619	0.0379	0.2823	0.2316	0.491	16.3	11.6	1.5	6.3	0.8	2.1	34.3	0	30.6	3	7.6	62455	7.8	4.8	6.7	9.1	531	376	23	4933	206	27	1576	1633	65	1115	0	500	78	120	62455	255
1104	0.348232	Los Angeles	0.0261	0.7508	0.5811	0.3746	0.7723	0.7144	0.407	0	0.7475	0.19	0.416	0.0044	0.2507	0.0194	0.7225	7.1	18.7	2.4	10.8	1.8	3.9	21.2	0	15.6	4.7	4.4	104258	7.1	0.6	9.6	8.7	272	719	54	2076	413	70	2227	2538	144	815	0	396	160	97	104258	273
1105	0.476496	Los Angeles	0.433	0.489	0.8232	0.1924	0.579	0.5922	0.6639	0	0.395	0.0998	0.3264	0.1498	0.0282	0.1312	0.3607	21.6	14.3	5.8	8.3	0.4	2.1	46.1	0	2.2	3	3.4	41766	2	3.4	5.5	7.5	703	465	62	2699	269	14	1065	1113	66	1496	0	24	69	36	41766	65
1106	0.623169	Los Angeles	0.2396	0.3466	0.8002	0.1371	0.5903	0.7318	0.6611	0.5202	0.6511	0.1245	0.4328	0.2322	0.6665	0.5573	0.2157	18.7	12	5.2	7.4	0.5	4.3	45.7	0.9	9.9	3.5	4.6	35973	18.4	9	4.2	10.1	479	308	50	6019	191	12	956	1030	105	1172	9	102	64	44	35973	473
1107	0.32625	Los Angeles	0.1255	0.7877	0.551	0.4919	0.8466	0.8223	0.7965	0	0.6923	0.5432	0.4718	0.331	0.3864	0.5039	0.271	15.7	19.5	2.2	12.4	3.1	7.4	68.3	0	12.1	11.8	5.1	31543	10.1	8.2	4.7	8.8	453	561	23	1548	356	89	1046	1102	202	1966	0	133	265	53	31543	288
1108	0.236899	Los Angeles	0.2723	0.3831	0.8238	0.478	0.482	0.8133	0.7741	0.7699	0.4278	0.6135	0.4411	0.2699	0.128	0.2956	0.6182	19.3	12.6	5.8	12.2	0.2	6.9	64	9	2.7	13.7	4.7	34107	4.5	5.6	8.1	15.4	465	304	46	811	293	5	788	801	161	1546	72	22	238	37	34107	109
1109	0.381045	Los Angeles	0.3001	0.8783	0.5728	0.6984	0.5033	0.7727	0.6439	0	0.8228	0.3041	0.6772	0.1949	0.2275	0.2894	0.5215	19.7	22.2	2.4	15.6	0.2	5.4	43.4	0	22.5	6.8	9	38214	6.6	5.5	7	5.3	647	727	30	1829	511	8	1271	1387	162	1424	0	312	168	115	38214	218
1110	0.403855	Los Angeles	0.4195	0.6219	0.8646	0.5694	0.4738	0.6454	0.764	0.5085	0.4209	0.5662	0.2356	0.2491	0.3243	0.1395	0.7455	21.5	16.4	7.2	13.5	0.2	2.8	62.1	0.8	2.6	12.4	2.5	35108	8.7	3.5	10	9.4	665	509	80	1815	419	6	1111	1186	84	1926	10	31	268	28	35108	268
1111	0.222312	Los Angeles	0.4786	0.457	0.8332	0.5286	0.5152	0.7634	0.7147	0	0.5786	0.5587	0.6096	0.2689	0.46	0.6939	0.8306	22.3	13.8	6.1	12.9	0.3	5.1	53.7	0	6.9	12.2	7.4	34144	11.9	11.4	11.9	13.4	914	568	91	1813	528	11	1493	1493	196	2204	0	103	341	110	34144	490
1112	0.299572	Los Angeles	0.7086	0.2182	0.4907	0.478	0.7022	0.4391	0.6733	0	0.8147	0.1092	0.4857	0.2693	0.2688	0.2927	0.4492	25.6	9.7	1.8	12.2	1.1	1	47.3	0	21.6	3.2	5.3	34133	7.5	5.5	6.3	5.8	655	249	21	1267	299	28	1172	1351	23	1211	0	292	55	62	34133	190
1113	0.240182	Los Angeles	0.1874	0.7147	0.4958	0.3746	0.4951	0.6457	0.679	0.4317	0.8393	0.5102	0.4928	0.233	0.5301	0.514	0.8272	17.6	18	1.8	10.8	0.2	2.8	48.2	0.4	24.5	11	5.4	35929	13.8	8.4	11.8	8.6	690	709	31	1237	425	9	1697	1817	103	1893	8	445	315	91	35929	541
1114	2.37503	Los Angeles	0.2022	0.6399	0	0.3371	0.4518	0.8618	0.6023	0	0.5533	0.3632	0.4928	0.1256	0.0916	0.3606	0.5678	17.9	16.7	0	10.3	0.2	9.6	38.4	0	6	7.9	5.4	44069	3.7	6.4	7.5	10.8	1110	1033	0	4984	639	10	2132	2172	581	2383	0	131	355	115	44069	231
1115	0.77347	Los Angeles	0.5769	0.3103	0.8283	0.5214	0.3972	0.7798	0.6918	0	0.524	0.1299	0.2969	0.2794	0.1003	0.5196	0.4053	23.6	11.4	6	12.8	0.1	5.7	50.1	0	5.1	3.6	3.1	33678	3.9	8.4	5.9	8.4	1361	657	117	3791	733	5	1965	2112	306	2887	0	108	143	60	33678	226
1116	0.639019	Los Angeles	0.5292	0.2707	0.804	0.1371	0.3966	0.8397	0.7095	0	0.8841	0.2656	0.3066	0.235	0.3555	0.527	0.6337	22.9	10.7	5.3	7.4	0.1	8.3	52.8	0	31.9	6.1	3.2	35828	9.4	8.6	8.3	11.1	1337	622	123	3629	429	5	2314	2673	469	3079	0	854	248	75	35828	543
1117	2.35346	Los Angeles	0.512	0.4011	0.7938	0.2331	0.7184	0.8365	0.5787	0	0.8578	0.2059	0.2041	0.1763	0.4483	0.4457	0.5017	22.7	12.9	5.1	8.9	1.2	8.1	35.9	0	27.1	5	2.2	39518	11.6	7.4	6.8	11.2	1779	1013	136	19036	691	97	2675	2851	571	2815	0	774	278	59	39518	899
1118	0.790991	Los Angeles	0.2645	0.7095	0.7033	0.5962	0.5026	0.8657	0.6254	0	0.8517	0.5848	0.7019	0.2856	0.4442	0.3689	0.7167	19.1	17.9	3.6	13.9	0.2	9.9	41.1	0	26.2	12.9	9.7	33407	11.5	6.5	9.5	7.9	946	886	73	7976	688	12	2021	2164	449	2030	0	567	476	196	33407	571
1119	0.400586	Los Angeles	0.0999	0.5835	0.8216	0.5962	0.5816	0.8449	0.5819	0	0.8676	0.5848	0.7892	0.3048	0.4751	0.2421	0.7507	14.6	15.8	5.8	13.9	0.4	8.5	36.3	0	28.8	12.9	13.1	32588	12.3	4.9	10.1	12.5	867	934	151	3722	818	26	2614	2702	485	2148	0	777	597	343	32588	723
1120	5.0718	Los Angeles	0.3425	0.7556	0.3477	0.3746	0.4782	0.8294	0.4664	0.4228	0.373	0.5393	0	0.0719	0.1563	0.033	0.5115	20.4	18.8	1	10.8	0.2	7.7	25.7	0.3	1.8	11.7	0	51921	5.1	1.2	6.9	6.8	1219	1126	19	2613	645	12	1929	2059	437	1536	7	37	512	0	51921	303
1121	0.54315	Los Angeles	0.3547	0.5835	0.684	0.1607	0.6358	0.8395	0.617	0	0.46	0.2165	0.3729	0.2226	0.3687	0.3191	0.6632	20.6	15.8	3.4	7.8	0.6	8.3	40.1	0	3.4	5.2	3.9	36500	9.7	5.9	8.7	17	666	513	42	62115	251	21	1241	1342	256	1299	0	46	123	49	36500	315
1122	0.824889	Los Angeles	0.3431	0.6457	0.86	0.4268	0.705	0.8495	0.6506	0	0.7746	0.64	0.6845	0.3135	0.4361	0.5114	0.5405	20.4	16.8	7	11.5	1.1	8.8	44.3	0	17.7	14.5	9.2	32224	11.3	8.3	7.2	14.8	1078	888	138	11638	606	59	1969	2001	434	2344	0	354	554	181	32224	593
1123	0.838997	Los Angeles	0.196	0.5401	0.4791	0.5694	0.6292	0.7805	0.6898	0	0.4298	0.4751	0.3729	0.2145	0.2085	0.4383	0.1372	17.8	15.1	1.7	13.5	0.6	5.7	49.7	0	2.8	10.2	3.9	36977	6.2	7.3	3.4	10.5	1064	906	40	8561	807	37	2328	2518	321	2977	0	70	460	91	36977	370
1124	0.510357	Los Angeles	0.6419	0.328	0.7534	0.1428	0.4258	0.8351	0.692	0	0.4845	0.4333	0.4786	0.1651	0.0834	0.1968	0.338	24.5	11.7	4.3	7.5	0.1	8	50.1	0	4	9.3	5.2	40397	3.5	4.3	5.3	7.7	970	464	61	7746	295	5	1414	1471	293	1980	0	59	258	74	40397	137
1125	0.381954	Los Angeles	0.4653	0.3896	0.6113	0.1489	0.4466	0.6053	0.5428	0	0.5378	0.2656	0.2041	0.2501	0.0834	0.2951	0.6337	22.1	12.7	2.7	7.6	0.2	2.3	32.4	0	5.5	6.1	2.2	35056	3.5	5.6	8.3	9.2	716	411	34	5877	246	5	1273	1298	67	1051	0	72	145	28	35056	112
1126	0.908451	Los Angeles	0.1349	0.8344	0.5361	0.1489	0.8671	0.6673	0.5764	0	0.7768	0.4039	0.3066	0.1047	0.3864	0.1181	0.4492	16.1	20.7	2.1	7.6	3.6	3.1	35.7	0	17.9	8.7	3.2	46533	10.1	3.2	6.3	8.1	975	1259	53	32369	448	219	2533	2619	174	2165	0	468	407	82	46533	593
1127	2.80829	Los Angeles	0.4033	0.7462	0	0.1607	0.4617	0.3931	0.6218	0	0	0.2325	0	0.11	0.1371	0.1345	0.4598	21.2	18.6	0	7.8	0.2	0.8	40.7	0	0	5.5	0	45855	4.7	3.4	6.4	5.6	1328	1165	0	2971	485	11	2097	2145	46	2542	0	0	244	0	45855	293
1128	1.43029	Los Angeles	0.4394	0.8159	0	0.179	0.5833	0.6359	0.6299	0	0	0.1837	0.2668	0.0867	0.0594	0.1388	0.4492	21.7	20.2	0	8.1	0.4	2.6	41.6	0	0	4.6	2.8	49231	2.9	3.5	6.3	3.6	1174	1089	0	1993	437	24	1828	1892	134	2248	0	0	170	51	49231	155
1129	2.09505	Los Angeles	0.3301	0.7412	0	0.3966	0.4699	0.4351	0.5341	0	0.2777	0.178	0	0.0793	0.0673	0.2783	0.4053	20.2	18.5	0	11.1	0.2	1	31.6	0	0.7	4.5	0	50477	3.1	5.4	5.9	3.3	968	885	0	1355	524	9	1509	1509	45	1516	0	10	145	0	50477	146
1130	0.502735	Los Angeles	0.5479	0.8562	0.854	0.4993	0.6465	0.7731	0.7349	0	0.839	0.5695	0.7789	0.3628	0.4034	0.285	0.7455	23.2	21.4	6.8	12.5	0.7	5.5	56.9	0	24.4	12.5	12.6	30353	10.5	5.5	10	7.8	723	668	77	3388	389	22	1137	1162	156	1774	0	284	275	143	30353	323
1131	1.21209	Los Angeles	0.6377	0.5464	0.5901	0.5894	0.7665	0.743	0.7003	0	0.8749	0.4146	0.5447	0.4154	0.3729	0.6065	0.491	24.5	15.2	2.5	13.8	1.8	4.6	51.4	0	30.1	8.9	6.2	28653	9.8	9.8	6.7	6.6	1755	1091	62	5664	973	126	2485	2582	312	3684	0	777	410	154	28653	690
1132	1.69458	Los Angeles	0.5452	0.4444	0.4292	0.3446	0.6786	0.518	0.6223	0.7236	0.4321	0.1837	0.3818	0.1325	0.1232	0.8004	0.8116	23.2	13.6	1.4	10.4	0.9	1.5	40.7	6.3	2.8	4.6	4	43383	4.4	14.1	11.4	8.6	995	583	20	5354	447	39	1408	1417	60	1749	89	40	131	56	43383	188
1133	4.98255	Los Angeles	0.435	0.5835	0.6353	0.179	0.7221	0.7341	0.6778	0.5642	0.7353	0.2325	0.2356	0.2223	0.1656	0.5391	0.8538	21.7	15.8	2.9	8.1	1.3	4.4	48	1.4	14.7	5.5	2.5	36520	5.3	8.7	12.6	5.7	904	661	40	2157	334	53	1386	1412	172	2001	20	208	161	35	36520	217
1134	6.10963	Los Angeles	0.6136	0.6816	0.5635	0.1857	0.4773	0.2979	0.4716	0	0.4184	0.151	0.0902	0.0568	0.1047	0.2403	0.1043	24.1	17.4	2.3	8.2	0.2	0.4	26.1	0	2.6	4	1.1	55699	4	4.9	3	3.3	1089	785	32	2391	372	9	1396	1478	18	1180	0	38	122	16	55699	182
1135	4.19788	Los Angeles	0.4167	0.8535	0.4029	0.3674	0.5778	0.6489	0.5848	0.5085	0	0.151	0.1195	0.0534	0.1754	0.0547	0.5405	21.4	21.3	1.3	10.7	0.4	2.8	36.6	0.8	0	4	1.4	56691	5.5	1.8	7.2	3.4	452	450	9	2478	226	9	706	719	57	772	6	0	59	10	56691	116
1136	0.595113	Los Angeles	0.4863	0.2649	0.8835	0.4268	0.5583	0.8649	0.824	0	0.7409	0.7826	0.7146	0.6059	0.5727	0.7316	0.4808	22.4	10.6	8	11.5	0.4	9.8	73.9	0	15.1	20.2	10.1	23538	15.1	12.2	6.6	13.9	912	434	103	3126	465	15	1282	1433	394	3013	0	217	546	129	23538	609
1137	3.54751	Los Angeles	0.5899	0.328	0.8438	0.1607	0.4416	0.7976	0.8388	0.5801	0.6659	0.2656	0.0435	0.3506	0.338	0.6648	0.5591	23.8	11.7	6.4	7.8	0.1	6.3	76.8	1.6	10.6	6.1	0.6	30801	9	10.8	7.4	8.4	1287	634	112	5229	423	8	1740	1945	322	4159	31	207	222	10	30801	485
1138	0.759485	Los Angeles	0.6037	0.4821	0.7608	0.4268	0.5136	0.728	0.7099	0.7405	0.6172	0.3736	0.3167	0.392	0.36	0.5113	0.5764	24	14.2	4.5	11.5	0.3	4.2	52.9	7.2	8.4	8.1	3.3	29371	9.5	8.3	7.6	7.4	996	590	62	5880	476	11	1393	1520	163	2198	110	127	232	46	29371	393
1139	0.568895	Los Angeles	0.5216	0.5208	0.3965	0.556	0.6788	0.7807	0.6214	0	0.7922	0.282	0.5944	0.2969	0.638	0.4916	0.7104	22.8	14.8	1.2	13.3	0.9	5.7	40.6	0	19.3	6.4	7.1	32906	17.3	8.1	9.4	9.1	904	586	20	2456	526	36	1614	1662	216	1607	0	321	172	114	32906	684
1140	0.49504	Los Angeles	0.4384	0.4315	0.7459	0.576	0.8749	0.7063	0.6614	0.81	0.3706	0.8062	0.6143	0.4494	0.3771	0.3069	0.5017	21.7	13.4	4.2	13.6	3.9	3.8	45.7	11.8	1.8	21.5	7.5	27657	9.9	5.7	6.8	14.8	657	406	44	4414	398	117	1048	1136	104	1382	134	20	473	79	27657	289
1141	1.21448	Los Angeles	0.4243	0.5709	0.8292	0.4708	0.8237	0.7833	0.7218	0.4729	0.4158	0.634	0.3545	0.3791	0.32	0.4967	0.7557	21.5	15.6	6	12.1	2.6	5.8	54.8	0.6	2.5	14.3	3.7	29781	8.6	8.1	10.2	4.1	1022	740	81	9903	564	124	1354	1386	255	2602	9	35	469	50	29781	401
1142	0.734788	Los Angeles	0.355	0.6515	0.6883	0.7304	0.7971	0.6872	0.7368	0.7652	0.7067	0.4428	0	0.4393	0.4361	0.538	0.8272	20.6	16.9	3.4	16.2	2.2	3.4	57.2	8.7	12.9	9.5	0	27941	11.3	8.7	11.8	5.5	1122	922	58	2013	868	118	1687	1687	179	3121	146	218	355	0	27941	604
1143	4.08905	Los Angeles	0.1501	0.8726	0.3581	0.2059	0.6467	0.734	0.7061	0.6146	0.4197	0.2597	0.399	0.0988	0.1003	0.0288	0.195	16.6	22	1	8.5	0.7	4.4	52.3	2.2	2.6	6	4.2	47368	3.9	1	4	2	960	1277	21	2975	491	41	2022	2119	243	3036	46	55	252	84	47368	227
1144	1.65097	Los Angeles	0.2941	0.5464	0.5331	0.3746	0.4295	0.5541	0.7483	0	0.487	0.2275	0.4411	0.2764	0.3864	0.3284	0.338	19.6	15.2	2.1	10.8	0.1	1.8	59.3	0	4.1	5.4	4.7	33812	10.1	6	5.3	6.6	1199	927	47	14361	659	8	2269	2479	103	3624	0	101	227	107	33812	619
1145	0.78215	Los Angeles	0.8876	0.2932	0.8286	0.675	0.764	0.6862	0.75	0	0.4718	0.4751	0.5569	0.4867	0.5117	0.86	0.5405	29.9	11.1	6	15.2	1.7	3.4	59.6	0	3.7	10.2	6.4	26623	13.3	16.2	7.2	8	1803	667	113	6169	914	104	1895	1953	189	3598	0	72	384	121	26623	803
1146	0.449047	Los Angeles	0.5659	0.2079	0.8326	0.2128	0.671	0.816	0.818	0	0.8843	0.5225	0.5991	0.6288	0.6665	0.767	0.7225	23.4	9.5	6.1	8.6	0.9	7.1	72.7	0	32	11.3	7.2	22963	18.4	13.1	9.6	10.2	1069	432	91	2380	390	39	1496	1536	312	3313	0	492	332	108	22963	833
1147	0.648266	Los Angeles	0.5678	0.7556	0.8282	0.6027	0.8842	0.6968	0.7155	0	0.8074	0.5995	0.6658	0.425	0.6038	0.5177	0.7043	23.5	18.8	6	14	4.2	3.6	53.8	0	20.8	13.3	8.7	28360	16.1	8.4	9.3	5	1023	820	94	3464	597	183	1579	1639	150	2344	0	341	396	137	28360	683
1148	2.67408	Los Angeles	0.2906	0.5835	0.448	0.478	0.6184	0.8802	0.8407	0.731	0.2518	0.6065	0	0.3881	0.1656	0.5039	0.6019	19.6	15.8	1.5	12.2	0.6	11	77.2	6.7	0.5	13.5	0	29485	5.3	8.2	7.9	6.2	959	775	24	6800	598	28	1569	1624	515	3783	109	8	478	0	29485	261
1149	1.13071	Los Angeles	0.2497	0.7252	0.5278	0.5354	0.5906	0.7992	0.8129	0	0.5126	0.3425	0.5841	0.2832	0.1047	0.2472	0.585	18.9	18.2	2	13	0.5	6.4	71.7	0	4.8	7.5	6.9	33510	4	5	7.7	12.4	1289	1245	48	4810	888	32	2356	2509	412	4898	0	120	378	162	33510	274
1150	1.48327	Los Angeles	0.2539	0.457	0.5881	0.1259	0.5717	0.7853	0.8587	0	0	0.2539	0.0989	0.3169	0.016	0.0356	0.6705	18.9	13.8	2.5	7.2	0.4	5.8	80.8	0	0	5.9	1.2	32096	1.5	1.3	8.8	5.4	882	644	35	1863	334	19	1412	1468	265	3765	0	0	195	17	32096	69
1151	1.30061	Los Angeles	0.4391	0.2495	0.5409	0.0575	0.56	0.7684	0.8406	0.4317	0.6114	0.2932	0.0299	0.2847	0.3991	0.3442	0.5499	21.7	10.3	2.1	5.7	0.4	5.3	77.2	0.4	8.1	6.6	0.4	33445	10.4	6.2	7.3	7	1398	665	42	2516	368	24	1974	2016	317	4967	9	164	275	8	33445	664
1152	0.858756	Los Angeles	0.3723	0.4069	0.5309	0.11	0.4805	0.8815	0.8781	0.5085	0.7729	0.2007	0.0435	0.3594	0.1754	0.2963	0.6019	20.8	13	2.1	6.9	0.2	11.1	84.5	0.8	17.5	4.9	0.6	30464	5.5	5.6	7.9	10.2	916	574	32	3789	305	9	1556	1649	467	3719	13	289	153	10	30464	240
1153	2.58747	Los Angeles	0.5415	0.3896	0.8079	0.2059	0.6143	0.846	0.8603	0	0.6196	0.5393	0.3636	0.3114	0.2554	0.4098	0.6976	23.1	12.7	5.4	8.5	0.6	8.6	81.1	0	8.5	11.7	3.8	32299	7.2	7	9.2	10.1	1501	824	102	4763	552	36	1887	1984	517	5265	0	168	520	72	32299	465
1154	0.895596	Los Angeles	0.5055	0.4821	0	0.0503	0.569	0.8716	0.8193	0.5298	0	0.2932	0.1728	0.2684	0.4361	0.4562	0.3492	22.6	14.2	0	5.5	0.4	10.3	72.9	1	0	6.6	1.9	34166	11.3	7.6	5.4	4.1	905	569	0	3048	220	16	1241	1248	389	2918	13	0	180	23	34166	450
1155	1.16466	Los Angeles	0.3421	0.489	0.5121	0.0644	0.6192	0.8971	0.865	0.4503	0.3672	0.3784	0.1523	0.2587	0.338	0.6765	0.4808	20.4	14.3	1.9	5.9	0.6	12.5	81.9	0.5	1.7	8.2	1.7	34626	9	11	6.6	9.5	1099	773	34	9215	320	31	1759	1821	645	4420	9	31	316	30	34626	487
1156	3.6113	Los Angeles	0.1291	0.6276	0.753	0.0728	0.43	0.8942	0.8568	0	0.5844	0.1729	0.1835	0.1534	0.1003	0.2157	0.4598	15.9	16.5	4.3	6.1	0.1	12.2	80.4	0	7.1	4.4	2	41451	3.9	4.6	6.4	9.4	1084	1128	86	2809	414	9	1997	2253	821	5496	0	160	230	40	41451	267
1157	1.35064	Los Angeles	0.3639	0.5143	0	0.1154	0.5274	0.8507	0.879	0	0.4501	0.0502	0.1939	0.1804	0.016	0.482	0.4492	20.7	14.7	0	7	0.3	8.9	84.7	0	3.2	1.9	2.1	39224	1.5	7.9	6.3	3.1	351	250	0	24703	118	5	530	530	143	1437	0	17	23	11	39224	25
1158	0.486993	Los Angeles	0.4065	0.5208	0.5378	0.0998	0.5916	0.8861	0.8683	0	0.7088	0.4039	0.2041	0.4842	0.4442	0.3641	0.3268	21.3	14.8	2.1	6.7	0.5	11.5	82.6	0	13	8.7	2.2	26693	11.5	6.4	5.2	7.2	631	438	19	1845	197	14	903	920	319	2448	0	120	173	20	26693	339
1159	1.89061	Los Angeles	0.5182	0.6757	0.7409	0.2128	0.563	0.7726	0.7949	0	0.806	0.6976	0.0902	0.413	0.3335	0.7249	0.7708	22.8	17.3	4.1	8.6	0.4	5.4	68	0	20.7	16.5	1.1	28728	8.9	12.1	10.5	7.7	1612	1225	92	5821	608	27	2231	2280	357	4809	0	471	784	25	28728	631
1160	0.658926	Los Angeles	0.1897	0.6696	0.7596	0.6027	0.6916	0.7405	0.7757	0	0	0.6239	0.2149	0.2793	0.0711	0.383	0.6337	17.6	17.2	4.4	14	1	4.5	64.3	0	0	14	2.3	33684	3.2	6.6	8.3	12.9	649	635	48	3720	512	37	1083	1122	160	2370	0	0	364	25	33684	116
1161	0.834453	Los Angeles	0.2225	0.8241	0.8225	0.3446	0.7858	0.8129	0.7689	0.7806	0.5972	0.4656	0.5991	0.2581	0.3945	0.225	0.7759	18.3	20.4	5.8	10.4	2	6.9	63	9.7	7.6	10	7.2	34653	10.3	4.7	10.6	7.5	890	990	88	2172	499	97	1517	1662	318	3058	161	126	361	109	34653	498
1162	0.73257	Los Angeles	0.5641	0.4444	0.4435	0.1992	0.567	0.7756	0.7788	0.7699	0.6839	0.4521	0.4718	0.4557	0.2554	0.5989	0.7401	23.4	13.6	1.5	8.4	0.4	5.5	65	9	11.6	9.7	5.1	27481	7.2	9.7	9.9	5.7	1131	655	24	3733	407	19	1595	1659	246	3138	149	192	317	81	27481	347
1163	0.503448	Los Angeles	0.697	0.2649	0.8026	0.2128	0.7123	0.8046	0.831	0.8881	0.7658	0.682	0.4569	0.5917	0.4034	0.5199	0.8235	25.4	10.6	5.3	8.6	1.2	6.6	75.3	19.4	17	15.9	4.9	23899	10.5	8.5	11.7	10.2	1570	657	100	2570	529	73	1893	2016	382	4650	392	342	622	92	23899	646
1164	0.485682	Los Angeles	0.2247	0.4131	0.5266	0.5962	0.739	0.8333	0.7913	0.4931	0.2743	0.7158	0.3545	0.5983	0.2915	0.4137	0.8306	18.4	13.1	2	13.9	1.4	7.9	67.2	0.7	0.6	17.2	3.7	23731	8	7	11.9	14.9	625	446	19	2430	472	49	937	937	256	2285	7	6	417	35	23731	271
1165	0.716395	Los Angeles	0.6041	0.3707	0.7919	0.6525	0.3987	0.8523	0.8732	0	0.7491	0.8011	0.4718	0.4865	0.2458	0.4414	0.338	24	12.4	5	14.8	0.1	9	83.5	0	15.7	21.2	5.1	26628	7	7.4	5.3	10.2	1621	841	97	2393	998	6	1923	1966	582	5648	0	309	929	99	26628	472
1166	0.811167	Los Angeles	0.4907	0.5585	0.6446	0.2918	0.3982	0.8339	0.8738	0	0.6578	0.5142	0.1835	0.4553	0.0873	0.3391	0.7401	22.4	15.4	3	9.7	0.1	8	83.7	0	10.2	11.1	2	27494	3.6	6.1	9.9	6.9	1273	877	48	4192	550	5	1617	1679	428	4751	0	172	428	33	27494	205
1167	0.509767	Los Angeles	0.5584	0.3645	0.8764	0.179	0.6471	0.8756	0.8847	0.7759	0.7062	0.8409	0.3818	0.5493	0.3991	0.5643	0.8801	23.3	12.3	7.7	8.1	0.7	10.6	85.7	9.4	12.9	23.6	4	24961	10.4	9.1	13.6	9.8	889	467	89	1869	306	27	1153	1217	369	3266	114	157	583	46	24961	394
1168	0.535956	Los Angeles	0.5738	0.3103	0.8408	0.1992	0.8326	0.7741	0.8519	0.4931	0.5794	0.6901	0.4496	0.4424	0.2034	0.7665	0.0323	23.6	11.4	6.3	8.4	2.8	5.5	79.5	0.7	6.9	16.2	4.8	27852	6.1	13.1	1.8	8.3	806	389	73	4701	279	95	1154	1213	174	2718	9	84	363	55	27852	202
1169	0.635745	Los Angeles	0.6597	0.1977	0.7036	0.4635	0.5029	0.7611	0.8272	0	0.8489	0.5056	0.5505	0.5757	0.36	0.8177	0.6705	24.8	9.3	3.6	12	0.2	5.1	74.5	0	25.8	10.9	6.3	24290	9.5	14.6	8.8	11.8	1428	534	76	5511	689	14	2102	2234	269	4289	0	576	410	133	24290	548
1170	1.96071	Los Angeles	0.2823	0.6162	0.6257	0.077	0.4896	0.8753	0.861	0	0.7803	0.4381	0.2149	0.2487	0.4323	0.4773	0.338	19.4	16.3	2.8	6.2	0.2	10.6	81.2	0	18.2	9.4	2.3	35126	11.2	7.9	5.3	13.1	1064	892	47	5294	338	12	1680	1716	547	4445	0	312	358	38	35126	612
1171	0.377883	Los Angeles	0.6727	0.6162	0.7829	0.2698	0.6255	0.6588	0.8519	0	0.3091	0.5587	0.1835	0.4033	0.0063	0.5378	0.394	25	16.3	4.9	9.4	0.6	3	79.5	0	1	12.2	2	29017	0.9	8.7	5.8	13.3	583	380	29	2611	218	14	597	626	63	1852	0	6	180	12	29017	21
1172	0.465553	Los Angeles	0.1504	0.8006	0.6605	0.7506	0.478	0.8221	0.8403	0	0.5371	0.5695	0.1413	0.3032	0.0711	0.1669	0.5764	16.6	19.8	3.1	16.6	0.2	7.4	77.1	0	5.5	12.5	1.6	32648	3.2	3.9	7.6	5.2	413	493	24	999	415	5	768	797	180	1924	0	44	232	12	32648	79
1173	0.780761	Los Angeles	0.5255	0.377	0.8876	0.1729	0.6605	0.7808	0.8777	0	0.6513	0.4521	0.2256	0.466	0.2034	0.6899	0.6411	22.9	12.5	8.2	8	0.8	5.7	84.5	0	9.9	9.7	2.4	27178	6.1	11.3	8.4	9.1	1480	811	156	6017	517	51	1894	2008	343	5460	0	199	433	46	27178	395
1174	0.759924	Los Angeles	0.4608	0.5022	0.8151	0.4487	0.6774	0.8355	0.8567	0	0.2939	0.6618	0.1728	0.5089	0.1987	0.2211	0.8074	22	14.5	5.6	11.8	0.9	8	80.4	0	0.8	15.2	1.9	26024	6	4.6	11.3	14.5	1201	789	81	3066	645	49	1448	1501	414	4387	0	12	577	27	26024	326
1175	1.07467	Los Angeles	0.458	0.5339	0.8754	0.4042	0.8608	0.8738	0.8942	0	0.8863	0.7752	0.5386	0.6594	0.4945	0.6536	0.8842	22	15	7.7	11.2	3.4	10.5	87.4	0	32.4	19.8	6.1	22218	12.8	10.6	13.8	15.9	1298	885	126	14122	639	203	1643	1749	600	5162	0	566	763	100	22218	736
1176	1.42086	Los Angeles	0.6403	0.3526	0.832	0.2549	0.6462	0.8692	0.8799	0	0.7459	0.5738	0.416	0.2	0.2275	0.6854	0.4271	24.5	12.1	6.1	9.2	0.7	10.1	84.9	0	15.5	12.6	4.4	37897	6.6	11.2	6.1	6.3	1182	585	91	1610	442	34	1500	1634	458	4093	0	253	398	66	37897	318
1177	0.447417	Los Angeles	0.4565	0.6696	0.7569	0.4561	0.6775	0.8802	0.872	0	0.7139	0.7695	0.4244	0.7343	0.4404	0.7278	0.3607	22	17.2	4.4	11.9	0.9	11	83.3	0	13.3	19.5	4.5	20354	11.4	12.2	5.5	10.4	904	708	54	2341	484	37	1233	1289	433	3430	0	172	530	55	20354	466
1178	4.4681	Los Angeles	0.1215	0.783	0.5882	0.4042	0.5547	0.8576	0.8808	0.896	0	0.5311	0.1523	0.3015	0.3555	0.0661	0.7507	15.6	19.4	2.5	11.2	0.4	9.3	85	20.4	0	11.5	1.7	32720	9.4	2.1	10.1	6.7	872	1085	43	7070	624	20	1734	1883	511	4753	385	0	480	30	32720	522
1179	0.768454	Los Angeles	0.2585	0.8159	0.4058	0.3599	0.7427	0.8367	0.8401	0	0	0.5269	0.2256	0.1807	0.0958	0.0258	0.4379	19	20.2	1.3	10.6	1.5	8.1	77.1	0	0	11.4	2.4	39199	3.8	0.9	6.2	7.7	501	533	10	4142	279	39	776	806	202	2030	0	0	222	19	39199	100
1180	9.38273	Los Angeles	0.2989	0.7602	0.3249	0.1047	0.7481	0.5295	0.5552	0	0	0.1092	0.0299	0.0428	0.1371	0.1115	0.2938	19.7	18.9	0.9	6.8	1.5	1.6	33.6	0	0	3.2	0.4	60344	4.7	3	4.9	4.2	908	869	14	1278	312	71	1607	1674	68	1549	0	0	109	6	60344	217
1181	0.748014	Los Angeles	0.3142	0.3896	0.4966	0.1548	0.6659	0.5786	0.6588	0	0.6933	0.2275	0.4074	0.1177	0.1232	0.2326	0.6411	19.9	12.7	1.8	7.7	0.8	2	45.4	0	12.1	5.4	4.3	44981	4.4	4.8	8.4	9.3	1165	740	43	2754	448	48	2348	2409	111	2650	0	292	222	101	44981	258
1182	1.81625	Los Angeles	0.7809	0.7784	0.2239	0.077	0.4211	0.55	0.4961	0	0.3482	0.0088	0.2356	0.0421	0.1322	0.0686	0.4053	27	19.3	0.5	6.2	0.1	1.7	28.2	0	1.4	0.5	2.5	60667	4.6	2.2	5.9	1.7	1122	801	7	1556	256	5	1502	1750	68	1174	0	25	13	38	60667	190
1183	1.14974	Los Angeles	0.3402	0.6873	0.3349	0.2257	0.6535	0.8606	0.8057	0	0.598	0.1455	0.4997	0.1114	0.1047	0.0904	0.5017	20.3	17.5	0.9	8.8	0.7	9.5	70.2	0	7.6	3.9	5.5	45679	4	2.7	6.8	3.8	1089	936	18	3615	472	40	1956	2050	475	3758	0	156	153	107	45679	214
1184	0.455295	Los Angeles	0.3075	0.3585	0.6968	0.2549	0.764	0.8812	0.822	0.4931	0.7932	0.5547	0.4074	0.3755	0.3816	0.7966	0.6772	19.8	12.2	3.5	9.2	1.7	11.1	73.5	0.7	19.4	12.1	4.3	29904	10	13.9	8.9	12.2	932	573	57	2311	425	81	1613	1702	489	3451	12	330	410	70	29904	461
1185	0.52606	Los Angeles	0.332	0.7964	0.5392	0.6161	0.4642	0.5603	0.7262	0.7405	0.847	0.3683	0.6096	0.3431	0.3991	0.1842	0.8958	20.2	19.7	2.1	14.2	0.2	1.8	55.5	7.2	25.5	8	7.4	31074	10.4	4.2	14.3	10.8	676	657	27	3933	476	6	1277	1363	57	1854	98	348	197	95	31074	348
1186	1.1643	Los Angeles	0.7439	0.2601	0.8726	0.1924	0.388	0.8863	0.8686	0	0.7944	0.6901	0.6772	0.4686	0.2323	0.5463	0.5215	26.2	10.5	7.5	8.3	0.1	11.5	82.7	0	19.5	16.2	9	27108	6.7	8.8	7	14	1877	750	157	14991	594	5	2083	2213	745	5916	0	431	769	188	27108	482
1187	0.398989	Los Angeles	0.3756	0.8699	0.8838	0.3371	0.6657	0.8948	0.8635	0.8387	0.7666	0.7497	0.6096	0.6312	0.7633	0.3796	0.6411	20.9	21.9	8	10.3	0.8	12.3	81.6	14.2	17	18.6	7.4	22901	22.9	6.6	8.4	13.1	941	989	134	2464	463	37	1665	1731	517	3681	245	295	602	123	22901	1028
1188	0.650904	Los Angeles	0.5478	0.2932	0.8993	0.1548	0.7154	0.8517	0.8353	0	0.5864	0.4883	0.5991	0.4648	0.4751	0.0955	0.491	23.2	11.1	8.9	7.7	1.2	8.9	76.2	0	7.2	10.5	7.2	27206	12.3	2.8	6.7	9.2	1054	506	123	4007	346	55	1378	1506	387	3462	0	108	324	99	27206	546
1189	2.60959	Los Angeles	0.236	0.8756	0	0.2992	0.5522	0.7509	0.579	0	0.3929	0.5547	0.399	0.0546	0.3901	0.0185	0.3825	18.6	22.1	0	9.8	0.4	4.8	36	0	2.1	12.1	4.2	56280	10.2	0.5	5.7	6	846	1005	0	3006	445	16	1638	1838	210	1636	0	39	404	69	56280	463
1190	2.1852	Los Angeles	0.2755	0.883	0.3528	0.2918	0.5195	0.584	0.6495	0	0.2487	0.19	0.0637	0.0347	0.2554	0.2124	0.6839	19.3	22.4	1	9.7	0.3	2	44.2	0	0.5	4.7	0.8	63816	7.2	4.5	9	4.7	1184	1372	24	3728	595	17	2370	2541	118	2708	0	12	218	18	63816	442
1191	1.23876	Los Angeles	0.1116	0.8381	0.2491	0.4993	0.7705	0.3608	0.7637	0	0.3629	0.0664	0.3636	0.0923	0.0311	0.1312	0.1649	15.2	20.8	0.6	12.5	1.8	0.6	62.1	0	1.6	2.3	3.8	48327	2.1	3.4	3.7	4.9	850	1166	12	2091	695	101	2130	2193	34	3474	0	36	103	80	48327	119
1192	1.91352	Los Angeles	0.611	0.489	0.4796	0.3521	0.6052	0.537	0.7883	0	0	0.3577	0.5682	0.1228	0.2646	0.16	0.5017	24.1	14.3	1.7	10.5	0.5	1.6	66.7	0	0	7.8	6.6	44358	7.4	3.8	6.8	4.5	1069	633	28	1315	467	23	1627	1773	68	2960	0	0	248	108	44358	329
1193	0.506093	Los Angeles	0.4128	0.377	0.7956	0.5136	0.7655	0.7444	0.8599	0	0	0.4972	0.4997	0.4014	0.7134	0.5191	0.6337	21.4	12.5	5.1	12.7	1.7	4.6	81	0	0	10.7	5.5	29075	20.4	8.4	8.3	12.3	993	579	71	1921	583	81	1386	1485	203	3764	0	0	338	76	29075	939
1194	1.00934	Los Angeles	0.781	0.5208	0.8108	0.0231	0.5506	0.6914	0.6798	0	0	0.1047	0.1085	0.0267	0.0203	0.1058	0.2157	27	14.8	5.5	4.4	0.3	3.5	48.3	0	0	3.1	1.3	68356	1.7	3	4.2	4.5	1241	681	78	5007	204	16	1422	1508	151	2222	0	0	94	19	68356	79
1195	2.87155	Los Angeles	0.6611	0.7602	0.3629	0.1259	0.6037	0.6811	0.6097	0.5933	0.3867	0.0892	0.0533	0.0103	0.0634	0.1559	0.271	24.8	18.9	1.1	7.2	0.5	3.3	39.3	1.8	2	2.8	0.7	87076	3	3.8	4.7	3.2	1259	959	17	9123	364	26	1600	1733	160	1991	32	35	95	11	87076	150
1196	0.948882	Los Angeles	0.2627	0.8048	0.6146	0.2698	0.5411	0.5216	0.5772	0	0	0.0847	0.1623	0.0386	0.1371	0.2054	0.4159	19.1	19.9	2.7	9.4	0.3	1.5	35.8	0	0	2.7	1.8	62117	4.7	4.4	6	4.5	881	919	47	2240	432	15	1740	1811	68	1649	0	0	93	31	62117	218
1197	0.752528	Los Angeles	0.1619	0.7462	0.6625	0.6161	0.8189	0.8666	0.6075	0	0.5663	0.62	0.6619	0.144	0.4117	0.0322	0.4492	16.9	18.6	3.1	14.2	2.5	9.9	39	0	6.4	13.9	8.6	42331	10.7	1.2	6.3	6.4	1162	1280	81	4466	954	174	2575	2637	656	2684	0	170	722	222	42331	721
1198	0.387672	Los Angeles	0.4431	0.2986	0.8708	0.1428	0.6358	0.839	0.8176	0.6146	0.7045	0.5509	0.7295	0.3539	0.5117	0.5475	0.8156	21.8	11.2	7.5	7.5	0.6	8.2	72.6	2.2	12.8	12	10.6	30678	13.3	8.9	11.5	17.3	907	465	96	1324	311	27	1288	1391	323	3022	31	178	360	136	30678	553
1199	0.244201	Los Angeles	0.4373	0.282	0.8617	0.5425	0.4763	0.8899	0.8237	0	0.8805	0.7497	0.8259	0.5365	0.6595	0.4688	0.7811	21.7	10.9	7.1	13.1	0.2	11.8	73.8	0	31.2	18.6	15.2	25288	18.1	7.7	10.7	20	988	495	127	1804	597	9	1795	1970	504	3360	0	614	592	273	25288	818
1200	0.504051	Los Angeles	0.2391	0.7039	0.4269	0.4487	0.7319	0.8041	0.6684	0	0.6844	0.3989	0.5841	0.1188	0.5301	0.3547	0.4808	18.7	17.8	1.4	11.8	1.4	6.6	46.7	0	11.6	8.6	6.9	44814	13.8	6.3	6.6	5.3	774	739	23	2259	491	57	1632	1647	259	1936	0	191	270	113	44814	570
1201	0.935459	Los Angeles	0.2977	0.6096	0.5885	0.2257	0.4568	0.841	0.612	0	0.4291	0.2932	0.6882	0.1012	0.4442	0.0636	0.6488	19.7	16.2	2.5	8.8	0.2	8.3	39.5	0	2.8	6.6	9.3	47023	11.5	2.1	8.5	8.4	1285	1059	59	5510	577	11	2377	2492	496	2580	0	69	314	220	47023	752
1202	0.404877	Los Angeles	0.3901	0.6572	0.3196	0.3674	0.6849	0.6091	0.6288	0.4317	0.3635	0.2932	0.4244	0.048	0.1517	0.0583	0.4053	21.1	17	0.8	10.7	1	2.3	41.5	0.4	1.7	6.6	4.5	58275	5	1.9	5.9	8.7	464	374	7	2578	236	21	826	909	48	914	4	15	105	37	58275	110
1203	0.646934	Los Angeles	0.152	0.3466	0.7047	0.2059	0.7169	0.8184	0.8138	0	0.6646	0.6848	0.5788	0.1876	0.5398	0.6057	0.271	16.6	12	3.6	8.5	1.2	7.2	71.8	0	10.6	16	6.8	38694	14.1	9.8	4.7	18.2	896	645	78	4636	457	66	2150	2309	360	3872	0	244	617	147	38694	759
1204	0.914566	Los Angeles	0.3428	0.6032	0.1809	0.5064	0.7041	0.7468	0.7232	0.4729	0.299	0.348	0.3167	0.1024	0.1656	0.0352	0.2823	20.4	16.1	0.1	12.6	1.1	4.7	55	0.6	0.9	7.6	3.3	46864	5.3	1.3	4.8	5.5	790	624	2	5618	489	43	1346	1409	170	2133	8	12	217	45	46864	204
1205	0.62847	Los Angeles	0.1715	0.8983	0.7732	0.6027	0.4633	0.8083	0.7208	0	0.7448	0.1566	0.6286	0.1387	0.4202	0.3879	0.6632	17.2	23.1	4.7	14	0.2	6.7	54.7	0	15.4	4.1	7.8	42802	10.9	6.7	8.7	15.7	577	777	66	3537	471	6	1416	1492	221	1839	0	230	106	111	42802	368
1206	0.74468	Los Angeles	0.1281	0.5709	0.6917	0.4268	0.5758	0.7798	0.7728	0.5642	0.8864	0.1615	0.5991	0.0796	0.338	0.586	0.7167	15.8	15.6	3.5	11.5	0.4	5.7	63.8	1.4	32.4	4.2	7.2	50432	9	9.5	9.5	9	867	855	85	23855	629	23	2444	2767	290	3492	39	896	181	177	50432	493
1207	1.09789	Los Angeles	0.4601	0.883	0.3674	0.0468	0.7096	0.224	0.5993	0.4503	0	0.0191	0	0.0093	0.0634	0.0883	0.2938	22	22.4	1.1	5.4	1.2	0.2	38.1	0.5	0	1	0	89286	3	2.6	4.9	2.9	837	852	17	2215	202	44	1566	1681	8	1449	8	0	30	0	89286	114
1208	1.21372	Los Angeles	0.2587	0.7095	0.7553	0.2128	0.614	0.5757	0.6437	0	0.7864	0.046	0.0435	0.0198	0.3427	0.0202	0.4159	19	17.9	4.4	8.6	0.6	2	43.4	0	18.7	1.8	0.6	73941	9.1	0.6	6	6.2	1135	1067	110	8873	509	33	2528	2767	111	2588	0	518	86	16	73941	541
1209	2.41948	Los Angeles	0.6687	0.783	0.4398	0.0644	0.7161	0.8076	0.7779	0.5085	0	0.2325	0.399	0.0153	0.3335	0.3071	0.4053	24.9	19.4	1.5	5.9	1.2	6.7	64.8	0.8	0	5.5	4.2	79576	8.9	5.7	5.9	3.3	1845	1436	37	5997	437	90	2497	2787	481	4796	23	0	284	105	79576	657
1210	1.34779	Los Angeles	0.7012	0.783	0.5481	0.0998	0.5161	0.8386	0.8074	0	0	0.1299	0.3455	0.0349	0.2131	0.4097	0.0678	25.5	19.4	2.2	6.7	0.3	8.2	70.5	0	0	3.6	3.6	63769	6.3	7	2.5	3.9	1510	1149	47	5143	396	16	2159	2306	461	4180	0	0	152	77	63769	371
1211	0.590759	Los Angeles	0.5717	0.8699	0.7456	0.3294	0.801	0.8142	0.7793	0	0.2742	0.3425	0.3729	0.2062	0.0408	0.1482	0.5678	23.5	21.9	4.2	10.2	2.2	7	65.1	0	0.6	7.5	3.9	37500	2.4	3.6	7.5	4	953	888	53	3306	404	90	1263	1406	265	2635	0	9	215	49	37500	94
1212	0.405587	Los Angeles	0.2135	0.5709	0.8737	0.11	0.7122	0.8828	0.8546	0	0.8345	0.665	0.6584	0.3523	0.4945	0.1383	0.1746	18.2	15.6	7.6	6.9	1.2	11.2	79.9	0	23.9	15.3	8.5	30735	12.8	3.5	3.8	7.5	846	727	128	2865	320	55	1688	1797	498	3726	0	430	506	144	30735	593
1213	0.496351	Los Angeles	0.2325	0.5902	0.8692	0.0728	0.7213	0.8566	0.8522	0	0.8167	0.2714	0.4786	0.1971	0.5226	0.4065	0.0286	18.5	15.9	7.4	6.1	1.3	9.2	79.5	0	21.8	6.2	5.2	38066	13.6	6.9	1.7	6.2	999	858	169	3189	328	68	2288	2419	456	4286	0	527	233	120	38066	729
1214	0.815093	Los Angeles	0.5219	0.5401	0	0.1857	0.4051	0.6549	0.7101	0	0.7404	0.1299	0.1413	0.0252	0.1182	0.4719	0.3268	22.8	15.1	0	8.2	0.1	2.9	53	0	15.1	3.6	1.6	69483	4.3	7.8	5.2	3.7	1157	767	0	5411	415	5	2030	2257	145	2682	0	341	131	33	69483	219
1215	0.708094	Los Angeles	0.0823	0.7198	0.9	0.2847	0.4854	0.8987	0.8724	0.4317	0.3323	0.592	0.5569	0.3261	0.2688	0.2978	0.2157	13.7	18.1	9	9.6	0.2	12.7	83.4	0.4	1.2	13.1	6.4	31724	7.5	5.6	4.2	12.3	771	1021	171	2677	540	12	1907	1964	699	4707	8	24	577	123	31724	420
1216	2.44692	Los Angeles	0.2704	0.8562	0.5599	0.1205	0.7268	0.5925	0.7684	0	0.5827	0.3577	0.2149	0.0607	0.1003	0.0181	0.3492	19.2	21.4	2.3	7.1	1.3	2.1	62.9	0	7	7.8	2.3	54610	3.9	0.5	5.4	6.5	917	1019	34	8894	333	63	1502	1619	97	2999	0	114	257	34	54610	186
1217	0.774827	Los Angeles	0.6334	0.1929	0.8256	0.3521	0.5259	0.734	0.8679	0	0.635	0.6032	0.3359	0.4028	0.2179	0.6733	0.1461	24.4	9.2	5.9	10.5	0.3	4.4	82.5	0	9.1	13.4	3.5	29031	6.4	11	3.5	6.3	1759	665	145	4410	755	21	2462	2503	288	5948	0	228	632	87	29031	461
1218	0.537562	Los Angeles	0.5534	0.3585	0.7591	0.0685	0.5598	0.5438	0.7852	0	0.5079	0.448	0.5627	0.3794	0.5301	0.6013	0.3714	23.3	12.2	4.4	6	0.4	1.7	66.1	0	4.7	9.6	6.5	29768	13.8	9.7	5.6	10.1	875	458	52	2362	224	14	1176	1288	58	2487	0	60	236	76	29768	520
1219	0.299392	Los Angeles	0.5235	0.377	0.8962	0.1489	0.7828	0.6954	0.852	0	0.8603	0.665	0.6143	0.3464	0.2458	0.5965	0.6098	22.9	12.5	8.7	7.6	2	3.6	79.5	0	27.5	15.3	7.5	30960	7	9.6	8	6.2	782	427	105	1582	257	67	1206	1268	112	2718	0	349	359	90	30960	237
1220	0.532848	Los Angeles	0.6564	0.2388	0.7756	0.1729	0.5117	0.723	0.837	0.5085	0.4316	0.3317	0.0637	0.4583	0.2275	0.4967	0.5591	24.8	10.1	4.7	8	0.3	4.1	76.5	0.8	2.8	7.3	0.8	27409	6.6	8.1	7.4	5	1046	425	62	3225	336	11	1317	1352	166	3233	11	38	213	10	27409	277
1221	0.481556	Los Angeles	0.3573	0.282	0.8546	0.3138	0.5456	0.847	0.8821	0	0.2603	0.8291	0.0435	0.5909	0.1896	0.5586	0.4159	20.6	10.9	6.8	10	0.3	8.7	85.2	0	0.5	22.8	0.6	23920	5.8	9	6	13.7	1167	619	98	2076	564	19	1442	1465	467	4826	0	8	883	9	23920	328
1222	0.519249	Los Angeles	0.6171	0.5339	0.8821	0.322	0.7374	0.7875	0.8381	0	0	0.752	0.2041	0.676	0.2554	0.4459	0.3607	24.2	15	8	10.1	1.4	5.9	76.7	0	0	18.7	2.2	21819	7.2	7.4	5.5	8.8	1050	654	88	1883	437	62	1102	1143	242	3335	0	0	547	24	21819	308
1223	0.748013	Los Angeles	0.5788	0.5273	0.8557	0.4344	0.5198	0.4802	0.7749	0.702	0.8191	0.4839	0.4569	0.3666	0.416	0.5581	0.6558	23.6	14.9	6.8	11.6	0.3	1.2	64.2	5.2	22.1	10.4	4.9	30230	10.8	9	8.6	9	1615	1017	154	3297	792	19	2254	2374	78	4389	123	524	490	111	30230	735
1224	0.616803	Los Angeles	0.6103	0.5401	0.6966	0.4561	0.6154	0.4615	0.7811	0	0.6546	0.4428	0.3066	0.3944	0.1182	0.151	0.4707	24.1	15.1	3.5	11.9	0.6	1.1	65.4	0	10.1	9.5	3.2	29299	4.3	3.7	6.5	4.9	1033	649	48	4466	510	24	1359	1438	45	2806	0	145	261	44	29299	185
1225	1.26577	Los Angeles	0.1828	0.7648	0.6585	0.2479	0.4612	0.6704	0.7486	0	0.2955	0.2111	0.2769	0.1654	0.1848	0.1195	0.0504	17.4	19	3.1	9.1	0.2	3.1	59.4	0	0.8	5.1	2.9	40373	5.7	3.2	2.2	5.2	698	760	38	6017	363	7	1225	1225	119	2375	0	10	152	36	40373	226
1226	0.511564	Los Angeles	0.3096	0.4509	0.6451	0.3446	0.6306	0.6739	0.8087	0.6524	0.7431	0.5142	0.2769	0.4222	0.36	0.0493	0.5936	19.9	13.7	3	10.4	0.6	3.2	70.8	3.2	15.3	11.1	2.9	28434	9.5	1.7	7.8	12	1020	702	49	3505	535	32	1647	1647	155	3632	52	252	408	47	28434	486
1227	0.349309	Los Angeles	0.4088	0.4253	0.879	0.4417	0.5908	0.7674	0.7895	0	0	0.5142	0.2455	0.3751	0.3243	0.3397	0.4707	21.3	13.3	7.8	11.7	0.5	5.3	66.9	0	0	11.1	2.6	29920	8.7	6.1	6.5	10.6	636	398	64	908	347	14	816	816	145	1995	0	0	228	21	29920	258
1228	0.501569	Los Angeles	0.3285	0.4444	0.8452	0.5829	0.5424	0.8595	0.8765	0	0.8552	0.7032	0.3264	0.5486	0.3945	0.4461	0.6632	20.2	13.6	6.5	13.7	0.3	9.4	84.2	0	26.7	16.7	3.4	24981	10.3	7.4	8.7	13.6	799	539	80	1618	539	13	1236	1361	341	3335	0	364	444	42	24981	407
1229	0.314772	Los Angeles	0.7035	0.2388	0.7107	0.6463	0.5524	0.8788	0.8544	0	0	0.8367	0.1413	0.6836	0.2688	0.896	0.7286	25.5	10.1	3.7	14.7	0.4	10.9	79.9	0	0	23.3	1.6	21624	7.5	18	9.7	12.5	362	144	14	655	209	5	378	378	143	1134	0	0	223	6	21624	107
1230	0.434638	Los Angeles	0.6305	0.1833	0.8868	0.412	0.742	0.7789	0.897	0	0.8993	0.781	0.6811	0.6941	0.4827	0.6668	0.7656	24.4	9	8.2	11.3	1.5	5.6	87.9	0	35.1	20.1	9.1	21359	12.5	10.8	10.4	6.5	993	367	109	10649	461	60	1328	1349	213	3582	0	473	514	121	21359	510
1231	0.304524	Los Angeles	0.6401	0.3954	0.8884	0.3064	0.6851	0.8206	0.8895	0	0.8254	0.763	0.3167	0.6161	0.2034	0.6379	0.6098	24.5	12.8	8.3	9.9	1	7.3	86.6	0	22.8	19.2	3.3	23275	6.1	10.3	8	9.4	899	470	94	2537	361	35	1136	1144	254	3177	0	261	468	37	23275	221
1232	0.447235	Los Angeles	0.5269	0.2707	0.7854	0.1607	0.5976	0.8627	0.8926	0	0.7229	0.6272	0.4928	0.4753	0.32	0.7338	0.5115	22.9	10.7	4.9	7.8	0.5	9.7	87.2	0	13.9	14.1	5.4	26923	8.6	12.3	6.9	15.5	1024	477	63	2623	346	22	1285	1317	400	3895	0	183	434	70	26923	382
1233	1.48001	Los Angeles	0.3534	0.8562	0.5685	0.1992	0.4947	0.8805	0.8803	0	0	0.2275	0.0349	0.1599	0.052	0.1285	0.0611	20.5	21.4	2.3	8.4	0.2	11	84.9	0	0	5.4	0.5	40856	2.7	3.3	2.4	5.1	1261	1313	44	17863	516	14	1890	1965	642	5212	0	0	236	10	40856	167
1234	0.581715	Los Angeles	0.4823	0.7303	0.8997	0.1154	0.4553	0.8587	0.8941	0.4931	0.464	0.3989	0.3167	0.3101	0.2507	0.3799	0.8194	22.3	18.3	9	7	0.2	9.4	87.4	0.7	3.5	8.6	3.3	32361	7.1	6.6	11.6	13.3	1070	877	126	5217	334	8	1407	1483	429	4193	11	52	286	46	32361	340
1235	0.672704	Los Angeles	0.3175	0.6757	0.5184	0.1924	0.5818	0.8865	0.884	0	0	0.3784	0.1299	0.2726	0.0556	0.4439	0.4271	20	17.3	2	8.3	0.4	11.5	85.6	0	0	8.2	1.5	33991	2.8	7.4	6.1	8.4	1092	943	33	2937	454	24	1672	1680	604	4675	0	0	323	25	33991	151
1236	1.86506	Los Angeles	0.1207	0.8921	0.8713	0.3138	0.629	0.8019	0.8437	0.4317	0.7321	0.4333	0.5788	0.2946	0.1047	0.1711	0.4808	15.6	22.8	7.5	10	0.6	6.5	77.7	0.4	14.5	9.3	6.8	33012	4	4	6.6	6	959	1405	147	28205	613	38	1965	2046	383	4793	9	297	418	134	33012	249
1237	0.831545	Los Angeles	0.161	0.8699	0.6279	0.2847	0.6773	0.853	0.8499	0	0.3213	0.3632	0.0989	0.2063	0.2228	0.146	0.6907	16.9	21.9	2.8	9.6	0.9	9	79.1	0	1.1	7.9	1.2	37497	6.5	3.6	9.1	10	846	1100	43	4002	482	45	1525	1550	438	3964	0	17	300	19	37497	327
1238	0.411492	Los Angeles	0.4556	0.7556	0.4595	0.1857	0.4815	0.6453	0.6327	0	0	0.4287	0.028	0.1435	0.1563	0.0597	0.4492	21.9	18.8	1.6	8.2	0.2	2.8	42	0	0	9.2	0.3	42374	5.1	2	6.3	7.9	745	638	17	1206	277	7	1065	1120	92	1425	0	0	213	3	42374	172
1239	0.591673	Los Angeles	0.5685	0.3585	0.7851	0.3446	0.4104	0.7989	0.7478	0	0.5148	0.5884	0.6286	0.4244	0.1896	0.1818	0.7225	23.5	12.2	4.9	10.4	0.1	6.4	59.2	0	4.8	13	7.8	28374	5.8	4.1	9.6	8.7	1107	577	69	7233	490	5	1409	1506	277	2792	0	73	396	110	28374	270
1240	0.300168	Los Angeles	0.7991	0.2079	0.7611	0.3521	0.5566	0.435	0.7612	0	0	0.4795	0.4244	0.3937	0.3335	0.45	0.2157	27.4	9.5	4.5	10.5	0.4	1	61.7	0	0	10.3	4.5	29316	8.9	7.5	4.2	4.9	830	287	41	2116	317	11	920	927	28	1870	0	0	197	41	29316	270
1241	0.686072	Los Angeles	0.6397	0.476	0.8635	0.2257	0.431	0.7713	0.8392	0	0.8623	0.282	0.6373	0.4061	0.338	0.8095	0.1649	24.5	14.1	7.1	8.8	0.1	5.4	76.9	0	27.8	6.4	8	28937	9	14.3	3.7	15.3	1654	950	171	5865	594	9	2392	2635	346	5192	0	733	285	192	28937	606
1242	0.923791	Los Angeles	0.8239	0.1557	0.8185	0.3521	0.5232	0.413	0.741	0	0.3583	0.4656	0.1299	0.3704	0.1517	0.5797	0.5499	28	8.4	5.7	10.5	0.3	0.9	58	0	1.6	10	1.5	30087	5	9.3	7.3	6.9	1571	471	98	9842	590	16	1722	1906	45	3258	0	30	364	25	30087	279
1243	0.701005	Los Angeles	0.6374	0.476	0.6447	0.2479	0.5966	0.5661	0.6687	0	0	0.3041	0.1413	0.2912	0.128	0.3154	0.3825	24.5	14.1	3	9.1	0.5	1.9	46.7	0	0	6.8	1.6	33153	4.5	5.8	5.7	3.4	1451	838	56	2404	538	29	1886	1903	102	2769	0	0	270	30	33153	264
1244	0.484299	Los Angeles	0.5721	0.419	0.5423	0.3816	0.5171	0.694	0.7127	0	0	0.282	0.416	0.3142	0.1848	0.4303	0.0557	23.5	13.2	2.1	10.9	0.3	3.5	53.4	0	0	6.4	4.4	32200	5.7	7.3	2.3	4.7	953	533	28	6064	441	11	1310	1351	132	2161	0	0	173	57	32200	231
1245	1.00918	Los Angeles	0.2046	0.476	0.5704	0.3816	0.4705	0.3538	0.7407	0	0.7833	0.178	0.3167	0.1561	0.1371	0.2025	0.1649	18	14.1	2.3	10.9	0.2	0.6	57.9	0	18.5	4.5	3.3	41207	4.7	4.4	3.7	7.3	1427	1119	72	14280	869	15	3076	3113	45	4605	0	575	263	103	41207	376
1246	0.792899	Los Angeles	0.2578	0.6757	0.6376	0.4561	0.5083	0.5834	0.7115	0	0.4288	0.2215	0.2668	0.21	0.2179	0.6146	0.6098	19	17.3	2.9	11.9	0.3	2	53.2	0	2.8	5.3	2.8	37273	6.4	9.9	8	2.7	825	751	44	3443	516	11	1514	1556	84	2308	0	43	166	42	37273	279
1247	0.530717	Los Angeles	0.4066	0.489	0.7799	0.72	0.4156	0.8102	0.8248	0.7791	0.7872	0.5738	0.6696	0.4033	0.2915	0.7415	0.5115	21.3	14.3	4.8	16	0.1	6.8	74	9.6	18.8	12.6	8.8	29017	8	12.5	6.9	10	944	635	83	4732	708	5	1730	1846	285	3283	178	347	398	152	29017	352
1248	0.747169	Los Angeles	0.4833	0.328	0.5377	0.4042	0.3978	0.7103	0.7455	0	0.7962	0.1145	0.1728	0.1518	0.1517	0.7833	0.1122	22.3	11.7	2.1	11.2	0.1	3.8	58.8	0	19.7	3.3	1.9	41588	5	13.5	3.1	6.2	1275	671	50	7045	640	5	2377	2431	199	3359	0	478	138	45	41588	287
1249	0.55676	Los Angeles	0.395	0.3831	0.4436	0.0949	0.4944	0.6765	0.6833	0.4931	0.3976	0.1566	0.3455	0.1545	0.1896	0.5838	0.5499	21.1	12.6	1.5	6.6	0.2	3.2	48.8	0.7	2.2	4.1	3.6	41344	5.8	9.4	7.3	5.5	1114	665	31	2979	348	12	2060	2227	159	2573	15	49	154	74	41344	304
1250	1.43138	Los Angeles	0.4894	0.6572	0.4024	0.2622	0.576	0.3506	0.7157	0.5085	0	0.1145	0.5069	0.1112	0.1563	0.3366	0.394	22.4	17	1.3	9.3	0.4	0.6	53.8	0.8	0	3.3	5.6	45715	5.1	6.1	5.8	3.9	1331	1011	29	10353	552	25	2282	2282	34	3197	19	0	141	128	45715	304
1251	0.704063	Los Angeles	0.3554	0.5464	0.6738	0.4487	0.5827	0.577	0.599	0	0	0.2932	0.3906	0.1381	0.1371	0.2308	0.2938	20.6	15.2	3.3	11.8	0.4	2	38.1	0	0	6.6	4.1	42855	4.7	4.8	4.9	1.6	976	721	55	2984	557	21	1684	1733	86	1805	0	0	230	69	42855	224
1252	0.592285	Los Angeles	0.3879	0.4444	0.5396	0.2847	0.4341	0.554	0.5612	0	0	0.2007	0.0299	0.239	0.2507	0.3356	0.585	21	13.6	2.1	9.6	0.1	1.8	34.1	0	0	4.9	0.4	35626	7.1	6.1	7.7	4.2	917	591	31	1799	417	6	1464	1523	75	1488	0	0	148	6	35626	308
1253	0.702665	Los Angeles	0.4588	0.5835	0.4134	0.1992	0.4006	0.4125	0.5998	0.5387	0	0.2539	0.1413	0.1036	0.1417	0.1298	0.2938	22	15.8	1.3	8.4	0.1	0.9	38.1	1.1	0	5.9	1.6	46674	4.8	3.4	4.9	3.9	1192	854	25	3551	453	5	1879	1951	44	2068	22	0	225	31	46674	258
1254	0.706392	Los Angeles	0.4315	0.5022	0.517	0.1857	0.5661	0.4266	0.5684	0	0	0.3041	0.2668	0.1787	0.1322	0.1571	0.2487	21.6	14.5	2	8.2	0.4	0.9	34.9	0	0	6.8	2.8	39341	4.6	3.8	4.5	4.5	1107	744	37	3947	417	20	1883	1926	44	1784	0	0	250	53	39341	235
1255	0.493858	Los Angeles	0.6221	0.5773	0.4184	0.1729	0.5524	0.6862	0.6567	0	0	0.3577	0.3167	0.2289	0.1232	0.0503	0.2938	24.2	15.7	1.4	8	0.4	3.4	45.1	0	0	7.8	3.3	36147	4.4	1.7	4.9	5.5	757	491	15	2224	251	11	1102	1110	96	1409	0	0	165	36	36147	136
1256	0.946307	Los Angeles	0.3224	0.6399	0.3495	0.4708	0.6096	0.6088	0.5429	0	0.5062	0.1729	0.3818	0.2014	0.338	0.3789	0.1848	20.1	16.7	1	12.1	0.5	2.3	32.4	0	4.6	4.4	4	37798	9	6.6	3.9	3.5	1162	969	22	8465	700	31	2212	2212	125	1876	0	102	184	88	37798	516
1257	1.2862	Los Angeles	0.5549	0.7039	0.5007	0.3816	0.4774	0.2017	0.5393	0	0	0.2059	0.1523	0.1434	0.1232	0.1613	0.5215	23.3	17.8	1.9	10.9	0.2	0.2	32.1	0	0	5	1.7	42380	4.4	3.8	7	4.3	1168	894	35	7914	549	10	1880	1932	8	1609	0	0	181	32	42380	219
1258	0.984105	Los Angeles	0.3313	0.6929	0.1902	0.2918	0.57	0.3135	0.5274	0	0	0.2111	0.2769	0.147	0.3289	0.1163	0.4379	20.2	17.6	0.3	9.7	0.4	0.5	31	0	0	5.1	2.9	42033	8.8	3.1	6.2	4.4	1304	1136	6	3232	624	26	2238	2290	28	1999	0	0	237	66	42033	568
1259	0.180615	Los Angeles	0.1351	0.1046	0.5078	0.3521	0.8476	0.7087	0.7007	0	0.8722	0.4428	0.6541	0.2518	0.5858	0.558	0.7104	16.1	7.2	1.9	10.5	3.1	3.8	51.4	0	29.6	9.5	8.4	34972	15.5	9	9.4	8.8	619	277	36	1472	396	120	1888	1985	140	1981	0	587	281	158	34972	580
1260	0.712821	Los Angeles	0.1776	0.0341	0.6374	0.1315	0.8231	0.6678	0.7155	0	0.8617	0.4972	0.6917	0.2205	0.5858	0.7588	0.626	17.3	4.6	2.9	7.3	2.6	3.1	53.8	0	27.7	10.7	9.4	36621	15.5	12.9	8.2	13	1250	332	88	8828	520	188	3031	3231	204	3882	0	896	507	285	36621	1099
1261	0.469272	Los Angeles	0.2544	0.2336	0.6932	0.2128	0.7264	0.3527	0.6245	0	0.8605	0.1566	0.4997	0.1759	0.2688	0.2965	0.2054	18.9	10	3.5	8.6	1.3	0.6	41	0	27.6	4.1	5.5	39556	7.5	5.6	4.1	7.9	1353	713	118	3805	606	94	3379	3430	41	2926	0	945	210	187	39556	523
1262	0.249177	Los Angeles	0.0708	0.476	0	0.2059	0.4578	0.3386	0.4533	0	0.6236	0.2379	0.4857	0.0444	0.3771	0.2799	0.2272	12.9	14.1	0	8.5	0.2	0.6	24.6	0	8.6	5.6	5.3	59688	9.9	5.4	4.3	6.5	379	414	0	3051	250	5	1522	1798	16	725	0	155	135	80	59688	291
1263	0.340368	Los Angeles	0.3706	0.7095	0.7798	0.4561	0.7172	0.8686	0.8879	0	0.8418	0.6065	0.5735	0.5458	0.6436	0.6186	0.4271	20.8	17.9	4.8	11.9	1.2	10.1	86.3	0	24.8	13.5	6.7	25050	17.5	10	6.1	10.3	831	714	74	3712	472	49	1543	1609	386	3450	0	399	386	103	25050	692
1264	0.306757	Los Angeles	0.3948	0.476	0.896	0.4195	0.673	0.8831	0.8919	0	0.4307	0.7752	0.4928	0.479	0.2915	0.3036	0.1122	21.1	14.1	8.7	11.4	0.9	11.2	87	0	2.8	19.8	5.4	26832	8	5.7	3.1	17.2	633	422	78	1788	342	26	897	930	319	2608	0	26	413	48	26832	238
1265	0.361974	Los Angeles	0.133	0.457	0.8034	0.3893	0.5966	0.8886	0.808	0	0.7523	0.7032	0.6045	0.2933	0.2131	0.0553	0.6558	16	13.8	5.3	11	0.5	11.7	70.6	0	16	16.7	7.3	33064	6.3	1.9	8.6	11.9	687	594	74	2017	474	21	1396	1404	488	3033	0	224	533	102	33064	270
1266	0.980444	Los Angeles	0.354	0.7648	0.7037	0.478	0.7416	0.8622	0.8029	0	0	0.4703	0.2668	0.4266	0.2228	0.296	0.8566	20.6	19	3.6	12.2	1.5	9.6	69.6	0	0	10.1	2.8	28315	6.5	5.6	12.7	8.8	1022	944	55	18187	598	73	1521	1602	450	3460	0	0	362	43	28315	322
1267	0.251721	Los Angeles	0.1937	0.3831	0.5223	0.2918	0.5171	0.8465	0.8209	0	0.456	0.763	0.1085	0.4063	0.0481	0.0226	0.3048	17.7	12.6	2	9.7	0.3	8.6	73.2	0	3.3	19.2	1.3	28930	2.6	0.8	5	11.6	456	325	16	1037	249	7	800	839	214	1886	0	28	359	10	28930	66
1268	0.456951	Los Angeles	0.3869	0.3526	0.708	0.1992	0.5719	0.6203	0.5613	0	0.7016	0.2714	0.399	0.0692	0.2275	0.3986	0.394	21	12.1	3.7	8.4	0.4	2.4	34.1	0	12.6	6.2	4.2	52453	6.6	6.9	5.8	2.1	824	476	53	6094	328	16	1445	1546	92	1338	0	195	169	60	52453	257
1269	0.457431	Los Angeles	0.7446	0.3047	0.4944	0.0231	0.5483	0.5107	0.5972	0	0.8575	0.1145	0.5841	0.1706	0.2688	0.8052	0.2382	26.2	11.3	1.8	4.4	0.3	1.4	37.9	0	27.1	3.3	6.9	39964	7.5	14.2	4.4	7.1	921	396	27	4879	153	12	1485	1604	46	1329	0	435	80	102	39964	264
1270	0.336647	Los Angeles	0.4632	0.2079	0.6309	0.1489	0.4481	0.365	0.5006	0	0.6686	0.178	0.2455	0.1028	0.2688	0.078	0.5499	22	9.5	2.8	7.6	0.2	0.7	28.6	0	10.8	4.5	2.6	46796	7.5	2.4	7.3	5.6	848	367	45	4161	291	6	1581	1725	23	1100	0	186	125	41	46796	289
1271	0.997094	Los Angeles	0.7558	0.2336	0.5017	0.0575	0.3931	0.6602	0.6577	0	0.6659	0.1245	0.0989	0.071	0.016	0.5425	0.3268	26.5	10	1.9	5.7	0.1	3	45.2	0	10.6	3.5	1.2	52066	1.5	8.8	5.2	4.9	1655	625	40	12843	354	5	2142	2142	171	2829	0	228	147	26	52066	93
1272	0.527395	Los Angeles	0.1495	0.2986	0.4826	0.3521	0.6074	0.5257	0.6732	0	0.6921	0.1145	0.5267	0.0727	0.3104	0.2502	0.7104	16.5	11.2	1.7	10.5	0.5	1.5	47.3	0	12.1	3.3	5.9	51713	8.4	5	9.4	6.1	878	593	40	5682	554	28	2298	2481	74	2512	0	299	135	135	51713	445
1273	0.958867	Los Angeles	0.614	0.6572	0.6428	0.077	0.5156	0.505	0.5887	0.4729	0.5352	0.151	0.1523	0.0221	0.052	0.3897	0.271	24.1	17	3	6.2	0.3	1.4	37	0.6	5.5	4	1.7	71925	2.7	6.7	4.7	2.7	1975	1393	86	8344	505	22	2912	2931	107	3032	18	160	225	49	71925	222
1274	0.338405	Los Angeles	0.0956	0.3161	0	0.0807	0.4181	0.6711	0.2676	0.6524	0.5611	0.054	0.3264	0.0081	0.2228	0.0232	0.3607	14.4	11.5	0	6.3	0.1	3.1	12.7	3.2	6.3	2	3.4	92285	6.5	0.8	5.5	4.9	619	494	0	3926	270	5	2182	2547	130	545	82	160	68	75	92285	278
1275	0.631814	Los Angeles	0.2791	0.328	0.6847	0.0685	0.7118	0.47	0.5653	0	0.5311	0.19	0.2455	0.0492	0.0873	0.459	0.5312	19.4	11.7	3.4	6	1.2	1.2	34.6	0	5.3	4.7	2.6	57866	3.6	7.6	7.1	4.5	1219	737	86	7708	376	74	2535	2733	69	2174	0	146	212	67	57866	223
1276	0.602676	Los Angeles	0.7572	0.2986	0.6351	0.1548	0.461	0.4467	0.5482	0.5085	0.8809	0.0345	0.2149	0.0525	0.1132	0.6308	0.2823	26.5	11.2	2.9	7.7	0.2	1	32.9	0.8	31.3	1.5	2.3	56936	4.2	10.2	4.8	5.3	1970	834	85	3742	571	13	2946	3068	69	2447	26	959	81	68	56936	312
1277	0.492482	Los Angeles	0.6406	0.5835	0.2612	0.077	0.5183	0.5181	0.4544	0.5202	0.7596	0.046	0.2256	0.0743	0.2915	0.5619	0.1552	24.5	15.8	0.6	6.2	0.3	1.5	24.7	0.9	16.5	1.8	2.4	51435	8	9.1	3.6	3.5	1071	692	11	3486	271	12	1809	1959	62	1079	17	323	55	44	51435	348
1278	0.611642	Los Angeles	0.3016	0.7252	0.5201	0.2992	0.7402	0.8293	0.8505	0.5085	0.8349	0.3683	0.6045	0.291	0.4716	0.1423	0.2272	19.7	18.2	2	9.8	1.5	7.7	79.2	0.8	24	8	7.3	33157	12.2	3.6	4.3	8.9	1182	1088	43	3674	589	87	2165	2265	430	4738	19	543	335	157	33157	726
1279	0.732271	Los Angeles	0.4119	0.8344	0.7497	0.3893	0.6772	0.8356	0.8538	0.6698	0.63	0.3041	0.2668	0.2463	0.2507	0.3139	0.8699	21.4	20.7	4.3	11	0.9	8	79.8	3.8	8.9	6.8	2.8	35251	7.1	5.8	13.2	8.6	1263	1225	85	4689	650	53	1996	2137	457	4718	82	190	284	56	35251	415
1280	0.935981	Los Angeles	0.6556	0.6096	0.7502	0.412	0.6248	0.7514	0.7514	0	0.5083	0.4039	0.1728	0.2687	0.1232	0.3243	0.4271	24.7	16.2	4.3	11.3	0.6	4.8	59.9	0	4.7	8.7	1.9	34151	4.4	5.9	6.1	8.2	1573	1030	84	9147	714	38	1969	1969	287	3806	0	92	370	38	34151	281
1281	0.722793	Los Angeles	0.2488	0.5523	0.8271	0.6027	0.5894	0.7542	0.8079	0.6844	0.8692	0.4703	0.4997	0.4236	0.2085	0.7326	0.8235	18.8	15.3	5.9	14	0.5	4.9	70.6	4.4	29	10.1	5.5	28392	6.2	12.3	11.7	13.4	1298	1053	143	4441	966	32	2412	2642	326	4865	115	767	498	132	28392	428
1282	1.34646	Los Angeles	0.4184	0.4509	0.8421	0.3064	0.7183	0.7877	0.7119	0	0.5277	0.2007	0.2668	0.1732	0.2458	0.2985	0.4271	21.4	13.7	6.4	9.9	1.2	5.9	53.2	0	5.2	4.9	2.8	39756	7	5.6	6.1	5.1	988	629	93	13714	456	57	1459	1550	260	2453	0	81	149	41	39756	324
1283	0.382357	Los Angeles	0.6711	0.5339	0.3454	0.2847	0.4932	0.3832	0.6737	0.4931	0	0.3266	0.1835	0.2076	0.1132	0.0664	0.271	25	15	1	9.6	0.2	0.7	47.4	0.7	0	7.2	2	37410	4.2	2.1	4.7	2.9	776	466	10	1569	298	7	1028	1072	21	1471	8	0	148	21	37410	129
1284	0.514649	Los Angeles	0.245	0.8344	0.7656	0.0998	0.6215	0.7246	0.7019	0.5867	0.8262	0.1351	0.1623	0.1519	0.3289	0.4801	0.2938	18.8	20.7	4.5	6.7	0.6	4.2	51.6	1.7	22.9	3.7	1.8	41573	8.8	7.9	4.9	6.3	803	884	70	3217	286	25	1545	1615	171	2210	27	370	112	28	41573	377
1285	0.494898	Los Angeles	0.1779	0.8675	0.416	0.412	0.6094	0.7523	0.6973	0	0.8733	0.0998	0.5267	0.1296	0.3687	0.143	0.2594	17.3	21.8	1.3	11.3	0.5	4.8	50.9	0	29.8	3	5.9	43679	9.7	3.6	4.6	4	648	814	20	5067	423	20	1486	1578	171	1905	0	470	82	88	43679	364
1286	0.774647	Los Angeles	0.2969	0.8921	0	0.4344	0.5066	0.8048	0.6651	0	0.7863	0.3835	0.5569	0.1166	0.1801	0.0417	0.4271	19.7	22.8	0	11.6	0.3	6.6	46.2	0	18.7	8.3	6.4	45119	5.6	1.5	6.1	2.5	471	546	0	14833	277	6	939	1026	147	1106	0	192	146	60	45119	133
1287	0.540104	Los Angeles	0.5281	0.6572	0.4303	0.4042	0.4972	0.6979	0.6526	0.4503	0.3884	0.1351	0.1728	0.0943	0.075	0.079	0.1746	22.9	17	1.4	11.2	0.2	3.6	44.6	0.5	2	3.7	1.9	47999	3.3	2.4	3.8	2.3	1085	806	23	3252	532	11	1612	1612	159	2109	8	33	124	30	47999	154
1288	0.547002	Los Angeles	0.5018	0.5773	0.7898	0.2992	0.6951	0.8145	0.7756	0.81	0.7464	0.5056	0.4569	0.265	0.3148	0.4102	0.5499	22.6	15.7	5	9.8	1	7	64.3	11.8	15.5	10.9	4.9	34326	8.5	7	7.3	8	1397	970	95	3288	604	64	1900	1958	413	3982	232	304	447	93	34326	525
1289	0.456999	Los Angeles	0.2023	0.5964	0.7271	0.4042	0.7812	0.7249	0.781	0.4317	0.8362	0.1837	0.3359	0.1815	0.0634	0.119	0.2823	17.9	16	3.9	11.2	1.9	4.2	65.4	0.4	24.1	4.6	3.5	39146	3	3.2	4.8	7.1	898	800	68	3203	562	97	1732	1791	201	3277	7	432	178	60	39146	149
1290	2.15217	Los Angeles	0.5644	0.8159	0.755	0.2847	0.8075	0.8097	0.7305	0	0.7631	0.2111	0.6584	0.181	0.1608	0.2662	0.3714	23.4	20.2	4.3	9.6	2.3	6.8	56.3	0	16.8	5.1	8.5	39182	5.2	5.2	5.6	2.4	1216	1051	80	30467	490	121	1842	1939	331	2920	0	325	186	156	39182	267
1291	0.674019	Los Angeles	0.3365	0.5773	0.2587	0.2331	0.5359	0.5674	0.5395	0.5727	0	0.1245	0.1623	0.0633	0.0443	0.1661	0.3492	20.3	15.7	0.6	8.9	0.3	1.9	32.1	1.5	0	3.5	1.8	53883	2.5	3.9	5.4	2.2	971	751	10	2262	424	15	1669	1759	87	1536	27	0	123	30	53883	118
1292	0.9246	Los Angeles	0.4481	0.8756	0.7495	0.3893	0.4611	0.4383	0.5003	0	0.6265	0.1351	0.0299	0.0606	0.075	0.4119	0.1288	21.9	22.1	4.3	11	0.2	1	28.6	0	8.7	3.7	0.4	54630	3.3	7	3.3	4.7	1374	1388	100	3807	694	11	2350	2539	57	1796	0	222	173	10	54630	208
1293	0.362782	Los Angeles	0.1656	0.6816	0.8744	0.556	0.8176	0.8227	0.7181	0.8226	0.7165	0.5884	0.2455	0.3096	0.4077	0.2578	0.4379	17	17.4	7.6	13.3	2.5	7.4	54.2	12.8	13.5	13	2.6	32377	10.6	5.1	6.2	8.7	563	578	97	1497	433	83	1274	1371	230	1795	175	185	321	33	32377	346
1294	0.334724	Los Angeles	0.5222	0.2182	0.8625	0.549	0.6662	0.7852	0.735	0.5477	0.8014	0.6848	0.7176	0.3807	0.5332	0.53	0.2594	22.8	9.7	7.1	13.2	0.8	5.8	56.9	1.2	20.2	16	10.2	29721	13.9	8.6	4.6	13.4	916	388	105	4024	530	33	1477	1553	223	2283	19	314	439	150	29721	559
1295	0.576614	Los Angeles	0.3744	0.328	0.8134	0.1371	0.62	0.702	0.7313	0.6582	0.6699	0.4428	0.0902	0.2955	0.3901	0.4302	0.8074	20.8	11.7	5.5	7.4	0.6	3.7	56.4	3.4	10.8	9.5	1.1	32979	10.2	7.3	11.3	15.4	1154	649	117	3848	411	32	2110	2463	188	3121	84	267	371	23	32979	558
1296	0.56007	Los Angeles	0.1901	0.3161	0.7735	0.3446	0.6547	0.8886	0.7235	0.6727	0.8996	0.4287	0.5944	0.2385	0.5153	0.5943	0.585	17.6	11.5	4.7	10.4	0.8	11.7	55.1	3.9	35.1	9.2	7.1	35652	13.4	9.6	7.7	19.7	1215	795	135	3306	715	52	2892	2969	772	3796	115	1043	474	205	35652	918
1297	1.11369	Los Angeles	0.6971	0.8699	0	0.3746	0.7287	0.5472	0.6045	0.4931	0.3533	0.0621	0.4569	0.0883	0.0556	0.3315	0.1649	25.4	21.9	0	10.8	1.3	1.7	38.7	0.7	1.5	2.2	4.9	48980	2.8	6	3.7	1.9	1138	980	0	5442	482	60	1576	1667	74	1733	11	25	69	78	48980	124
1298	1.36326	Los Angeles	0.6596	0.7358	0	0.0356	0.4397	0.7364	0.3018	0.5477	0	0.2325	0.6373	0.002	0.0556	0.2411	0.3159	24.8	18.4	0	5	0.1	4.4	14.6	1.2	0	5.5	8	120473	2.8	4.9	5.1	1.9	853	633	0	4473	172	5	1024	1251	151	502	15	0	125	82	120473	97
1299	0.255035	Los Angeles	0.1524	0.2388	0.7493	0.0201	0.8666	0.7168	0.5726	0	0.862	0.2111	0.4928	0.0665	0.5226	0.3293	0.6632	16.6	10.1	4.3	4.2	3.6	4	35.3	0	27.8	5.1	5.4	53099	13.6	6	8.7	9.2	713	431	85	8412	175	154	1999	2131	154	1513	0	592	166	108	53099	566
1300	0.253494	Los Angeles	0.1276	0.5339	0	0.2847	0.5148	0.7926	0.6166	0	0.8256	0.0892	0.589	0.1063	0.3014	0.4142	0.6907	15.8	15	0	9.6	0.3	6.1	40.1	0	22.8	2.8	7	46332	8.2	7.1	9.1	6.2	533	507	0	8068	323	9	1645	1887	200	1351	0	431	77	115	46332	278
1301	0.464915	Los Angeles	0.1725	0.2932	0.8584	0.3064	0.6503	0.6007	0.5821	0.4729	0.7465	0.0892	0.4928	0.0819	0.4034	0.4722	0.4707	17.2	11.1	6.9	9.9	0.7	2.2	36.3	0.6	15.5	2.8	5.4	50047	10.5	7.8	6.5	11.9	826	534	147	26005	476	35	2119	2311	102	1745	13	359	90	114	50047	506
1302	1.00415	Los Angeles	0.1851	0.6457	0.4315	0.3966	0.7164	0.553	0.5925	0.4317	0.7198	0.2165	0.5991	0.0345	0.4442	0.3235	0.3159	17.5	16.8	1.4	11.1	1.2	1.8	37.4	0.4	13.7	5.2	7.2	63895	11.5	5.9	5.1	6.1	1221	1172	44	13269	762	85	3068	3167	117	2609	13	434	274	222	63895	794
1303	0.764953	Los Angeles	0.1463	0.2875	0.8767	0.179	0.4303	0.662	0.7148	0	0.683	0.3211	0.589	0.1204	0.2964	0.282	0.4053	16.4	11	7.7	8.1	0.1	3	53.7	0	11.5	7.1	7	44660	8.1	5.4	5.9	7.4	746	498	147	15015	366	6	1902	2039	129	2436	0	235	245	133	44660	369
1304	0.515038	Los Angeles	0.1629	0.5523	0.832	0.0575	0.515	0.6659	0.5319	0	0.7705	0.2275	0.5569	0.0609	0.1706	0.196	0.3159	16.9	15.3	6.1	5.7	0.3	3.1	31.4	0	17.3	5.4	6.4	54561	5.4	4.3	5.1	8	759	686	117	2123	257	12	1929	2181	127	1409	0	378	184	123	54561	243
1305	0.835268	Los Angeles	0.1535	0.8921	0.4193	0.4635	0.7592	0.777	0.7341	0	0.5343	0.4039	0.4074	0.0929	0.1417	0.4785	0.6976	16.7	22.8	1.4	12	1.7	5.6	56.8	0	5.4	8.7	4.3	48223	4.8	7.9	9.2	4.3	939	1285	30	7518	666	94	2197	2354	308	3201	0	128	373	95	48223	268
1306	0.517147	Los Angeles	0.7355	0.4011	0.8478	0.0949	0.6497	0.522	0.663	0	0	0.19	0.3729	0.0875	0.0916	0.2072	0.0962	26.1	12.9	6.6	6.6	0.7	1.5	45.9	0	0	4.7	3.9	49115	3.7	4.4	2.9	2.7	1009	501	87	7135	257	28	1327	1327	54	1777	0	0	125	52	49115	142
1307	0.461071	Los Angeles	0.1526	0.476	0.8756	0.2479	0.6902	0.7781	0.7556	0	0.7692	0.5012	0.5569	0.1366	0.4283	0.023	0.2272	16.6	14.1	7.7	9.1	1	5.6	60.6	0	17.2	10.8	6.4	42999	11.1	0.8	4.3	9.8	872	740	169	5749	478	52	2200	2264	287	3176	0	390	419	141	42999	583
1308	0.327069	Los Angeles	0.3014	0.4253	0.7891	0.3371	0.8484	0.8869	0.7415	0.6955	0.691	0.706	0.6731	0.258	0.3945	0.4821	0.7043	19.7	13.3	5	10.3	3.1	11.5	58.1	4.9	12	16.8	8.9	34658	10.3	7.9	9.3	21.1	630	423	61	5880	320	100	1224	1234	339	1854	61	148	408	109	34658	316
1309	3.07251	Los Angeles	0.4393	0.8961	0	0.4487	0.4425	0.7618	0.4735	0	0.5892	0.19	0.2769	0.0123	0.3243	0.2467	0.5678	21.7	23	0	11.8	0.1	5.1	26.3	0	7.3	4.7	2.9	83533	8.7	5	7.5	3.9	1022	1081	0	8839	554	7	1815	1830	235	1236	0	133	159	53	83533	404
1310	1.35696	Los Angeles	0.4254	0.3526	0	0.1489	0.5014	0.1641	0.3106	0	0.27	0.151	0.1195	0.0408	0.1608	0.1368	0.2157	21.5	12.1	0	7.6	0.2	0	15.1	0	0.6	4	1.4	61197	5.2	3.5	4.2	4.5	1436	809	0	6299	507	16	2334	2463	1	1007	0	15	194	32	61197	347
1311	10.9057	Los Angeles	0.6168	0.2182	0.3605	0.1047	0.7723	0.6093	0.4005	0.7746	0	0.151	0	0.038	0.1801	0.0887	0.7401	24.2	9.7	1	6.8	1.8	2.3	20.8	9.3	0	4	0	62406	5.6	2.6	9.9	3.9	265	106	4	287	74	20	381	396	24	228	37	0	30	0	62406	61
1312	1.85536	Los Angeles	0.6353	0.6696	0	0.1992	0.4658	0.4961	0.3652	0	0	0.0246	0.0533	0.0353	0.0873	0.4838	0.271	24.4	17.2	0	8.4	0.2	1.3	18.4	0	0	1.2	0.7	63584	3.6	8	4.7	1.6	1614	1135	0	4749	553	12	2201	2240	87	1216	0	0	53	16	63584	237
1313	10.2266	Los Angeles	0.2711	0.8475	0.7084	0.1729	0.6768	0.4928	0.3617	0.5298	0.5638	0.0664	0.0637	0.0075	0.32	0.2928	0.4492	19.2	21.1	3.7	8	0.9	1.3	18.2	1	6.4	2.3	0.8	93838	8.6	5.5	6.3	4	624	684	51	1106	258	29	1388	1648	40	590	17	105	57	11	93838	279
1314	1.20354	Los Angeles	0.8695	0.1506	0.6299	0.4195	0.6722	0.8185	0.8535	0	0.3225	0.8817	0.6045	0.8924	0.7614	0.7098	0.8116	29.3	8.3	2.8	11.4	0.9	7.2	79.7	0	1.1	26.7	7.3	15254	22.8	11.7	11.4	12.5	2004	568	57	3569	781	59	2009	2162	436	5458	0	24	1120	147	15254	1522
1315	4.0832	Los Angeles	0.8736	0.1046	0.3813	0.1259	0.4597	0.636	0.8404	0	0.5492	0.5884	0.6239	0.6587	0.5332	0.7277	0.5405	29.4	7.2	1.2	7.2	0.2	2.6	77.2	0	5.9	13	7.7	22233	13.9	12.2	7.2	7.6	1874	457	22	6746	458	11	1899	2084	154	4916	0	123	499	146	22233	881
1316	0.517487	Los Angeles	0.8301	0.2707	0.8771	0.1729	0.6711	0.7487	0.8331	0.5387	0.5271	0.7674	0.4328	0.8738	0.8709	0.8373	0.8867	28.1	10.7	7.7	8	0.9	4.7	75.7	1.1	5.2	19.4	4.6	15991	30.6	15.3	13.9	6.6	1019	386	76	1132	289	31	981	1114	161	2741	12	58	416	45	15991	1103
1317	1.00341	Los Angeles	0.4933	0.4315	0.6041	0.3138	0.8228	0.7578	0.7662	0	0.8806	0.7286	0.8706	0.8126	0.873	0.6943	0.5405	22.5	13.4	2.6	10	2.6	5	62.5	0	31.2	17.7	18.9	18104	30.8	11.4	7.2	13.5	899	535	46	8859	389	104	1764	1970	181	2503	0	615	461	333	18104	1208
1318	81.8004	Los Angeles	0.3811	0.5902	0.6549	0.2847	0.4776	0.6027	0.5278	0.8872	0.3717	0.5547	0.4244	0.4485	0.5632	0.0618	0.7043	20.9	15.9	3.1	9.6	0.2	2.2	31.1	19.3	1.8	12.1	4.5	27679	14.8	2	9.3	10.2	839	638	44	3719	384	8	1435	1577	87	1244	304	28	347	64	27679	594
1319	5.05086	Los Angeles	0.8743	0.2234	0.5299	0.2257	0.5256	0.462	0.7375	0.4228	0.3967	0.19	0.0533	0.4064	0.3816	0.7213	0.7606	29.4	9.8	2.1	8.8	0.3	1.1	57.4	0.3	2.2	4.7	0.7	28929	10	12	10.3	6.5	3647	1211	76	18133	1087	36	3705	3986	127	7105	12	87	360	26	28929	1231
1320	2.01183	Los Angeles	0.2144	0.3585	0	0.1154	0.8414	0.658	0.5933	0	0.3996	0.6032	0.4328	0.2448	0.3729	0.0524	0.6411	18.2	12.2	0	7	3	2.9	37.5	0	2.2	13.4	4.6	35323	9.8	1.8	8.4	9.2	367	247	0	2378	141	60	673	761	58	757	0	17	204	31	35323	197
1321	1.03571	Los Angeles	0.7286	0.1415	0.6359	0.1428	0.6471	0.7395	0.774	0	0.4115	0.6561	0.1085	0.5933	0.5598	0.7566	0.8156	26	8.1	2.9	7.5	0.7	4.5	64	0	2.5	15	1.3	23865	14.7	12.8	11.5	8.4	769	239	27	2846	220	21	934	979	125	1897	0	24	288	12	23865	433
1322	1.0248	Los Angeles	0.691	0.4953	0.5397	0.2773	0.5272	0.6439	0.7001	0	0.4705	0.5353	0.4644	0.4204	0.5435	0.6644	0.4159	25.3	14.4	2.1	9.5	0.3	2.8	51.3	0	3.7	11.6	5	28490	14.2	10.8	6	17.3	1461	834	41	3053	547	17	1936	1967	145	2964	0	72	452	96	28490	822
1323	1.03057	Los Angeles	0.5848	0.2132	0.5405	0.3294	0.5867	0.6756	0.6898	0	0.7883	0.4039	0.7353	0.4698	0.5532	0.6283	0.6839	23.7	9.6	2.1	10.2	0.5	3.2	49.7	0	18.9	8.7	10.8	27079	14.5	10.1	9	15.2	1198	485	40	3031	516	23	1883	2074	153	2511	0	392	291	204	27079	731
1324	1.97356	Los Angeles	0.599	0.4509	0.5823	0.4847	0.5767	0.6401	0.6581	0	0.5107	0.5225	0.2564	0.4785	0.7041	0.7113	0.6772	23.9	13.7	2.4	12.3	0.4	2.7	45.3	0	4.7	11.3	2.7	26844	20	11.8	8.9	12.1	1298	744	44	2074	670	23	1808	1964	134	2459	0	93	403	48	26844	1073
1325	18.9941	Los Angeles	0.8966	0.2336	0.6679	0.1729	0.6416	0.6013	0.6651	0	0.3899	0.394	0.5991	0.43	0.4975	0.7412	0.2272	30.2	10	3.2	8	0.7	2.2	46.2	0	2.1	8.5	7.2	28218	12.9	12.5	4.3	3.3	3509	1159	118	8202	919	79	3686	3859	236	5368	0	80	632	267	28218	1484
1326	7.85843	Los Angeles	0.6046	0.6929	0.4145	0.4635	0.4455	0.74	0.6453	0.4931	0	0.3425	0.3906	0.2459	0.4117	0.2106	0.4808	24	17.6	1.3	12	0.2	4.5	43.6	0.7	0	7.5	4.1	35271	10.7	4.5	6.6	7.4	1256	920	22	2793	628	8	1646	1714	227	2284	12	0	263	67	35271	557
1327	1.70859	Los Angeles	0.7564	0.1601	0.8122	0.2331	0.5515	0.6665	0.7796	0	0.253	0.5738	0.2668	0.4589	0.4202	0.4774	0.6558	26.5	8.5	5.5	8.9	0.3	3.1	65.1	0	0.5	12.6	2.8	27391	10.9	7.9	8.6	6.9	1589	508	92	5725	535	21	1667	1795	173	3908	0	9	471	47	27391	654
1328	1.27635	Los Angeles	0.8487	0.2495	0.7201	0.3521	0.574	0.7553	0.8241	0	0.2434	0.8259	0.2356	0.6014	0.3335	0.6972	0.7507	28.6	10.3	3.8	10.5	0.4	4.9	73.9	0	0.4	22.6	2.5	23657	8.9	11.5	10.1	12.5	1798	644	70	6452	656	26	1824	2061	284	4638	0	9	894	45	23657	556
1329	1.11253	Los Angeles	0.8373	0.2707	0.5567	0.2918	0.432	0.6122	0.7001	0	0	0.4703	0.1413	0.2687	0.2604	0.6572	0.6098	28.3	10.7	2.2	9.7	0.1	2.3	51.3	0	0	10.1	1.6	34156	7.3	10.7	8	3.2	1264	478	29	2557	433	6	1295	1438	96	2290	0	0	288	21	34156	324
1330	1.5242	Los Angeles	0.5364	0.6515	0.339	0.412	0.6369	0.6507	0.5931	0.5995	0	0.4333	0.2769	0.1722	0.4975	0.0532	0.338	23	16.9	0.9	11.3	0.7	2.8	37.5	1.9	0	9.3	2.9	39843	12.9	1.8	5.3	7.6	916	670	13	3077	450	26	1384	1533	108	1489	29	0	264	40	39843	512
1331	3.7668	Los Angeles	0.7601	0.2932	0.5657	0.4195	0.4383	0.7543	0.7838	0.5387	0.7081	0.4428	0.2668	0.4561	0.2367	0.3405	0.8509	26.5	11.1	2.3	11.4	0.1	4.9	65.9	1.1	13	9.5	2.8	27470	6.8	6.1	12.5	7	1854	774	53	5039	795	10	2297	2385	312	4603	26	310	434	64	27470	472
1332	1.01565	Los Angeles	0.8906	0.2441	0.8499	0.6984	0.4817	0.8985	0.8833	0	0.6795	0.8996	0.6845	0.8354	0.8392	0.8323	0.6098	30	10.2	6.6	15.6	0.2	12.6	85.5	0	11.3	28.4	9.2	17372	27.9	15.1	8	13.8	2033	689	135	3876	1055	14	2037	2133	796	5793	0	242	1139	187	17372	1873
1333	42.4957	Los Angeles	0.2605	0.4011	0.877	0.4344	0.8716	0.7953	0.5184	0.8238	0	0.5956	0.2455	0.282	0.4117	0.3122	0.8306	19.1	12.9	7.7	11.6	3.7	6.2	30.2	12.9	0	13.2	2.6	33568	10.7	5.8	11.9	14.3	926	626	123	3207	547	182	1589	1733	279	1465	224	0	461	41	33568	505
1334	4.1575	Los Angeles	0.455	0.2546	0	0.4635	0.4444	0.5379	0.5575	0.6458	0	0.4333	0.0533	0.2513	0.0311	0.2035	0.4159	21.9	10.4	0	12	0.2	1.6	33.8	3	0	9.3	0.7	35002	2.1	4.4	6	7.4	725	344	0	1105	395	5	1136	1166	51	1118	35	0	215	8	35002	69
1335	31.8544	Los Angeles	0.1978	0.6336	0.3848	0.3893	0.6031	0	0.4702	0.5801	0	0.2325	0.0811	0.173	0.3335	0.0471	0.3159	17.8	16.6	1.2	11	0.5	0	26	1.6	0	5.5	1	39779	8.9	1.6	5.1	4.6	662	618	15	1592	406	19	1275	1360	0	968	22	0	154	13	39779	331
1336	2.26262	Los Angeles	0.8362	0.2079	0.3413	0.1154	0.4309	0.5778	0.5787	0	0	0.1399	0.1195	0.1345	0.0556	0.3217	0.271	28.3	9.5	0.9	7	0.1	2	35.9	0	0	3.8	1.4	43209	2.8	5.9	4.7	5.1	1701	571	18	2773	420	8	1895	1938	109	2158	0	0	149	27	43209	168
1337	0.798732	Los Angeles	0.6339	0.3103	0.8485	0.6407	0.6585	0.6798	0.6657	0	0.7244	0.4563	0.0435	0.3964	0.1754	0.1726	0.5017	24.4	11.4	6.6	14.6	0.8	3.3	46.3	0	14	9.8	0.6	29237	5.5	4	6.8	10.8	1226	571	94	3132	733	39	1429	1429	155	2324	0	200	308	9	29237	278
1338	4.18373	Los Angeles	0.7212	0.2875	0.8731	0.3138	0.5883	0.7343	0.6251	0.7254	0	0.4611	0.0989	0.3257	0.1801	0.0919	0.8116	25.8	11	7.6	10	0.5	4.4	41	6.4	0	9.9	1.2	31739	5.6	2.7	11.4	7.8	1904	810	166	3183	737	34	2195	2195	307	3026	140	0	485	27	31739	415
1339	0.86412	Los Angeles	0.7588	0.3343	0.8224	0.322	0.4637	0.6898	0.7155	0.8128	0.6885	0.2111	0.3636	0.4528	0.2085	0.4429	0.7225	26.5	11.8	5.8	10.1	0.2	3.5	53.8	12	11.8	5.1	3.8	27561	6.2	7.4	9.6	12.3	889	395	65	4241	338	6	1121	1250	109	1803	150	148	107	43	27561	207
1340	3.48021	Los Angeles	0.8401	0.1557	0.8703	0.1489	0.4648	0.7539	0.7318	0.6955	0.65	0.5056	0.1835	0.4342	0.6436	0.8348	0.5936	28.4	8.4	7.4	7.6	0.2	4.9	56.4	4.9	9.8	10.9	2	28101	17.5	15.2	7.8	19.9	1103	326	85	1491	296	7	1144	1178	179	2191	58	116	279	23	28101	679
1341	0.375474	Los Angeles	0.7235	0.2182	0.3683	0.1489	0.5201	0.4133	0.6391	0	0.6536	0.0502	0.3545	0.1994	0.075	0.2849	0.4159	25.9	9.7	1.1	7.6	0.3	0.9	42.8	0	10	1.9	3.7	37931	3.3	5.5	6	11.3	742	278	10	3563	219	8	917	917	23	1228	0	92	37	34	37931	94
1342	237.773	Los Angeles	0.8394	0.1461	0.762	0.549	0.8845	0.8176	0.6827	0.714	0.8114	0.5056	0.3545	0.3288	0.6352	0.5249	0.6182	28.4	8.2	4.5	13.2	4.2	7.1	48.7	5.8	21.3	10.9	3.7	31621	17.2	8.5	8.1	11.1	1639	472	86	3614	743	243	1924	2027	388	2812	118	431	417	71	31621	967
1343	0.453696	Los Angeles	0.3614	0.174	0.6645	0.1669	0.6701	0.6922	0.6233	0	0	0.1351	0.1728	0.2157	0.128	0.0546	0.7043	20.7	8.8	3.2	7.9	0.8	3.5	40.8	0	0	3.7	1.9	36907	4.5	1.8	9.3	5.2	632	269	31	1454	243	26	979	1004	101	1249	0	0	79	19	36907	137
1344	0.667404	Los Angeles	0.3716	0.7198	0	0.179	0.6458	0.4252	0.5465	0	0.643	0.2325	0.5569	0.1165	0.0711	0.017	0.795	20.8	18.1	0	8.1	0.7	0.9	32.8	0	9.5	5.5	6.4	45121	3.2	0.5	11	8.5	829	723	0	2938	323	28	1488	1557	35	1305	0	148	158	95	45121	125
1345	1.12907	Los Angeles	0.5948	0.457	0.8094	0.4487	0.7224	0.7546	0.6636	0.6935	0.472	0.5102	0.6541	0.1989	0.5015	0.2632	0.491	23.8	13.8	5.4	11.8	1.3	4.9	46	4.8	3.7	11	8.4	37965	13	5.2	6.7	6.9	1365	791	100	4438	671	73	1837	1870	264	2634	89	69	416	155	37965	741
1346	0.848247	Los Angeles	0.5533	0.3215	0.6335	0.3521	0.4644	0.4136	0.63	0	0.7304	0.1245	0.0435	0.1567	0.1003	0.7007	0.3268	23.3	11.6	2.9	10.5	0.2	0.9	41.6	0	14.4	3.5	0.6	41149	3.9	11.5	5.2	6.4	1294	647	62	7202	581	10	2159	2202	45	2315	0	317	139	12	41149	218
1347	1.27281	Los Angeles	0.4108	0.783	0.4139	0.4195	0.5616	0.6092	0.67	0	0.8604	0.1672	0.6045	0.1166	0.1706	0.4332	0.4598	21.3	19.4	1.3	11.4	0.4	2.3	46.8	0	27.5	4.3	7.3	45114	5.4	7.3	6.4	3.4	1243	1127	32	17483	662	22	2401	2484	127	2728	0	684	180	176	45114	316
1348	0.581127	Los Angeles	0.6076	0.7358	0.5572	0.5064	0.7668	0.6848	0.5226	0	0.6688	0.2714	0.6845	0.2242	0.1563	0.4894	0.4598	24	18.4	2.2	12.6	1.8	3.4	30.6	0	10.8	6.2	9.2	36411	5.1	8	6.4	7.5	1010	774	33	1398	526	74	1471	1492	136	1285	0	161	182	136	36411	209
1349	31.7268	Madera	0.3921	0.3707	0.5454	0.5136	0.4192	0.525	0.5553	0.4228	0	0.4241	0	0.3459	0.4975	0.0763	0.3607	21.1	12.4	2.2	12.7	0.1	1.5	33.6	0.3	0	9.1	0	30983	12.9	2.4	5.5	9	1256	740	41	3345	759	7	1900	2003	88	2003	7	0	378	0	30983	769
1350	3.23687	Madera	0.8185	0.4069	0.7967	0.7551	0.5494	0.8433	0.81	0	0.5622	0.7134	0.5327	0.5873	0.4562	0.6204	0.3048	27.8	13	5.1	16.7	0.3	8.5	71	0	6.3	17.1	6	24007	11.8	10	5	9	3393	1588	201	11609	2032	42	3906	4179	963	8656	0	264	1300	235	24007	1432
1351	1.22106	Marin	0.638	0.5964	0.6889	0.322	0.7212	0.5329	0.5419	0	0.5689	0.2379	0.1939	0.1531	0.1371	0.1035	0.5115	24.5	16	3.4	10.1	1.3	1.6	32.3	0	6.5	5.6	2.1	41476	4.7	2.9	6.9	5.9	1593	1040	77	3356	660	82	2235	2309	97	2104	0	151	247	46	41476	304
1352	1.05069	Marin	0.4243	0.3161	0.8915	0.3138	0.6944	0.8713	0.7145	0.4317	0.8035	0.6792	0.5841	0.2717	0.5365	0.4874	0.4492	21.5	11.5	8.5	10	1	10.3	53.6	0.4	20.4	15.8	6.9	34032	14	8	6.3	16.6	1236	662	185	4940	573	59	2188	2258	546	3079	9	461	644	150	34032	806
1353	15.8045	Marin	0.3834	0.8048	0.2749	0.077	0.6199	0.4145	0.3003	0.5642	0	0.0502	0.0725	0.0552	0.1232	0.1727	0.0407	21	19.9	0.7	6.2	0.6	0.9	14.5	1.4	0	1.9	0.9	56107	4.4	4	2	1.7	1634	1551	19	3578	482	45	2881	2956	64	1130	40	0	105	26	56107	346
1354	2.30407	Marin	0.2912	0.6816	0.707	0.2059	0.6085	0.7279	0.5124	0	0.639	0.2986	0.2356	0.094	0.4788	0.3118	0.1552	19.6	17.4	3.7	8.5	0.5	4.2	29.6	0	9.3	6.7	2.5	48044	12.4	5.8	3.6	11.7	1621	1439	115	6759	700	44	3146	3309	339	2450	0	308	407	79	48044	1019
1355	0.81174	Marin	0.6266	0.3645	0.8575	0.3294	0.5423	0.7925	0.7181	0.4228	0.7674	0.2379	0.3906	0.3338	0.2228	0.5249	0.1372	24.3	12.3	6.9	10.2	0.3	6.1	54.2	0.3	17.1	5.6	4.1	31422	6.5	8.5	3.4	6.1	1333	675	148	3519	560	18	2147	2200	309	2971	7	376	208	89	31422	355
1356	3.7783	Marin	0.7497	0.6219	0.6497	0.0998	0.7649	0.6854	0.6248	0.8537	0.6839	0.1615	0.4997	0.046	0.4483	0.1297	0.4808	26.3	16.4	3	6.7	1.7	3.4	41	15.6	11.6	4.2	5.5	59039	11.6	3.4	6.6	3	1684	1049	81	9616	425	111	2685	2912	205	2621	453	337	186	147	59039	740
1357	7.79562	Marin	0.3931	0.8756	0.3915	0.478	0.7701	0.639	0.3418	0	0	0.19	0.1728	0.0529	0.1896	0.1191	0.2054	21.1	22.1	1.2	12.2	1.8	2.7	17	0	0	4.7	1.9	56820	5.8	3.2	4.1	3.8	1418	1485	29	3966	813	121	2393	2454	172	1140	0	0	230	46	56820	386
1358	2.63352	Marin	0.2863	0.8876	0.2451	0.2128	0.6948	0.2739	0.3772	0	0.3244	0.1092	0.3359	0.0358	0.1517	0.2334	0.0888	19.5	22.6	0.5	8.6	1	0.4	19.2	0	1.1	3.2	3.5	63318	5	4.8	2.8	2.1	1324	1531	15	4259	580	70	2739	2739	23	1302	0	31	164	97	63318	336
1359	0.858348	Marin	0.2015	0.4953	0.8242	0.2918	0.5182	0.8198	0.6345	0	0.8085	0.348	0.6658	0.0974	0.6128	0.3264	0.1122	17.9	14.4	5.9	9.7	0.3	7.2	42.2	0	20.9	7.6	8.7	47547	16.4	6	3.1	9.8	717	577	101	1671	387	11	1726	1854	269	1692	0	388	230	150	47547	653
1360	0.895004	Marin	0.1076	0.419	0.5392	0.2918	0.8551	0.7407	0.5738	0.5085	0.8399	0.1399	0.7295	0.1088	0.452	0.3097	0.1043	15	13.2	2.1	9.7	3.3	4.5	35.4	0.8	24.6	3.8	10.6	45985	11.7	5.8	3	11.9	882	776	58	9403	564	193	2743	2788	259	2081	22	685	174	292	45985	683
1361	9.79718	Marin	0.2647	0.8699	0.3997	0.2549	0.6369	0	0.2123	0.4503	0	0.0423	0.3906	0.062	0.1656	0.3731	0.1043	19.1	21.9	1.3	9.2	0.7	0	9.8	0.5	0	1.7	4.1	54252	5.3	6.5	3	4.8	702	805	20	1723	339	24	1593	1765	0	359	9	0	49	66	54252	194
1362	3.01997	Marin	0.2026	0.5208	0.4723	0.1428	0.446	0	0.2396	0.5933	0.5258	0.0385	0.3545	0.0374	0.1417	0.2024	0.1552	17.9	14.8	1.7	7.5	0.2	0	11.2	1.8	5.2	1.6	3.7	62632	4.8	4.4	3.6	5.4	934	774	37	2692	389	8	2211	2378	0	584	42	123	63	82	62632	249
1363	1.73215	Marin	0.2472	0.8475	0.2537	0.1669	0.6573	0.4833	0.337	0	0.7918	0.1954	0.514	0.0761	0.32	0.4549	0.2272	18.8	21.1	0.6	7.9	0.8	1.2	16.7	0	19.3	4.8	5.7	51114	8.6	7.6	4.3	8.9	587	658	8	2544	246	24	1376	1479	38	521	0	285	115	78	51114	267
1364	4.11006	Marin	0.4006	0.7648	0	0.054	0.7664	0.4742	0.2858	0	0.4385	0.2007	0.2668	0.02	0.0181	0.2725	0.3825	21.2	19	0	5.6	1.8	1.2	13.7	0	2.9	4.9	2.8	73624	1.6	5.3	5.7	2.4	1522	1363	0	4240	404	126	2796	2848	83	983	0	84	247	77	73624	113
1365	0.545083	Marin	0.6024	0.5902	0	0.0575	0.6681	0.1877	0.2823	0	0.4089	0.0345	0.416	0.0327	0.3104	0.4637	0.6182	24	15.9	0	5.7	0.8	0.1	13.5	0	2.4	1.5	4.4	64982	8.4	7.7	8.1	2.7	773	513	0	2327	184	27	1277	1332	4	436	0	32	35	56	64982	268
1366	1.0707	Marin	0.6361	0.7462	0.2809	0.4042	0.665	0	0.2406	0	0.6842	0.0345	0.52	0.0477	0.128	0.5195	0.394	24.4	18.6	0.7	11.2	0.8	0	11.2	0	11.6	1.5	5.8	58385	4.5	8.4	5.8	6.5	1109	845	14	4517	509	37	2048	2149	0	510	0	249	50	118	58385	202
1367	1.56622	Marin	0.8653	0.8006	0.3577	0.1489	0.8416	0.4252	0.2772	0	0	0.2275	0.1523	0.004	0.2131	0.3257	0.6976	29.1	19.8	1	7.6	3	0.9	13.2	0	0	5.4	1.7	106925	6.3	6	9.2	2.2	695	473	8	1783	181	71	772	879	21	315	0	0	83	13	106925	150
1368	0.780543	Marin	0.7894	0.8241	0	0.0807	0.5249	0.5253	0.3142	0	0	0.0246	0.2149	0.01	0.2085	0.5583	0.3048	27.2	20.4	0	6.3	0.3	1.5	15.3	0	0	1.2	2.3	87730	6.2	9	5	0.2	940	706	0	990	219	10	1221	1300	51	530	0	0	28	28	87730	214
1369	1.8709	Marin	0.4051	0.8675	0	0.2128	0.4995	0.5838	0.3153	0	0.8068	0.0944	0.2668	0.0165	0.0594	0.1957	0.3268	21.3	21.8	0	8.6	0.2	2	15.4	0	20.7	2.9	2.8	77722	2.9	4.3	5.2	3.3	1347	1381	0	6901	543	15	2838	2897	125	974	0	601	138	79	77722	178
1370	2.55083	Marin	0.5679	0.7252	0.7388	0.1924	0.8956	0.5377	0.3635	0.6671	0.8743	0.2379	0.7584	0.0522	0.1754	0.24	0.4379	23.5	18.2	4.1	8.3	4.7	1.6	18.3	3.7	30	5.6	11.7	57070	5.5	4.9	6.2	2.7	1405	1089	100	13836	472	279	2445	2601	92	1096	97	780	236	286	57070	310
1371	1.73078	Marin	0.5538	0.7877	0.3685	0.0685	0.441	0.4614	0.3465	0	0.2985	0.0423	0.0637	0.0028	0.0181	0.0976	0.1208	23.3	19.5	1.1	6	0.1	1.1	17.3	0	0.8	1.7	0.8	114403	1.6	2.8	3.2	3.8	1107	928	23	3880	285	7	2107	2128	49	821	0	18	60	17	114403	76
1372	3.57516	Marin	0.4127	0.7964	0.2644	0.1607	0.5346	0.4335	0.3291	0.4228	0.3883	0.0276	0.1299	0.0144	0.0711	0.3918	0.4271	21.4	19.7	0.6	7.8	0.3	1	16.2	0.3	2	1.3	1.5	80656	3.2	6.8	6.1	1.6	1377	1268	17	3055	500	20	2737	2934	59	1044	10	60	61	42	80656	208
1373	739.931	Mendocino	0.0934	0.7742	0.503	0.8699	0.7397	0.4943	0.4754	0.7806	0.3397	0.4563	0.6373	0.4075	0.8181	0.2029	0.8116	14.3	19.2	1.9	19.7	1.4	1.3	26.4	9.7	1.3	9.8	8	28892	26.3	4.4	11.4	14.6	493	662	32	1977	681	50	1707	2282	44	913	222	30	271	136	28892	879
1374	70.2769	Mendocino	0.4675	0.5902	0.3477	0.4708	0.7434	0.7553	0.5813	0.8779	0.3589	0.353	0.2871	0.5505	0.4361	0.6249	0.7043	22.1	15.9	1	12.1	1.5	4.9	36.2	18.2	1.6	7.7	3	24931	11.3	10.1	9.3	11.2	1380	993	21	3730	753	93	2132	2336	293	2260	424	37	314	63	24931	706
1375	251.24	Mendocino	0.4875	0.7358	0.8719	0.6097	0.8113	0.8744	0.6448	0.773	0.247	0.7695	0.3906	0.6105	0.7366	0.5482	0.6632	22.4	18.4	7.5	14.1	2.4	10.5	43.6	9.2	0.5	19.5	4.1	23422	21.5	8.9	8.7	18.8	635	522	83	2120	396	68	1106	1519	281	1236	140	7	385	45	23422	601
1376	253.216	Mendocino	0.2071	0.8006	0.8377	0.6407	0.8056	0.6966	0.5447	0.7699	0.3986	0.5142	0.6239	0.2907	0.6712	0.2595	0.8074	18	19.8	6.2	14.6	2.3	3.6	32.6	9	2.2	11.1	7.7	33171	18.6	5.1	11.3	15.2	391	429	51	1585	316	50	819	992	73	707	89	22	176	63	33171	399
1377	8.59903	Merced	0.6487	0.5964	0.3032	0.5425	0.5241	0.8344	0.674	0.6492	0	0.6848	0.0811	0.1677	0.1656	0.1437	0.4808	24.6	16	0.8	13.1	0.3	8	47.4	3.1	0	16	1	40190	5.3	3.6	6.6	7.5	1288	838	13	4202	685	15	1678	1782	396	2478	55	0	564	17	40190	272
1378	0.886082	Merced	0.8162	0.328	0.7492	0.6984	0.5712	0.8553	0.7512	0.8021	0	0.7879	0.4786	0.5281	0.4827	0.5182	0.2487	27.8	11.7	4.2	15.6	0.4	9.2	59.8	11.2	0	20.5	5.2	25498	12.5	8.4	4.5	8.5	1162	490	60	1499	654	17	1412	1488	342	2504	167	0	533	74	25498	522
1379	1.6395	Merced	0.8203	0.7095	0.823	0.7744	0.6266	0.7656	0.727	0	0.2826	0.5393	0.2149	0.4266	0.657	0.8717	0.5215	27.9	17.9	5.8	17.1	0.6	5.2	55.6	0	0.7	11.7	2.3	28314	18	16.7	7	7.9	1519	974	111	2892	928	33	1908	2002	265	3030	0	14	421	44	28314	973
1380	1599.88	Mono	0.6685	0.7412	0.2483	0.322	0.7319	0.4234	0.3692	0.8238	0.3115	0.3098	0.0349	0.3082	0.4202	0.0271	0.8509	24.9	18.5	0.6	10.1	1.4	0.9	18.7	12.9	1	6.9	0.5	32453	10.9	1	12.5	9.4	817	606	7	949	330	45	1249	2432	28	612	313	24	160	6	32453	354
1381	65.7434	Mono	0.2146	0.0863	0.6884	0.0144	0.799	0.8783	0.6164	0.6614	0.81	0.763	0.52	0.3469	0.2458	0.4008	0.195	18.2	6.7	3.4	3.8	2.2	10.8	40.1	3.5	21.1	19.2	5.8	30939	7	6.9	4	28.1	1460	540	96	9839	303	176	2791	9829	833	3219	344	2075	962	161	30939	562
1382	0.478628	Monterey	0.6404	0.419	0.8322	0.1205	0.7719	0.8623	0.7182	0	0.4599	0.7085	0.4328	0.4338	0.5365	0.8516	0.4271	24.5	13.2	6.1	7.1	1.8	9.6	54.2	0	3.4	16.9	4.6	28115	14	15.9	6.1	8.4	647	348	62	7735	186	48	1021	1051	244	1430	0	36	299	47	28115	364
1383	1.80789	Monterey	0.6359	0.5464	0.8216	0.4417	0.7195	0.7571	0.7231	0	0.8521	0.353	0.619	0.3379	0.2782	0.7348	0.6839	24.4	15.2	5.8	11.7	1.2	5	55	0	26.3	7.7	7.6	31267	7.7	12.3	9	16.6	1452	902	144	5455	684	74	2492	2548	273	3267	0	669	317	189	31267	449
1384	0.333917	Monterey	0.4438	0.6873	0.475	0.5214	0.5679	0.8452	0.7347	0	0.67	0.7286	0.1939	0.3061	0.2458	0.6162	0.0888	21.8	17.5	1.7	12.8	0.4	8.6	56.9	0	10.8	17.7	2.1	32541	7	9.9	2.8	10.1	604	484	16	1405	354	11	946	1005	227	1577	0	109	339	20	32541	193
1385	0.767811	Monterey	0.7426	0.0742	0.6578	0.0378	0.5556	0.8919	0.8616	0	0.5159	0.7085	0.0637	0.4803	0.452	0.7681	0.5764	26.2	6.3	3.1	5.1	0.4	12	81.3	0	4.9	16.9	0.8	26802	11.7	13.1	7.6	14.5	1893	458	62	6333	372	26	2003	2128	781	5873	0	104	742	16	26802	832
1386	19.4532	Monterey	0.5732	0.7303	0	0.0644	0.4251	0.2393	0.4951	0	0	0.0944	0	0.0609	0.016	0.453	0.3048	23.6	18.3	0	5.9	0.1	0.3	28.1	0	0	2.9	0	54540	1.5	7.5	5	2.2	1500	1167	0	5050	373	8	2402	2498	16	1790	0	0	126	0	54540	94
1387	0.413954	Monterey	0.3089	0.5964	0.7622	0.6809	0.8252	0.3236	0.5088	0	0.7126	0.2433	0.7262	0.0694	0.3427	0.5494	0.1649	19.9	16	4.5	15.3	2.6	0.5	29.3	0	13.3	5.7	10.5	52425	9.1	8.9	3.7	9.9	790	638	68	1799	605	105	1520	1590	19	1165	0	211	168	160	52425	359
1388	0.643887	Monterey	0.072	0.5022	0.8478	0.2773	0.6749	0.5255	0.5638	0	0.6264	0.0385	0.2969	0.1439	0.3427	0.1839	0.2594	13	14.5	6.6	9.5	0.9	1.5	34.4	0	8.7	1.6	3.1	42343	9.1	4.1	4.6	14.9	647	726	155	6198	458	44	2364	2850	75	1718	0	249	58	73	42343	448
1389	0.615377	Monterey	0.0632	0.8344	0.4026	0.4268	0.6359	0.6657	0.5598	0.4503	0.6761	0.2597	0.5386	0.1861	0.4562	0.2568	0.195	12.2	20.7	1.3	11.5	0.6	3.1	34	0.5	11.2	6	6.1	38814	11.8	5.1	4	7.2	453	766	21	11896	410	24	1650	1890	110	1258	10	211	175	100	38814	438
1390	2.15067	Monterey	0.4233	0.4253	0.8729	0.4635	0.5349	0.8751	0.7061	0	0.8902	0.7005	0.6503	0.3295	0.4788	0.4721	0.0962	21.5	13.3	7.6	12	0.3	10.6	52.3	0	33.1	16.6	8.3	31593	12.4	7.8	2.9	14.7	1314	812	194	6618	719	19	2569	2920	601	3197	0	967	676	212	31593	756
1391	0.398623	Monterey	0.4365	0.5208	0.8594	0.7145	0.5381	0.8941	0.7743	0.8626	0.8531	0.7938	0.7019	0.6774	0.7651	0.6532	0.2938	21.7	14.8	7	15.9	0.3	12.2	64.1	16.5	26.4	20.8	9.7	21785	23	10.6	4.9	12	953	652	122	1740	697	14	1748	1814	499	2815	299	479	562	169	21785	1012
1392	4.01333	Monterey	0.2229	0.7147	0.8851	0.7145	0.7034	0.7523	0.7284	0	0.7695	0.4146	0.2256	0.1923	0.0594	0.5697	0.5215	18.3	18	8.1	15.9	1.1	4.8	55.9	0	17.3	8.9	2.4	38370	2.9	9.2	7	9.6	615	604	114	2032	532	37	1404	1582	151	1873	0	273	220	33	38370	96
1393	5.38095	Monterey	0.2945	0.5208	0.8294	0.6525	0.5318	0.8346	0.7305	0.6281	0.7281	0.6434	0.2871	0.3212	0.6595	0.7613	0.2382	19.6	14.8	6	14.8	0.3	8	56.2	2.5	14.3	14.6	3	31905	18.1	13	4.4	11.4	839	631	103	2235	625	13	1720	1829	312	2403	45	261	441	51	31905	772
1394	5.36156	Monterey	0.6702	0.5709	0.8732	0.179	0.8602	0.8284	0.7568	0.4503	0.8543	0.706	0.4074	0.4076	0.3901	0.6828	0.5499	25	15.6	7.6	8.1	3.4	7.7	60.8	0.5	26.6	16.8	4.3	28888	10.2	11.1	7.3	10.1	1131	706	114	29168	354	155	1507	1637	327	2756	8	435	521	65	28888	449
1395	0.536955	Napa	0.6991	0.3645	0.8484	0.2918	0.8014	0.8218	0.6597	0	0.7052	0.6848	0.1939	0.3268	0.1232	0.517	0.4808	25.4	12.3	6.6	9.7	2.2	7.3	45.5	0	12.8	16	2.1	31695	4.4	8.4	6.6	18.6	856	414	86	2856	323	75	1308	1410	242	1530	0	181	353	27	31695	145
1396	0.312888	Napa	0.2833	0.1833	0.8823	0.4847	0.5642	0.8737	0.6462	0	0.7795	0.8353	0.6989	0.3917	0.2736	0.1992	0.6558	19.5	9	8	12.3	0.4	10.5	43.7	0	18.1	23.2	9.6	29380	7.6	4.3	8.6	20.3	454	210	68	1895	287	9	851	884	235	1021	0	160	356	82	29380	178
1397	2.47354	Napa	0.3117	0.7694	0.4726	0.3371	0.5123	0.7579	0.5201	0	0.5366	0.2433	0.1523	0.1175	0.2604	0.4679	0.0962	19.9	19.1	1.7	10.3	0.3	5	30.3	0	5.5	5.7	1.7	44990	7.3	7.7	2.9	6.2	837	805	26	2392	434	11	1552	1636	200	1275	0	90	166	26	44990	308
1398	0.78889	Napa	0.623	0.438	0.8409	0.3674	0.6356	0.8794	0.6665	0.7103	0.3955	0.8209	0.4328	0.3682	0.3335	0.4422	0.338	24.3	13.5	6.3	10.7	0.6	10.9	46.4	5.6	2.2	22.3	4.6	30163	8.9	7.4	5.3	12.6	1273	711	101	4402	560	34	1596	1711	533	2434	95	37	790	73	30163	462
1399	0.716786	Napa	0.2738	0.6336	0.5124	0.412	0.6936	0.5395	0.583	0	0	0.4092	0.2149	0.1269	0.3945	0.1238	0.2054	19.3	16.6	1.9	11.3	1	1.7	36.4	0	0	8.8	2.3	43939	10.3	3.3	4.1	3	643	555	22	1311	376	34	1137	1163	53	1213	0	0	214	26	43939	342
1400	5.36579	Napa	0.6673	0.7303	0.4661	0.1047	0.8199	0.6131	0.548	0.6458	0.8499	0.2714	0.4411	0.1681	0.1417	0.844	0.5591	24.9	18.3	1.6	6.8	2.5	2.3	32.9	3	25.9	6.2	4.7	40156	4.8	15.6	7.4	3.2	1351	993	36	4098	366	138	2199	2415	119	1783	72	626	227	104	40156	255
1401	1.97016	Napa	0.3509	0.8159	0.5047	0.3893	0.6189	0.8411	0.4663	0	0.5691	0.5311	0.514	0.1072	0.3729	0.6415	0.6098	20.5	20.2	1.9	11	0.6	8.3	25.7	0	6.6	11.5	5.7	46190	9.8	10.4	8	4.1	429	423	16	825	231	12	849	870	164	537	0	57	177	48	46190	205
1402	11.3502	Napa	0.7948	0.2495	0.7275	0.412	0.7571	0.6892	0.7679	0	0.2848	0.5662	0.1085	0.2887	0.338	0.3919	0.6488	27.3	10.3	3.9	11.3	1.6	3.4	62.8	0	0.7	12.4	1.3	33265	9	6.8	8.5	7.7	615	232	25	11718	252	37	636	698	72	1417	0	5	182	8	33265	204
1403	0.613431	Napa	0.6347	0.2765	0.6851	0.4561	0.7009	0.768	0.7778	0.5387	0	0.6677	0.0533	0.4199	0.2646	0.27	0.5312	24.4	10.8	3.4	11.9	1.1	5.3	64.8	1.1	0	15.4	0.7	28501	7.4	5.3	7.1	5.5	788	347	31	3253	381	35	912	962	163	2091	11	0	326	6	28501	239
1404	0.696386	Napa	0.3407	0.8006	0	0.1548	0.4928	0.4228	0.391	0	0	0.2379	0.1085	0.0465	0.0021	0	0.0407	20.4	19.8	0	7.7	0.2	0.9	20.1	0	0	5.6	1.3	58879	0.2	0	2	1.3	453	441	0	1243	172	5	794	794	19	448	0	0	87	10	58879	5
1405	262.252	Napa	0.2052	0.7508	0.5984	0.6027	0.7066	0.6712	0.4887	0.7923	0	0.4092	0.1413	0.1196	0.2131	0.1871	0.6772	18	18.7	2.6	14	1.1	3.2	27.5	10.5	0	8.8	1.6	44741	6.3	4.2	8.9	15.7	302	314	19	721	236	19	741	1011	51	463	106	0	113	12	44741	106
1406	75.5361	Nevada	0.3405	0.8508	0.5159	0.1857	0.6541	0	0.261	0.5933	0	0.3632	0.028	0.2915	0.2915	0.1017	0.8116	20.3	21.2	2	8.2	0.8	0	12.3	1.8	0	7.9	0.3	33141	8	2.9	11.4	13.3	515	537	17	939	208	19	869	1121	0	311	20	0	147	3	33141	203
1407	54.1119	Nevada	0.3104	0.5709	0.8093	0.7788	0.5147	0.2947	0.4077	0.8191	0.2667	0.3266	0.3545	0.4177	0.6595	0.2714	0.8699	19.9	15.6	5.4	17.2	0.3	0.4	21.3	12.5	0.6	7.2	3.7	28574	18.1	5.3	13.2	19.7	1342	1055	132	3379	1158	18	2425	2894	26	1435	361	17	318	89	28574	1220
1408	6.02419	Nevada	0.7467	0.0341	0.8348	0.0902	0.3857	0.8438	0.6458	0.8061	0.5784	0.7567	0.6096	0.1753	0.0254	0.3635	0.5499	26.3	4.6	6.1	6.5	0.1	8.5	43.7	11.5	6.9	18.9	7.4	39606	1.9	6.4	7.3	18.5	1622	284	138	9704	403	4	2245	3148	480	2696	362	217	744	166	39606	120
1409	0.675874	Orange	0.6014	0.3831	0.797	0.2773	0.6963	0.6513	0.7357	0	0.7677	0.3989	0.2041	0.2251	0.2228	0.3617	0.7225	23.9	12.6	5.2	9.5	1	2.9	57.1	0	17.1	8.6	2.2	36354	6.5	6.4	9.6	8.1	1101	580	75	3630	435	48	1455	1496	123	2624	0	256	265	32	36354	298
1410	0.393885	Orange	0.6651	0.4131	0.7921	0.2257	0.6356	0.8003	0.768	0	0.8116	0.634	0.0637	0.3839	0.4751	0.5397	0.1552	24.9	13.1	5	8.8	0.6	6.4	62.8	0	21.3	14.3	0.8	29614	12.3	8.7	3.6	11.7	769	404	52	2218	272	20	1030	1071	182	1942	0	228	298	8	29614	380
1411	0.746444	Orange	0.1819	0.3215	0.8666	0.1924	0.4329	0.7563	0.784	0.7853	0.8806	0.2597	0.1939	0.1872	0.3427	0.448	0.6772	17.4	11.6	7.3	8.3	0.1	4.9	65.9	10	31.2	6	2.1	38727	9.1	7.5	8.9	8.5	1155	768	190	4114	546	9	2610	2610	312	4370	260	814	291	56	38727	605
1412	0.512009	Orange	0.2684	0.6986	0.663	0.556	0.7012	0.6874	0.7189	0	0	0.1192	0.0725	0.267	0.3901	0.1789	0.3492	19.2	17.7	3.2	13.3	1.1	3.4	54.3	0	0	3.4	0.9	34232	10.2	4.1	5.4	9.5	618	570	34	1513	428	35	1079	1079	107	1748	0	0	74	10	34232	327
1413	1.2073	Orange	0.3911	0.476	0.8131	0.1489	0.4553	0.8356	0.7031	0.5085	0.6148	0.3989	0.1728	0.1955	0.3427	0.4109	0.5764	21.1	14.1	5.5	7.6	0.2	8	51.8	0.8	8.3	8.6	1.9	38179	9.1	7	7.6	11	1517	1016	132	3661	544	12	2383	2434	542	3729	20	201	414	45	38179	654
1414	1.74063	Orange	0.3133	0.8413	0.4991	0.2331	0.5333	0.6655	0.7015	0	0.8347	0.3425	0.7262	0.2439	0.4202	0.4128	0.4271	19.9	20.9	1.9	8.9	0.3	3.1	51.5	0	24	7.5	10.5	35375	10.9	7	6.1	7.3	843	882	30	3141	375	13	1621	1649	120	2180	0	395	221	170	35375	463
1415	1.945	Orange	0.6259	0.8381	0.6374	0.3521	0.8827	0.7898	0.7457	0	0.828	0.3156	0.5991	0.1528	0.2034	0.4371	0.4271	24.3	20.8	2.9	10.5	4.1	6	58.8	0	23.1	7	7.2	41501	6.1	7.3	6.1	13.7	2020	1732	78	9500	843	344	2686	2904	474	4892	0	671	397	193	41501	483
1416	1.64085	Orange	0.218	0.8413	0	0.4417	0.6412	0.6967	0.673	0.4503	0.5604	0.0944	0.0811	0.0592	0.1182	0.1603	0.0114	18.2	20.9	0	11.7	0.7	3.6	47.3	0.5	6.3	2.9	1	54977	4.3	3.8	1	3.7	889	1017	0	4905	571	33	1782	1821	168	2303	10	114	105	17	54977	209
1417	1.17314	Orange	0.7667	0.328	0.7484	0.0356	0.4095	0.8755	0.8405	0.4931	0.7113	0.2275	0.2668	0.1736	0.4562	0.2934	0.4492	26.7	11.7	4.2	5	0.1	10.6	77.2	0.7	13.2	5.4	2.8	39737	11.8	5.6	6.3	14.2	2039	895	103	10185	385	8	2431	2554	743	5897	18	337	280	69	39737	894
1418	1.17384	Orange	0.0722	0.4011	0.7181	0.5136	0.6335	0.834	0.7104	0.7699	0.8282	0.4194	0.6045	0.269	0.2688	0.157	0.6976	13	12.9	3.8	12.7	0.6	8	53	9	23.1	9	7.3	34140	7.5	3.8	9.2	19.5	795	789	93	5887	778	39	2441	2484	475	3250	223	575	429	179	34140	459
1419	0.438774	Orange	0.3971	0.7147	0.4664	0.4195	0.6426	0.6548	0.5649	0	0	0.2111	0.1939	0.1328	0.0958	0.0666	0.5405	21.2	18	1.6	11.4	0.7	2.9	34.5	0	0	5.1	2.1	43370	3.8	2.1	7.2	6.3	494	420	13	1411	267	16	793	849	65	806	0	0	82	17	43370	88
1420	0.822019	Orange	0.3379	0.2649	0.2036	0.1992	0.4491	0.6479	0.7073	0.8263	0.8385	0.0706	0.3636	0.1618	0.3512	0.0653	0.2487	20.3	10.6	0.4	8.4	0.2	2.8	52.5	13.1	24.4	2.4	3.8	40660	9.3	2.1	4.5	7.2	1289	673	9	3527	533	10	2415	2466	171	3334	324	601	101	92	40660	590
1421	0.799073	Orange	0.531	0.8475	0.2457	0.11	0.739	0.6443	0.5505	0.4931	0	0.0892	0	0.1681	0.052	0.2996	0.4159	23	21.1	0.5	6.9	1.4	2.8	33.1	0.7	0	2.8	0	40154	2.7	5.6	6	2.7	1036	952	8	5128	307	65	1455	1466	115	1495	10	0	89	0	40154	121
1422	0.531349	Orange	0.4392	0.6635	0.7475	0.2918	0.5898	0.4968	0.6184	0	0.6039	0.0191	0.6143	0.2068	0.0673	0.3532	0.7993	21.7	17.1	4.2	9.7	0.5	1.3	40.3	0	7.8	1	7.5	37462	3.1	6.3	11.1	4	794	624	51	4061	353	17	1208	1238	46	1471	0	97	26	90	37462	114
1423	0.552812	Orange	0.1438	0.3831	0.8862	0.0644	0.7586	0.8912	0.8139	0	0.8917	0.7405	0.2041	0.3485	0.4077	0.2039	0.7993	16.4	12.6	8.2	5.9	1.7	11.9	71.8	0	33.5	18.2	2.2	30878	10.6	4.4	11.1	12.1	848	651	128	6298	305	86	1566	1593	594	3725	0	533	628	34	30878	550
1424	0.41771	Orange	0.4987	0.6032	0	0.179	0.5919	0.6679	0.6081	0	0.5284	0.1047	0.0902	0.178	0.0556	0.2456	0.4379	22.5	16.1	0	8.1	0.5	3.1	39.1	0	5.2	3.1	1.1	39386	2.8	4.9	6.2	5.3	714	511	0	2404	255	15	1052	1086	93	1240	0	57	69	12	39386	89
1425	0.500877	Orange	0.3303	0.8048	0.5911	0.1857	0.781	0.5932	0.5356	0.5642	0.2944	0.1245	0.1299	0.1505	0.0916	0.7388	0.8595	20.2	19.9	2.5	8.2	1.9	2.1	31.7	1.4	0.8	3.5	1.5	41695	3.7	12.4	12.8	6.1	648	637	27	1664	261	62	1079	1118	66	1018	16	9	80	16	41695	116
1426	0.635654	Orange	0.531	0.8675	0	0.4344	0.6965	0.6889	0.4974	0	0.7289	0.337	0.6845	0.1298	0.109	0.1185	0.2272	23	21.8	0	11.6	1	3.4	28.3	0	14.3	7.4	9.2	43659	4.1	3.2	4.3	6.5	703	667	0	1657	352	32	1043	1062	102	866	0	152	160	96	43659	124
1427	0.598919	Orange	0.7099	0.5143	0.8315	0.2847	0.6852	0.7342	0.7016	0	0.3693	0.3683	0.1085	0.2627	0.1656	0.2395	0.3268	25.6	14.7	6.1	9.6	1	4.4	51.6	0	1.7	8	1.3	34424	5.3	4.9	5.2	7.5	1072	615	71	2447	400	40	1173	1207	166	2159	0	21	218	15	34424	222
1428	1.17395	Orange	0.3275	0.2875	0	0.0902	0.4042	0.8134	0.6179	0	0.5323	0.1566	0.1835	0.1629	0.0443	0.2066	0.3048	20.2	11	0	6.5	0.1	6.9	40.2	0	5.4	4.1	2	40577	2.5	4.4	5	8.8	1241	675	0	4696	400	6	2050	2177	411	2475	0	117	183	40	40577	154
1429	1.1083	Orange	0.2914	0.6457	0.3318	0.1992	0.6113	0.6238	0.5355	0	0	0.0144	0.1728	0.1858	0.1322	0.3522	0.6098	19.6	16.8	0.9	8.4	0.5	2.5	31.7	0	0	0.8	1.9	38823	4.6	6.3	8	6.2	1012	870	16	2966	431	28	1768	1802	123	1639	0	0	30	34	38823	238
1430	0.771705	Orange	0.4866	0.5143	0.6569	0.2992	0.589	0.7154	0.6795	0	0.5332	0.2275	0.0435	0.1161	0.0481	0.2383	0.5499	22.4	14.7	3.1	9.8	0.5	4	48.3	0	5.4	5.4	0.6	45172	2.6	4.8	7.3	5.5	1013	665	44	1696	440	21	1425	1425	169	2186	0	77	168	8	45172	118
1431	4.09736	Orange	0.824	0.3343	0.7199	0.0231	0.5866	0.8027	0.6946	0	0	0.0998	0.1835	0.0979	0.0556	0.1175	0.4271	28	11.8	3.8	4.4	0.5	6.5	50.5	0	0	3	2	47498	2.8	3.1	6.1	6.5	2645	1116	106	4841	410	43	2764	2883	578	4775	0	0	185	54	47498	267
1432	0.683259	Orange	0.5906	0.489	0	0.1205	0.6166	0.5146	0.6005	0	0	0.2059	0.0811	0.1003	0.1132	0.096	0.491	23.8	14.3	0	7.1	0.6	1.5	38.2	0	0	5	1	47150	4.2	2.8	6.7	4.3	886	532	0	1498	262	21	1155	1155	51	1424	0	0	130	11	47150	156
1433	0.989863	Orange	0.4942	0.8122	0.2391	0.1729	0.5009	0.6471	0.6286	0	0.3174	0.1299	0.0349	0.0288	0.052	0.0291	0.1208	22.5	20.1	0.5	8	0.2	2.8	41.5	0	1.1	3.6	0.5	67071	2.7	1.1	3.2	1.1	1221	1090	9	2402	435	13	1713	1801	146	2254	0	19	137	9	67071	146
1434	0.909645	Orange	0.3684	0.6635	0	0.179	0.7235	0.8192	0.6667	0	0	0.4883	0	0.2307	0.1417	0.0267	0.2157	20.8	17.1	0	8.1	1.3	7.2	46.4	0	0	10.5	0	36052	4.8	0.9	4.2	5.7	824	680	0	3125	320	51	1167	1205	270	1842	0	0	285	0	36052	188
1435	0.659829	Orange	0.535	0.7252	0.7707	0.2331	0.7066	0.7396	0.6486	0	0.6049	0.3577	0.2668	0.1408	0.3729	0.1697	0.3268	23	18.2	4.6	8.9	1.1	4.5	44.1	0	7.9	7.8	2.8	42629	9.8	3.9	5.2	8	937	739	62	1993	360	46	1343	1397	165	1793	0	110	220	37	42629	400
1436	1.82834	Orange	0.1174	0.8159	0.5102	0.1857	0.5307	0.6814	0.5405	0.5085	0	0.0345	0.4496	0.0332	0.1003	0.1451	0.7859	15.4	20.2	1.9	8.2	0.3	3.3	32.2	0.8	0	1.5	4.8	64611	3.9	3.6	10.8	3.4	512	671	23	7948	272	10	1196	1196	105	1068	9	0	36	57	64611	130
1437	0.972463	Orange	0.167	0.7462	0.6687	0.2622	0.8522	0.7595	0.6282	0.702	0.5429	0.5012	0.0902	0.196	0.4242	0.4099	0.3048	17	18.6	3.2	9.3	3.2	5	41.4	5.2	5.7	10.8	1.1	38150	11	7	5	7.5	810	886	56	3632	430	153	1744	1808	235	1969	94	103	385	19	38150	510
1438	0.8412	Orange	0.5591	0.7095	0.445	0.1924	0.6823	0.671	0.6699	0	0.2396	0.19	0.0349	0.1408	0.0834	0.158	0.7167	23.4	17.9	1.5	8.3	0.9	3.1	46.8	0	0.4	4.7	0.5	42628	3.5	3.8	9.5	6.3	651	498	14	1805	232	26	925	976	83	1306	0	4	91	5	42628	97
1439	0.843679	Orange	0.3723	0.7358	0.2386	0.2059	0.8346	0.7728	0.5459	0	0.2902	0.4795	0	0.1009	0.1706	0.059	0.0815	20.8	18.4	0.5	8.5	2.8	5.4	32.7	0	0.8	10.3	0	47077	5.4	2	2.7	6.2	1350	1192	11	2527	550	183	2100	2100	338	2120	0	16	466	0	47077	347
1440	0.860401	Orange	0.368	0.6873	0.2232	0.3816	0.7968	0.5323	0.4807	0	0	0.2765	0.1299	0.1553	0.2034	0.1152	0.6411	20.8	17.5	0.5	10.9	2.2	1.6	26.8	0	0	6.3	1.5	41283	6.1	3.1	8.4	4.9	1009	853	7	3375	527	105	1511	1575	74	1304	0	0	219	22	41283	296
1441	45.6077	Orange	0.0935	0.4253	0.257	0.1428	0.6607	0.6732	0.3775	0	0	0.1145	0.0533	0.0824	0.0834	0.1742	0.585	14.3	13.3	0.6	7.5	0.8	3.2	19.2	0	0	3.3	0.7	49931	3.5	4	7.7	10.1	235	219	4	517	123	13	673	780	50	316	0	0	42	5	49931	57
1442	0.899912	Orange	0.5454	0.8048	0.7002	0.077	0.7791	0.6812	0.55	0	0.5214	0.1192	0.2149	0.1758	0.2085	0.6693	0.5591	23.2	19.9	3.6	6.2	1.9	3.3	33.1	0	5	3.4	2.3	39570	6.2	10.9	7.4	5.7	959	822	46	5870	257	79	1286	1311	130	1370	0	66	96	30	39570	254
1443	1.71604	Orange	0.5108	0.3103	0.7333	0.1371	0.6459	0.6922	0.7251	0.4729	0.8429	0.6848	0.6584	0.438	0.3771	0.6027	0.6182	22.7	11.4	4	7.4	0.7	3.5	55.3	0.6	25	16	8.5	27987	9.9	9.7	8.1	11.7	1549	778	92	31377	501	48	2295	2343	225	3776	13	585	742	194	27987	675
1444	0.778636	Orange	0.1798	0.328	0.7075	0.2992	0.5525	0.8182	0.5864	0	0.5213	0.5225	0.1085	0.2207	0.2034	0.3102	0.585	17.4	11.7	3.7	9.8	0.4	7.2	36.7	0	5	11.3	1.3	36600	6.1	5.8	7.7	11.5	542	365	47	6884	307	11	1283	1351	214	1146	0	68	263	17	36600	190
1445	0.561983	Orange	0.5227	0.1046	0.5562	0.0685	0.4458	0.6668	0.6029	0	0.364	0.2165	0.0435	0.1752	0.1132	0.7175	0.2487	22.9	7.2	2.2	6	0.2	3.1	38.5	0	1.7	5.2	0.6	39610	4.2	11.9	4.5	6.8	1044	331	33	1180	274	7	1476	1509	129	1759	0	25	161	9	39610	190
1446	0.710517	Orange	0.1509	0.4821	0.368	0.3816	0.5503	0.7603	0.5504	0	0	0.3835	0.0533	0.1874	0.0916	0.4356	0.5936	16.6	14.2	1.1	10.9	0.3	5.1	33.1	0	0	8.3	0.7	38714	3.7	7.3	7.8	5.9	621	533	14	4894	410	13	1285	1285	180	1241	0	0	232	9	38714	138
1447	0.610478	Orange	0.3935	0.457	0	0.0231	0.4759	0.5898	0.5469	0	0	0.0847	0.0533	0.0887	0.0634	0.1449	0.0815	21.1	13.8	0	4.4	0.2	2.1	32.8	0	0	2.7	0.7	48924	3	3.6	2.7	4.4	750	490	0	1645	158	7	1169	1183	72	1165	0	0	69	8	48924	106
1448	0.699557	Orange	0.2802	0.4953	0.4007	0.0851	0.6443	0.6184	0.5424	0	0	0.2875	0.3066	0.1518	0.1466	0.0296	0.2157	19.4	14.4	1.3	6.4	0.7	2.4	32.4	0	0	6.5	3.2	41576	4.9	1.1	4.2	4.2	587	436	13	1694	193	21	1031	1053	70	980	0	0	141	33	41576	148
1449	0.657014	Orange	0.4403	0.5964	0.4262	0.2992	0.7039	0.5791	0.6185	0	0.5521	0.3317	0.4569	0.1774	0.2964	0.5507	0.7104	21.7	16	1.4	9.8	1.1	2	40.3	0	6	7.3	4.9	39433	8.1	8.9	9.4	10	903	666	18	2527	404	46	1281	1319	77	1672	0	79	214	63	39433	335
1450	1.36387	Orange	0.4936	0.1245	0	0.1259	0.4228	0.4081	0.5932	0	0	0.1615	0	0.0618	0.0122	0.2049	0.1649	22.5	7.7	0	7.2	0.1	0.8	37.5	0	0	4.2	0	54304	1.3	4.4	3.7	3.2	1466	504	0	2763	473	8	2172	2172	53	2446	0	0	186	0	54304	86
1451	3.77783	Orange	0.8407	0.026	0.757	0.0071	0.6316	0.6007	0.599	0	0.679	0.0847	0.0435	0.121	0.1706	0.4471	0.1552	28.4	4	4.4	3	0.6	2.2	38.1	0	11.3	2.7	0.6	44581	5.4	7.5	3.6	3.6	2810	397	134	4294	295	62	3057	3145	204	3762	0	356	170	17	44581	535
1452	3.6195	Orange	0.5105	0.8983	0.4448	0.3446	0.6513	0.2231	0.3028	0.7699	0.5492	0.0345	0.2871	0.0219	0.0282	0.4807	0.1552	22.7	23.1	1.5	10.4	0.7	0.2	14.7	9	5.9	1.5	3	72076	2	7.9	3.6	3.5	959	978	22	1818	440	31	1455	1592	9	620	144	94	45	44	72076	86
1453	1.30337	Orange	0.5344	0.5964	0.8096	0.1371	0.5093	0.605	0.4558	0	0.6913	0.2059	0.2256	0.0757	0.1754	0.4169	0.5115	23	16	5.4	7.4	0.3	2.3	24.8	0	12	5	2.4	51180	5.5	7.1	6.9	8.3	1801	1256	163	5060	573	20	2992	3557	166	1943	0	427	265	72	51180	431
1454	2.19426	Orange	0.1311	0.5709	0.3572	0.2622	0.5799	0.6076	0.5179	0	0.8111	0.1729	0.399	0.0674	0.2872	0.1598	0.5405	15.9	15.6	1	9.3	0.4	2.3	30.1	0	21.2	4.4	4.2	52903	7.9	3.8	7.2	7.7	809	794	22	9361	450	22	2127	2275	112	1529	0	483	163	90	52903	399
1455	2.14531	Orange	0.2065	0.8344	0	0.3064	0.701	0.269	0.3253	0.7637	0.2962	0.0621	0	0.0547	0.1942	0.2658	0.5591	18	20.7	0	9.9	1.1	0.3	16	8.6	0.8	2.2	0	56245	5.9	5.2	7.4	9.6	1094	1256	0	1832	603	66	2171	2307	20	972	199	19	98	0	56245	359
1456	2.62082	Orange	0.4208	0.7462	0.7721	0.0998	0.7792	0.6965	0.5209	0	0.5912	0.0892	0.5735	0.0547	0.0834	0.159	0.2823	21.5	18.6	4.6	6.7	1.9	3.6	30.4	0	7.3	2.8	6.7	56240	3.5	3.8	4.8	9.3	1541	1336	121	3737	483	137	2606	2723	243	2181	0	200	142	175	56240	250
1457	0.954879	Orange	0.2481	0.5401	0.6146	0.2773	0.8747	0.7714	0.6442	0	0.7115	0.5587	0.2256	0.1836	0.4202	0.2847	0.4379	18.8	15.1	2.7	9.5	3.9	5.4	43.5	0	13.2	12.2	2.4	38977	10.9	5.4	6.2	13	1296	1040	58	4043	654	266	2147	2189	357	2992	0	289	607	52	38977	744
1458	2.17486	Orange	0.1813	0.6096	0.4191	0.1548	0.6442	0.8193	0.5087	0	0.7036	0.4428	0.5841	0.1472	0.1182	0.1195	0.7606	17.4	16.2	1.4	7.7	0.7	7.2	29.3	0	12.7	9.5	6.9	42005	4.3	3.2	10.3	3.9	1029	958	33	5502	457	41	2418	2458	405	1731	0	313	428	168	42005	254
1459	1.21332	Orange	0.2879	0.8535	0	0.3521	0.8097	0.4714	0.298	0	0.6111	0.0122	0.1623	0.0367	0.2323	0.2145	0.6182	19.5	21.3	0	10.5	2.4	1.2	14.4	0	8.1	0.7	1.8	62974	6.7	4.5	8.1	3.9	635	692	0	1610	340	77	1233	1379	37	467	0	112	16	22	62974	218
1460	1.30569	Orange	0.3704	0.7462	0	0.0378	0.8072	0.714	0.4911	0	0	0.1092	0.1623	0.0364	0.0634	0.0659	0.0557	20.8	18.6	0	5.1	2.3	3.9	27.8	0	0	3.2	1.8	63082	3	2.1	2.3	2.4	670	598	0	2613	164	75	1129	1183	116	895	0	0	75	20	63082	96
1461	0.778961	Orange	0.2799	0.5964	0.8052	0.4344	0.5988	0.7374	0.5908	0	0.5654	0.0385	0.1939	0.14	0.2411	0.0788	0.4492	19.4	16	5.3	11.6	0.5	4.4	37.2	0	6.4	1.6	2.1	42686	6.9	2.4	6.3	5.1	938	774	95	2372	558	24	1779	1885	203	1800	0	121	58	38	42686	335
1462	0.985815	Orange	0.1753	0.6816	0	0.0468	0.5907	0.4628	0.5235	0.4317	0.4224	0.0892	0.0435	0.0959	0.0873	0.0507	0.5764	17.3	17.4	0	5.4	0.5	1.1	30.7	0.4	2.6	2.8	0.6	47758	3.6	1.7	7.6	2.9	810	815	0	3265	255	22	1613	1664	51	1439	7	44	96	9	47758	169
1463	1.1259	Orange	0.4538	0.6399	0.3373	0.061	0.5467	0.5688	0.3823	0	0	0.1192	0.0533	0.0108	0.1003	0.3831	0.0962	21.9	16.7	0.9	5.8	0.3	1.9	19.6	0	0	3.4	0.7	86264	3.9	6.6	2.9	2.4	518	395	7	1418	138	8	752	786	43	462	0	0	57	5	86264	93
1464	0.880577	Orange	0.178	0.7358	0.245	0.11	0.8013	0.7224	0.5219	0	0.2591	0.2597	0.1939	0.0664	0.1706	0.1711	0.2823	17.3	18.4	0.5	6.9	2.2	4.1	30.5	0	0.5	6	2.1	53131	5.4	4	4.8	8.3	700	743	8	2620	278	90	1461	1483	160	1232	0	8	180	31	53131	215
1465	0.54005	Orange	0.7802	0.0826	0.6793	0.1315	0.4554	0.7419	0.7445	0	0.8426	0.4241	0	0.1936	0.3642	0.1426	0.3159	27	6.6	3.3	7.3	0.2	4.6	58.6	0	24.9	9.1	0	38277	9.6	3.6	5.1	9.9	1778	435	73	2347	484	11	2191	2295	267	3866	0	572	388	0	38277	627
1466	1.92457	Orange	0.401	0.5083	0.2722	0.1205	0.6307	0.6287	0.496	0	0.6672	0.0754	0.0989	0.0142	0.0594	0.1089	0.585	21.2	14.6	0.7	7.1	0.6	2.5	28.2	0	10.7	2.5	1.2	80821	2.9	3	7.7	1.8	816	561	8	3710	272	24	1230	1428	94	1085	0	153	69	15	80821	113
1467	0.773832	Orange	0.6023	0.2495	0.2653	0.0121	0.473	0.4818	0.3993	0	0	0.0706	0.1195	0.0644	0.0795	0.127	0.2594	24	10.3	0.6	3.6	0.2	1.2	20.7	0	0	2.4	1.4	53575	3.4	3.3	4.6	2.2	1121	482	10	2811	168	9	1602	1624	56	969	0	0	74	22	53575	157
1468	0.768566	Orange	0.1854	0.7742	0.3286	0.3138	0.4735	0.6406	0.3886	0	0.6865	0.151	0.2564	0.0644	0.1942	0.0313	0.6182	17.5	19.2	0.9	10	0.2	2.7	20	0	11.7	4	2.7	53556	5.9	1.1	8.1	4.6	816	895	18	4911	460	9	2022	2268	122	931	0	266	143	55	53556	275
1469	0.675564	Orange	0.5751	0.3707	0.7961	0.1729	0.8623	0.8212	0.7388	0	0	0.665	0.0725	0.3811	0.2507	0.0706	0.3268	23.6	12.4	5.1	8	3.5	7.3	57.6	0	0	15.3	0.9	29710	7.1	2.2	5.2	16.6	1256	663	71	4841	424	185	1383	1410	363	3067	0	0	561	12	29710	374
1470	0.618669	Orange	0.2498	0.5835	0.4089	0.0998	0.5687	0.5858	0.525	0	0	0.0423	0.1299	0.1191	0.0408	0.0576	0.7507	18.9	15.8	1.3	6.7	0.4	2.1	30.8	0	0	1.7	1.5	44780	2.4	1.9	10.1	3.8	804	673	17	3316	284	17	1301	1343	83	1313	0	0	49	20	44780	103
1471	0.815008	Orange	0.4657	0.6816	0.4952	0.2194	0.5445	0.832	0.7705	0.8469	0.7115	0.2487	0.3066	0.124	0.1942	0.3226	0.0557	22.1	17.4	1.8	8.7	0.3	7.9	63.3	15	13.2	5.8	3.2	44242	5.9	5.9	2.3	6	2255	1778	69	4071	885	34	3784	3901	752	6466	584	515	427	121	44242	602
1472	0.595093	Orange	0.7099	0.1601	0.7139	0.0439	0.6965	0.6847	0.6624	0	0.6707	0.151	0.1728	0.2407	0.1987	0.6291	0.4053	25.6	8.5	3.8	5.3	1	3.4	45.8	0	10.9	4	1.9	35551	6	10.2	5.9	11.7	1323	440	72	2897	273	54	1920	2012	163	2367	0	219	137	37	35551	309
1473	1.1718	Orange	0.3832	0.6873	0.6101	0.4487	0.5687	0.8068	0.6967	0.7938	0.2459	0.394	0.1523	0.1846	0.128	0.3365	0.4598	21	17.5	2.7	11.8	0.4	6.7	50.8	10.6	0.5	8.5	1.7	38918	4.5	6.1	6.4	12.4	1315	1098	52	10021	738	25	1954	1985	384	3188	211	9	368	33	38918	284
1474	0.363056	Orange	0.4525	0.7964	0.2305	0.1205	0.6824	0.7411	0.6644	0	0	0.1672	0.2668	0.1301	0.2131	0.1607	0.5017	21.9	19.7	0.5	7.1	0.9	4.5	46.1	0	0	4.3	2.8	43627	6.3	3.8	6.8	5.5	540	486	4	1131	174	23	811	842	105	1137	0	0	73	23	43627	153
1475	0.71102	Orange	0.7622	0.8006	0.7334	0.2622	0.4566	0.8255	0.6404	0	0.6785	0.1729	0.6045	0.093	0.2179	0.3381	0.2382	26.6	19.8	4	9.3	0.2	7.5	43	0	11.3	4.4	7.3	48212	6.4	6.1	4.4	7.7	1579	1177	86	4843	550	10	2144	2283	413	2552	0	258	174	157	48212	380
1476	1.73875	Orange	0.7777	0.2765	0.8501	0.0728	0.5084	0.8459	0.8062	0	0.8725	0.1145	0.1413	0.1175	0.2367	0.4843	0.3048	26.9	10.8	6.6	6.1	0.3	8.6	70.3	0	29.7	3.3	1.6	45004	6.8	8	5	8.3	4555	1832	406	15297	1025	43	6121	6327	1352	11906	0	1876	382	96	45004	1147
1477	0.634612	Orange	0.3426	0.6032	0.627	0.11	0.5736	0.8042	0.7597	0.4317	0	0.4428	0.1939	0.2042	0.2034	0.1657	0.6558	20.4	16.1	2.8	6.9	0.4	6.6	61.4	0.4	0	9.5	2.1	37625	6.1	3.9	8.6	9.9	937	739	39	6538	316	19	1388	1403	290	2824	5	0	300	29	37625	280
1478	0.400897	Orange	0.6773	0.3954	0.4311	0.077	0.6456	0.8218	0.7708	0.5995	0.5751	0.3683	0.3167	0.1944	0.2872	0.2202	0.195	25.1	12.8	1.4	6.2	0.7	7.4	63.4	1.9	6.8	8	3.3	38240	7.9	4.6	4	6.1	1001	511	18	2466	247	28	1257	1285	271	2528	25	87	210	42	38240	314
1479	0.968404	Orange	0.1846	0.7303	0.6538	0.1924	0.5119	0.828	0.5863	0	0.5369	0.1351	0.4074	0.1384	0.5598	0.114	0.6907	17.5	18.3	3.1	8.3	0.3	7.7	36.7	0	5.5	3.7	4.3	42837	14.7	3.1	9.1	7.9	1476	1543	93	6145	696	22	3043	3175	628	3098	0	175	198	131	42837	1243
1480	4.01807	Orange	0.3289	0.4821	0.7926	0.3521	0.6106	0.7263	0.6308	0.5202	0.7545	0.1837	0.1939	0.1073	0.3427	0.3485	0.3607	20.2	14.2	5.1	10.5	0.5	4.2	41.7	0.9	16.1	4.6	2.1	46170	9.1	6.2	5.5	3.8	1535	1077	150	15117	797	41	2966	3307	301	3174	29	533	255	61	46170	688
1481	0.413401	Orange	0.7045	0.8344	0.5081	0.2194	0.684	0.7509	0.5926	0.4317	0	0.1047	0.1299	0.0944	0.1563	0.0617	0.5215	25.5	20.7	1.9	8.7	0.9	4.8	37.4	0.4	0	3.1	1.5	47988	5.1	2	7	4	702	568	17	780	239	26	891	924	125	1029	4	0	58	13	47988	140
1482	7.26723	Orange	0.1083	0.8591	0.2271	0.0252	0.3892	0.5975	0.5164	0	0.3053	0.0276	0.1299	0.0011	0.0408	0.0906	0.0678	15	21.5	0.5	4.5	0.1	2.2	30	0	0.9	1.3	1.5	129255	2.4	2.7	2.5	5.1	1035	1482	13	4879	308	5	2704	3052	145	2063	0	28	69	41	129255	163
1483	0.700464	Orange	0.0212	0.8699	0.6588	0.2479	0.6827	0.5696	0.2703	0	0.5601	0.0621	0.2668	0.0087	0.5532	0.1904	0.7905	5.9	21.9	3.1	9.1	0.9	1.9	12.8	0	6.3	2.2	2.8	90629	14.5	4.2	10.9	11	239	890	58	3078	371	38	1868	2799	77	521	0	175	72	52	90629	588
1484	0.584098	Orange	0.3211	0.4131	0.677	0.1729	0.7079	0.5942	0.4744	0	0.6233	0.1351	0.2256	0.0963	0.3148	0.3645	0.4379	20.1	13.1	3.3	8	1.1	2.1	26.4	0	8.6	3.7	2.4	47708	8.5	6.4	6.2	10.2	1371	893	92	3361	543	78	2785	2833	132	1802	0	244	187	67	47708	578
1485	0.374979	Orange	0.5891	0.5339	0.533	0.3371	0.7869	0	0.3681	0.4931	0.4384	0.1837	0.4857	0.0646	0.4975	0.5559	0.5312	23.8	15	2.1	10.3	2	0	18.6	0.7	2.9	4.6	5.3	53520	12.9	9	7.1	7.5	602	380	21	2169	262	51	1014	1119	0	471	8	33	86	54	53520	326
1486	0.392921	Orange	0.2503	0.3343	0.669	0.1669	0.8212	0.6646	0.5348	0	0.751	0.2765	0.1085	0.1963	0.4034	0.3596	0.0363	18.9	11.8	3.2	7.9	2.6	3	31.7	0	15.9	6.3	1.3	38126	10.5	6.4	1.9	10.7	743	463	52	1446	312	101	1618	1683	111	1247	0	267	175	21	38126	405
1487	0.382702	Orange	0.4043	0.4011	0.7553	0.2992	0.6361	0.834	0.5296	0.6524	0.8033	0.4194	0.4411	0.0647	0.2367	0.064	0.4271	21.3	12.9	4.4	9.8	0.7	8	31.2	3.2	20.4	9	4.7	53515	6.8	2.1	6.1	11.2	817	497	65	1626	377	25	1494	1604	281	1199	52	327	253	70	53515	260
1488	0.357369	Orange	0.0915	0.0826	0.6056	0.0333	0.8838	0	0.4176	0.4729	0.7813	0.1299	0.2356	0.113	0.5265	0.3032	0.6976	14.2	6.6	2.6	4.9	4.2	0	21.9	0.6	18.3	3.6	2.5	45497	13.7	5.7	9.2	14.3	427	199	36	3775	147	126	1373	1439	0	661	9	263	85	35	45497	408
1489	0.522108	Orange	0.51	0.328	0.4153	0.061	0.7653	0.2255	0.2639	0	0.4072	0.1145	0.1195	0.0659	0.2646	0.5	0.2823	22.7	11.7	1.3	5.8	1.7	0.2	12.5	0	2.4	3.3	1.4	53269	7.4	8.2	4.8	2.8	912	469	23	4270	231	70	1714	1728	9	501	0	41	96	24	53269	296
1490	0.886723	Orange	0.3591	0.7095	0	0.2257	0.6746	0.5242	0.3542	0	0.6736	0.0246	0.3545	0.0228	0.1466	0.2201	0.2382	20.6	17.9	0	8.8	0.9	1.5	17.7	0	11	1.2	3.7	71362	4.9	4.6	4.4	3.5	986	858	0	9487	419	42	1908	2158	69	847	0	238	42	70	71362	232
1491	0.608656	Orange	0.0485	0.4821	0.3471	0.061	0.7118	0.4627	0.3537	0.6614	0.5157	0.0892	0.2969	0.0322	0.2915	0.2975	0.271	10.8	14.2	1	5.8	1.2	1.1	17.7	3.5	4.9	2.8	3.1	65282	8	5.6	4.7	7.3	741	976	28	5942	396	81	2853	3586	76	1218	127	175	146	89	65282	549
1492	0.698981	Orange	0.247	0.2707	0.8068	0.1729	0.5423	0.868	0.616	0.4503	0.5722	0.6618	0.1413	0.2074	0.3058	0.2792	0.6019	18.8	10.7	5.4	8	0.3	10	40	0.5	6.7	15.2	1.6	37423	8.3	5.4	7.9	20.1	745	425	75	2533	316	13	1395	1395	377	1586	7	93	439	22	37423	326
1493	0.473832	Orange	0.6281	0.6757	0.3271	0.3446	0.6288	0.6902	0.5931	0	0.3656	0.348	0.1623	0.2578	0.0408	0.212	0.6182	24.3	17.3	0.9	10.4	0.6	3.5	37.5	0	1.7	7.6	1.8	34666	2.4	4.5	8.1	13.7	711	505	9	4160	296	18	1020	1071	93	1095	0	18	147	18	34666	70
1494	1.00726	Orange	0.1613	0.2707	0.7278	0.3521	0.7148	0.8249	0.6332	0	0.6001	0.5393	0.1195	0.1405	0.338	0.0772	0.6839	16.9	10.7	3.9	10.5	1.2	7.5	42.1	0	7.7	11.7	1.4	42657	9	2.4	9	14.9	756	478	66	3611	471	54	1677	1716	314	1883	0	132	404	23	42657	403
1495	0.366573	Orange	0.4985	0.6336	0	0.3521	0.6331	0.5521	0.4189	0	0	0.2487	0.3818	0.1511	0.3729	0.293	0.5017	22.5	16.6	0	10.5	0.6	1.8	22	0	0	5.8	4	41646	9.8	5.5	6.8	5.2	568	418	0	2030	265	16	883	906	42	556	0	0	104	35	41646	245
1496	0.813739	Orange	0.5232	0.5022	0.7838	0.1924	0.6022	0.6376	0.5529	0	0.2621	0.3098	0.1623	0.0638	0.1182	0.1964	0.0407	22.9	14.5	4.9	8.3	0.5	2.7	33.4	0	0.6	6.9	1.8	53728	4.3	4.3	2	7.3	901	573	69	1853	325	20	1416	1434	98	1315	0	8	197	25	53728	168
1497	0.52448	Orange	0.1594	0.4315	0.5877	0.3521	0.7498	0.6036	0.5774	0	0.8296	0.3098	0.416	0.1898	0.3148	0.0529	0.1746	16.8	13.4	2.5	10.5	1.6	2.2	35.8	0	23.3	6.9	4.4	38542	8.5	1.8	3.8	11.7	777	617	44	2900	485	72	1777	1891	98	1652	0	441	234	79	38542	391
1498	0.3154	Orange	0.2907	0.4821	0.8212	0.2773	0.6372	0.8655	0.8835	0.4194	0	0.8175	0.1085	0.5032	0.416	0.6908	0.5312	19.6	14.2	5.8	9.5	0.7	9.9	85.5	0.2	0	22.1	1.3	26180	10.8	11.3	7.1	11	777	563	55	1088	379	26	954	954	379	3393	2	0	579	12	26180	429
1499	0.548266	Orange	0.5621	0.5464	0.856	0.2698	0.5146	0.8909	0.7477	0	0.5937	0.8454	0.4328	0.4379	0.4716	0.2264	0.626	23.4	15.2	6.8	9.4	0.3	11.9	59.2	0	7.4	23.9	4.6	27990	12.2	4.7	8.2	12.1	965	628	83	1896	389	11	1213	1263	465	2443	0	94	657	56	27990	501
1500	0.778065	Orange	0.4937	0.6757	0.8545	0.6227	0.725	0.73	0.6423	0	0.8152	0.6792	0.5735	0.2224	0.2275	0.1225	0.7656	22.5	17.3	6.8	14.3	1.3	4.3	43.2	0	21.7	15.8	6.7	36509	6.6	3.2	10.4	13.8	950	732	105	7859	604	55	1546	1588	170	1828	0	344	465	103	36509	277
1501	0.644959	Orange	0.3055	0.4444	0.8853	0.11	0.697	0.7492	0.7417	0	0.8439	0.5809	0.6541	0.358	0.2872	0.0511	0.2823	19.8	13.6	8.1	6.9	1	4.8	58.1	0	25.1	12.8	8.4	30520	7.9	1.7	4.8	12.8	736	505	107	9691	254	39	1315	1467	163	2160	0	368	346	110	30520	291
1502	0.512456	Orange	0.4893	0.7358	0.7022	0.2847	0.8498	0.8472	0.6996	0	0.6453	0.4039	0.2455	0.2747	0.128	0.2839	0.5764	22.4	18.4	3.6	9.6	3.2	8.7	51.3	0	9.6	8.7	2.6	33890	4.5	5.4	7.6	12.7	785	646	43	3158	327	111	1195	1195	288	1797	0	115	221	31	33890	154
1503	0.625093	Orange	0.4006	0.6572	0.4225	0.4993	0.6512	0.6032	0.5007	0	0.5127	0.0944	0.1939	0.1354	0.1706	0.0611	0.0286	21.2	17	1.4	12.5	0.7	2.2	28.6	0	4.8	2.9	2.1	43124	5.4	2	1.7	7	840	673	20	1727	497	29	1445	1463	83	1133	0	70	84	31	43124	213
1504	2.42151	Orange	0.2345	0.883	0.5406	0.3599	0.385	0.5141	0.5401	0.5801	0.4628	0.0847	0.3636	0.0271	0.0958	0.0499	0.6558	18.6	22.4	2.1	10.6	0.1	1.5	32.2	1.6	3.5	2.7	3.8	68127	3.8	1.7	8.6	4.7	1483	1788	57	4771	848	5	2682	2785	111	2569	45	97	165	103	68127	302
1505	1.61934	Orange	0.2815	0.5647	0.4568	0.0503	0.5345	0.5137	0.6277	0.5298	0.589	0.1299	0.0637	0.0469	0.1942	0.0825	0.0678	19.4	15.5	1.6	5.5	0.3	1.5	41.3	1	7.3	3.6	0.8	58700	5.9	2.5	2.5	5.2	1065	848	33	2316	303	17	2086	2162	77	2267	22	157	145	17	58700	323
1506	2.08353	Orange	0.3597	0.8241	0.2498	0.2407	0.5399	0.5391	0.599	0	0	0.0502	0.0435	0.0095	0.0873	0.1128	0.0962	20.6	20.4	0.6	9	0.3	1.6	38.1	0	0	1.9	0.6	88882	3.6	3.1	2.9	1.9	1470	1456	14	5978	641	23	2474	2549	113	2711	0	0	97	16	88882	257
1507	0.815322	Orange	0.6581	0.4632	0.8897	0.0728	0.7915	0.8527	0.7528	0.5202	0.5941	0.7773	0.0637	0.3481	0.2964	0.748	0.4379	24.8	13.9	8.3	6.1	2.1	9	60.1	0.9	7.5	19.9	0.8	30889	8.1	12.6	6.2	9.7	1842	1032	177	3506	450	155	2121	2197	601	4467	19	164	903	17	30889	603
1508	0.714957	Orange	0.4251	0.8413	0.618	0.4993	0.7977	0.5541	0.3731	0	0.4663	0.2433	0.5627	0.18	0.0711	0.0153	0.5312	21.5	20.9	2.7	12.5	2.2	1.8	18.9	0	3.6	5.7	6.5	39257	3.2	0.3	7.1	4.4	773	750	32	3722	444	78	1172	1208	61	679	0	43	143	76	39257	115
1509	0.957254	Orange	0.4663	0.7198	0.2682	0.1428	0.7742	0.6814	0.5422	0.4729	0	0.0847	0.0989	0.0554	0.0481	0	0.0611	22.1	18.1	0.6	7.5	1.8	3.3	32.4	0.6	0	2.7	1.2	56033	2.6	0	2.4	4.4	946	774	9	5561	320	79	1417	1451	137	1386	9	0	82	17	56033	112
1510	0.602752	Orange	0.3275	0.8313	0.6591	0.5628	0.7106	0.5071	0.5716	0	0	0.2765	0.2668	0.1125	0.1942	0.0613	0.6558	20.2	20.6	3.1	13.4	1.2	1.4	35.2	0	0	6.3	2.8	45557	5.9	2	8.6	8.2	657	672	34	1887	436	38	1094	1151	45	1147	0	0	146	31	45557	192
1511	1.14442	Orange	0.2171	0.6572	0	0.1857	0.6404	0.7555	0.6104	0.7621	0.342	0.3098	0.028	0.0819	0.2872	0.4136	0.4808	18.2	17	0	8.2	0.7	4.9	39.3	8.5	1.3	6.9	0.3	50030	7.9	7	6.6	5.7	867	809	0	5234	390	32	1647	1715	226	1872	146	23	233	5	50030	376
1512	0.433367	Orange	0.7591	0.1977	0.8621	0.0356	0.7491	0.8822	0.7773	0	0.7077	0.8305	0.4244	0.3933	0.6189	0.7276	0.3492	26.5	9.3	7.1	5	1.6	11.2	64.7	0	13	22.9	4.5	29329	16.6	12.2	5.4	20	1025	360	84	4702	191	60	1184	1210	414	2500	0	157	582	53	29329	636
1513	0.499816	Orange	0.1356	0.1461	0.8261	0.1729	0.8188	0.8218	0.6463	0	0.5056	0.7844	0.5788	0.4458	0.8332	0.4409	0.6632	16.1	8.2	5.9	8	2.5	7.4	43.7	0	4.6	20.3	6.8	27755	27.4	7.4	8.7	16.8	655	333	88	9335	324	103	1491	1611	287	1781	0	74	529	102	27755	1109
1514	0.739996	Orange	0.3031	0.3343	0.703	0.3294	0.6268	0.8228	0.653	0	0.7665	0.5884	0.6772	0.3979	0.5727	0.4044	0.3825	19.8	11.8	3.6	10.2	0.6	7.4	44.6	0	17	13	9	29189	15.1	6.9	5.7	15.4	1337	801	97	6082	686	41	2688	2853	466	3017	0	486	589	241	29189	1017
1515	0.828895	Orange	0.5821	0.2079	0.8878	0.0728	0.7046	0.6961	0.7116	0.6778	0.6147	0.5393	0.1523	0.2675	0.3014	0.4833	0.0962	23.7	9.5	8.2	6.1	1.1	3.6	53.2	4.1	8.3	11.7	1.7	34208	8.2	7.9	2.9	9.4	1766	707	191	3293	454	83	2316	2411	247	3970	100	199	577	40	34208	608
1516	0.736421	Orange	0.273	0.6162	0.8288	0.4487	0.6958	0.8866	0.6594	0.7476	0.5922	0.8062	0.2969	0.3623	0.3642	0.5347	0.4808	19.3	16.3	6	11.8	1	11.5	45.4	7.6	7.4	21.5	3.1	30366	9.6	8.7	6.6	15.4	890	752	93	5832	544	48	1558	1571	514	2098	119	116	688	49	30366	440
1517	0.841097	Orange	0.4103	0.4011	0.8977	0.2257	0.7716	0.6944	0.6976	0	0.7114	0.5225	0.3359	0.4044	0.4242	0.2648	0.6098	21.3	12.9	8.8	8.8	1.8	3.5	51	0	13.2	11.3	3.5	28986	11	5.2	8	12.1	1210	729	141	5189	498	103	1599	1690	190	2890	0	223	436	56	28986	623
1518	0.561009	Orange	0.2703	0.5709	0.8598	0.7145	0.8676	0.8619	0.7782	0	0	0.5627	0.0811	0.3612	0.487	0.1542	0.5591	19.2	15.6	7	15.9	3.6	9.6	64.9	0	0	12.3	1	30404	12.6	3.7	7.4	7.7	845	687	77	3999	685	159	1100	1129	403	2851	0	0	383	11	30404	540
1519	0.627483	Orange	0.6532	0.5585	0.8751	0.3674	0.7098	0.8555	0.8046	0	0.535	0.7085	0.2256	0.5774	0.2228	0.4775	0.4707	24.7	15.4	7.7	10.7	1.2	9.2	70	0	5.5	16.9	2.4	24249	6.5	7.9	6.5	10.1	875	546	74	3976	378	41	967	990	303	2478	0	54	399	23	24249	228
1520	0.392877	Orange	0.4344	0.1646	0.8989	0.1259	0.4702	0.8961	0.8548	0	0.3379	0.8242	0.0533	0.4686	0.3289	0.4341	0.8724	21.7	8.6	8.9	7.2	0.2	12.4	80	0	1.3	22.5	0.7	27108	8.8	7.3	13.3	15.7	1036	409	122	2605	343	9	1370	1396	535	3825	0	18	723	9	27108	420
1521	0.493891	Orange	0.2635	0.2234	0.6876	0.412	0.8226	0.8608	0.6896	0	0.7993	0.7261	0.2564	0.5218	0.7346	0.8046	0.7859	19.1	9.8	3.4	11.3	2.6	9.5	49.7	0	20	17.6	2.7	25659	21.4	14.2	10.8	14.7	1010	520	57	4429	581	137	1663	1737	473	2625	0	348	647	45	25659	1103
1522	0.497826	Orange	0.7267	0.2601	0.2154	0.1154	0.4757	0.5408	0.6384	0	0.4804	0.1455	0.2871	0.2051	0.1517	0.4071	0.3492	25.9	10.5	0.4	7	0.2	1.7	42.7	0	3.9	3.9	3	37563	5	7	5.4	3.7	1317	536	8	2664	354	10	1854	1924	78	2170	0	75	134	56	37563	252
1523	0.610634	Orange	0.2829	0.5022	0.7602	0.1315	0.5769	0.5856	0.5478	0.702	0.3833	0.3835	0.1728	0.1847	0.0282	0.3949	0.0746	19.4	14.5	4.4	7.3	0.4	2.1	32.9	5.2	2	8.3	1.9	38907	2	6.8	2.6	7.5	825	616	64	2325	308	18	1441	1477	83	1395	77	29	245	27	38907	83
1524	0.408044	Orange	0.2609	0.8006	0	0.2059	0.598	0.4372	0.4253	0	0.7837	0.0217	0	0.0816	0.0958	0.1202	0.1552	19.1	19.8	0	8.5	0.5	1	22.5	0	18.5	1.1	0	50088	3.8	3.2	3.6	5.2	464	481	0	1374	206	12	876	881	23	548	0	163	19	0	50088	92
1525	0.493767	Orange	0.3144	0.7694	0.4815	0.3893	0.5664	0.8473	0.7577	0	0.5444	0.2932	0.416	0.2792	0.0556	0.0507	0.4598	19.9	19.1	1.7	11	0.4	8.7	61	0	5.8	6.6	4.4	33692	2.8	1.7	6.4	2	713	684	19	2413	391	14	1096	1113	291	2180	0	64	168	48	33692	99
1526	1.4636	Orange	0.1813	0.6572	0.3011	0.2698	0.7559	0.7477	0.6857	0.5202	0.4032	0.394	0.1195	0.1568	0.1466	0.0209	0.1372	17.4	17	0.8	9.4	1.6	4.7	49.1	0.9	2.3	8.5	1.4	41135	4.9	0.7	3.4	5.1	577	563	8	3401	312	54	1044	1044	151	1628	9	24	210	15	41135	161
1527	0.487409	Orange	0.6189	0.5902	0.5018	0.6097	0.7221	0.6265	0.5984	0	0	0.2379	0.4569	0.2856	0.1517	0.3847	0.3492	24.2	15.9	1.9	14.1	1.3	2.5	38	0	0	5.6	4.9	33405	5	6.7	5.4	4.8	1123	739	28	2973	655	59	1499	1546	110	1764	0	0	178	73	33405	233
1528	0.752464	Orange	0.3662	0.8122	0.4814	0.3294	0.667	0.6826	0.5853	0	0.2785	0.1837	0.1299	0.1442	0.2085	0.0704	0.2938	20.7	20.1	1.7	10.2	0.8	3.3	36.6	0	0.7	4.6	1.5	42309	6.2	2.2	4.9	4.3	1149	1114	31	2652	564	46	1789	1794	177	2030	0	12	186	26	42309	340
1529	0.761485	Orange	0.2264	0.8756	0	0.6346	0.725	0.6771	0.6014	0.8804	0	0.2932	0.1728	0.1465	0.2604	0.1722	0.6976	18.4	22.1	0	14.5	1.3	3.2	38.3	18.5	0	6.6	1.9	42101	7.3	4	9.2	10.3	1034	1239	0	5455	810	73	1907	1965	176	2152	364	0	270	36	42101	408
1530	0.503164	Orange	0.136	0.8475	0.412	0.2622	0.4899	0.8372	0.6592	0	0.5602	0.337	0.6658	0.2076	0.1371	0	0.8414	16.1	21.1	1.3	9.3	0.2	8.1	45.4	0	6.3	7.4	8.7	37407	4.7	0	12.2	11.6	513	673	14	3255	295	7	1058	1071	256	1447	0	67	175	92	37407	149
1531	0.491516	Orange	0.1155	0.6986	0.3762	0.2622	0.5041	0.5877	0.5514	0.7652	0.759	0.2986	0.3167	0.2273	0.5301	0.4705	0.4271	15.4	17.7	1.1	9.3	0.2	2.1	33.2	8.7	16.4	6.7	3.3	36245	13.8	7.8	6.1	7.7	688	791	22	2510	417	11	1945	2007	89	1488	174	330	239	65	36245	619
1532	0.491252	Orange	0.4279	0.6032	0	0.6097	0.7346	0	0.4897	0	0	0.4931	0.1939	0.1261	0.1896	0.2537	0.1043	21.6	16.1	0	14.1	1.4	0	27.6	0	0	10.6	2.1	44032	5.8	5	3	8.8	786	585	0	3431	512	51	1248	1262	0	1007	0	0	271	26	44032	213
1533	0.503109	Orange	0.3792	0.8726	0	0.2622	0.6122	0.6031	0.5606	0	0	0.1245	0.0349	0.0747	0.1987	0.4314	0.2272	20.9	22	0	9.3	0.5	2.2	34.1	0	0	3.5	0.5	51374	6	7.3	4.3	2.6	882	927	0	3127	390	23	1376	1387	90	1437	0	0	106	7	51374	252
1534	0.881305	Orange	0.2107	0.5585	0.3272	0.1729	0.5571	0.5899	0.4835	0	0.8537	0.0998	0.0902	0.1389	0.1417	0.2883	0.5678	18.1	15.4	0.9	8	0.4	2.1	27.1	0	26.5	3	1.1	42777	4.8	5.5	7.5	3.5	944	802	18	2446	417	19	2039	2152	106	1413	0	570	116	22	42777	250
1535	0.487645	Orange	0.2139	0.6162	0.3901	0.1607	0.6207	0.4057	0.4596	0.4503	0.7655	0.046	0.3455	0.1054	0.0673	0.1074	0.4379	18.2	16.3	1.2	7.8	0.6	0.8	25.1	0.5	16.9	1.8	3.6	46433	3.1	3	6.2	5.5	781	703	21	2371	334	25	1745	1853	34	1080	9	314	60	62	46433	135
1536	0.507974	Orange	0.287	0.8241	0	0.1371	0.6005	0.285	0.553	0	0.2506	0.046	0.1728	0.151	0.0408	0.1102	0.7993	19.5	20.4	0	7.4	0.5	0.4	33.4	0	0.5	1.8	1.9	41657	2.4	3	11.1	7.5	700	731	0	2169	263	18	1189	1237	13	1197	0	6	47	23	41657	86
1537	0.502183	Orange	0.5052	0.5022	0.8726	0.2622	0.4786	0.8196	0.7331	0	0.8728	0.5183	0.0811	0.2616	0.5117	0.5699	0.4271	22.6	14.5	7.5	9.3	0.2	7.2	56.7	0	29.7	11.2	1	34480	13.3	9.2	6.1	7.4	674	433	82	5760	277	6	1088	1115	211	1689	0	331	238	11	34480	395
1538	0.541895	Orange	0.1994	0.12	0.8212	0.1489	0.6843	0.7934	0.6518	0.5867	0.7565	0.4883	0.0299	0.2836	0.3335	0.3978	0.4492	17.8	7.6	5.8	7.6	0.9	6.2	44.5	1.7	16.3	10.5	0.4	33488	8.9	6.8	6.3	24.7	1411	602	171	3992	598	75	2966	3021	469	3517	51	491	586	13	33488	705
1539	0.373902	Orange	0.1418	0.2986	0.4052	0.061	0.5641	0.3472	0.4593	0	0.8737	0.0144	0.2455	0.0226	0.1896	0.4487	0.585	16.3	11.2	1.3	5.8	0.4	0.6	25.1	0	29.9	0.8	2.6	71501	5.8	7.5	7.7	7.2	592	407	22	4600	211	14	1711	2132	20	912	0	637	24	44	71501	212
1540	0.500405	Orange	0.3477	0.7648	0.6685	0.3294	0.6812	0.77	0.5615	0	0.8719	0.1837	0.4496	0.2105	0.2604	0.0912	0.2054	20.5	19	3.2	10.2	0.9	5.3	34.2	0	29.5	4.6	4.8	37235	7.3	2.7	4.1	8.1	973	902	54	2848	486	44	1683	1724	246	1626	0	509	159	80	37235	345
1541	0.502031	Orange	0.1845	0.8201	0.5921	0.5064	0.5574	0.6656	0.6329	0	0.7883	0.3266	0.6953	0.1893	0.2823	0.2594	0.7286	17.5	20.3	2.5	12.6	0.4	3.1	42	0	18.9	7.2	9.5	38594	7.8	5.1	9.7	5.3	431	500	24	1716	310	9	956	979	72	1035	0	185	125	91	38594	192
1542	0.513922	Orange	0.6332	0.6219	0.5039	0.3599	0.5057	0.3246	0.531	0.8251	0.4676	0.2986	0.3818	0.2261	0.3427	0.3	0.4598	24.4	16.4	1.9	10.6	0.2	0.5	31.3	13	3.6	6.7	4	36301	9.1	5.6	6.4	4.3	1079	726	31	2633	467	11	1649	1698	21	1385	221	61	205	66	36301	400
1543	0.506658	Orange	0.4522	0.3161	0.8622	0.6525	0.6649	0.8499	0.7019	0	0.8816	0.5587	0.5682	0.3925	0.6973	0.8351	0.5591	21.9	11.5	7.1	14.8	0.8	8.8	51.6	0	31.4	12.2	6.6	29354	19.7	15.2	7.4	14.4	1048	549	125	4760	708	39	1761	1792	400	2471	0	563	399	117	29354	938
1544	0.617611	Orange	0.4014	0.6336	0.7293	0.0998	0.5654	0.7821	0.5362	0	0.8845	0.2325	0.3359	0.0891	0.2823	0.4067	0.4271	21.2	16.6	4	6.7	0.4	5.7	31.8	0	32.1	5.5	3.5	48845	7.8	7	6.1	11.6	1036	809	74	3107	328	19	1870	1915	265	1552	0	614	182	65	48845	380
1545	2.88068	Orange	0.462	0.7784	0.5634	0.179	0.5217	0.4341	0.4508	0.4729	0.5348	0.1566	0.0989	0.0406	0.0228	0.138	0.3825	22	19.3	2.3	8.1	0.3	1	24.4	0.6	5.4	4.1	1.2	61262	1.8	3.5	5.7	1.7	1250	1095	44	2998	456	16	1920	1964	51	1386	12	107	166	23	61262	100
1546	0.896964	Orange	0.4492	0.8475	0.3592	0.478	0.7149	0.2222	0.3974	0	0.3478	0.1455	0.0725	0.0429	0.0958	0.0879	0.5017	21.9	21.1	1	12.2	1.2	0.2	20.6	0	1.4	3.9	0.9	60255	3.8	2.6	6.8	10.4	598	576	10	2953	326	33	958	983	6	563	0	14	76	9	60255	103
1547	0.512827	Orange	0.3522	0.4632	0.458	0.4268	0.7021	0.6998	0.6328	0	0.7339	0.3736	0.1835	0.2721	0.4677	0.1551	0.3048	20.5	13.9	1.6	11.5	1.1	3.6	42	0	14.6	8.1	2	34014	12.1	3.7	5	14.3	676	457	17	3408	375	36	1070	1093	114	1383	0	160	190	21	34014	395
1548	2.06518	Orange	0.311	0.6399	0.7353	0.3371	0.3792	0.7323	0.6214	0.4729	0.4891	0.3211	0.3818	0.2379	0.2179	0.3722	0.6098	19.9	16.7	4	10.3	0	4.3	40.6	0.6	4.1	7.1	4	35684	6.4	6.5	8	4.2	1317	1106	91	27639	684	2	2255	2350	276	2687	13	97	324	90	35684	424
1549	0.49478	Orange	0.6146	0.5401	0.3803	0.322	0.6838	0.7025	0.6164	0	0	0.5809	0.1195	0.2076	0.1322	0.4301	0.6182	24.1	15.1	1.2	10.1	0.9	3.7	40.1	0	0	12.8	1.4	37407	4.6	7.2	8.1	9.1	970	607	14	2829	405	38	1214	1214	137	1611	0	0	353	17	37407	185
1550	0.74211	Orange	0.3786	0.6399	0.4132	0.2549	0.497	0.6963	0.6235	0	0.6621	0.1837	0.2455	0.147	0.1608	0.1568	0.7606	20.9	16.7	1.3	9.2	0.2	3.6	40.9	0	10.4	4.6	2.6	42030	5.2	3.8	10.3	5.7	810	648	18	10246	356	9	1354	1389	131	1583	0	145	119	35	42030	202
1551	0.739592	Orange	0.2198	0.8048	0.4932	0.4708	0.6102	0.8887	0.7447	0.7965	0.7684	0.4883	0.1413	0.3039	0.2554	0.2871	0.5312	18.3	19.9	1.8	12.1	0.5	11.7	58.6	10.8	17.2	10.5	1.6	32624	7.2	5.5	7.1	7.9	986	1073	34	6277	651	29	1880	1928	611	3162	208	331	425	31	32624	390
1552	0.67274	Orange	0.4922	0.8241	0.5719	0.3064	0.4229	0.7786	0.7145	0	0	0.5183	0.0811	0.1979	0.1132	0.1603	0.7167	22.4	20.4	2.4	9.9	0.1	5.6	53.6	0	0	11.2	1	38015	4.2	3.8	9.5	5.2	1097	995	37	2147	483	6	1572	1720	260	2622	0	0	380	16	38015	204
1553	0.487119	Orange	0.7302	0.328	0.466	0.478	0.414	0.6744	0.5499	0	0.2297	0.2487	0.2041	0.1791	0.3104	0.8764	0.5017	26	11.7	1.6	12.2	0.1	3.2	33.1	0	0.3	5.8	2.2	39308	8.4	17	6.8	3.4	1173	529	25	2049	549	5	1528	1569	137	1494	0	5	174	33	39308	381
1554	0.690631	Orange	0.4043	0.7358	0.6785	0.3138	0.4192	0.7029	0.5754	0	0.3013	0.2433	0.0989	0.2045	0.0181	0.3874	0.2594	21.3	18.4	3.3	10	0.1	3.7	35.6	0	0.9	5.7	1.2	37604	1.6	6.7	4.6	4.9	1085	937	56	3058	510	6	1686	1714	182	1816	0	15	208	21	37604	83
[truncated: 8,692 more rows]
[truncated: 88 more columns]

## Sheet: 2017
	AREA_SQMI	COUNTY	EPL_AGE17	EPL_AGE65	EPL_CROWD	EPL_DISABL	EPL_GROUPQ	EPL_LIMENG	EPL_MINRTY	EPL_MOBILE	EPL_MUNIT	EPL_NOHSDP	EPL_NOVEH	EPL_PCI	EPL_POV	EPL_SNGPNT	EPL_UNEMP	EP_AGE17	EP_AGE65	EP_CROWD	EP_DISABL	EP_GROUPQ	EP_LIMENG	EP_MINRTY	EP_MOBILE	EP_MUNIT	EP_NOHSDP	EP_NOVEH	EP_PCI	EP_POV	EP_SNGPNT	EP_UNEMP	EP_UNINSUR	E_AGE17	E_AGE65	E_CROWD	E_DAYPOP	E_DISABL	E_GROUPQ	E_HH	E_HU	E_LIMENG	E_MINRTY	E_MOBILE	E_MUNIT	E_NOHSDP	E_NOVEH	E_PCI	E_POV
[truncated: 10,247 more rows]
[truncated: 88 more columns]
